# Supplementary material for: Comparative analysis of root transcriptomes from two contrasting drought-responsive Williams 82 and DT2008 soybean cultivars under normal and dehydration conditions
Source: Front Plant Sci. 2015 Aug 7;6:551. doi: 10.3389/fpls.2015.00551 (PMC4528160; doi:10.3389/fpls.2015.00551)
Supplement: Supplementary file 1 [file Table1.XLSX]

## Sheet: S1
Supplementary Table S1. Analysis of expression of soybean genes in roots of W82 and DT2008 under well-watered and dehydration conditions. Data received from microarray analysis of roots of 14-d-old dehydrated W82 and DT2008 plants using the 66K Affymetrix Soybean Array GeneChip.
		DT-C vs W-C		DT-D2 vs W-D2		DT-D10 vs W-D10		W-D2 vs W-C		W-D10 vs W-C		DT-D2 vs DT-C		DT-D10 vs DT-C		W-C			W-D2			W-D10			DT-C			DT-D2			DT-D10
Probe ID	Glyma 1 ID	q-valuea	Fold change	q-valuea	Fold change	q-valuea	Fold change	q-valuea	Fold change	q-valuea	Fold change	q-valuea	Fold change	q-valuea	Fold change	Mean of raw intensity	Mean of normalized intensity (Log2)	SD of normalized intensity	Mean of raw intensity	Mean of normalized intensity (Log2)	SD of normalized intensity	Mean of raw intensity	Mean of normalized intensity (Log2)	SD of normalized intensity	Mean of raw intensity	Mean of normalized intensity (Log2)	SD of normalized intensity	Mean of raw intensity	Mean of normalized intensity (Log2)	SD of normalized intensity	Mean of raw intensity	Mean of normalized intensity (Log2)	SD of normalized intensity
11764300	Glyma01g00320	0.342899	1.25082	0.556414	1.08064	0.059834	1.26068	0.538175	1.09907	0.0760925	-1.35087	0.845197	-1.05314	0.185293	-1.34031	6.53622	-0.0675351	0.125422	6.7946	0.0687483	0.122826	5.7969	-0.501422	0.032827	6.49363	0.255342	0.212157	6.18007	0.18064	0.113718	5.78518	-0.167225	0.0238659	a: Benjamini-Hochberg false discovery rate
11764307	Glyma01g00380	0.188367	1.45302	0.340365	1.30209	0.962031	-1.0119	0.394686	1.28387	0.173531	1.44307	0.599075	1.15051	0.896918	-1.01887	7.03179	-0.478058	0.225896	7.52144	-0.117556	0.233788	7.24646	0.0510832	0.159759	7.24517	0.060997	0.121283	7.24181	0.263269	0.245012	6.94216	0.0340209	0.0628182	DT-C, DT2008-well-watered
11764329	Glyma01g00400	0.857244	1.07043	0.423171	-1.16731	0.798468	-1.10395	0.876363	1.03171	0.580442	1.13404	0.619587	-1.21112	0.924244	-1.04203	4.71751	-0.00036478	0.13232	4.77634	0.0446663	0.156024	4.54645	0.181101	0.249647	4.27865	0.097827	0.3476	3.90029	-0.178519	0.185932	4.03764	0.0384315	0.199657	W-C, Williams 82-well-watered
11764340	Glyma01g00410	0.582407	1.16511	0.478444	-1.23804	0.991336	-1.00728	0.214066	1.33662	0.736493	1.07633	0.876888	-1.07918	0.84016	-1.09036	5.51894	-0.22688	0.193997	6.00821	0.191709	0.11176	5.28035	-0.120761	0.176001	5.26028	-0.00641966	0.232429	4.97491	-0.11635	0.364041	4.92108	-0.131224	0.359113	DT-D2, DT2008-Dehydrated 2h
11764348	Glyma01g00440	0.792075	-1.06896	0.416716	1.15264	0.603654	1.17097	0.166784	-1.25562	0.626012	-1.10058	0.963111	-1.01907	0.61787	1.13733	6.21962	0.0706682	0.0827828	5.99329	-0.25773	0.117329	5.76306	-0.0676007	0.228676	5.70706	-0.025545	0.243854	5.481	-0.0527922	0.185259	5.64411	0.160101	0.142159	DT-D10, DT2008-Dehydrated 10h
11764350	Glyma01g00450	0.745488	1.13378	0.0664896	-1.74136	0.530108	-1.22849	0.1455	-1.44093	0.903317	1.03017	0.095834	-2.84486	0.42922	-1.35205	6.59743	0.193678	0.195827	6.19805	-0.333324	0.0663032	6.33645	0.236564	0.17831	6.42774	0.374822	0.352648	4.67812	-1.13354	0.2025	5.69842	-0.0603216	0.230044	W-D2, Williams 82-Dehydrated 2h
11764369	Glyma01g00470	0.634153	1.1099	0.9143	-1.04467	0.994908	1.00257	0.609909	-1.06691	0.575592	-1.12723	0.660997	-1.23706	0.270607	-1.2479	6.44253	0.0826039	0.132708	6.46725	-0.0108291	0.058328	5.95334	-0.0901739	0.230398	6.20495	0.233035	0.196025	5.67165	-0.0738827	0.448966	5.6136	-0.0864695	0.0766705	W-D10, Williams 82-Dehydrated 10h
11764376	Glyma01g00480	0.553451	1.2141	0.774671	1.04925	0.343749	1.20047	0.93216	1.02488	0.602524	1.13379	0.692765	-1.12902	0.624199	1.12106	3.63123	-0.123459	0.266387	3.61374	-0.0880106	0.0668221	3.45143	0.0576878	0.134462	3.36393	0.156424	0.239974	3.16817	-0.0186487	0.191485	3.39651	0.321291	0.0858088
11764381	Glyma01g00490	0.391887	-1.23807	0.648532	1.23624	0.931557	-1.05119	0.289621	-1.35866	0.668007	-1.16015	0.849297	1.12652	0.961412	1.0152	6.26325	0.245829	0.171224	5.9149	-0.196354	0.248566	5.71629	0.0315201	0.389859	5.51866	-0.0622678	0.203928	5.48347	0.109605	0.529801	5.30489	-0.0404992	0.181564
11764389	Glyma01g00500	0.109852	1.44873	0.82061	-1.04171	0.84238	-1.04051	0.723325	1.06923	0.396444	1.15664	0.134345	-1.41145	0.0706223	-1.30328	3.69802	-0.140799	0.152025	3.73837	-0.0442285	0.145996	3.53516	0.0691376	0.142366	3.67669	0.393991	0.07056	3.15278	-0.103182	0.156642	3.17369	0.0118483	0.07229
11764394	Glyma01g00530	0.937099	1.00737	0.906273	-1.03856	0.750003	-1.29751	0.795568	-1.07802	0.869175	1.10534	0.527997	-1.12784	0.293715	-1.1825	3.25601	0.0573953	0.0605403	3.08534	-0.0509889	0.307541	3.04733	0.201886	0.674377	2.7617	0.0679828	0.0590233	2.57596	-0.105579	0.188274	2.42899	-0.173862	0.158693
11764400	Glyma01g00540	0.0576393	-1.6012	0.261295	-2.41088	0.949813	-1.05048	0.491393	-1.24355	0.355539	-1.30128	0.449833	-1.87237	0.714689	1.17135	4.80167	0.491016	0.125168	4.49628	0.176555	0.338592	4.06536	0.111082	0.317216	3.56815	-0.188135	0.010378	2.63768	-1.093	0.852064	3.64874	0.0400351	0.455718
11764407	Glyma01g00560	0.68578	1.16624	0.379537	-1.39531	0.72218	1.23454	0.983765	1.00726	0.23761	-1.35117	0.373468	-1.61555	0.653419	-1.27642	5.28035	0.121322	0.240884	5.34241	0.131753	0.195995	4.50515	-0.31289	0.149421	4.99443	0.343189	0.326487	4.1737	-0.348832	0.428142	4.44874	-0.00891145	0.487525
11764411	Glyma01g00570	0.674038	-1.21694	0.401842	-1.49066	0.634252	-1.26786	0.929784	-1.05213	0.453298	-1.32246	0.638054	-1.28878	0.461319	-1.37779	5.22806	0.404221	0.371516	5.19251	0.330908	0.407397	4.47319	0.000998815	0.274117	4.41097	0.120962	0.335393	3.93546	-0.245045	0.432828	3.77328	-0.341398	0.344599
11764418	Glyma01g00580	0.512391	1.20506	0.741185	1.09985	0.803269	-1.17795	0.846723	1.06536	0.676253	1.18854	0.945793	-1.02844	0.587653	-1.19433	3.44027	-0.131267	0.0937336	3.46293	-0.039927	0.326442	3.32673	0.117921	0.4988	3.1668	0.137843	0.296474	3.09923	0.0973792	0.137163	2.81111	-0.118356	0.205765
11764420	Glyma01g00590	0.853923	-1.06492	0.858339	1.0931	0.892866	-1.07027	0.213599	-1.70731	0.120463	-1.71229	0.455205	-1.46668	0.190523	-1.7209	5.73438	0.548033	0.0664881	5.01498	-0.223688	0.406795	4.6417	-0.227896	0.30864	5.17431	0.457288	0.329879	4.46212	-0.0952613	0.410389	4.17767	-0.325875	0.231795
11764429	Glyma01g00610	0.926499	-1.02711	0.54173	1.21162	0.925011	1.03181	0.716459	-1.14271	0.216485	-1.22137	0.737658	1.08904	0.628045	-1.15248	4.9951	0.105197	0.165781	4.81676	-0.0872666	0.375311	4.35127	-0.183307	0.0581109	4.41666	0.0666102	0.211414	4.41324	0.189666	0.135686	4.03598	-0.138134	0.239508
11764436	Glyma01g00630	0.380995	-1.2724	0.816364	1.12769	0.890225	-1.13022	0.532901	-1.26422	0.976171	-1.01508	0.824843	1.13499	0.849975	1.10908	4.22476	0.227769	0.19669	3.82756	-0.110475	0.381826	3.831	0.206178	0.460875	3.31472	-0.119784	0.216215	3.44458	0.0628967	0.483776	3.33737	0.0295804	0.496863
11764440	Glyma01g00640	0.952239	-1.01295	0.25562	1.08696	0.105634	1.35604	0.539041	-1.08132	0.163581	-1.1959	0.922605	1.01824	0.379815	1.1486	3.97038	0.034038	0.123982	3.80999	-0.0787489	0.076276	3.33002	-0.224056	0.0373726	3.39531	0.0154743	0.146751	3.36809	0.0415497	0.0384189	3.45666	0.215345	0.0905459
11764445	Glyma01g00660	0.310573	-1.40954	0.964231	-1.02201	0.903492	-1.10818	0.623548	-1.21309	0.700959	-1.11666	0.787363	1.13692	0.838642	1.13906	3.95672	0.132559	0.110596	3.60932	-0.14613	0.434484	3.41156	-0.026629	0.332866	2.89661	-0.362664	0.330381	3.0875	-0.177537	0.312851	2.98541	-0.174816	0.546858
11764457	Glyma01g00680	0.879046	-1.06517	0.680194	-1.15321	0.929534	1.05709	0.296347	-1.34258	0.428446	-1.30135	0.451872	-1.45354	0.742514	-1.15575	4.73666	0.274727	0.275022	4.29993	-0.15028	0.108863	3.99237	-0.105279	0.302725	4.09768	0.183644	0.293617	3.4746	-0.35593	0.4179	3.72599	-0.0251816	0.354392
11764467	Glyma01g00700	0.621379	-1.25489	0.429143	-1.4473	0.597333	1.57569	0.311999	1.65254	0.368464	1.33054	0.50795	1.43284	0.231765	2.63089	3.15635	-0.162115	0.154962	3.87169	0.562568	0.504707	3.2346	0.249896	0.349406	2.35526	-0.489675	0.472429	2.81423	0.0292046	0.30267	3.5688	0.905876	0.676862
11764471	Glyma01g00710	0.153846	-1.55066	0.19079	-1.39598	0.258624	-1.3531	0.89763	-1.01804	0.567449	-1.11402	0.818063	1.09112	0.908591	1.02871	5.64483	0.273001	0.117095	5.68569	0.24721	0.0719835	5.1471	0.11722	0.203032	4.49939	-0.35988	0.230537	4.4969	-0.234069	0.267632	4.35617	-0.319046	0.0131236
11764477	Glyma01g00720	0.998426	1.0004	0.155997	1.2105	0.77932	-1.13512	0.209845	1.1558	0.242182	1.39199	0.163474	1.39854	0.404699	1.22581	7.68405	-0.179321	0.0771833	8.05783	0.0295709	0.0785285	7.90753	0.297831	0.306097	7.40885	-0.178745	0.155036	7.698	0.305172	0.114093	7.43781	0.114989	0.219672
11764487	Glyma01g00730	0.381249	-1.5437	0.64587	1.0879	0.059834	-1.59599	0.29771	1.56828	0.150303	1.81972	0.0888617	2.63378	0.141196	1.7601	8.6916	-0.354838	0.40325	9.48966	0.294349	0.208308	9.36443	0.508875	0.066292	7.83491	-0.981234	0.339504	9.0557	0.415899	0.0991663	8.41871	-0.165578	0.0533802
11764498	Glyma01g00740	0.277005	-1.66876	0.324668	-1.44038	0.471678	-1.75135	0.349518	-1.41597	0.583715	-1.39798	0.695799	-1.22219	0.239978	-1.46718	6.59556	0.687807	0.380885	6.2228	0.186019	0.134271	5.82823	0.204458	0.655715	5.45224	-0.0509659	0.278722	4.98805	-0.340433	0.430039	4.65863	-0.604008	0.186518
11764505	Glyma01g00760	0.781208	-1.06986	0.339665	1.09996	0.575693	-1.08156	0.639251	-1.05742	0.530424	1.09188	0.653807	1.1129	0.706684	1.08007	8.4298	-0.0185267	0.127747	8.52173	-0.0990734	0.044405	8.32864	0.108291	0.118271	8.08771	-0.115942	0.213227	8.04165	0.0383784	0.113668	7.95157	-0.00482019	0.0379927
11764516	Glyma01g00790	0.757947	1.11235	0.172511	1.58452	0.976897	1.01575	0.109538	1.63781	0.397338	1.28098	0.148425	2.33303	0.634343	1.16974	6.43902	-0.420059	0.0687573	7.26462	0.291709	0.213265	6.4792	-0.0628066	0.348473	6.21522	-0.266452	0.35177	7.2564	0.955753	0.286298	6.16937	-0.0402637	0.069827
11764531	Glyma01g00800	0.760944	1.09372	0.828121	1.10521	0.0936973	-1.5212	0.149058	1.95425	0.0499321	2.20827	0.220374	1.97477	0.187321	1.32726	3.8489	-0.633482	0.247021	4.84102	0.333132	0.297243	4.64065	0.509434	0.0625132	3.429	-0.504235	0.178856	4.29572	0.477453	0.45631	3.68335	-0.0957797	0.105867
11764536	Glyma01g00840	0.837976	1.05197	0.305366	2.25068	0.94728	-1.04578	0.630239	1.08776	0.77778	1.12405	0.379801	2.32725	0.933284	1.02174	2.77982	-0.13424	0.127248	2.87123	-0.0128786	0.152623	2.59085	0.0344692	0.473573	2.45468	-0.0611406	0.212157	3.58944	1.15748	0.940699	2.36368	-0.0301141	0.10307
11764555	Glyma01g00850	0.920802	1.05854	0.82641	1.03743	0.492972	1.27541	0.397461	-1.17395	0.063851	-1.51494	0.737631	-1.19783	0.68343	-1.25734	5.81505	0.17398	0.0706079	5.6531	-0.0573894	0.19824	4.88694	-0.425278	0.141368	5.43534	0.25606	0.531483	4.99003	-0.00436862	0.0079256	4.87335	-0.0743179	0.277936
11764565	Glyma01g00880	0.373082	1.25453	0.465603	1.22128	0.53842	1.63946	0.379575	1.23304	0.751055	-1.20671	0.594168	1.20035	0.774983	1.08297	6.91634	-0.338998	0.0743071	7.35571	-0.0367823	0.251327	6.34302	-0.610075	0.70237	6.89784	-0.0118477	0.258915	6.9571	0.251611	0.238275	6.75017	0.103146	0.124833
11764575	Glyma01g00890	0.861124	-1.02339	0.159577	-1.31674	0.533078	1.1545	0.847044	1.02681	0.104811	-1.34412	0.274979	-1.25305	0.439301	-1.13764	4.51234	0.111951	0.0795605	4.54927	0.150116	0.117855	3.71572	-0.314708	0.135679	3.92755	0.0785973	0.102462	3.52894	-0.246851	0.165023	3.58831	-0.107443	0.153162
11764579	Glyma01g00920	0.946719	-1.01292	0.771757	1.07406	0.777321	1.16159	0.7983	1.05694	0.847181	1.06812	0.568647	1.14988	0.360238	1.25674	4.88499	-0.0950128	0.0556818	4.98898	-0.01512	0.226957	4.62971	5.92868e-05	0.384539	4.32481	-0.113528	0.163024	4.39694	0.0879494	0.192712	4.4747	0.216156	0.216695
11764583	Glyma01g00930	0.0834476	1.47414	0.0904786	1.45987	0.631922	1.16137	0.322241	1.18363	0.122009	1.64005	0.290839	1.17217	0.0729301	1.29207	11.0775	-0.575448	0.13837	11.4631	-0.332234	0.11815	11.6797	0.138294	0.258349	11.4556	-0.0155725	0.0280996	11.5669	0.213607	0.14039	11.7264	0.354116	0.0958132
11764588	Glyma01g00950	0.667549	-1.1558	0.116478	-1.11006	0.384391	-1.26061	0.11801	-1.87566	0.212653	-1.53965	0.0843659	-1.80143	0.0743074	-1.67927	9.03478	0.865548	0.298361	8.32332	-0.0418541	0.0559459	8.19956	0.242944	0.226001	8.58818	0.656652	0.204453	7.54226	-0.192489	0.0261921	7.58169	-0.0911786	0.00975021
11764592	Glyma01g00960	0.586034	-1.13638	0.475492	-1.12402	0.275981	1.18459	0.962598	-1.01513	0.637351	-1.10011	0.983616	-1.00409	0.158236	1.22364	7.49616	0.0755421	0.231328	7.64727	0.0538747	0.180686	7.09569	-0.0621088	0.095277	7.02304	-0.108906	0.109189	6.79875	-0.114796	0.101205	7.05246	0.182278	0.0741711
11764615	Glyma01g00970	0.199826	1.92045	0.968312	-1.01349	0.99593	-1.00345	0.720006	1.14534	0.612809	1.13781	0.249266	-1.69937	0.29227	-1.69367	7.63136	-0.247173	0.273909	7.99653	-0.0514015	0.321821	7.56724	-0.060919	0.156714	8.29156	0.694272	0.378556	7.3315	-0.0707264	0.184016	7.27621	-0.0658833	0.371774
11764628	Glyma01g00980	0.162244	1.90838	0.828759	1.05852	0.948159	1.03949	0.154508	1.45883	0.715967	-1.10718	0.633956	-1.23584	0.161683	-2.03265	8.04359	-0.267858	0.068418	8.74278	0.27695	0.213616	7.65059	-0.414743	0.333163	8.69489	0.664491	0.39129	8.21782	0.359002	0.22549	7.42502	-0.35887	0.262212
11764654	Glyma01g00990	0.297056	1.3682	0.322756	1.32568	0.963296	1.01777	0.51049	1.22011	0.222931	1.30023	0.574082	1.1822	0.92544	-1.03391	8.10755	-0.392848	0.202753	8.5586	-0.105836	0.28008	8.24918	-0.0140835	0.119715	8.30518	0.059432	0.229225	8.3569	0.3009	0.203577	8.01408	0.0113246	0.235679
11764666	Glyma01g01010	0.248962	-1.44947	0.352429	-1.15489	0.575276	-1.11632	0.907283	-1.03579	0.934899	1.02223	0.37583	1.21171	0.201815	1.32731	2.90839	0.169123	0.274299	2.79142	0.118396	0.113245	2.57287	0.200844	0.0764485	1.96495	-0.366405	0.153651	2.22846	-0.0893587	0.152952	2.24964	0.042099	0.156402
11764676	Glyma01g01020	0.558103	1.07871	0.129084	1.30971	0.820159	1.08643	0.500383	-1.06732	0.734796	1.08077	0.489691	1.13756	0.603143	1.08851	8.59393	-0.106211	0.0780114	8.67397	-0.20021	0.0779862	8.48493	0.0058527	0.263631	8.46041	0.00309054	0.11818	8.46176	0.189034	0.152248	8.35774	0.125448	0.134857
11764684	Glyma01g01040	0.809114	-1.08199	0.305189	1.23063	0.19729	1.15783	0.254559	-1.19891	0.186084	-1.1219	0.790629	1.11062	0.722288	1.11664	5.22803	0.0719933	0.0904963	4.99186	-0.189726	0.133053	4.71242	-0.0939571	0.00858798	4.57693	-0.0416989	0.31724	4.59134	0.109667	0.204143	4.55448	0.11747	0.0785936
11764691	Glyma01g01060	0.283064	1.24303	0.166315	-1.44856	0.381791	-1.30034	0.0837318	1.99515	0.0790423	1.71519	0.66969	1.10804	0.784479	1.06114	4.34638	-0.47991	0.0849395	5.3831	0.516585	0.233613	4.76955	0.29846	0.222638	4.11316	-0.166048	0.185604	4.1521	-0.0180386	0.156	4.03034	-0.0804324	0.123372
11764705	Glyma01g01070	0.698353	-1.14346	0.867393	-1.05024	0.872406	-1.08169	0.699509	1.12864	0.365209	-1.2889	0.548575	1.22882	0.590652	-1.21928	6.50387	0.0958667	0.255792	6.80398	0.270448	0.241755	5.83421	-0.270276	0.21892	5.92094	-0.0975367	0.263103	6.00204	0.199733	0.237442	5.3665	-0.383565	0.309196
11764716	Glyma01g01120	0.610879	-1.22805	0.393915	-1.4826	0.535979	1.24276	0.300735	-1.14775	0.977744	1.00892	0.640507	-1.38565	0.290656	1.53978	5.9809	0.10349	0.0922509	5.86958	-0.0953185	0.105659	5.66541	0.116295	0.304532	5.22069	-0.192883	0.427797	4.60482	-0.663447	0.565534	5.62798	0.429843	0.066179
11764739	Glyma01g01130	0.947534	1.0076	0.166303	1.35131	0.709954	1.16234	0.232987	-1.24448	0.977744	-1.00922	0.662833	1.07765	0.361537	1.14303	3.42589	-0.0230597	0.090515	3.02257	-0.3386	0.156689	3.02972	-0.0363017	0.316519	2.9068	-0.0121374	0.0492767	2.97539	0.0957552	0.165914	2.97345	0.180727	0.151266
11764754	Glyma01g01150	0.909776	-1.0683	0.231621	-1.902	0.258173	-1.42604	0.522949	1.47546	0.498564	1.3252	0.66516	-1.20667	0.983452	-1.00729	3.41026	-0.0904035	0.504642	3.94991	0.470762	0.478728	3.4601	0.315802	0.120278	2.77552	-0.185726	0.211462	2.54882	-0.456759	0.38317	2.67386	-0.19621	0.205685
11764762	Glyma01g01160	0.137809	1.65934	0.937057	-1.02693	0.0924959	1.56177	0.905152	1.05105	0.181923	1.4204	0.114907	-1.62127	0.0883345	1.33688	9.69767	-0.41772	0.268795	9.94985	-0.345891	0.310976	10.0674	0.0885792	0.0500713	10.2205	0.312888	0.050088	9.37696	-0.384233	0.209111	10.5012	0.731757	0.118437
11764772	Glyma01g01170	0.94663	-1.05264	0.746352	1.16394	0.870279	-1.10666	0.436149	1.67594	0.229885	2.25496	0.20878	2.05337	0.104789	2.14488	5.94467	-0.69624	0.681069	6.79136	0.0487281	0.303227	6.77731	0.47686	0.308858	5.42447	-0.77025	0.0905379	6.29183	0.26774	0.489613	6.31278	0.330644	0.370981
11764786	Glyma01g01200	0.699433	1.10017	0.314191	1.25987	0.610353	1.12609	0.89361	-1.05115	0.703112	1.09435	0.352984	1.08944	0.4523	1.12014	5.0757	-0.150454	0.258048	5.02414	-0.222423	0.266416	4.84363	-0.0203735	0.12981	4.679	-0.0127316	0.0468679	4.66208	0.110854	0.0783662	4.65152	0.150948	0.159999
11764792	Glyma01g01220	0.36975	1.26549	0.738214	1.12981	0.777688	-1.11147	0.854211	-1.07563	0.0600098	1.2757	0.561989	-1.20481	0.807151	-1.10257	5.30432	-0.183436	0.0589627	5.24938	-0.288622	0.40573	5.30224	0.167851	0.0664581	5.15316	0.15626	0.270847	4.71868	-0.112544	0.191198	4.79138	0.015384	0.304763
11764798	Glyma01g01260	0.700148	-1.18763	0.145288	-2.00584	0.830768	1.0668	0.200118	-1.73305	0.179615	-1.48537	0.136374	-2.92702	0.69936	-1.17238	8.089	0.532979	0.268688	7.48819	-0.260334	0.298575	7.27462	-0.0378388	0.145195	7.58638	0.284889	0.390024	5.77788	-1.26454	0.375523	7.07423	0.0554446	0.196871
11764802	Glyma01g01270	0.837449	-1.04508	0.477955	-1.18262	0.680528	1.17088	0.798201	1.05324	0.444552	-1.1758	0.821783	-1.07441	0.899812	1.04071	8.25299	0.0225768	0.17386	8.49907	0.0974099	0.132851	7.78542	-0.211062	0.195635	7.92651	-0.0410379	0.125819	7.6304	-0.144577	0.267679	7.7408	0.0165289	0.270385
11764828	Glyma01g01290	0.943497	-1.02241	0.878322	1.01937	0.307568	-1.42752	0.997939	1.00063	0.0854972	1.51732	0.882094	1.04287	0.806696	1.08672	2.86878	-0.0658794	0.172815	2.82197	-0.0649649	0.0967613	3.15352	0.535647	0.0905204	2.36636	-0.0978519	0.223686	2.45049	-0.037288	0.106316	2.40792	0.0221323	0.264252
11764836	Glyma01g01310	0.68473	1.24055	0.414803	1.14066	0.405412	1.87544	0.972274	1.00829	0.769874	-1.18195	0.910551	-1.07863	0.611769	1.27906	9.66538	-0.11966	0.211734	9.85669	-0.107747	0.0409639	9.2631	-0.360826	0.643527	9.74428	0.191325	0.52558	9.51577	0.0821228	0.198016	9.95843	0.546404	0.0782322
11764842	Glyma01g01330	0.758555	-1.13604	0.752743	-1.071	0.925844	1.04708	0.341846	-1.10825	0.592109	-1.11469	0.943438	-1.0448	0.904601	1.06713	7.7432	0.0940181	0.089309	7.77337	-0.054268	0.0756578	7.33074	-0.0626289	0.234526	7.27954	-0.0899962	0.421243	7.00497	-0.15323	0.25518	7.10671	0.00374524	0.279782
11764849	Glyma01g01390	0.594547	1.12088	0.652624	1.11028	0.586035	1.17615	0.2318	1.24873	0.570352	1.12	0.499536	1.23692	0.473948	1.17522	7.75412	-0.264049	0.128549	8.23843	0.0564157	0.130377	7.67343	-0.100552	0.212166	7.65698	-0.0994134	0.194507	7.75927	0.207341	0.261095	7.62153	0.13352	0.15658
11764864	Glyma01g01400	0.657371	-1.11284	0.224703	1.10601	0.484486	-1.32558	0.0269612	1.66848	0.0852264	2.12721	0.0916213	2.05359	0.0913784	1.78582	6.2933	-0.703167	0.0139366	7.14321	0.0353665	0.0532472	7.04783	0.385796	0.351084	5.7333	-0.857414	0.258711	6.58461	0.180735	0.0776093	6.32217	-0.0208286	0.0457452
11764868	Glyma01g01410	0.724836	-1.09118	0.133737	1.27159	0.354188	-1.18338	0.268149	-1.19329	0.241223	1.18187	0.544226	1.16278	0.724374	1.08978	6.77086	-0.020649	0.0668997	6.6512	-0.275595	0.148683	6.70166	0.220418	0.144299	6.28241	-0.14654	0.25235	6.2719	0.0710387	0.048245	6.13281	-0.0225004	0.0460108
11764874	Glyma01g01420	0.854465	-1.08056	0.303837	1.27055	0.924436	-1.06561	0.0949723	2.01942	0.128241	2.013	0.101654	2.77249	0.167197	2.04124	7.27833	-0.793179	0.211884	8.42463	0.220765	0.188098	8.01228	0.216167	0.373144	6.86066	-0.904964	0.35891	8.14698	0.566218	0.207575	7.63962	0.12448	0.327728
11764880	Glyma01g01440	0.345474	-1.40811	0.0847061	-1.54914	0.585674	-1.37373	0.129868	-1.4197	0.230417	-1.71016	0.280208	-1.56188	0.2087	-1.6684	10.3447	0.659549	0.0550807	10.0327	0.153966	0.172995	9.45105	-0.114584	0.491177	9.64268	0.165785	0.375099	8.84963	-0.477499	0.105172	8.72073	-0.572678	0.156851
11764886	Glyma01g01460	0.307756	-1.14661	0.110917	-1.57942	0.494487	-1.15774	0.282942	1.16588	0.470972	1.1292	0.498461	-1.18148	0.257666	1.11834	7.17538	0.0687849	0.127446	7.54877	0.290206	0.0758336	7.06625	0.244086	0.16645	6.65785	-0.128591	0.0523618	6.19127	-0.369186	0.249086	6.55028	0.0327732	0.0884912
11764895	Glyma01g01480	0.262959	-1.37479	0.699092	-1.08806	0.218787	1.18545	0.5147	-1.10574	0.0350029	-2.10689	0.703353	1.1427	0.260614	-1.29277	5.6647	0.348526	0.167312	5.58999	0.203519	0.0559069	4.2663	-0.72659	0.0688292	4.71146	-0.110686	0.226767	4.74326	0.0817571	0.26562	4.14694	-0.481153	0.0714778
11764898	Glyma01g01490	0.283942	1.50396	0.619815	1.19885	0.877053	1.06215	0.743984	1.08997	0.636074	1.11968	0.799765	-1.15095	0.503688	-1.26461	5.7505	-0.220067	0.230138	5.95442	-0.0957769	0.179293	5.56458	-0.0569792	0.184855	5.91019	0.368701	0.307311	5.46936	0.165879	0.425149	5.31218	0.0300078	0.23914
11764906	Glyma01g01520	0.932304	1.02259	0.416703	-1.4628	0.83851	-1.17942	0.622992	1.16263	0.192874	-1.50827	0.628316	-1.28662	0.295552	-1.81908	4.46645	0.163182	0.16658	4.69447	0.380568	0.30677	3.50017	-0.429714	0.287883	3.93909	0.195414	0.174209	3.52432	-0.168168	0.500586	2.98509	-0.667794	0.581545
11764911	Glyma01g01560	0.926535	-1.017	0.398668	-1.27771	0.828629	1.0696	0.900509	1.03787	0.346586	-1.10228	0.468452	-1.21051	0.96671	-1.01333	3.29932	0.0241152	0.0151239	3.30065	0.0777465	0.293903	2.75852	-0.116378	0.122383	2.76906	-0.000198285	0.168848	2.51851	-0.275818	0.211844	2.63594	-0.0192998	0.219374
11764920	Glyma01g01600	0.739935	1.09499	0.488247	-1.03901	0.742231	-1.08721	0.325626	1.20815	0.369204	1.21039	0.783339	1.06191	0.952613	1.01672	8.37104	-0.193123	0.202233	8.80463	0.0796773	0.0392378	8.43115	0.0823456	0.157052	8.24614	-0.0622047	0.201327	8.14471	0.0244637	0.0579696	8.04463	-0.0382849	0.148344
11764927	Glyma01g01610	0.59567	1.11706	0.720382	1.12016	0.386043	1.19378	0.920256	1.03169	0.402093	1.10707	0.936165	1.03455	0.447777	1.18311	7.782	-0.114613	0.0501984	8.00136	-0.0696041	0.297448	7.67872	0.0321342	0.138825	7.67455	0.0450888	0.221403	7.51587	0.0940973	0.254765	7.65858	0.287669	0.104529
11764941	Glyma01g01620	0.315755	-2.11156	0.0709437	-4.73524	0.145011	-4.68107	0.200728	2.92138	0.267645	2.51953	0.66026	1.30272	0.669645	1.13652	4.89041	0.378968	0.736934	6.50259	1.92562	0.271799	5.84397	1.71212	0.601021	3.28133	-0.699343	0.21628	3.59244	-0.317818	0.568186	3.31917	-0.514717	0.238363
11764953	Glyma01g01630	0.0418243	-3.14248	0.0765937	-2.31205	0.341385	-2.56224	0.136201	-1.593	0.211317	-1.97446	0.63637	-1.17203	0.391094	-1.60989	7.33774	1.57316	0.198778	6.84343	0.901418	0.151501	6.10463	0.591703	0.552294	5.31177	-0.078745	0.0996167	4.91257	-0.307754	0.325908	4.39861	-0.765704	0.600059
11764961	Glyma01g01650	0.70272	-1.17091	0.951262	1.01575	0.960175	-1.01342	0.889719	-1.07196	0.714485	-1.14828	0.439255	1.10951	0.964472	1.00621	2.33931	0.203466	0.432801	2.30161	0.103211	0.25086	1.87601	0.00399709	0.154603	1.83665	-0.0241699	0.0674293	2.03173	0.125754	0.119901	1.81213	-0.0152392	0.100646
11764966	Glyma01g01660	0.085623	1.36182	0.105909	1.20897	0.26682	1.1985	0.84499	1.01477	0.696179	1.03069	0.42871	-1.11003	0.444037	-1.10244	9.20731	-0.147222	0.0682577	9.39171	-0.126067	0.037393	9.07388	-0.103616	0.0654734	9.40143	0.298312	0.0923879	9.10827	0.147709	0.0980857	9.08792	0.157612	0.106222
11764969	Glyma01g01700	0.157518	-1.82782	0.224786	-1.7977	0.981292	1.01407	0.180104	-1.74449	0.984996	1.00819	0.328916	-1.71574	0.0950161	1.86873	8.8366	0.467845	0.262342	8.23803	-0.334957	0.264798	8.65455	0.479619	0.35315	7.73472	-0.402279	0.249694	6.7347	-1.18111	0.47988	8.4184	0.499781	0.150467
11764976	Glyma01g01750	0.418042	1.19039	0.551813	-1.17421	0.80974	1.07906	0.48498	1.13893	0.743566	1.0839	0.551653	-1.22727	0.929743	-1.01778	4.82881	-0.20006	0.165003	5.04343	-0.0123843	0.132762	4.59204	-0.0838248	0.243771	4.54865	0.0513738	0.162352	4.12874	-0.244079	0.315508	4.33774	0.025955	0.0855814
11764980	Glyma01g01770	0.0676237	1.44972	0.322006	1.33821	0.412261	1.29909	0.152284	1.19486	0.464837	-1.13856	0.79526	1.10295	0.221887	-1.27058	6.60476	-0.240471	0.0991453	6.98939	0.0163665	0.032181	6.11095	-0.427682	0.197049	6.78057	0.295304	0.0525947	6.71012	0.43667	0.355587	6.14904	-0.0501811	0.191596
11764988	Glyma01g01830	0.114938	-1.40945	0.114897	-1.967	0.820191	-1.15118	0.877366	1.04848	0.140062	-1.75034	0.335708	-1.33104	0.316693	-1.42961	4.74943	0.559458	0.116011	4.83055	0.627763	0.290232	3.55804	-0.248181	0.34512	3.69966	0.0643245	0.111815	3.22899	-0.348232	0.269276	3.06036	-0.4513	0.365976
11764997	Glyma01g01850	0.937228	1.04816	0.774223	1.12898	0.887405	-1.06236	0.760169	-1.17162	0.950356	-1.03318	0.878313	-1.08774	0.648303	-1.15047	3.81844	0.0512099	0.512072	3.52467	-0.177297	0.248928	3.40374	0.00411606	0.173738	3.34365	0.119062	0.180951	3.19156	-0.00227451	0.445995	3.02393	-0.0831548	0.278741
11765010	Glyma01g01860	0.396614	-1.27503	0.416789	1.18875	0.719299	-1.12285	0.397974	1.12067	0.133453	1.62629	0.217974	1.69859	0.091827	1.8467	10.0177	-0.184832	0.144962	10.3538	-0.0204709	0.0372839	10.601	0.516752	0.269801	9.45054	-0.535363	0.270346	10.0822	0.228978	0.264342	10.2041	0.349586	0.0679569
11765023	Glyma01g01870	0.688935	1.32836	0.995789	1.00179	0.483535	2.03762	0.433698	1.23648	0.502184	-1.65114	0.944601	-1.07239	0.923052	-1.0764	8.42756	-0.222131	0.280826	8.89343	0.0841055	0.118228	7.46435	-0.945593	0.887712	8.56861	0.18751	0.701588	8.30329	0.0866874	0.379329	8.25608	0.0812934	0.0805587
11765025	Glyma01g01880	0.332917	1.18607	0.536355	-1.34624	0.804722	1.10864	0.324276	1.5474	0.894431	1.04071	0.954723	-1.03189	0.901123	-1.02799	4.48593	-0.16965	0.165579	5.14666	0.460192	0.443739	4.18222	-0.112077	0.282202	4.17756	0.0765432	0.0788438	4.04063	0.0312544	0.418579	3.97364	0.036712	0.192996
11765028	Glyma01g01890	0.713447	-1.12718	0.690377	1.12984	0.926664	-1.03969	0.721836	-1.11945	0.625596	-1.1669	0.732615	1.13764	0.761633	-1.07632	6.03542	0.142999	0.304187	5.96348	-0.0197948	0.180166	5.48234	-0.0796784	0.245976	5.41632	-0.0297209	0.161097	5.40287	0.156326	0.337017	5.08024	-0.135828	0.19262
11765039	Glyma01g01910	0.943116	1.02605	0.406234	1.08734	0.371987	1.32891	0.240901	-1.11278	0.188333	-1.346	0.903041	-1.05006	0.919172	-1.03925	6.3043	0.0768533	0.0643623	6.262	-0.0773211	0.0639746	5.5615	-0.351828	0.227607	5.92558	0.113959	0.319625	5.65464	0.043485	0.108642	5.62464	0.0584192	0.142073
11765045	Glyma01g01940	0.111912	-1.88714	0.325262	-1.49283	0.733003	-1.20046	0.182861	-1.79119	0.0727569	-2.71403	0.397971	-1.41694	0.152406	-1.72648	6.99926	1.11238	0.246457	6.31521	0.271459	0.309668	5.29542	-0.328056	0.335936	5.70587	0.196183	0.156511	5.01212	-0.306594	0.386718	4.67502	-0.591647	0.311762
11765051	Glyma01g01960	0.133986	-1.1758	0.372962	1.19931	0.814537	-1.07561	0.181007	-1.38496	0.474514	-1.12387	0.922906	1.01819	0.876053	-1.0281	8.5395	0.229778	0.0599198	8.25763	-0.240065	0.210731	8.14073	0.0613062	0.194218	8.05856	-0.00386715	0.0603125	7.89333	0.0221442	0.139265	7.76798	-0.0438538	0.162185
11765061	Glyma01g01970	0.957153	1.02178	0.960479	1.02051	0.511704	-1.14981	0.282322	1.40467	0.366711	1.25859	0.46464	1.40291	0.789107	1.07127	3.72963	-0.21821	0.249525	4.21223	0.272019	0.212389	3.7026	0.113599	0.177756	3.20537	-0.187121	0.256819	3.6435	0.301304	0.400011	3.18538	-0.0877972	0.0606408
11765070	Glyma01g02050	0.954895	1.01468	0.0697112	1.50395	0.9363	-1.02637	0.211277	-1.34869	0.302538	-1.2485	0.552318	1.09899	0.220353	-1.30022	6.89698	0.169381	0.203103	6.6191	-0.262175	0.105147	6.29101	-0.150809	0.147946	6.57759	0.1904	0.107003	6.49213	0.32658	0.124114	5.91732	-0.188358	0.188386
11765081	Glyma01g02060	0.723353	-1.07607	0.652131	-1.07097	0.970047	-1.00914	0.464738	-1.10067	0.786454	-1.04138	0.715892	-1.09545	0.916484	1.02396	2.34443	0.0856802	0.078537	2.24441	-0.0527062	0.12615	2.02191	0.0271873	0.158077	1.92935	-0.0200932	0.203339	1.8874	-0.151618	0.143436	1.92436	0.0140665	0.0468109
11765095	Glyma01g02070	0.947221	1.0585	0.433753	-1.09549	0.268363	-1.51699	0.965045	1.03296	0.990252	1.00835	0.765179	-1.12258	0.288245	-1.59244	8.77703	0.0107137	0.675911	8.9795	0.0574935	0.116348	8.57014	0.0227032	0.0392725	8.61208	0.0927299	0.365076	8.25616	-0.0740837	0.0893414	7.68224	-0.57851	0.285822
11765100	Glyma01g02090	0.928715	1.04489	0.281116	1.1664	0.344006	1.33421	0.597432	1.20092	0.887134	1.05922	0.309441	1.34058	0.243907	1.35252	5.16886	-0.298773	0.36705	5.46562	-0.0346387	0.149076	4.89726	-0.215769	0.250381	4.70828	-0.235429	0.265583	4.97858	0.187428	0.079891	4.94531	0.200216	0.027734
11765107	Glyma01g02120	0.302479	-1.32835	0.403847	-1.10796	0.801785	-1.13578	0.0769263	1.79184	0.470683	1.28725	0.0793311	2.14827	0.144429	1.50549	8.63258	-0.253616	0.177964	9.6121	0.587826	0.0710548	8.78776	0.110671	0.397224	7.98163	-0.663254	0.218092	8.91105	0.439921	0.135925	8.34766	-0.0730178	0.126684
11765115	Glyma01g02130	0.981435	-1.00967	0.307165	1.23366	0.881872	-1.06137	0.189664	1.61551	0.163027	1.57771	0.0951166	2.01226	0.218414	1.50086	3.90319	-0.555831	0.234955	4.60635	0.136154	0.239585	4.20901	0.102001	0.230753	3.35632	-0.569719	0.261942	4.24154	0.439097	0.0636724	3.76967	0.0160672	0.205415
11765117	Glyma01g02160	0.456339	-1.29199	0.940859	1.02603	0.956931	1.0352	0.344435	-1.31432	0.226701	-1.47463	0.987612	1.0086	0.832233	-1.10255	5.35913	0.393471	0.301463	4.99057	-0.000842253	0.0853206	4.45232	-0.166881	0.184179	4.45857	0.0238806	0.22076	4.33675	0.0362349	0.374032	4.13523	-0.116968	0.405282
11765119	Glyma01g02170	0.660998	1.1077	0.944772	1.01492	0.273292	-1.30281	0.895663	-1.03287	0.655194	1.09198	0.612985	-1.1273	0.17542	-1.32157	2.25934	0.00310353	0.206421	2.28775	-0.0435614	0.132088	2.1582	0.130046	0.128443	2.14427	0.150676	0.142315	2.01221	-0.0221984	0.19639	1.72687	-0.251575	0.135046
11765122	Glyma01g02190	0.443813	-1.48606	0.0530345	-1.76028	0.188683	-1.5882	0.274323	1.48618	0.549922	1.2003	0.609214	1.25466	0.803763	1.1231	6.07454	0.189184	0.331918	6.74245	0.760795	0.168923	5.99699	0.452576	0.183315	5.04186	-0.382309	0.451178	5.19128	-0.0550122	0.053087	4.98238	-0.214819	0.152764
11765125	Glyma01g02200	0.432355	1.3469	0.285482	1.30459	0.9716	-1.01527	0.518917	1.15044	0.976171	-1.00903	0.818683	1.1143	0.378651	-1.37983	5.03712	-0.133064	0.146398	5.27935	0.0691241	0.200697	4.66411	-0.146039	0.263518	4.93765	0.296581	0.382151	4.95154	0.452719	0.217156	4.28033	-0.167909	0.115156
11765129	Glyma01g02250	0.803098	1.04912	0.397368	1.10625	0.152	1.22063	0.831694	-1.04322	0.164086	-1.26484	0.947671	1.01077	0.472405	-1.08712	9.51594	0.0259409	0.169311	9.61961	-0.0351	0.122848	9.00255	-0.313011	0.018731	9.33629	0.0951211	0.0974375	9.22075	0.110577	0.084004	9.04321	-0.0253884	0.0841339
11765133	Glyma01g02260	0.909181	1.0247	0.249163	1.30919	0.87228	1.07245	0.777082	-1.06385	0.815611	1.05034	0.430714	1.20094	0.747359	1.09928	5.74723	-0.0666612	0.127884	5.72654	-0.15596	0.201288	5.47585	0.00419251	0.208128	5.31254	-0.0314566	0.153898	5.39076	0.232713	0.181012	5.22462	0.105106	0.265344
11765135	Glyma01g02280	0.125445	1.26163	0.0853799	1.17094	0.215525	1.58427	0.951519	1.00494	0.0751059	-1.81157	0.528459	-1.07216	0.070436	-1.44264	9.15668	-0.00480429	0.0483305	9.34039	0.00230471	0.0584829	8.10735	-0.862045	0.248416	9.24675	0.330489	0.105449	9.00839	0.229972	0.0444454	8.52884	-0.198226	0.0904449
11765140	Glyma01g02360	0.767462	-1.1241	0.191913	-1.38268	0.956926	-1.02556	0.666126	1.09122	0.573983	-1.16641	0.791435	-1.1272	0.878626	-1.06415	5.11419	0.121724	0.203135	5.27643	0.247668	0.105252	4.54324	-0.100346	0.273184	4.39947	-0.0470524	0.353909	4.11405	-0.219802	0.248934	4.13846	-0.136759	0.175302
11765145	Glyma01g02380	0.35242	1.28215	0.274497	1.27323	0.722027	1.31703	0.776921	1.0913	0.908874	-1.06034	0.65444	1.08371	0.951014	-1.03225	5.36442	-0.296698	0.269423	5.54832	-0.170645	0.201512	4.9433	-0.381218	0.484157	5.23784	0.0618656	0.0753024	5.18418	0.177847	0.165594	4.97078	0.0160686	0.457645
11765150	Glyma01g02430	0.524974	1.14327	0.743304	1.13607	0.479248	1.30589	0.440118	-1.25003	0.126244	-1.42651	0.57407	-1.25795	0.469856	-1.24887	3.84136	0.128367	0.213123	3.43593	-0.193592	0.246123	2.92885	-0.384118	0.0313043	3.48495	0.321534	0.0873311	3.10332	-0.00954421	0.410855	3.04732	0.000909885	0.329507
11765153	Glyma01g02440	0.434292	1.20156	0.898929	1.0184	0.906093	-1.02795	0.54742	1.14016	0.780998	-1.04844	0.855639	-1.03481	0.253644	-1.29497	3.16901	-0.0923802	0.190458	3.30702	0.096856	0.160977	2.72134	-0.160625	0.0649248	2.92158	0.172524	0.167524	2.86456	0.123158	0.0178611	2.48629	-0.200392	0.164369
11765161	Glyma01g02450	0.216133	-1.37012	0.0802294	-1.3751	0.875135	-1.04765	0.954172	1.01328	0.201211	-1.41195	0.967601	1.00961	0.609515	-1.07964	9.48945	0.369611	0.201794	9.67856	0.388639	0.0697824	8.81377	-0.128081	0.204803	8.8107	-0.0846891	0.128179	8.66149	-0.0708981	0.122904	8.49535	-0.195244	0.102892
11765166	Glyma01g02460	0.110508	-1.5778	0.0628334	-1.40439	0.539581	-1.17464	0.901369	-1.01698	0.0853732	-1.64042	0.612669	1.10472	0.308267	-1.22125	7.89883	0.532506	0.120833	8.05099	0.508218	0.0584249	6.94125	-0.181557	0.196885	6.96813	-0.125409	0.168607	6.90231	0.0182732	0.109888	6.39762	-0.413773	0.124491
11765177	Glyma01g02510	0.598846	-1.15837	0.3319	-1.19839	0.520161	-1.32369	0.777359	-1.06878	0.719272	1.12796	0.721844	-1.1057	0.967272	-1.01308	3.15423	0.202437	0.191132	2.96761	0.106469	0.171418	2.97266	0.376156	0.358535	2.44139	-0.00966287	0.235879	2.32474	-0.154622	0.149669	2.35135	-0.0284092	0.143083
11765180	Glyma01g02550	0.259926	-1.81805	0.653672	-1.17649	0.117791	-1.42537	0.509874	-1.43924	0.438341	-1.37373	0.8179	1.07371	0.67263	-1.07701	5.09372	0.663032	0.495466	4.59253	0.137724	0.39191	4.29677	0.204938	0.100023	3.68629	-0.199363	0.172548	3.72401	-0.0967623	0.23048	3.44307	-0.306398	0.0749121
11765182	Glyma01g02560	0.768914	1.03229	0.44183	-1.14995	0.751794	-1.10546	0.303852	1.19298	0.231016	1.29418	0.983545	1.00496	0.406954	1.13409	2.23191	-0.11807	0.0879034	2.5152	0.136498	0.158393	2.37016	0.253972	0.221238	1.9911	-0.0722198	0.0686027	2.04002	-0.0650783	0.165682	2.08128	0.10932	0.152332
11765198	Glyma01g02580	0.955521	1.02556	0.887059	1.05145	0.555026	-2.15833	0.989854	-1.00714	0.134979	5.75654	0.96436	1.01799	0.119083	2.60066	3.91578	-0.240067	0.37068	3.84908	-0.250326	0.313142	6.07634	2.28513	1.04677	3.40149	-0.203656	0.160832	3.37497	-0.17794	0.253758	4.60354	1.17522	0.493733
11765205	Glyma01g02590	0.517441	1.0901	0.956074	-1.01052	0.545437	-1.06513	0.555028	1.10939	0.373149	1.11052	0.972848	1.0071	0.620469	-1.04554	2.04112	-0.140113	0.141272	2.28369	0.00965937	0.143303	1.99816	0.0111264	0.0137862	1.93777	-0.0156508	0.0355567	2.00304	-0.00544381	0.150108	1.8344	-0.0799041	0.0916716
11765207	Glyma01g02610	0.933099	-1.03802	0.619444	1.12831	0.0868565	1.53421	0.937977	-1.0365	0.497494	-1.23368	0.626954	1.12996	0.167718	1.29088	2.74864	0.000962178	0.370288	2.73741	-0.0507552	0.238506	2.16217	-0.302011	0.107618	2.35578	-0.0528701	0.16857	2.49705	0.123408	0.192818	2.58862	0.31548	0.0441651
11765212	Glyma01g02630	0.303641	-1.1923	0.208377	-1.25698	0.818837	1.08078	0.338786	-1.20607	0.159351	-1.28267	0.20471	-1.27149	0.98891	1.00463	5.87178	0.302256	0.130072	5.68013	0.0319448	0.166914	5.18421	-0.0568972	0.119966	5.15264	0.0485078	0.117017	4.63858	-0.298012	0.114094	4.9422	0.0551713	0.24814
11765221	Glyma01g02650	0.98336	-1.00479	0.909921	1.02366	0.960571	-1.00901	0.775266	-1.05685	0.8822	-1.02578	0.918454	-1.0275	0.824877	-1.03009	2.58438	0.0245498	0.189517	2.46179	-0.0552231	0.0937504	2.21239	-0.0121704	0.0140048	2.19618	0.0176604	0.051814	2.19165	-0.021483	0.211021	2.08103	-0.0251127	0.124503
11765223	Glyma01g02670	0.605553	-1.17961	0.609967	1.20543	0.963807	1.0231	0.61657	-1.2107	0.929885	1.03463	0.670355	1.17447	0.371108	1.24864	4.75621	0.104463	0.309991	4.47722	-0.171377	0.306354	4.45106	0.153572	0.268131	3.96407	-0.133844	0.156489	4.09727	0.0981669	0.346974	4.1242	0.186516	0.22046
11765227	Glyma01g02680	0.957244	1.03611	0.454799	-1.30003	0.976974	-1.03521	0.648941	1.33661	0.788446	1.21686	0.96938	-1.00775	0.793651	1.13451	4.02149	-0.138159	0.578514	4.4507	0.280416	0.434519	3.94956	0.145006	0.638502	3.52993	-0.0869832	0.12094	3.46607	-0.0981235	0.0911967	3.57269	0.0950847	0.477097
11765231	Glyma01g02700	0.917864	-1.01012	0.954451	-1.01055	0.874464	1.03687	0.835934	-1.03385	0.925498	-1.01419	0.822529	-1.03429	0.777969	1.03271	2.57335	0.0192873	0.0650628	2.49407	-0.0287399	0.155231	2.23098	-0.0010345	0.147202	2.18165	0.00476106	0.0641103	2.17463	-0.0438814	0.123901	2.15052	0.051203	0.0984986
11765240	Glyma01g02720	0.261084	-1.25535	0.0844081	-1.47552	0.353882	-1.13651	0.0896967	-1.40261	0.0425405	-1.24231	0.124009	-1.64861	0.559523	-1.1247	12.5178	0.384837	0.007834	12.1878	-0.103281	0.129494	12.1507	0.0718168	0.0611948	12.0258	0.0567487	0.200014	11.1733	-0.664503	0.124475	11.7712	-0.112789	0.0973389
11765245	Glyma01g02730	0.911298	-1.04527	0.925725	-1.03352	0.911405	1.08244	0.197404	1.35471	0.61281	1.15457	0.514055	1.37011	0.593391	1.30634	3.65463	-0.228135	0.193525	4.06466	0.209847	0.101764	3.48965	-0.020779	0.293271	3.06585	-0.292013	0.319028	3.44524	0.162283	0.38275	3.29018	0.0935141	0.449682
11765247	Glyma01g02740	0.0745462	2.42969	0.109956	3.16735	0.213375	1.5873	0.24433	1.21582	0.0869392	1.59335	0.493719	1.58494	0.90803	1.04092	5.96535	-0.935075	0.0547393	6.33926	-0.653149	0.158458	6.29358	-0.263016	0.213694	6.84494	0.345696	0.286809	7.31401	1.01013	0.633883	6.64041	0.403558	0.153192
11765250	Glyma01g02750	0.193279	-1.52438	0.374786	-1.16798	0.298265	-1.28803	0.103559	2.11394	0.359671	1.28329	0.0452536	2.75901	0.0556507	1.51878	8.79673	-0.211868	0.267139	10.0178	0.86807	0.18634	8.96915	0.147982	0.187291	7.95457	-0.82009	0.12544	9.26572	0.64406	0.110651	8.33808	-0.21718	0.0491482
11765259	Glyma01g02780	0.569604	-1.33843	0.15302	-1.65343	0.122973	-1.40644	0.197843	2.17912	0.682263	1.19135	0.185466	1.76396	0.551153	1.13373	4.96367	-0.18288	0.517215	6.1542	0.940866	0.219162	4.87183	0.0697168	0.0867889	4.00767	-0.603419	0.21465	4.71469	0.2154	0.28535	4.02565	-0.422336	0.0904007
11765270	Glyma01g02800	0.866703	1.07658	0.463999	1.17785	0.817698	-1.09172	0.623063	1.13739	0.164362	1.26519	0.593239	1.24438	0.888053	1.07646	6.03271	-0.263118	0.0989669	6.31753	-0.0773956	0.281393	6.03746	0.0762416	0.139262	5.71966	-0.156666	0.419064	5.81807	0.158766	0.0259199	5.56984	-0.0503653	0.276343
11765278	Glyma01g02830	0.110914	1.14205	0.822275	1.03153	0.839455	-1.05795	0.192945	1.15371	0.147366	1.21402	0.781732	1.04206	0.982974	1.00479	2.58605	-0.187641	0.037517	2.78682	0.0186384	0.0941389	2.56201	0.0921469	0.125164	2.39462	0.00398715	0.0476959	2.44213	0.0634241	0.134401	2.31594	0.0108805	0.183971
11765280	Glyma01g02840	0.250641	-1.48615	0.20352	-1.72404	0.268363	-1.67891	0.570121	-1.1634	0.804031	1.09945	0.530446	-1.34962	0.903114	-1.02752	6.75649	0.3626	0.279155	6.68248	0.144259	0.123323	6.59093	0.49938	0.348006	5.80427	-0.208984	0.189401	5.16754	-0.641535	0.457073	5.50998	-0.248145	0.0870898
11765296	Glyma01g02860	0.920381	1.03334	0.881589	1.03178	0.787466	-1.04299	0.707665	-1.11306	0.618705	-1.11911	0.618366	-1.11474	0.277327	-1.20614	2.67683	0.0981999	0.271909	2.45689	-0.0563258	0.168633	2.15115	-0.0641476	0.0650217	2.3271	0.145521	0.14255	2.19931	-0.0111859	0.171158	1.99571	-0.124873	0.111963
11765302	Glyma01g02870	0.967892	1.0155	0.051859	-1.26228	0.491205	-1.3977	0.320856	1.20581	0.340503	1.36	0.842193	-1.06306	0.918717	-1.04365	4.04559	-0.108548	0.192836	4.30951	0.16146	0.0571819	4.13237	0.335054	0.331844	3.50993	-0.0863524	0.275938	3.37331	-0.174572	0.0424946	3.32011	-0.147996	0.269595
11765306	Glyma01g02890	0.634357	1.24616	0.852913	-1.09982	0.569037	1.0896	0.870371	-1.04447	0.545024	-1.0863	0.614568	-1.43151	0.628065	-1.24239	5.59142	0.0461443	0.139936	5.59618	-0.0166299	0.231983	5.13853	-0.073283	0.0963404	5.43707	0.363638	0.479819	4.75185	-0.153899	0.549198	4.89943	0.0505199	0.0922286
11765332	Glyma01g02900	0.63193	-1.11537	0.429024	-1.12912	0.786364	-1.07236	0.420509	-1.19629	0.319978	-1.25375	0.324883	-1.21103	0.287474	-1.2054	6.98206	0.356957	0.17051	6.87955	0.0983891	0.181566	6.37196	0.0307055	0.206915	6.4783	0.19943	0.177762	5.97412	-0.0768067	0.0661932	5.93789	-0.0700795	0.0541336
11765351	Glyma01g02910	0.116773	1.19258	0.517551	-1.18744	0.784184	1.10856	0.565771	1.1644	0.323009	1.13738	0.275523	-1.21618	0.846225	1.05725	2.53714	-0.125522	0.0198884	2.77525	0.0940592	0.302822	2.41826	0.0601907	0.152567	2.39823	0.128562	0.0810368	2.16556	-0.153793	0.148068	2.39989	0.20888	0.272729
11765357	Glyma01g02920	0.991808	1.00253	0.932557	-1.04131	0.98059	1.01816	0.530753	1.11211	0.619162	1.12951	0.925059	1.0653	0.73912	1.14713	5.16145	-0.0848975	0.0873059	5.35399	0.0684023	0.172835	4.98	0.0907973	0.290148	4.63714	-0.0812594	0.200445	4.58142	0.00999832	0.507348	4.64943	0.116766	0.381515
11765361	Glyma01g02930	0.871991	-1.03367	0.418171	1.23097	0.894133	1.03331	0.928104	1.02694	0.410416	1.17817	0.309613	1.3067	0.12412	1.25841	3.37813	-0.1333	0.1679	3.36277	-0.0949418	0.226627	3.26188	0.103249	0.17552	2.82233	-0.181076	0.108854	3.14466	0.204853	0.228734	3.01813	0.150528	0.0675952
11765364	Glyma01g02950	0.967301	1.01462	0.7884	-1.03195	0.355975	1.17292	0.101825	1.65817	0.371445	1.14571	0.163324	1.58369	0.301116	1.32446	10.2465	-0.279575	0.170719	11.119	0.450021	0.133661	10.3093	-0.0833308	0.0670463	10.0575	-0.258632	0.259822	10.5696	0.404655	0.0449057	10.3336	0.146771	0.127468
11765368	Glyma01g02970	0.372647	-1.42051	0.696918	1.0999	0.328589	-1.22451	0.659795	-1.18825	0.823946	1.07597	0.314366	1.31489	0.323684	1.24819	3.33913	0.19009	0.35079	2.96894	-0.0587478	0.271839	3.04852	0.295722	0.144352	2.33343	-0.316318	0.224629	2.68254	0.0786262	0.136751	2.52847	0.00351842	0.0884669
11765370	Glyma01g02980	0.182692	-1.82242	0.924848	-1.04018	0.912484	-1.03076	0.212523	-1.62874	0.137494	-1.75637	0.899647	1.07569	0.983802	1.00664	4.62014	0.787211	0.35849	3.88055	0.0834534	0.109343	3.43205	-0.0253843	0.0499845	3.21922	-0.0786437	0.183816	3.27221	0.0266202	0.453185	3.0904	-0.0690975	0.201915
11765372	Glyma01g02990	0.66407	-1.08515	0.189903	1.12487	0.468166	1.18926	0.633184	-1.06283	0.637286	1.07712	0.411713	1.14849	0.158863	1.39004	4.10616	-0.0451218	0.133209	3.98388	-0.133027	0.0574185	3.85048	0.0620568	0.142073	3.43995	-0.16301	0.152071	3.56688	0.0367254	0.0787218	3.75686	0.31212	0.153399
11765382	Glyma01g03000	0.8234	1.08868	0.655724	-1.12674	0.985281	-1.00759	0.675076	1.15558	0.94595	-1.02274	0.872217	-1.06151	0.699335	-1.12188	4.22881	-0.00505781	0.296234	4.44548	0.203556	0.252876	3.83347	-0.0375013	0.17599	3.79724	0.117517	0.242309	3.64625	0.0313974	0.221294	3.49229	-0.0484064	0.202712
11765387	Glyma01g03010	0.812725	-1.07576	0.329746	1.11246	0.556366	-1.5035	0.520832	-1.19578	0.801842	1.12119	0.995752	1.0008	0.580097	-1.24655	5.11044	0.118704	0.290894	4.87186	-0.139254	0.129458	4.91819	0.283735	0.44652	4.46704	0.0133487	0.11177	4.33798	0.0144995	0.0316803	3.9708	-0.304587	0.424098
11765389	Glyma01g03030	0.117623	-1.57716	0.0395738	-2.17796	0.562982	-1.61788	0.282213	-1.21125	0.0965417	-1.68498	0.110666	-1.67266	0.404723	-1.72848	6.9949	0.671655	0.184214	6.87707	0.395158	0.0139188	5.96539	-0.0810733	0.188516	5.97472	0.0143263	0.114689	5.02043	-0.727821	0.190419	4.92026	-0.775178	0.713585
11765397	Glyma01g03050	0.690106	-1.14747	0.42531	1.38675	0.963059	1.02392	0.398172	-1.3293	0.405714	-1.31537	0.726749	1.19706	0.702816	-1.11955	3.35832	0.259304	0.35179	2.83822	-0.151359	0.127484	2.56335	-0.13616	0.193408	2.64235	0.0608531	0.105133	2.88727	0.320347	0.49948	2.41086	-0.102062	0.295704
11765400	Glyma01g03070	0.134569	-1.63738	0.161852	-1.33387	0.112735	-1.60136	0.259515	-1.20717	0.573234	1.08481	0.965496	1.01687	0.649294	1.10921	9.03094	0.416332	0.123825	8.94859	0.144699	0.115703	8.97535	0.533771	0.130135	8.11042	-0.295055	0.228439	7.93307	-0.270924	0.180555	8.01845	-0.145524	0.0922655
11765404	Glyma01g03090	0.531426	-1.23397	0.679186	-1.18508	0.965937	1.01781	0.318582	1.41863	0.669258	-1.11557	0.432384	1.47715	0.716106	1.12583	3.57655	0.12219	0.286352	4.04879	0.626692	0.240046	3.01901	-0.0355941	0.130513	2.7617	-0.181113	0.231084	3.24839	0.381702	0.452581	2.7953	-0.01012	0.253711
11765413	Glyma01g03100	0.181249	1.73227	0.796087	-1.09631	0.35143	1.31799	0.145203	2.10662	0.216762	1.39103	0.790724	1.10927	0.868044	1.05836	4.47477	-0.70756	0.242709	5.57729	0.367367	0.344247	4.58797	-0.23141	0.159132	4.73787	0.085103	0.274961	4.74651	0.234712	0.252032	4.62088	0.16693	0.187954
11765420	Glyma01g03110	0.86099	-1.0446	0.321331	1.26845	0.919882	-1.03493	0.187132	-1.23604	0.420483	1.11389	0.8592	1.07199	0.690497	1.12429	5.83701	-0.0317467	0.105704	5.60643	-0.337466	0.101079	5.64987	0.123855	0.125295	5.30609	-0.094693	0.220587	5.22636	0.00559489	0.27271	5.2511	0.0743163	0.222498
11765424	Glyma01g03170	0.421191	1.13845	0.271073	1.21843	0.978341	-1.00689	0.491727	1.09924	0.239376	1.13277	0.456296	1.17646	0.960615	-1.01195	3.11874	-0.129959	0.0873538	3.20578	0.00654181	0.130313	2.95245	0.0498972	0.0793317	2.80441	0.0571183	0.149785	3.02481	0.291565	0.166429	2.69382	0.0399864	0.149347
11765427	Glyma01g03180	0.135529	1.40357	0.784146	1.06989	0.162449	1.39585	0.15385	1.32354	0.168612	1.3218	0.982579	1.00888	0.0796897	1.31453	4.67675	-0.398738	0.1434	5.10608	0.00566355	0.083432	4.72149	0.00376511	0.148313	4.62988	0.0903654	0.10851	4.51164	0.10312	0.284784	4.83356	0.484913	0.0335937
11765433	Glyma01g03200	0.668393	-1.13356	0.961715	1.0088	0.83591	-1.09039	0.963501	1.01493	0.940709	-1.0216	0.489785	1.16061	0.964974	1.01761	2.65319	0.0709245	0.28259	2.70175	0.0923092	0.0959824	2.33862	0.0400946	0.104845	2.11272	-0.109934	0.136445	2.33564	0.104946	0.176095	2.10051	-0.0847495	0.318817
11765441	Glyma01g03210	0.623682	1.13995	0.537449	1.14767	0.169098	1.17178	0.910159	-1.03432	0.270678	-1.17856	0.938939	-1.02737	0.536299	-1.14655	5.57962	-0.0184116	0.164716	5.59556	-0.0670969	0.242578	5.00285	-0.255432	0.0447331	5.28572	0.170564	0.237032	5.0613	0.13161	0.146637	4.86898	-0.0267342	0.0594267
11765444	Glyma01g03250	0.626552	-1.16479	0.636241	1.10965	0.962162	-1.0238	0.821106	-1.09406	0.64925	-1.16602	0.216407	1.18139	0.925347	-1.02488	2.79772	0.147421	0.33485	2.63338	0.0177255	0.256049	2.23384	-0.0741721	0.249138	2.18789	-0.0726528	0.0537029	2.43186	0.167833	0.105481	2.0823	-0.108102	0.235994
11765453	Glyma01g03270	0.514944	-1.26244	0.404402	-1.35255	0.304462	1.55138	0.405757	-1.21345	0.13276	-1.92611	0.6189	-1.30007	0.963566	1.01683	6.01662	0.328567	0.240022	5.83509	0.0494555	0.0973361	4.7615	-0.617121	0.333616	5.23133	-0.00764624	0.308698	4.68187	-0.386231	0.441882	5.03339	0.0164277	0.0734808
11765463	Glyma01g03280	0.905215	1.07376	0.783523	-1.07609	0.794463	-1.05698	0.539592	1.07982	0.0470305	1.98238	0.930902	-1.07005	0.284081	1.74668	11.3908	-0.168118	0.120193	11.674	-0.0573311	0.0780047	12.2813	0.819118	0.170325	11.3393	-0.0654488	0.548214	11.0728	-0.163134	0.311794	11.9868	0.73917	0.0439586
11765466	Glyma01g03290	0.367326	1.20406	0.827995	1.04254	0.743711	1.1179	0.934811	-1.02001	0.739573	1.0938	0.428802	-1.17804	0.930634	1.01553	2.89851	-0.0929512	0.152781	2.8245	-0.121534	0.174137	2.68921	0.0363919	0.284471	2.69915	0.174953	0.154029	2.48797	-0.0614369	0.14501	2.63402	0.197185	0.0530207
11765470	Glyma01g03320	0.878092	1.05194	0.928595	-1.02063	0.988273	-1.00304	0.644914	-1.07452	0.79637	-1.04219	0.698988	-1.15365	0.731989	-1.09965	3.12814	0.0878276	0.175671	2.95149	-0.0158635	0.0223628	2.68919	0.0282124	0.0663785	2.72779	0.160874	0.267722	2.49821	-0.0453294	0.253744	2.48204	0.0238299	0.113802
11765482	Glyma01g03330	0.54542	-1.18348	0.829995	1.03487	0.444384	-1.16524	0.205384	-1.46651	0.562525	-1.15447	0.399864	-1.1974	0.403216	-1.13668	7.24796	0.31508	0.276519	6.86237	-0.237308	0.0713988	6.75752	0.107847	0.135669	6.68161	0.0720457	0.12846	6.18996	-0.187854	0.174327	6.21845	-0.112775	0.109035
11765499	Glyma01g03410	0.352625	-1.14232	0.959022	1.01603	0.992305	1.00692	0.696076	-1.04828	0.988259	-1.00372	0.779596	1.10718	0.702949	1.14597	2.62521	0.0537689	0.0643168	2.5212	-0.0142615	0.119437	2.28327	0.048411	0.244128	2.07184	-0.138203	0.13535	2.25527	0.00868619	0.322303	2.17128	0.0583626	0.353771
11765513	Glyma01g03420	0.27416	-1.22264	0.134279	-1.37237	0.961602	-1.02589	0.431341	-1.13307	0.168538	-1.38215	0.282371	-1.27183	0.627265	-1.15973	5.99413	0.320616	0.11648	5.89964	0.140377	0.134846	5.19872	-0.146297	0.209009	5.24036	0.0306115	0.141898	4.72396	-0.316295	0.156561	4.80581	-0.183171	0.301158
11765521	Glyma01g03440	0.691466	-1.08943	0.994222	-1.00215	0.680074	1.06873	0.380764	-1.28578	0.175272	-1.39891	0.520699	-1.18276	0.0953223	-1.20149	3.53667	0.35696	0.221035	3.09821	-0.00568358	0.22504	2.64115	-0.127342	0.126933	2.89228	0.233385	0.0614726	2.65668	-0.00877492	0.263137	2.53694	-0.031441	0.060131
11765528	Glyma01g03460	0.502046	1.11034	0.572963	1.08041	0.939205	-1.01494	0.985602	1.00342	0.929774	-1.01297	0.911617	-1.02421	0.368157	-1.14155	2.23593	-0.0272071	0.0903308	2.28135	-0.0222878	0.137783	1.96463	-0.0457968	0.125551	2.11038	0.123801	0.144269	2.10575	0.08929	0.106376	1.86583	-0.0671911	0.069219
11765532	Glyma01g03470	0.909294	1.06326	0.663969	-1.29154	0.961186	1.08936	0.862156	-1.12032	0.387788	-1.55883	0.452608	-1.53847	0.69972	-1.52147	7.18082	0.226986	0.410959	7.17214	0.0630806	0.530551	6.26987	-0.413473	0.46788	6.93965	0.315476	0.291784	6.09996	-0.306016	0.511954	6.06722	-0.289991	1.11744
11765536	Glyma01g03540	0.958433	1.01305	0.283041	1.13019	0.559936	1.14002	0.452195	-1.09947	0.979234	1.00549	0.959389	1.01471	0.513843	1.13152	8.64086	-0.034282	0.117703	8.67329	-0.171092	0.0807625	8.42537	-0.0263812	0.177112	8.41673	-0.015583	0.188666	8.24099	0.00547949	0.10853	8.37156	0.162681	0.0918136
11765545	Glyma01g03570	0.228576	-1.30501	0.277206	-1.40651	0.997592	-1.00415	0.934941	-1.02313	0.423029	-1.67196	0.777373	-1.1027	0.216709	-1.2865	6.76657	0.348826	0.0943517	6.86939	0.315839	0.250777	5.74443	-0.392711	0.78083	6.00288	-0.0352389	0.189056	5.64928	-0.176278	0.273583	5.37793	-0.398688	0.080118
11765549	Glyma01g03580	0.575055	-1.12277	0.911275	1.04429	0.675698	1.1318	0.873012	-1.04174	0.530619	-1.08515	0.784123	1.12552	0.563657	1.17104	2.84419	0.00578427	0.113387	2.74137	-0.053209	0.234702	2.36959	-0.112114	0.115657	2.24063	-0.161278	0.194885	2.46466	0.00931883	0.364772	2.37322	0.0665103	0.231132
11765558	Glyma01g03600	0.832703	1.07217	0.238685	-1.54665	0.572166	-1.15657	0.53977	-1.27148	0.517982	-1.17118	0.0992764	-2.10845	0.173195	-1.45232	6.70717	0.257218	0.282855	6.50321	-0.0892852	0.347932	6.1871	0.0292506	0.111986	6.46053	0.357755	0.168236	5.15372	-0.71843	0.244436	5.64033	-0.180601	0.198572
11765566	Glyma01g03610	0.795134	-1.03645	0.85955	1.05678	0.605413	1.06323	0.81328	-1.06238	0.787829	1.03919	0.929057	1.03099	0.0649327	1.14518	8.70714	-0.023633	0.139241	8.79889	-0.110934	0.235323	8.55839	0.0318292	0.0946756	8.42509	-0.0752805	0.0174043	8.28096	-0.0312545	0.27501	8.39428	0.120289	0.0455461
11765578	Glyma01g03640	0.823267	1.13183	0.12649	2.79033	0.9752	-1.01686	0.0843285	2.93023	0.0315992	6.21294	0.0937001	7.22397	0.0531688	5.39828	2.73723	-2.07386	0.19976	4.35359	-0.522844	0.335263	5.07806	0.56142	0.349756	2.43223	-1.8952	0.520571	5.16101	0.957592	0.547193	4.7001	0.5373	0.056712
11765582	Glyma01g03650	0.401845	1.19138	0.103026	1.24604	0.412716	1.2081	0.44814	-1.12523	0.566231	1.09486	0.688388	-1.07587	0.612474	1.11023	6.36504	-0.144446	0.15054	6.30936	-0.314669	0.0907798	6.17334	-0.0137024	0.125636	6.2237	0.108187	0.165651	5.8984	0.00267712	0.0761685	6.11406	0.259041	0.154083
11765593	Glyma01g03670	0.155572	-1.51717	0.361723	-1.31077	0.817698	-1.05843	0.519165	-1.15665	0.689617	-1.0715	0.998762	1.00071	0.218238	1.33776	4.75392	0.23507	0.190463	4.54186	0.0251155	0.174204	4.30052	0.135439	0.0919914	3.59176	-0.366314	0.158873	3.52714	-0.365294	0.321951	3.86017	0.0535081	0.177793
11765597	Glyma01g03680	0.37622	1.16817	0.670441	1.08973	0.578482	1.14592	0.950838	1.01936	0.681324	-1.08094	0.657367	-1.05162	0.518948	-1.10193	3.0382	-0.0854699	0.182086	3.03811	-0.0578078	0.228003	2.5772	-0.19776	0.144359	2.79215	0.13878	0.0386593	2.71166	0.066162	0.108106	2.55933	-0.00125631	0.162305
11765604	Glyma01g03700	0.647485	1.423	0.129779	1.21183	0.983959	1.00609	0.286376	1.54554	0.170536	1.82147	0.705336	1.31619	0.713793	1.28781	7.08372	-0.741182	0.41341	7.83494	-0.113069	0.0985728	7.64695	0.123922	0.169697	7.28206	-0.23225	0.719936	7.46066	0.164122	0.0725154	7.36295	0.132674	0.0982359
11765608	Glyma01g03720	0.990533	1.00147	0.481056	-1.18004	0.609042	1.11822	0.962751	-1.01268	0.55208	-1.09353	0.363294	-1.19675	0.861786	1.02108	2.77462	0.0593417	0.0722771	2.71985	0.0411685	0.236487	2.27231	-0.0696466	0.172225	2.36343	0.0614595	0.0786263	2.15719	-0.197664	0.180207	2.29435	0.0915564	0.0874228
11765623	Glyma01g03750	0.620206	-1.12734	0.765472	1.06403	0.905065	1.06455	0.273542	-1.31219	0.630824	-1.16508	0.732303	-1.09392	0.918148	1.03007	8.90387	0.215007	0.155458	8.69546	-0.176969	0.20195	8.48185	-0.00542005	0.360605	8.50099	0.0420812	0.210573	8.18087	-0.087424	0.151852	8.32332	0.0848214	0.162781
11765627	Glyma01g03760	0.0835812	-2.02029	0.160391	-2.03908	0.888403	-1.0785	0.131215	1.45896	0.227063	-1.59384	0.490377	1.44552	0.455498	1.1753	6.48238	0.547788	0.158719	7.14292	1.09273	0.117381	5.50112	-0.124723	0.39365	5.01727	-0.466777	0.202004	5.39483	0.0648063	0.513872	5.04957	-0.233752	0.128075
11765632	Glyma01g03770	0.704404	1.0913	0.970806	-1.00689	0.444384	-1.10872	0.576915	1.08846	0.168775	1.12982	0.978745	-1.00953	0.782546	-1.07092	2.09522	-0.121866	0.083347	2.28505	0.000416438	0.152652	2.05148	0.0542271	0.0347603	1.96633	0.00418289	0.229133	2.01747	-0.00949458	0.137154	1.83477	-0.0946622	0.112197
11765637	Glyma01g03780	0.997208	1.00164	0.983216	-1.00606	0.245039	1.62545	0.875783	1.06618	0.263091	-1.55585	0.850355	1.05801	0.822585	1.04302	5.79992	-0.00757806	0.372504	5.97344	0.0848743	0.188749	4.84266	-0.645284	0.250966	5.34467	-0.00520817	0.0374644	5.23066	0.076151	0.267452	5.18086	0.0555523	0.185434
11765641	Glyma01g03790	0.398182	1.08739	0.789021	1.03239	0.90175	1.06036	0.373208	-1.11705	0.853789	-1.05292	0.214993	-1.17656	0.687797	-1.07976	4.3566	0.0285408	0.0625269	4.17228	-0.131148	0.121246	3.92106	-0.0458556	0.309067	3.92087	0.149412	0.0858361	3.61047	-0.0851605	0.0763506	3.6556	0.0387038	0.184446
11765649	Glyma01g03810	0.153682	1.48443	0.670619	1.06636	0.0936973	1.29722	0.395764	1.143	0.0559225	-1.21726	0.411266	-1.21789	0.17761	-1.39293	8.27966	-0.130764	0.0631556	8.64017	0.0620597	0.16252	7.76638	-0.414398	0.0257682	8.58901	0.439145	0.223818	8.11856	0.154759	0.0961732	7.87467	-0.0389805	0.0723005
11765658	Glyma01g03830	0.174132	1.50445	0.422335	-1.37975	0.772841	-1.22148	0.135549	1.84486	0.173144	1.81981	0.812764	-1.12516	0.985437	-1.00981	4.3578	-0.568409	0.212902	5.2662	0.315099	0.248503	4.84974	0.295379	0.397374	4.40017	0.0208317	0.157408	4.12797	-0.149304	0.438173	4.21104	0.00675201	0.419332
11765670	Glyma01g03850	0.134931	-1.55971	0.567655	-1.3117	0.99805	1.00171	0.557449	1.09203	0.881126	-1.04054	0.673779	1.2985	0.203371	1.5015	6.69294	0.0669943	0.136983	6.94942	0.194009	0.103831	6.32928	0.0096639	0.26053	5.6545	-0.574281	0.190442	5.81194	-0.197434	0.593719	5.99799	0.0121223	0.25306
11765681	Glyma01g03860	0.605387	1.06438	0.95342	1.00544	0.993805	-1.0026	0.648831	1.05523	0.37726	1.11435	0.980215	-1.00322	0.826911	1.04422	1.99466	-0.102212	0.117168	2.16062	-0.0246496	0.0650966	1.9563	0.0539909	0.0905381	1.86791	-0.0121931	0.0588213	1.93277	-0.0168262	0.0764936	1.86743	0.0502383	0.190132
11765685	Glyma01g03870	0.0606635	1.42458	0.0717393	1.47802	0.481464	1.08644	0.439305	-1.07706	0.314114	1.08707	0.821821	-1.03812	0.125417	-1.2062	9.49664	-0.146997	0.0962557	9.55645	-0.2541	0.0491477	9.44779	-0.0265471	0.0155031	9.76446	0.36354	0.0260821	9.58519	0.309562	0.152045	9.31841	0.0930669	0.102154
11765690	Glyma01g03880	0.203955	-2.04888	0.123349	-2.27172	0.800026	-1.14192	0.777486	-1.13387	0.139796	-2.13473	0.668432	-1.25719	0.690593	-1.18977	6.46873	1.00017	0.371018	6.41505	0.818922	0.313156	5.08143	-0.0938797	0.323903	4.98312	-0.0346615	0.366986	4.50218	-0.364866	0.395164	4.5392	-0.285343	0.285303
11765700	Glyma01g03890	0.203853	1.21145	0.350985	1.10871	0.81686	1.06588	0.314793	-1.1771	0.754029	-1.04806	0.0865127	-1.28618	0.332622	-1.1912	8.31498	0.0442293	0.131769	8.25938	-0.191003	0.111602	8.01033	-0.0234962	0.120314	8.33643	0.320965	0.045649	7.78265	-0.0421222	0.0774435	7.83981	0.0685549	0.189165
11765720	Glyma01g03920	0.12848	-2.04243	0.0724663	-2.37893	0.439617	-1.29654	0.909373	1.04714	0.203915	-1.57212	0.744098	-1.11231	0.995348	1.00202	5.23595	0.860456	0.269719	5.34467	0.926916	0.28987	4.2435	0.207746	0.26775	3.66474	-0.169834	0.244631	3.45477	-0.323398	0.207133	3.52446	-0.166919	0.11697
11765728	Glyma01g03930	0.537157	-1.08929	0.320657	-1.35217	0.986077	1.00773	0.554468	-1.0797	0.267645	-1.31089	0.420006	-1.34026	0.261002	-1.19419	8.59376	0.211217	0.117471	8.6577	0.100586	0.0907505	7.9792	-0.179325	0.252591	8.22629	0.0878229	0.0961673	7.60376	-0.334693	0.357089	7.7155	-0.168212	0.133492
11765750	Glyma01g03970	0.240016	-1.37965	0.957803	1.01497	0.614733	1.14837	0.386563	-1.29039	0.260374	-1.29056	0.743963	1.08518	0.373164	1.22765	2.96621	0.296915	0.178672	2.47619	-0.0708869	0.271752	2.1901	-0.0710787	0.184851	2.07938	-0.167385	0.196169	2.2026	-0.0494503	0.148468	2.25451	0.128511	0.156711
11765753	Glyma01g03980	0.727125	-1.06625	0.227989	-1.213	0.982492	1.01127	0.40304	1.20231	0.253215	-1.35003	0.580033	1.05686	0.309021	-1.25204	5.58518	0.0854972	0.181686	5.92725	0.351309	0.164296	4.81815	-0.347493	0.233907	5.00762	-0.00704384	0.0658941	4.92208	0.0727339	0.0789332	4.47421	-0.331327	0.226734
11765762	Glyma01g03990	0.589497	1.07363	0.68147	-1.05705	0.691639	1.16435	0.551888	-1.09477	0.633812	-1.09158	0.186154	-1.24243	0.984506	-1.00653	2.96785	0.0236359	0.109616	2.78349	-0.106991	0.135287	2.46458	-0.102776	0.199249	2.60489	0.126129	0.092432	2.33496	-0.187038	0.100934	2.5007	0.116744	0.268284
11765766	Glyma01g04000	0.0284775	-10.4121	0.0310991	-11.2738	0.0608696	-8.01092	0.49309	1.22599	0.394092	-1.2937	0.797501	1.13228	0.990845	1.00466	7.18647	1.59276	0.308484	7.63139	1.88671	0.140226	6.54306	1.22125	0.197839	3.36902	-1.78743	0.0633292	3.5041	-1.6082	0.454779	3.24958	-1.78071	0.332956
11765776	Glyma01g04020	0.837451	-1.08983	0.442514	1.28126	0.999833	-1.00052	0.535567	-1.27221	0.909272	-1.05581	0.819208	1.09758	0.957566	1.03168	2.78397	0.120979	0.393747	2.31977	-0.226355	0.205626	2.33132	0.0426269	0.333256	2.23154	-0.00311756	0.142305	2.34578	0.131205	0.351515	2.19732	0.0418725	0.494713
11765780	Glyma01g04030	0.051662	1.8848	0.105685	1.94947	0.0924959	2.1695	0.85794	-1.06815	0.634889	-1.10395	0.809488	-1.03271	0.587337	1.04267	5.6032	-0.476101	0.147798	5.56652	-0.571211	0.348948	5.12005	-0.618771	0.210846	6.07898	0.438313	0.040451	5.81583	0.391874	0.118349	5.88053	0.498593	0.0745411
11765782	Glyma01g04040	0.931919	-1.0328	0.839672	-1.06336	0.85629	-1.05761	0.879886	-1.05053	0.960931	-1.01885	0.848003	-1.08161	0.805735	-1.04332	3.1121	0.0847486	0.299246	2.97838	0.0136307	0.140665	2.71068	0.0578109	0.242575	2.576	0.0381829	0.174073	2.4663	-0.0749947	0.327559	2.44146	-0.0229977	0.0229227
11765792	Glyma01g04050	0.48407	-1.47068	0.43576	-1.38049	0.513099	-1.28365	0.783483	-1.2033	0.311137	-1.71157	0.691721	-1.12951	0.1867	-1.49391	5.08664	0.635773	0.536764	4.86043	0.368779	0.499112	3.97035	-0.139551	0.315048	3.98667	0.0792931	0.268468	3.74365	-0.096403	0.149523	3.28665	-0.499798	0.119775
11765802	Glyma01g04060	0.186889	-1.44935	0.378687	-1.34984	0.630725	-1.17988	0.975009	-1.01328	0.615515	-1.11717	0.871276	1.05965	0.727189	1.09955	3.39862	0.280843	0.0940414	3.32866	0.261807	0.366199	2.847	0.12099	0.25619	2.39345	-0.254567	0.235208	2.43898	-0.170985	0.211981	2.40346	-0.117649	0.162582
11765813	Glyma01g04080	0.85708	-1.16838	0.171863	-2.45384	0.683574	-1.51132	0.870536	1.09874	0.429453	-1.65349	0.471366	-1.91148	0.378651	-2.13882	5.25616	0.450322	0.581461	5.45258	0.586168	0.0817258	4.19531	-0.275193	0.524664	4.52276	0.225815	0.619254	3.49275	-0.708872	0.689371	3.27743	-0.870999	0.710308
11765821	Glyma01g04110	0.648371	1.04938	0.230398	-1.34349	0.726563	1.06816	0.501533	1.1548	0.162875	-1.26311	0.288257	-1.22085	0.098655	-1.24091	2.9834	0.0586028	0.0709662	3.14106	0.26625	0.233899	2.26504	-0.27838	0.15291	2.56625	0.128146	0.0888393	2.34259	-0.159738	0.154889	2.2086	-0.183253	0.053267
11765825	Glyma01g04160	0.79001	1.11464	0.943179	-1.03607	0.907683	-1.11535	0.823296	1.14323	0.952006	1.04439	0.977914	-1.01016	0.597276	-1.19037	4.18656	-0.11731	0.348831	4.34188	0.075802	0.529056	3.87033	-0.0546502	0.653047	3.77741	0.039271	0.224853	3.68524	0.0246845	0.154613	3.39002	-0.212143	0.285376
11765841	Glyma01g04170	0.120619	-2.14661	0.0611719	-2.9659	0.318006	-1.60474	0.392297	-1.33833	0.175177	-1.50162	0.182873	-1.84913	0.785329	-1.12257	6.51047	0.766468	0.305103	6.21891	0.346034	0.220975	5.62219	0.179949	0.0461913	4.98115	-0.335589	0.212195	3.95986	-1.22244	0.318915	4.60142	-0.502394	0.380792
11765852	Glyma01g04180	0.72157	-1.09872	0.998367	-1.00062	0.992305	1.00492	0.845842	-1.03669	0.578269	-1.07176	0.902628	1.05918	0.943629	1.0302	3.40724	0.06141	0.0865321	3.27407	0.00943224	0.171479	2.92186	-0.0385659	0.12851	2.72888	-0.07441	0.264549	2.8376	0.00853713	0.293786	2.68294	-0.0314889	0.279194
11765856	Glyma01g04190	0.0694927	-1.37204	0.639158	-1.1446	0.678599	-1.20165	0.244538	-1.34039	0.470745	-1.17765	0.688493	-1.1182	0.91948	-1.0314	7.49938	0.380524	0.0652833	7.2589	-0.0421276	0.242898	7.00046	0.144614	0.274294	6.74395	-0.0757984	0.0725366	6.34864	-0.236975	0.269126	6.41998	-0.120407	0.272538
11765862	Glyma01g04200	0.720384	-1.1213	0.641845	-1.141	0.597243	1.20075	0.903057	-1.03882	0.45955	-1.1758	0.90281	-1.05707	0.693864	1.14509	3.29854	0.0864683	0.112122	3.19206	0.0315272	0.286984	2.6782	-0.147169	0.247512	2.62971	-0.0786986	0.317719	2.56496	-0.158774	0.212444	2.71195	0.116768	0.180649
11765864	Glyma01g04230	0.359123	1.37879	0.869173	1.05713	0.256591	1.63116	0.838747	1.04993	0.968306	-1.01539	0.642146	-1.24224	0.58112	1.1651	4.57889	-0.160724	0.238594	4.64981	-0.0904245	0.0746867	4.18791	-0.182762	0.304345	4.5043	0.302683	0.280389	4.07787	-0.010265	0.381988	4.53362	0.523134	0.119915
11765871	Glyma01g04240	0.0825504	2.65304	0.0478937	2.65058	0.38282	1.66637	0.923512	1.02675	0.982222	-1.0091	0.957018	1.0258	0.269673	-1.60659	3.76626	-0.403296	0.149155	3.75967	-0.365207	0.219419	3.3733	-0.416359	0.382742	4.65689	1.00435	0.318735	4.53618	1.0411	0.171158	3.78266	0.32035	0.317193
11765875	Glyma01g04290	0.120312	-4.43426	0.0564183	-3.57241	0.546667	-1.50717	0.294013	-1.79364	0.248227	-1.82503	0.527152	-1.44503	0.474247	1.61209	8.22653	1.21493	0.427019	7.57236	0.372036	0.396932	7.11919	0.347007	0.399659	5.77182	-0.933764	0.583483	5.02488	-1.46486	0.150337	6.21218	-0.244834	0.453914
11765878	Glyma01g04360	0.800654	1.15959	0.034457	2.24855	0.35255	1.43601	0.259613	-1.71394	0.599012	-1.24313	0.75637	1.13136	0.994443	-1.00383	5.81688	0.0243195	0.463962	5.09784	-0.753001	0.141612	5.16353	-0.289652	0.216588	5.57264	0.237933	0.372839	5.55327	0.415997	0.105899	5.32635	0.232412	0.240597
11765882	Glyma01g04370	0.937304	1.02169	0.260914	1.31884	0.888908	1.05177	0.525285	-1.18469	0.624202	-1.07388	0.706708	1.0896	0.903428	-1.04317	3.55921	0.000740608	0.140995	3.22755	-0.243764	0.270208	3.06795	-0.102095	0.111818	3.04067	0.0317022	0.20405	3.12865	0.155505	0.0997967	2.87441	-0.0292736	0.253762
11765884	Glyma01g04390	0.965318	-1.00977	0.463255	-1.10288	0.662896	1.12102	0.438096	1.09285	0.409977	-1.075	0.998492	1.00059	0.857342	1.05299	2.65667	0.0127414	0.0523183	2.76407	0.140835	0.117817	2.2277	-0.0915937	0.0933744	2.23088	-0.00127943	0.189864	2.29369	-0.000435352	0.120808	2.25415	0.0732177	0.209632
11765889	Glyma01g04420	0.569742	1.27126	0.640416	1.12061	0.263608	1.30216	0.465182	1.34216	0.618853	1.18922	0.581371	1.1831	0.378177	1.21812	4.11734	-0.422548	0.428266	4.5423	0.00200431	0.158298	4.00407	-0.172534	0.0462055	3.90755	-0.0762856	0.171222	4.05247	0.16629	0.262889	4.03095	0.208376	0.174329
11765895	Glyma01g04430	0.656856	-1.06583	0.970606	1.01025	0.785043	1.07123	0.149292	1.19195	0.0774067	-1.53474	0.431661	1.28344	0.143277	-1.3442	7.71517	0.0331672	0.0553191	8.1334	0.286488	0.0849872	6.84293	-0.584827	0.178075	7.34722	-0.058805	0.144014	7.5086	0.301206	0.290817	6.64	-0.485554	0.110293
11765898	Glyma01g04450	0.797815	1.04964	0.765984	1.06256	0.985836	-1.00805	0.177026	-1.23793	0.0326273	-1.57106	0.460501	-1.22288	0.160235	-1.66233	7.74202	0.257293	0.0200576	7.61694	-0.0506334	0.139892	6.83894	-0.394448	0.100984	7.53603	0.327185	0.191306	7.03184	0.0369075	0.204141	6.51691	-0.40602	0.275075
11765901	Glyma01g04500	0.735842	-1.05011	0.567573	-1.10969	0.820354	1.10731	0.0463074	-1.44857	0.216915	-1.52226	0.184292	-1.53077	0.109401	-1.30914	4.45768	0.477896	0.0691439	3.87552	-0.0567385	0.0173239	3.46599	-0.128321	0.363214	3.82814	0.407359	0.134845	3.18981	-0.206895	0.23044	3.30819	0.0187438	0.0325035
11765908	Glyma01g04510	0.247352	-1.714	0.464975	-1.10157	0.174302	-1.20624	0.312936	-1.23108	0.325185	-1.20214	0.576133	1.2639	0.657453	1.18201	7.67776	0.353995	0.205565	7.55058	0.0540671	0.0755402	7.14716	0.0883897	0.0817818	6.59498	-0.423374	0.404489	6.72568	-0.085491	0.149325	6.5732	-0.182132	0.0399399
11765912	Glyma01g04530	0.172859	-1.44808	0.342344	-1.1541	0.631673	-1.11322	0.230743	-1.30088	0.128102	-1.50431	0.881075	-1.03678	0.383789	-1.15645	4.65855	0.511656	0.210738	4.25592	0.132171	0.047992	3.69473	-0.07745	0.13502	3.56321	-0.0224868	0.112293	3.44878	-0.0745957	0.178305	3.2227	-0.232195	0.1439
11765918	Glyma01g04540	0.902085	-1.0333	0.858359	-1.06944	0.832586	-1.05263	0.963025	1.02562	0.982399	1.00559	0.830348	-1.00912	0.949965	-1.01304	2.71554	0.0411118	0.250685	2.66546	0.0776074	0.434591	2.35552	0.0491536	0.0627417	2.23831	-0.00615104	0.01859	2.25687	-0.0192428	0.0343247	2.14054	-0.0248453	0.185315
11765928	Glyma01g04550	0.720177	-1.09914	0.510276	1.13851	0.523761	-1.08535	0.311313	-1.21851	0.712835	-1.06681	0.945956	1.02697	0.801445	-1.05342	2.79457	0.201246	0.187263	2.43806	-0.0838728	0.0885304	2.33892	0.107948	0.102757	2.21305	0.0648727	0.205407	2.27346	0.103268	0.233625	2.09172	-0.010209	0.0492208
11765939	Glyma01g04560	0.457758	1.1948	0.546691	1.20422	0.984826	1.0073	0.573889	-1.14533	0.577524	-1.13386	0.740482	-1.13638	0.202807	-1.34493	4.75856	0.0375601	0.191184	4.56924	-0.158208	0.199597	4.21989	-0.143688	0.204959	4.46625	0.294326	0.17708	4.17451	0.109885	0.336221	3.87327	-0.1332	0.147311
11765945	Glyma01g04590	0.457805	-1.24469	0.0725216	-1.65842	0.283844	-1.32392	0.44595	1.23056	0.153519	-1.5814	0.728832	-1.08276	0.0767669	-1.68207	5.79235	0.375125	0.296889	6.17914	0.674444	0.0791494	4.81535	-0.286077	0.112812	5.00889	0.0593381	0.120816	4.71765	-0.0553689	0.192516	4.04854	-0.690897	0.171605
11765951	Glyma01g04600	0.982825	-1.00974	0.649132	1.13897	0.856939	-1.09281	0.479203	-1.35575	0.852233	-1.06162	0.391848	-1.17884	0.718811	-1.14895	6.45692	0.180231	0.347651	6.12984	-0.258858	0.342687	6.05113	0.0939695	0.102452	6.0479	0.166248	0.160142	5.58343	-0.0711241	0.109483	5.58098	-0.034071	0.373373
11765957	Glyma01g04630	0.874228	-1.06939	0.434929	-1.13538	0.738237	1.19109	0.868982	1.04203	0.68381	-1.17345	0.970928	-1.01889	0.823707	1.08547	6.82425	0.0236001	0.218494	7.0203	0.0829935	0.129794	6.29877	-0.207152	0.428917	6.37864	-0.0731888	0.349946	6.1177	-0.100181	0.158412	6.21378	0.0451363	0.12168
11765970	Glyma01g04660	0.462246	-1.1712	0.6779	-1.12418	0.287671	-1.23133	0.766586	-1.09639	0.766429	-1.0568	0.855657	-1.05237	0.497606	-1.11105	4.22189	0.21245	0.1753	4.06054	0.0796906	0.290495	3.773	0.132749	0.134016	3.4327	-0.0155392	0.15447	3.32098	-0.0891841	0.198363	3.15667	-0.167463	0.0758187
11765981	Glyma01g04690	0.109698	1.55476	0.416955	-1.62517	0.647165	-1.23545	0.393241	1.75781	0.492854	1.21876	0.220374	-1.43744	0.141232	-1.57606	2.89069	-0.131426	0.156037	3.76655	0.682356	0.713979	2.85213	0.153982	0.323493	3.07159	0.505269	0.123596	2.57952	-0.0182342	0.23028	2.35358	-0.151058	0.247519
11765986	Glyma01g04700	0.938832	-1.0122	0.524006	1.17821	0.528525	1.15156	0.584949	-1.06902	0.35732	-1.1206	0.742831	1.11558	0.840813	1.04016	2.81235	0.0516575	0.0891834	2.6423	-0.0446323	0.107819	2.28758	-0.112614	0.118233	2.34775	0.0341657	0.112258	2.54388	0.191964	0.308253	2.32661	0.090973	0.159904
11765993	Glyma01g04710	0.663776	1.09315	0.927678	1.03177	0.849329	-1.04061	0.650644	1.02816	0.272077	1.13989	0.958228	-1.03048	0.994443	1.00206	2.26761	-0.0456866	0.0384471	2.34054	-0.00562628	0.0580024	2.19126	0.143206	0.131024	2.06844	0.0828083	0.216752	2.12886	0.0394958	0.380761	2.02909	0.0857789	0.102572
11765997	Glyma01g04720	0.317659	1.79063	0.0763124	1.35853	0.864519	1.08396	0.699163	1.23141	0.531442	1.40142	0.54531	-1.07037	0.41216	-1.17875	4.20763	-0.638355	0.592068	4.5159	-0.338045	0.122271	4.34419	-0.151463	0.313948	4.5111	0.202109	0.10614	4.29132	0.104005	0.0469421	4.09704	-0.0351537	0.193845
11766009	Glyma01g04730	0.866609	-1.04741	0.487444	1.20183	0.788673	-1.06231	0.688278	1.11754	0.726519	1.07468	0.278758	1.40677	0.781445	1.05961	8.05211	-0.114242	0.234335	8.37255	0.0460828	0.20627	7.90402	-0.0103315	0.0825166	7.71881	-0.181069	0.134206	8.01403	0.31132	0.264575	7.53522	-0.097538	0.167427
11766017	Glyma01g04740	0.647441	1.29521	0.622134	1.27669	0.915471	-1.06705	0.180449	2.40366	0.0948296	3.55454	0.232134	2.36929	0.0908796	2.57191	4.45562	-1.37009	0.45118	5.76383	-0.104852	0.377659	5.90454	0.459577	0.446276	4.29258	-0.996898	0.408391	5.38151	0.247558	0.498799	5.46218	0.365944	0.121957
11766022	Glyma01g04750	0.341262	-1.25382	0.688459	-1.0904	0.838991	-1.1018	0.624594	-1.15659	0.818564	1.06461	0.975564	-1.00583	0.517054	1.2115	3.94781	0.241821	0.235445	3.68278	0.0319477	0.243278	3.67145	0.332144	0.21046	3.08435	-0.0845124	0.0782965	3.03375	-0.0929042	0.115193	3.2162	0.192284	0.318853
11766027	Glyma01g04770	0.248032	1.17705	0.157889	1.56421	0.570751	1.20448	0.868355	1.03089	0.0676989	1.91471	0.313861	1.36998	0.0474535	1.95934	2.62942	-0.389666	0.0850181	2.66606	-0.345775	0.166307	3.32035	0.547458	0.242999	2.4658	-0.154494	0.108118	2.88983	0.29966	0.281801	3.27939	0.815873	0.159325
11766031	Glyma01g04780	0.65755	1.0691	0.373955	1.20151	0.847444	1.04689	0.459758	1.10787	0.0411834	1.42939	0.392386	1.24509	0.167197	1.3997	3.34731	-0.220357	0.0915669	3.43733	-0.0725707	0.127226	3.51251	0.295047	0.0364727	2.91401	-0.123966	0.133662	3.18313	0.192281	0.2218	3.2632	0.361156	0.18599
11766035	Glyma01g04860	0.834124	-1.08619	0.653004	-1.12362	0.536853	-1.23693	0.356528	1.23156	0.838782	-1.05685	0.697066	1.19053	0.600292	-1.20352	3.90897	0.026961	0.212529	4.1854	0.32745	0.124572	3.44262	-0.0528059	0.227786	3.24866	-0.0923109	0.331282	3.42664	0.159297	0.300707	2.85686	-0.359565	0.203463
11766044	Glyma01g04900	0.618794	1.25067	0.100477	1.69786	0.968829	1.02001	0.253245	1.72359	0.049368	4.85123	0.0804748	2.33988	0.0364146	3.95651	5.99881	-1.14615	0.450476	6.87723	-0.360738	0.167605	7.92021	1.1322	0.224368	5.88732	-0.823454	0.184232	6.94899	0.402982	0.22348	7.66518	1.16078	0.265843
11766050	Glyma01g04910	0.933777	1.03099	0.56199	-1.12683	0.374878	1.21802	0.0424893	1.4065	0.75822	1.04704	0.645679	1.21068	0.490759	1.23698	7.58519	-0.203709	0.023714	8.23187	0.288401	0.0560095	7.38875	-0.137391	0.17593	7.34976	-0.159678	0.33594	7.42605	0.116136	0.255292	7.3883	0.147147	0.064493
11766052	Glyma01g04930	0.990755	1.00317	0.471751	-1.07482	0.572287	1.08604	0.891839	-1.02539	0.0414594	-1.63854	0.595306	-1.1056	0.123976	-1.51351	7.34077	0.139553	0.13379	7.46673	0.103384	0.126036	6.3622	-0.572856	0.0295879	7.03672	0.144121	0.193435	6.67215	-0.000709375	0.0138051	6.15158	-0.453776	0.126056
11766061	Glyma01g04950	0.403236	1.47565	0.671493	1.10604	0.646441	-1.40042	0.504988	1.23456	0.119847	3.05821	0.881599	-1.08068	0.381808	1.47988	5.54779	-0.482833	0.268193	5.91979	-0.178832	0.241556	6.79339	1.12986	0.596495	5.66164	0.0785193	0.421377	5.34083	-0.0334236	0.172632	5.97481	0.643997	0.250056
11766068	Glyma01g04960	0.432675	1.14668	0.557595	1.10928	0.97841	-1.00632	0.692661	1.07207	0.327327	1.13056	0.882675	1.03711	0.92224	-1.02066	2.05913	-0.112552	0.10099	2.22798	-0.0121543	0.170369	2.00806	0.0644804	0.108642	1.98784	0.0849059	0.158813	2.09605	0.137468	0.14619	1.92925	0.0553965	0.111495
11766070	Glyma01g04970	0.327021	-1.32199	0.160442	-1.12948	0.932875	1.03347	0.372892	-1.16231	0.430661	-1.15039	0.983284	1.00699	0.588556	1.18763	3.14641	0.227685	0.176327	2.8302	0.0106951	0.0566513	2.54575	0.0255622	0.129487	2.26826	-0.175025	0.237325	2.29381	-0.164969	0.0700609	2.40478	0.0730592	0.257635
11766075	Glyma01g05000	0.450049	-1.05944	0.623111	-1.12046	0.578175	1.06453	0.347347	1.15994	0.710117	1.02399	0.714143	1.09677	0.182051	1.15486	2.95852	-0.0330698	0.061878	3.13356	0.180986	0.159906	2.63677	0.00113622	0.0469411	2.42522	-0.116366	0.0552965	2.56722	0.0168999	0.244297	2.52104	0.0913498	0.0878674
11766084	Glyma01g05020	0.527522	-1.24231	0.418907	1.29628	0.610049	-1.16807	0.292301	1.56347	0.129172	1.91242	0.085397	2.51777	0.0566968	2.03398	6.2159	-0.692226	0.295775	6.95983	-0.0474785	0.330708	6.79926	0.243175	0.268852	5.46382	-1.00526	0.231683	6.62477	0.326894	0.229882	6.25919	0.0190536	0.015856
11766089	Glyma01g05030	0.366785	-1.32967	0.25006	1.77843	0.905235	-1.11001	0.269775	1.34228	0.0814881	2.53701	0.145725	3.17412	0.121138	3.03906	3.38182	-0.799051	0.0738596	3.77977	-0.374366	0.262636	4.37983	0.54408	0.413696	2.42672	-1.21011	0.324132	4.0175	0.456242	0.517454	3.88339	0.393509	0.517123
11766094	Glyma01g05040	0.759259	-1.09026	0.542112	-1.08491	0.389116	1.14481	0.5942	-1.10524	0.367281	-1.19222	0.718121	-1.09982	0.83485	1.0469	2.23822	0.143058	0.203209	2.15168	-0.00130494	0.0685859	1.74489	-0.110595	0.117244	1.85081	0.0183862	0.210505	1.7998	-0.118886	0.155112	1.87626	0.0845132	0.0643493
11766096	Glyma01g05050	0.203811	-1.45402	0.210298	-1.19849	0.891004	-1.12992	0.100972	-1.47721	0.546686	-1.29276	0.452085	-1.21761	0.99422	-1.00461	3.69085	0.533487	0.146426	3.02906	-0.0293917	0.0782454	2.93947	0.163037	0.508501	2.60296	-0.00655778	0.229278	2.38117	-0.290612	0.140817	2.52559	-0.0131881	0.454293
11766102	Glyma01g05060	0.690263	-1.14476	0.27591	1.26757	0.557233	1.24066	0.39912	-1.25924	0.307756	-1.32074	0.656652	1.15233	0.844333	1.07535	3.34547	0.118036	0.219415	2.89851	-0.214518	0.210039	2.54049	-0.283315	0.232096	2.60611	-0.0770047	0.286638	2.80697	0.127545	0.14807	2.63576	0.0277979	0.229533
11766110	Glyma01g05080	0.143895	1.53356	0.415421	1.35164	0.62965	1.31307	0.73092	1.13373	0.851853	-1.08322	0.998591	-1.00076	0.342407	-1.26512	4.54151	-0.232277	0.23329	4.74048	-0.0511953	0.331219	4.06408	-0.347605	0.423645	4.62698	0.384609	0.052964	4.49566	0.383515	0.324372	4.10057	0.0453378	0.262186
11766117	Glyma01g05100	0.906682	-1.07107	0.248369	-1.58174	0.347031	-1.34344	0.909819	-1.04114	0.814268	-1.06688	0.477354	-1.53754	0.53215	-1.33818	6.54397	0.274316	0.249152	6.61259	0.216157	0.243858	6.14335	0.180921	0.200527	6.05859	0.175265	0.488465	5.23263	-0.445355	0.389992	5.37557	-0.245006	0.165429
11766124	Glyma01g05120	0.923935	-1.05454	0.293544	-1.33305	0.426883	-1.28774	0.635011	-1.09492	0.0296958	-1.6759	0.558255	-1.3841	0.213212	-2.04652	4.30736	0.397651	0.102	4.15211	0.266832	0.191392	3.16294	-0.347287	0.0312681	3.6793	0.321043	0.508285	3.16452	-0.147902	0.265229	2.56045	-0.712132	0.273983
11766128	Glyma01g05140	0.665522	1.10273	0.95875	1.01567	0.38331	1.12504	0.747831	-1.11188	0.853472	-1.03946	0.339739	-1.20718	0.888834	-1.01884	7.27349	-0.0417736	0.22011	7.28719	-0.194777	0.289808	6.93876	-0.0976094	0.0856752	7.10927	0.0993013	0.102608	6.60561	-0.172339	0.164675	6.81023	0.0723701	0.0764968
11766136	Glyma01g05170	0.750699	-1.08611	0.571009	1.13267	0.783291	1.1603	0.948527	-1.02454	0.990089	-1.0063	0.297631	1.20074	0.182019	1.25232	6.27959	-0.0876707	0.217978	6.36116	-0.122651	0.274721	5.96081	-0.0967321	0.448379	5.74399	-0.206841	0.160248	5.80531	0.0570793	0.0487261	5.82549	0.117767	0.0252732
11766146	Glyma01g05180	0.824674	1.03954	0.0725772	1.81669	0.892479	1.03155	0.124361	1.32089	0.0385314	1.76373	0.0750582	2.30838	0.0642404	1.75018	4.48227	-0.604263	0.0935232	4.89945	-0.202754	0.103868	4.94023	0.214366	0.116089	3.98699	-0.548323	0.148966	5.05863	0.658555	0.223209	4.61961	0.259176	0.131748
11766150	Glyma01g05200	0.832416	1.16092	0.584945	-1.44078	0.973952	-1.02634	0.959603	-1.03946	0.890289	1.07162	0.500036	-1.73863	0.881104	-1.11187	4.51362	-0.0464114	0.526365	4.43488	-0.102247	0.465675	4.2522	0.0533802	0.153841	4.17926	0.168859	0.467259	3.35616	-0.629094	0.707409	3.86195	0.0158757	0.501909
11766152	Glyma01g05260	0.359123	-1.28615	0.813442	1.05522	0.741385	-1.14684	0.856743	-1.05061	0.956269	-1.01952	0.359986	1.2918	0.724908	1.1	2.88154	0.110302	0.205127	2.76039	0.0390724	0.193661	2.48358	0.0824099	0.290796	2.12704	-0.252755	0.202782	2.46518	0.116623	0.190105	2.15626	-0.115249	0.200035
11766155	Glyma01g05270	0.572482	-1.14398	0.97498	-1.00829	0.684682	1.08448	0.875721	-1.03385	0.225677	-1.21953	0.784935	1.09742	0.952089	1.01729	2.9848	0.117837	0.111689	2.86184	0.0698169	0.185843	2.31107	-0.168489	0.14082	2.36022	-0.0762194	0.235088	2.45054	0.0579021	0.226147	2.27697	-0.0514867	0.102133
11766159	Glyma01g05280	0.747324	-1.03025	0.972664	-1.00617	0.875504	1.03849	0.47976	1.04184	0.760794	-1.0355	0.765663	1.06677	0.837948	1.03322	2.37363	-0.00516121	0.049899	2.4524	0.0539702	0.0429612	2.05069	-0.0554922	0.126752	2.00875	-0.0481553	0.0824506	2.12591	0.0450935	0.193629	2.00174	-0.00100629	0.136638
11766164	Glyma01g05300	0.618233	-1.06135	0.485293	1.22055	0.572602	1.15899	0.49397	1.1494	0.0795965	1.14131	0.239997	1.48897	0.197949	1.40392	6.265	-0.169221	0.044175	6.58211	0.0316567	0.227888	6.13458	0.0214639	0.0387031	5.75978	-0.255126	0.121574	6.12868	0.319184	0.281019	6.00716	0.234333	0.228367
11766166	Glyma01g05330	0.72009	-1.05076	0.871692	-1.02391	0.948581	1.01639	0.518471	-1.07138	0.965954	-1.00848	0.831779	-1.04401	0.589863	1.059	2.42736	0.0391414	0.101896	2.31366	-0.0603265	0.0672164	2.10932	0.026956	0.17055	2.00236	-0.0322885	0.103943	1.9959	-0.0944201	0.154831	2.02273	0.0504156	0.0538862
11766170	Glyma01g05340	0.682081	-1.05785	0.420001	1.21908	0.917429	-1.03044	0.270489	1.35364	0.100072	1.41894	0.0834358	1.74566	0.106769	1.45667	8.25145	-0.357946	0.0823737	8.85024	0.0789026	0.268877	8.53509	0.146863	0.160952	7.91407	-0.439076	0.121618	8.54228	0.364698	0.150756	8.23249	0.103597	0.146682
11766176	Glyma01g05350	0.981886	-1.01055	0.988272	1.0036	0.863638	-1.07101	0.802296	1.09764	0.269279	1.55988	0.702003	1.11321	0.109546	1.47183	5.87319	-0.256496	0.340942	6.09594	-0.122085	0.210371	6.16256	0.38494	0.308567	5.39844	-0.271634	0.193081	5.38025	-0.116903	0.202492	5.73096	0.285972	0.0487436
11766180	Glyma01g05360	0.699118	-1.10957	0.765096	-1.09379	0.598119	-1.13091	0.53781	-1.11376	0.477717	-1.13858	0.837913	-1.09793	0.540453	-1.16049	3.26204	0.139365	0.195505	3.0343	-0.0160786	0.04246	2.70165	-0.0478726	0.116299	2.64029	-0.0106316	0.207791	2.48132	-0.14542	0.361787	2.33092	-0.22536	0.170946
11766184	Glyma01g05380	0.541725	1.05541	0.944816	-1.01273	0.992223	-1.00257	0.436539	1.12491	0.533643	1.05371	0.728832	1.05247	0.981279	-1.00418	2.22392	-0.0822369	0.095877	2.45262	0.0875776	0.14061	2.0436	-0.0067536	0.0416106	2.01562	-0.00443967	0.0131732	2.1173	0.0693333	0.145589	1.95665	-0.0104627	0.150038
11766187	Glyma01g05390	0.713719	-1.08574	0.212032	1.34221	0.889209	1.11337	0.195496	-1.33689	0.738655	-1.16813	0.770811	1.09007	0.918138	1.03485	2.95334	0.109162	0.203503	2.43213	-0.309715	0.0422671	2.28929	-0.115044	0.519302	2.35587	-0.0095222	0.121078	2.47771	0.114898	0.259923	2.3172	0.0398929	0.282803
11766194	Glyma01g05470	0.373967	-1.30547	0.192291	-1.50808	0.82243	1.08688	0.726631	-1.12741	0.445766	-1.23629	0.336686	-1.30238	0.575096	1.1477	3.93483	0.221955	0.170135	3.7056	0.0489489	0.341436	3.2328	-0.0840596	0.298781	2.99603	-0.162611	0.268009	2.63346	-0.543767	0.0340306	3.07383	0.0361363	0.0402446
11766198	Glyma01g05480	0.179232	-1.15629	0.787185	-1.06727	0.964213	1.01535	0.986358	1.00411	0.376911	-1.11918	0.706247	1.08786	0.808343	1.04902	2.96046	0.0945621	0.0835359	2.91004	0.100486	0.191538	2.41201	-0.0678751	0.129183	2.29983	-0.114945	0.0478137	2.43624	0.00655437	0.217314	2.29236	-0.0459007	0.195031
11766207	Glyma01g05510	0.597843	1.15777	0.739278	-1.07969	0.812113	-1.10904	0.598379	1.13729	0.662214	1.13833	0.763783	-1.09913	0.652837	-1.12798	2.16127	-0.0666924	0.100278	2.37341	0.118907	0.260478	2.07952	0.120227	0.351457	2.10857	0.144655	0.284597	2.00158	0.00828779	0.111005	1.86549	-0.0290866	0.0505123
11766210	Glyma01g05520	0.322617	1.45581	0.895769	-1.04304	0.867071	1.1324	0.697852	1.15275	0.157157	1.4356	0.414709	-1.31726	0.869346	1.11668	4.37916	-0.250756	0.194596	4.5907	-0.0456735	0.362387	4.54023	0.270893	0.163918	4.37263	0.291069	0.341616	3.87244	-0.106474	0.034774	4.35869	0.450281	0.556575
11766212	Glyma01g05530	0.718183	-1.11323	0.208842	-1.33332	0.718583	-1.07842	0.326064	1.14053	0.548815	-1.08963	0.914672	-1.05013	0.866951	-1.05556	2.70521	0.0504121	0.0284013	2.87301	0.240119	0.140678	2.2214	-0.0734315	0.175563	2.11362	-0.104337	0.312087	2.14593	-0.174909	0.212457	2.01673	-0.182347	0.0439262
11766215	Glyma01g05540	0.1546	-2.04252	0.138013	-1.76387	0.601605	-1.33057	0.790584	1.10263	0.236059	-1.3047	0.528783	1.27682	0.77752	1.17657	6.29328	0.540931	0.15032	6.5403	0.681885	0.370461	5.5882	0.157209	0.19891	4.78135	-0.489418	0.39505	4.99636	-0.13686	0.0724995	4.8371	-0.254834	0.441853
11766227	Glyma01g05550	0.413959	-1.34347	0.111457	-1.44609	0.765716	-1.16526	0.146022	1.42373	0.801082	-1.08825	0.466127	1.3227	0.89869	1.05944	7.16299	0.0249572	0.0819708	7.81402	0.534632	0.183035	6.76196	-0.0970548	0.383871	6.40296	-0.40101	0.380001	6.59681	0.00247558	0.1054	6.21882	-0.317711	0.19561
11766232	Glyma01g05570	0.941617	1.01482	0.932531	1.00979	0.583369	-1.08216	0.580336	1.10023	0.446549	1.11671	0.378128	1.09478	0.905035	1.01687	2.32667	-0.0937455	0.17091	2.52771	0.0440586	0.0997418	2.25112	0.0655126	0.0540415	2.0632	-0.0725279	0.0623488	2.22899	0.0581195	0.081814	2.02842	-0.0483973	0.115399
11766235	Glyma01g05600	0.239112	-1.26317	0.709508	1.05203	0.458099	-1.22973	0.229731	-1.33399	0.38075	-1.18593	0.977239	-1.00383	0.430933	-1.15453	3.66271	0.334851	0.179656	3.15227	-0.0808936	0.152745	3.02991	0.088838	0.15156	2.78788	-0.00219981	0.0676956	2.7805	-0.00771149	0.071745	2.49867	-0.209503	0.189774
11766241	Glyma01g05610	0.964024	-1.02103	0.603016	1.19009	0.913422	1.08032	0.656829	-1.09062	0.935121	-1.02766	0.859005	1.11414	0.907731	1.07335	3.43404	0.0437802	0.119432	3.22036	-0.0813738	0.186223	2.98792	0.00442258	0.333762	2.8526	0.0137579	0.389527	3.00725	0.169691	0.379751	2.85458	0.115876	0.418654
11766246	Glyma01g05620	0.257918	1.18001	0.94396	1.02147	0.285584	1.32622	0.420001	1.18845	0.312908	1.09742	0.93412	1.02878	0.324172	1.23339	2.31334	-0.195643	0.0846221	2.63161	0.0534429	0.224242	2.19263	-0.0615334	0.0673772	2.2541	0.043154	0.117032	2.29068	0.0840914	0.248205	2.42956	0.345784	0.196545
11766254	Glyma01g05640	0.745737	-1.04381	0.810119	-1.04854	0.851752	-1.05319	0.54881	-1.06528	0.523969	-1.11999	0.791126	-1.0701	0.331278	-1.13005	2.7259	0.125544	0.111782	2.57925	0.0343169	0.0453937	2.21075	-0.0379454	0.190918	2.23279	0.0636795	0.0807095	2.16482	-0.0340606	0.230713	2.01277	-0.112708	0.108865
11766259	Glyma01g05670	0.653914	1.09199	0.250663	1.09263	0.802654	1.09581	0.417522	-1.10148	0.953616	1.01563	0.596612	-1.10084	0.943899	1.01918	2.35456	0.00491532	0.127757	2.20174	-0.134528	0.0382449	2.05716	0.0272907	0.240134	2.16156	0.131881	0.167885	2.05216	-0.0067269	0.0808434	2.0894	0.159293	0.180936
11766264	Glyma01g05680	0.488222	-1.16582	0.687968	-1.07804	0.916801	1.03661	0.942227	1.0192	0.710755	-1.08953	0.661754	1.10219	0.596138	1.10918	2.87486	0.10185	0.221391	2.83436	0.12929	0.11515	2.38095	-0.0218614	0.173976	2.19351	-0.119492	0.0959527	2.38079	0.020876	0.202961	2.27167	0.0300074	0.192835
11766270	Glyma01g05690	0.914677	-1.01657	0.963886	-1.00307	0.853362	1.02958	0.818718	-1.02585	0.773527	1.04153	0.929562	-1.01223	0.306581	1.09011	2.92645	-0.00829975	0.112817	2.8169	-0.0451179	0.0356147	2.61297	0.0504081	0.123994	2.45315	-0.0320096	0.0889552	2.44096	-0.0495462	0.0658906	2.46321	0.0924688	0.0143459
11766277	Glyma01g05720	0.93037	-1.02092	0.130542	1.18908	0.193383	1.30552	0.194359	-1.10792	0.0975079	-1.1451	0.696542	1.09571	0.501978	1.16395	2.78963	0.0286182	0.0496152	2.58996	-0.119236	0.0535853	2.23698	-0.166857	0.047698	2.33394	-0.00125488	0.212999	2.48408	0.130608	0.0969207	2.45506	0.217772	0.132677
11766279	Glyma01g05750	0.133746	1.38889	0.0286141	1.43329	0.556032	1.2399	0.72747	-1.04714	0.946872	1.02207	0.911797	-1.0147	0.467244	-1.09598	7.38923	-0.254688	0.143155	7.48511	-0.321137	0.0330567	7.14952	-0.22319	0.308033	7.57008	0.219248	0.0956838	7.33939	0.198193	0.0533038	7.16625	0.0870287	0.101666
11766290	Glyma01g05770	0.257079	1.39215	0.128326	1.44034	0.883508	1.05501	0.198063	-1.50182	0.101831	-1.68729	0.172998	-1.45158	0.0675452	-2.22649	5.99753	0.341606	0.2094	5.492	-0.245106	0.205956	4.92494	-0.413101	0.175731	6.05184	0.818924	0.197549	5.30025	0.281304	0.103228	4.63462	-0.335846	0.219099
11766301	Glyma01g05780	0.477733	1.34967	0.335271	-1.50712	0.828679	1.06854	0.648352	1.24276	0.468575	-1.24868	0.28278	-1.63676	0.204523	-1.5772	3.84325	0.0908743	0.329063	4.14861	0.404426	0.429571	3.12938	-0.229531	0.191596	3.73562	0.523477	0.3202	2.97945	-0.187366	0.292473	2.95355	-0.133891	0.156761
11766305	Glyma01g05800	0.41903	-1.23223	0.0611719	-1.37306	0.702748	-1.13806	0.122785	1.22714	0.884419	1.04033	0.735756	1.10128	0.635499	1.12642	8.43107	0.0894737	0.0907244	8.88286	0.384776	0.0459483	8.26075	0.146519	0.285333	7.88903	-0.211802	0.262713	7.82558	-0.0726231	0.103506	7.80358	-0.0400559	0.0745856
11766316	Glyma01g05810	0.776571	1.1124	0.60242	1.11646	0.853294	1.05869	0.81622	-1.06434	0.993763	1.00252	0.891967	-1.06046	0.891796	-1.0481	3.9245	-0.0272426	0.274626	3.77913	-0.117197	0.078822	3.54648	-0.0236172	0.152911	3.51236	0.126437	0.269814	3.37938	0.0417403	0.255472	3.31915	0.0586607	0.19028
11766319	Glyma01g05820	0.373906	-1.21343	0.270626	-1.27723	0.314904	-1.62346	0.489513	1.16874	0.109562	2.02657	0.652336	1.11036	0.124899	1.51472	6.2527	-0.124746	0.206487	6.59373	0.10021	0.152847	6.93813	0.894294	0.32845	5.54571	-0.403835	0.102041	5.5113	-0.25281	0.212128	5.91384	0.19522	0.20876
11766328	Glyma01g05830	0.238045	1.54893	0.149683	1.36025	0.634431	1.14334	0.728387	1.08766	0.457255	1.20394	0.904118	-1.04694	0.681812	-1.12526	3.72073	-0.360339	0.264585	3.80315	-0.239108	0.0470242	3.63208	-0.0925746	0.160568	3.79991	0.270937	0.241694	3.66751	0.204763	0.211773	3.49545	0.100678	0.19011
11766332	Glyma01g05840	0.571883	1.09918	0.503301	1.12919	0.984363	1.01236	0.660671	-1.1153	0.983503	1.00749	0.339739	-1.08566	0.765811	-1.07768	3.9294	-0.0357417	0.174796	3.69793	-0.193167	0.220722	3.56159	-0.0249724	0.324098	3.50046	0.100681	0.0530067	3.33189	-0.0178848	0.0660491	3.26752	-0.00724427	0.253879
11766337	Glyma01g05850	0.623099	1.23845	0.234916	-1.60219	0.683673	1.23473	0.14397	1.25983	0.471121	1.26168	0.466546	-1.575	0.626034	1.25789	7.82804	-0.292437	0.107578	8.31975	0.0407894	0.0724743	7.91155	0.0429138	0.386565	7.875	0.0161022	0.458174	6.99576	-0.639254	0.44826	7.95695	0.347107	0.23235
11766344	Glyma01g05860	0.254508	-1.39457	0.0931332	-1.29123	0.129138	-1.48167	0.074403	1.5797	0.105796	1.33826	0.142747	1.70612	0.375365	1.25959	9.53486	-0.165727	0.0726475	10.3357	0.493922	0.124658	9.79748	0.254636	0.137757	8.81731	-0.645542	0.277109	9.45336	0.125179	0.0229675	8.96706	-0.312586	0.0618853
11766355	Glyma01g05880	0.651168	1.37775	0.791276	1.09953	0.271201	1.50526	0.206378	-1.9761	0.163275	-1.86149	0.246625	-2.47611	0.390406	-1.7038	5.36266	0.57215	0.42332	4.36794	-0.410504	0.284408	4.11689	-0.324309	0.150681	5.35219	1.03446	0.634289	3.88478	-0.273617	0.323909	4.33858	0.265704	0.243296
11766359	Glyma01g05930	0.623471	1.07296	0.902299	-1.02526	0.980915	-1.00804	0.443805	1.08645	0.804501	1.0494	0.970141	-1.01253	0.824081	-1.03067	2.15283	-0.0658368	0.0903223	2.32355	0.0537885	0.0821205	1.9788	0.0037299	0.208743	1.95787	0.0357658	0.126111	1.99238	0.0177948	0.213869	1.88309	-0.0078214	0.0530763
11766362	Glyma01g05950	0.792315	-1.23383	0.374656	1.27987	0.832714	-1.11999	0.361677	-1.67894	0.589162	-1.32196	0.938421	-1.06319	0.776498	-1.19998	3.88795	0.515188	0.576981	3.02987	-0.232359	0.228727	3.1117	0.112512	0.277977	3.07902	0.21204	0.571594	2.94121	0.123637	0.257332	2.69304	-0.0509735	0.331227
11766365	Glyma01g05960	0.94894	-1.0307	0.536023	-1.15099	0.682408	-1.32222	0.6155	1.14895	0.483225	1.35589	0.956884	1.02887	0.916812	1.05694	3.28504	-0.0547699	0.294261	3.418	0.145542	0.113915	3.34107	0.384468	0.453336	2.75063	-0.0983923	0.303477	2.75002	-0.0573328	0.264746	2.68996	-0.018499	0.384026
11766368	Glyma01g05970	0.479509	1.07111	0.656842	-1.09469	0.585579	1.20086	0.508833	1.16642	0.954336	-1.00591	0.957434	-1.00524	0.698939	1.11455	2.12134	-0.0806307	0.0994338	2.40503	0.141457	0.246964	1.87776	-0.0891285	0.0331533	1.96368	0.0184809	0.035659	2.01195	0.0109373	0.0660723	2.04823	0.17494	0.295273
11766372	Glyma01g05990	0.651227	1.14494	0.158864	1.30802	0.597394	1.33597	0.261179	-1.21951	0.82683	-1.09103	0.860312	-1.06746	0.854163	1.06949	6.95477	-0.0253458	0.0452768	6.81733	-0.311647	0.173815	6.52564	-0.15104	0.45546	6.80508	0.169921	0.318923	6.48999	0.075743	0.093337	6.63725	0.266842	0.167798
11766374	Glyma01g06000	0.080874	4.65847	0.0481283	2.55601	0.059834	2.23295	0.921996	-1.05293	0.968611	-1.01922	0.139145	-1.91901	0.0691874	-2.12634	4.7571	-0.651157	0.484634	4.70429	-0.72556	0.153044	4.38463	-0.678625	0.0491139	6.53994	1.5687	0.24774	5.37123	0.628335	0.222255	5.17401	0.480327	0.137485
11766377	Glyma01g06020	0.633331	1.1285	0.648526	-1.07817	0.93401	1.05205	0.760247	1.07389	0.901186	1.04947	0.574527	-1.13299	0.950547	-1.0221	2.21975	-0.0822919	0.248488	2.3881	0.0205566	0.0633546	2.09497	-0.0126314	0.339508	2.12315	0.0921108	0.115269	1.98964	-0.0880271	0.197779	2.02663	0.0605702	0.295602
11766379	Glyma01g06040	0.978438	1.00575	0.621701	1.15149	0.8234	-1.06972	0.594353	-1.11078	0.887319	1.03561	0.94321	1.03072	0.785741	-1.03887	2.40244	0.0637744	0.180187	2.26762	-0.0877977	0.135184	2.20592	0.114258	0.202093	2.10954	0.0720452	0.0390992	2.1436	0.115703	0.334593	1.9857	0.0170234	0.13865
11766384	Glyma01g06050	0.695442	-1.13892	0.823074	1.05645	0.696102	1.07462	0.371243	-1.26558	0.284557	-1.30426	0.904641	-1.05184	0.804323	-1.06565	2.88962	0.301196	0.275493	2.44674	-0.0386008	0.0868295	2.09887	-0.0820319	0.0785216	2.21332	0.113533	0.220885	2.17768	0.0406213	0.278099	2.09456	0.021799	0.140126
11766386	Glyma01g06090	0.904646	1.12082	0.497463	1.33409	0.51332	1.26552	0.696395	-1.24891	0.789565	-1.15872	0.964919	-1.04925	0.974124	-1.02623	4.20402	0.126071	0.608293	3.83996	-0.194593	0.199266	3.63057	-0.0864642	0.228862	3.81897	0.290624	0.655378	3.68979	0.221265	0.500724	3.63461	0.253271	0.220948
11766389	Glyma01g06100	0.885822	-1.09164	0.898343	-1.0475	0.427097	1.36417	0.852544	1.06924	0.60799	-1.162	0.876975	1.11429	0.639813	1.28157	3.34709	-0.0113953	0.341881	3.36387	0.0851909	0.147573	2.73143	-0.228008	0.119825	2.64943	-0.137889	0.480554	2.85711	0.0182404	0.382512	2.92452	0.220018	0.316812
11766393	Glyma01g06140	0.731681	-1.12175	0.579594	-1.18626	0.756874	1.1093	0.99744	1.0014	0.82025	-1.07639	0.903561	-1.05602	0.523745	1.15605	2.71249	0.0163596	0.255341	2.65126	0.0183839	0.259138	2.27185	-0.0898407	0.273818	2.16566	-0.149392	0.241417	2.1211	-0.228035	0.29254	2.24783	0.0598062	0.0716839
11766399	Glyma01g06170	0.730512	1.13349	0.230203	-1.19384	0.530108	1.17176	0.626889	1.13997	0.637172	-1.14317	0.53027	-1.18706	0.692479	-1.10583	6.90267	-0.0540849	0.289423	7.22312	0.134909	0.101607	6.4066	-0.247119	0.197941	6.72721	0.126692	0.249045	6.25054	-0.120703	0.134103	6.30674	-0.0184418	0.105509
11766423	Glyma01g06180	0.873995	-1.0418	0.635193	1.13209	0.902346	1.03401	0.5734	-1.17276	0.914607	-1.02351	0.98632	1.00567	0.818997	1.0525	3.46231	0.0543222	0.161902	3.14704	-0.17559	0.280844	3.04361	0.0208032	0.168715	2.87008	-0.00476154	0.191952	2.87539	0.00339953	0.171672	2.82842	0.0690567	0.11961
11766428	Glyma01g06190	0.979505	1.00738	0.689771	1.09626	0.819558	1.05357	0.597841	-1.13518	0.721378	1.03607	0.888458	-1.04315	0.772251	1.08358	2.70355	-0.0015316	0.0899706	2.49202	-0.184458	0.25953	2.43146	0.0495906	0.0800368	2.31274	0.00907461	0.230812	2.2876	-0.0518669	0.122525	2.33855	0.124878	0.167874
11766434	Glyma01g06200	0.840234	1.09078	0.93392	1.02677	0.928757	1.04642	0.915455	1.04444	0.523171	1.23002	0.974439	-1.01714	0.659949	1.17999	2.17487	-0.164183	0.328308	2.35214	-0.101451	0.227161	2.28468	0.134502	0.234526	2.1093	-0.0388199	0.27808	2.11835	-0.0633362	0.275547	2.20028	0.199957	0.294842
11766438	Glyma01g06210	0.461214	2.00963	0.0606753	2.58553	0.936477	1.09783	0.636687	-1.17717	0.91674	-1.07604	0.944258	1.09294	0.49789	-1.96972	5.52563	-0.118067	0.207031	5.34696	-0.35339	0.333016	5.07083	-0.223794	0.727829	6.05479	0.88886	1.00816	6.01355	1.01707	0.048083	4.8604	-0.0891337	0.461306
11766440	Glyma01g06220	0.826111	1.07029	0.66738	1.09213	0.845261	-1.08392	0.49817	-1.16071	0.90565	-1.02255	0.681493	-1.1375	0.647889	-1.18627	6.19817	0.0355364	0.05929	6.08488	-0.17947	0.243938	5.8453	0.00335964	0.19485	5.87823	0.133537	0.304642	5.48376	-0.0523311	0.0796773	5.37685	-0.112894	0.266192
11766444	Glyma01g06230	0.808405	-1.01704	0.930931	-1.02986	0.85768	1.06038	0.442499	1.10792	0.7389	-1.04793	0.812675	1.09413	0.894945	1.02913	2.25856	-0.0194965	0.0569652	2.44458	0.128353	0.139197	1.922	-0.087034	0.158238	1.93911	-0.0438797	0.0414961	2.1365	0.0859092	0.35249	1.91439	-0.00245829	0.202435
11766447	Glyma01g06250	0.998426	1.0004	0.989769	1.00396	0.808439	-1.04822	0.879271	1.04622	0.638699	1.04211	0.881333	1.04995	0.979761	-1.00626	2.3605	-0.0293427	0.0591047	2.42379	0.035845	0.295782	2.13346	0.030165	0.0909827	2.00721	-0.02877	0.164618	2.14955	0.0415458	0.232693	1.97055	-0.0377745	0.129968
11766453	Glyma01g06260	0.711495	-1.10342	0.685371	1.08613	0.746475	1.09516	0.414247	-1.20386	0.748831	-1.05777	0.989982	-1.00451	0.631934	1.14243	7.40078	0.096825	0.0998404	7.30271	-0.170844	0.233224	7.04516	0.0157938	0.184154	6.95857	-0.0451619	0.262643	6.72974	-0.0516477	0.101815	6.88084	0.146939	0.151072
11766460	Glyma01g06330	0.364566	-1.32476	0.13206	-1.40644	0.592882	-1.29649	0.54099	-1.09417	0.635834	1.1719	0.67144	-1.16163	0.565095	1.19745	6.96091	0.159533	0.101304	6.98232	0.0297023	0.134764	6.89689	0.388383	0.401362	6.20554	-0.246192	0.310423	5.76101	-0.462345	0.173305	6.19416	0.0137685	0.153769
11766465	Glyma01g06340	0.990102	1.00671	0.957957	1.0305	0.98251	-1.00918	0.800862	-1.11217	0.894329	-1.0402	0.911944	-1.0865	0.89874	-1.0568	4.05349	0.0654341	0.291068	3.84275	-0.0879415	0.348774	3.62768	0.0085663	0.139727	3.52175	0.0750879	0.339166	3.35902	-0.0445969	0.523519	3.29691	-0.00461833	0.228806
11766470	Glyma01g06350	0.985755	-1.00393	0.51888	-1.12037	0.706356	1.16458	0.35261	1.16352	0.38652	-1.0913	0.872866	1.0426	0.857564	1.07134	2.55212	-0.0711508	0.121886	2.79267	0.147343	0.12878	2.11853	-0.197201	0.00914507	2.20574	-0.0768133	0.140261	2.29724	-0.0166303	0.182912	2.20593	0.0226096	0.35102
11766476	Glyma01g06360	0.364768	1.1554	0.901132	-1.0247	0.857311	-1.04675	0.528859	1.09735	0.64578	-1.04135	0.734316	-1.0789	0.30046	-1.25942	2.8567	-0.0529389	0.0870145	2.95371	0.0810881	0.144336	2.43711	-0.111393	0.0654361	2.60432	0.155452	0.143487	2.53252	0.045886	0.168377	2.22279	-0.177306	0.188717
11766483	Glyma01g06370	0.54693	-1.34592	0.12527	1.15696	0.498245	1.49959	0.574583	-1.11745	0.341777	1.20875	0.491106	1.39351	0.211432	2.43966	5.43823	-0.102538	0.218679	5.3241	-0.262753	0.0595725	5.35354	0.17098	0.0921857	4.47655	-0.53113	0.493418	4.81804	-0.0524106	0.0682247	5.58109	0.755552	0.51795
11766486	Glyma01g06390	0.988192	1.00731	0.468912	-1.44212	0.293726	1.41422	0.481847	-1.39282	0.225359	-1.70723	0.241453	-2.0233	0.0970643	-1.21602	4.91518	0.367798	0.408238	4.43422	-0.110211	0.346448	3.7852	-0.403857	0.259575	4.39147	0.378313	0.0874069	3.30887	-0.638401	0.537133	3.93618	0.096151	0.0307696
11766489	Glyma01g06420	0.909057	1.03267	0.420688	1.12978	0.794474	1.06716	0.866695	-1.03595	0.648151	-1.11205	0.838029	1.05607	0.641878	-1.07611	2.1822	0.0205501	0.204899	2.16741	-0.0304014	0.0644873	1.77133	-0.132668	0.201811	1.93294	0.0669272	0.165492	2.06313	0.145639	0.178922	1.80698	-0.038896	0.0432107
11766497	Glyma01g06470	0.265037	-1.26845	0.705005	1.1412	0.602301	-1.24587	0.626581	-1.12906	0.809136	-1.06806	0.510451	1.28209	0.872089	-1.04905	2.72888	0.216208	0.0939964	2.48223	0.0410855	0.267935	2.29134	0.121218	0.302984	2.01169	-0.126856	0.189807	2.33055	0.231639	0.340474	1.87838	-0.195941	0.218831
11766503	Glyma01g06490	0.626729	-1.28724	0.224328	-1.9744	0.61758	-1.18145	0.719496	1.23564	0.321021	-1.51951	0.685044	-1.24133	0.358945	-1.39464	3.79395	0.550396	0.495497	4.08272	0.855652	0.43252	2.77829	-0.0532125	0.043385	2.87124	0.18612	0.264393	2.55581	-0.125763	0.464266	2.33322	-0.293776	0.291484
11766511	Glyma01g06530	0.532562	-1.33858	0.551148	-1.29056	0.900404	1.08405	0.768578	-1.13111	0.406393	-1.26007	0.901069	-1.09054	0.81861	1.15159	2.73049	0.200159	0.223631	2.5139	0.0224211	0.399161	2.03471	-0.133341	0.254972	1.99911	-0.220542	0.460253	1.84964	-0.345581	0.367675	2.05744	-0.0169131	0.419019
11766522	Glyma01g06540	0.80094	-1.11774	0.405217	-1.48716	0.834635	-1.11169	0.849385	-1.08544	0.457255	-1.26148	0.524047	-1.44418	0.592127	-1.25465	4.25622	0.249765	0.311607	4.11083	0.131486	0.320618	3.53461	-0.0853503	0.230097	3.53089	0.0891743	0.322039	2.96236	-0.441077	0.502268	3.08208	-0.238107	0.336978
11766536	Glyma01g06570	0.872803	1.03838	0.834693	1.13144	0.401864	-1.35744	0.390209	-1.21716	0.811986	1.0688	0.889331	-1.11705	0.196788	-1.31881	3.14983	0.104577	0.148558	2.75188	-0.178942	0.204721	2.85594	0.200567	0.289047	2.7129	0.158916	0.174433	2.61571	-0.000779629	0.666832	2.24568	-0.24032	0.117168
11766539	Glyma01g06580	0.695458	1.0911	0.734913	1.11005	0.840094	-1.07911	0.998431	-1.00064	0.949381	1.02064	0.972027	1.01672	0.413113	-1.15361	2.21543	0.0208944	0.197348	2.25717	0.0199724	0.187373	2.03161	0.0503663	0.266414	2.06282	0.146681	0.130749	2.14047	0.170602	0.329584	1.82312	-0.0594717	0.141167
11766542	Glyma01g06590	0.891244	-1.06024	0.365925	-1.19129	0.913777	1.04253	0.814914	1.09764	0.931303	1.03152	0.929531	-1.02365	0.66565	1.14017	2.92464	-0.000275215	0.364427	2.97858	0.134136	0.2168	2.56369	0.0444933	0.116703	2.37027	-0.084667	0.18719	2.34908	-0.118384	0.100818	2.45143	0.10458	0.26721
11766551	Glyma01g06630	0.61201	-1.30115	0.0670719	-1.87587	0.877221	1.10302	0.397225	1.1464	0.33905	-1.46092	0.696002	-1.25759	0.979025	-1.01792	5.24779	0.287595	0.133042	5.49229	0.484706	0.12002	4.35546	-0.259282	0.452307	4.35296	-0.0921912	0.546266	3.90452	-0.422853	0.211486	4.13533	-0.117821	0.193419
11766562	Glyma01g06680	0.478632	-1.20759	0.115196	-1.2663	0.89814	-1.09474	0.692197	-1.06133	0.379296	-1.36802	0.695186	-1.11292	0.585648	-1.24018	6.50561	0.249517	0.161565	6.54733	0.16365	0.050051	5.75099	-0.202568	0.399081	5.84486	-0.0226161	0.240177	5.47272	-0.17697	0.129091	5.26934	-0.333161	0.362889
11766572	Glyma01g06710	0.969718	-1.00823	0.477413	1.15305	0.141393	1.30816	0.420854	-1.15158	0.256617	-1.20135	0.977501	1.00952	0.408298	1.09787	2.54355	0.0648508	0.166912	2.2789	-0.138763	0.103386	1.92555	-0.199807	0.0746629	2.13501	0.0530307	0.0936177	2.16731	0.0666945	0.231328	2.19085	0.187736	0.0818353
11766575	Glyma01g06780	0.409384	1.12624	0.772359	-1.06109	0.851758	-1.12767	0.940967	-1.01943	0.848661	-1.08807	0.246904	-1.21826	0.123727	-1.38188	3.51047	0.10072	0.0880946	3.40914	0.0729645	0.231338	3.01996	-0.0210545	0.493488	3.14203	0.27223	0.1273	2.84497	-0.0125877	0.0889699	2.59112	-0.194402	0.127166
11766586	Glyma01g06800	0.465963	-1.31455	0.330324	-1.16222	0.953975	1.0253	0.966153	-1.00902	0.372043	-1.18281	0.787255	1.12096	0.767375	1.1395	5.83208	0.194371	0.0575175	5.89716	0.181416	0.187115	5.26377	-0.0478438	0.219337	4.97059	-0.200197	0.404184	4.9558	-0.0354681	0.0208885	4.93365	-0.0118017	0.209835
11766591	Glyma01g06830	0.923273	1.02714	0.96832	-1.01285	0.991377	-1.0066	0.372833	1.12614	0.805295	1.05929	0.864566	1.08248	0.95153	1.02453	2.58201	-0.0508327	0.103045	2.75092	0.120557	0.103799	2.36766	0.0322689	0.252354	2.21954	-0.0121938	0.238085	2.40777	0.102141	0.338624	2.19808	0.0227753	0.266414
11766595	Glyma01g06870	0.957937	1.01768	0.916757	1.02846	0.982492	-1.0095	0.472543	1.17277	0.276258	1.21367	0.606746	1.18519	0.599885	1.18136	6.52187	-0.173032	0.159655	6.88021	0.0568911	0.194663	6.48454	0.106343	0.127436	6.14814	-0.147745	0.250374	6.18405	0.0973725	0.227126	6.14068	0.0927002	0.243893
11766604	Glyma01g06890	0.695869	1.08679	0.626129	1.07256	0.946569	-1.02172	0.706453	1.06716	0.344152	1.1994	0.824153	1.05319	0.719996	1.08016	2.51548	-0.143506	0.159491	2.60448	-0.0497325	0.10937	2.46826	0.118803	0.164202	2.25937	-0.0234371	0.160509	2.34687	0.0513234	0.144639	2.28217	0.0878022	0.159836
11766606	Glyma01g06900	0.944353	1.02471	0.811869	-1.03761	0.99996	1.00012	0.765397	1.0826	0.894037	-1.03662	0.948527	1.0182	0.776489	-1.06211	2.44659	0.000603278	0.240414	2.62587	0.1151	0.16466	2.15031	-0.0512869	0.169014	2.20357	0.035816	0.20309	2.2387	0.0618354	0.0837552	2.03107	-0.0511169	0.0801298
11766612	Glyma01g06920	0.635655	1.08476	0.515377	1.06187	0.656902	1.06268	0.861601	-1.02478	0.966421	-1.00511	0.791277	-1.04686	0.894906	-1.02599	2.2821	-0.0240285	0.0974548	2.25712	-0.0593371	0.106026	1.99294	-0.0313761	0.0722256	2.09739	0.0933415	0.157681	2.06773	0.0272666	0.0499155	1.97901	0.0563291	0.0959579
11766618	Glyma01g06930	0.934088	1.02744	0.393959	1.09671	0.868083	1.07578	0.883551	-1.01773	0.85625	-1.04565	0.893819	1.04882	0.997544	1.00134	2.18793	0.017187	0.113671	2.17828	-0.00816985	0.0410956	1.85922	-0.0472098	0.252757	1.91927	0.0562466	0.277346	2.03858	0.125007	0.128462	1.87075	0.0581752	0.23184
11766621	Glyma01g06950	0.145878	1.84755	0.554163	1.26533	0.455498	1.44138	0.824497	1.09488	0.976903	1.01163	0.492511	-1.3336	0.489876	-1.26705	4.74434	-0.35852	0.185626	4.89497	-0.227744	0.390288	4.4098	-0.341838	0.352541	5.12244	0.527096	0.293287	4.54145	0.111766	0.31968	4.56897	0.185617	0.241623
11766624	Glyma01g06990	0.956916	1.01901	0.86002	-1.03022	0.884863	-1.09316	0.579119	-1.13479	0.878193	-1.06944	0.483123	-1.19131	0.503515	-1.19129	3.00456	0.10437	0.226067	2.74764	-0.0780562	0.130623	2.57097	0.0075078	0.429243	2.53905	0.131535	0.212127	2.35411	-0.121011	0.145954	2.23646	-0.120994	0.198089
11766628	Glyma01g07010	0.530884	1.21292	0.241347	1.20736	0.911073	-1.02742	0.89498	1.02987	0.917421	-1.02416	0.950902	1.02515	0.364474	-1.2763	6.60318	0.0201704	0.182967	6.7789	0.0626375	0.125646	6.25921	-0.0142763	0.168322	6.52705	0.298659	0.283561	6.32692	0.33449	0.136028	5.88523	-0.0533091	0.071334
11766640	Glyma01g07020	0.648338	-1.14401	0.186748	-1.65982	0.829746	-1.17645	0.633198	1.10497	0.784914	-1.15621	0.545365	-1.31305	0.498115	-1.18899	6.75335	0.173545	0.193786	7.03374	0.317552	0.137554	6.25165	-0.0358551	0.596841	6.18014	-0.0205517	0.251289	5.58414	-0.413475	0.391143	5.67225	-0.270292	0.130807
11766649	Glyma01g07030	0.899274	1.04065	0.242763	1.31792	0.533703	1.19814	0.412519	-1.14791	0.225221	-1.27404	0.793867	1.10326	0.74755	-1.10657	6.11086	0.14639	0.171872	6.00715	-0.0526136	0.0756847	5.43533	-0.203024	0.135535	5.73099	0.203868	0.244433	5.6867	0.345645	0.261663	5.34387	0.0577734	0.219272
11766652	Glyma01g07050	0.698572	-1.04204	0.93457	-1.00955	0.867984	-1.02693	0.961506	1.00516	0.713221	1.0384	0.805695	1.03751	0.611731	1.05368	2.32842	-0.00540574	0.0523543	2.35031	0.00201233	0.083068	2.11615	0.0489578	0.113097	1.94367	-0.0648231	0.0999425	2.0697	-0.0116992	0.0993183	1.96796	0.0106145	0.0523586
11766655	Glyma01g07070	0.123561	-1.47228	0.140962	-1.23279	0.751794	-1.07802	0.116825	-1.33994	0.758644	-1.05615	0.536639	-1.12198	0.174361	1.29311	7.65557	0.332119	0.128465	7.42169	-0.0900497	0.0553014	7.32364	0.253301	0.167908	6.81555	-0.225934	0.141987	6.40863	-0.391979	0.13	6.92019	0.144912	0.110949
11766664	Glyma01g07100	0.835047	-1.04457	0.670853	-1.07827	0.0964562	1.37012	0.568419	-1.12636	0.13647	-1.38656	0.416485	-1.16271	0.723626	1.03219	6.80763	0.111011	0.195628	6.77431	-0.0606616	0.137255	6.03872	-0.360494	0.0732255	6.37244	0.0481046	0.0726059	5.93955	-0.169386	0.174095	6.15642	0.0938123	0.0601337
11766671	Glyma01g07150	0.441444	-1.49031	0.0433654	-2.8838	0.573308	-1.13979	0.312298	1.59538	0.175624	-1.87634	0.610262	-1.2129	0.285166	-1.43503	7.2781	0.723675	0.464241	8.09633	1.39758	0.161006	6.11123	-0.184244	0.115552	6.37119	0.148067	0.314151	5.86839	-0.130395	0.227008	5.58523	-0.37301	0.170376
11766673	Glyma01g07170	0.838678	1.15754	0.265253	-1.4712	0.48354	-1.62482	0.8055	-1.15546	0.525492	-1.42604	0.246904	-1.96773	0.153864	-2.68209	4.38824	0.347808	0.616036	4.17242	0.139338	0.132903	3.50667	-0.164204	0.322189	4.05389	0.558874	0.368795	3.04572	-0.417658	0.384147	2.56475	-0.864482	0.515585
11766676	Glyma01g07180	0.897085	1.0367	0.878321	-1.02953	0.698737	-1.10239	0.942556	1.02335	0.831451	1.0411	0.804414	-1.04296	0.712584	-1.09772	2.6559	-0.013314	0.213301	2.65152	0.0199821	0.216468	2.3649	0.0448007	0.0444481	2.30919	0.0386794	0.158145	2.26224	-0.0220033	0.0248345	2.08868	-0.0958306	0.215024
11766683	Glyma01g07200	0.699855	-1.10736	0.922421	1.01903	0.445261	-1.16217	0.76181	-1.09389	0.388565	-1.2289	0.840331	1.03158	0.142977	-1.28972	4.00799	0.21458	0.276203	3.82995	0.0851123	0.170942	3.33583	-0.0827898	0.0869323	3.31807	0.0674546	0.0493942	3.31125	0.112316	0.131516	2.83863	-0.299608	0.147761
11766687	Glyma01g07210	0.415256	1.11963	0.102035	1.69184	0.318811	1.55756	0.972337	-1.00743	0.971576	1.0076	0.182435	1.49994	0.277133	1.40172	2.19186	-0.147103	0.110333	2.24062	-0.157777	0.159332	1.98049	-0.136177	0.182272	2.07608	0.015914	0.100463	2.65994	0.600816	0.23111	2.46427	0.503112	0.310532
11766693	Glyma01g07260	0.866618	-1.06058	0.400158	1.15912	0.913898	1.04902	0.787183	-1.09153	0.514457	-1.21398	0.545365	1.12625	0.768125	-1.09115	2.58753	0.101321	0.308368	2.39472	-0.0250377	0.171049	1.94845	-0.178426	0.205058	2.1086	0.0164679	0.14999	2.28803	0.187998	0.136715	1.91774	-0.10938	0.265575
11766698	Glyma01g07280	0.841066	1.09874	0.911523	-1.02835	0.858253	1.08112	0.95571	-1.01516	0.640948	-1.13681	0.786275	-1.14702	0.749131	-1.15534	2.91117	0.0149376	0.115126	2.812	-0.00677244	0.223041	2.33096	-0.170055	0.319544	2.60164	0.150783	0.453538	2.39982	-0.0471088	0.170025	2.29936	-0.057533	0.125183
11766705	Glyma01g07290	0.939502	-1.01299	0.795881	1.07647	0.420372	1.23142	0.696417	-1.08325	0.40595	-1.18783	0.986193	1.00665	0.584506	1.05017	2.30713	0.00117918	0.146933	2.20235	-0.114191	0.177442	1.77456	-0.247148	0.205069	1.98816	-0.0174437	0.0460075	2.02503	-0.00788883	0.291938	1.99341	0.0531791	0.0872629
11766708	Glyma01g07300	0.858905	-1.06814	0.792929	1.03855	0.689735	1.32234	0.3266	-1.33843	0.31288	-1.37701	0.436249	-1.20653	0.971062	1.02573	4.65326	0.285322	0.309032	4.21037	-0.135218	0.0781134	3.82644	-0.176216	0.20752	3.99955	0.190218	0.192323	3.65074	-0.0806421	0.154496	3.87856	0.226875	0.573995
11766710	Glyma01g07310	0.721826	1.20847	0.720394	1.13262	0.547578	1.31259	0.765679	-1.08188	0.940892	-1.03079	0.839086	-1.15433	0.929149	1.05371	4.84575	-0.0337114	0.222105	4.75056	-0.147255	0.18556	4.44411	-0.0774569	0.366789	4.57347	0.239474	0.514661	4.25694	0.032413	0.387764	4.47356	0.314958	0.164001
11766715	Glyma01g07320	0.928357	1.00881	0.842195	-1.02384	0.79582	-1.10064	0.840564	1.0286	0.672817	1.09972	0.968053	-1.00414	0.957771	-1.00966	2.07366	-0.0051769	0.071572	2.17686	0.0355109	0.127268	1.97543	0.131964	0.266957	1.82778	0.00748269	0.0548883	1.89598	0.00151539	0.0551842	1.77062	-0.00638064	0.150587
11766720	Glyma01g07330	0.811054	1.12208	0.325813	1.64875	0.484338	-1.43967	0.652747	1.29185	0.14827	2.03796	0.214684	1.89819	0.581083	1.26156	3.51387	-0.53552	0.349079	3.86743	-0.166085	0.542603	4.1953	0.491603	0.331932	3.16572	-0.369343	0.340275	3.97277	0.555284	0.298062	3.33666	-0.0341324	0.314848
11766722	Glyma01g07350	0.478175	1.20623	0.993111	-1.00144	0.802108	-1.07858	0.970761	-1.00815	0.95334	1.01167	0.475676	-1.21781	0.391075	-1.286	2.51706	-0.0159763	0.04662	2.50041	-0.0276802	0.197713	2.20397	0.000769138	0.196941	2.3979	0.254526	0.283682	2.17686	-0.029759	0.0301496	2.00892	-0.108363	0.150838
11766729	Glyma01g07360	0.6705	-1.18528	0.977728	1.00852	0.685411	1.12114	0.803397	-1.10715	0.583851	-1.22847	0.82861	1.0797	0.59612	1.08172	2.89919	0.189085	0.417655	2.65302	0.0422386	0.137205	2.22237	-0.107781	0.206522	2.21357	-0.0561485	0.0941101	2.36368	0.0544848	0.3134	2.23105	0.0571822	0.133419
11766731	Glyma01g07370	0.702677	1.0675	0.289197	-1.30361	0.455446	1.14729	0.428962	1.236	0.428446	-1.08511	0.488739	-1.12589	0.967674	-1.00965	2.26026	0.0134462	0.0412451	2.63534	0.319124	0.297836	1.87235	-0.1044	0.119945	2.04539	0.107685	0.176532	1.96758	-0.0633839	0.0110611	1.9879	0.0938294	0.106795
11766734	Glyma01g07390	0.192354	1.20235	0.0910631	1.29222	0.982398	1.00793	0.328851	-1.13333	0.12228	1.24798	0.639088	-1.05451	0.842994	1.04618	5.9375	-0.212787	0.0900426	5.8392	-0.393357	0.104006	5.91932	0.106813	0.0958097	5.77072	0.0530688	0.0917754	5.48637	-0.0235011	0.0690943	5.58276	0.118202	0.207281
11766739	Glyma01g07410	0.977351	1.01553	0.639139	-1.22552	0.522589	1.38879	0.739546	1.18573	0.657989	1.13843	0.930558	-1.04962	0.378912	1.55686	3.34473	-0.173626	0.360268	3.56933	0.0721463	0.439093	3.18371	0.0134151	0.0278261	2.85746	-0.151387	0.308474	2.76664	-0.22125	0.324256	3.3546	0.487248	0.454498
11766741	Glyma01g07420	0.50166	-1.15111	0.71315	1.075	0.529935	1.12602	0.793149	-1.05286	0.402161	-1.18147	0.517235	1.17531	0.48754	1.09709	2.93046	0.0700404	0.182329	2.78878	-0.00427445	0.109552	2.29314	-0.170537	0.159218	2.25973	-0.13298	0.138051	2.49941	0.100059	0.217682	2.31663	0.000700394	0.0529305
11766746	Glyma01g07440	0.766311	1.10597	0.596467	1.10263	0.669295	1.17747	0.577552	-1.18272	0.485122	-1.20981	0.465665	-1.18631	0.693213	-1.13635	4.3403	0.0639645	0.285895	4.06599	-0.178149	0.192897	3.6946	-0.210815	0.183157	3.91567	0.209281	0.201369	3.60133	-0.0372014	0.131424	3.59399	0.0248725	0.279235
11766749	Glyma01g07510	0.231843	1.14613	0.579158	1.08818	0.52035	-1.10491	0.427832	1.09624	0.128461	1.2262	0.839484	1.04081	0.788552	-1.03276	2.12332	-0.170821	0.0961525	2.33207	-0.0382538	0.0875394	2.19403	0.123375	0.0801677	2.06288	0.02595	0.0522186	2.13492	0.0836617	0.172178	1.96239	-0.0205528	0.11162
11766755	Glyma01g07520	0.985355	1.0087	0.789871	1.10519	0.433691	-1.27264	0.890997	-1.04496	0.316853	1.32599	0.941545	1.04852	0.931421	1.03293	2.61765	-0.0994658	0.216009	2.58288	-0.162914	0.236446	2.76803	0.307604	0.251877	2.24736	-0.0869648	0.335219	2.3664	-0.0186158	0.384574	2.24998	-0.0402229	0.0886104
11766757	Glyma01g07530	0.670688	1.09037	0.0605161	-1.06997	0.938158	1.03033	0.746771	1.03605	0.903613	-1.03475	0.502729	-1.12606	0.588365	-1.09505	8.24577	-0.00854651	0.118818	8.46924	0.0425523	0.0232901	7.9592	-0.0578246	0.281311	8.1125	0.116273	0.183048	7.75037	-0.0550149	0.00540231	7.73418	-0.0147246	0.0259322
11766769	Glyma01g07540	0.254508	1.28643	0.857564	1.03005	0.976603	-1.01814	0.858073	1.04027	0.878719	1.05676	0.320377	-1.20056	0.308267	-1.23941	7.21768	-0.119836	0.137245	7.42711	-0.0628843	0.181037	7.01866	-0.0401948	0.375891	7.27702	0.243533	0.167989	6.78858	-0.0201707	0.0612766	6.68156	-0.066124	0.149751
11766772	Glyma01g07550	0.405738	1.35369	0.145288	1.34319	0.62528	-1.10043	0.892608	1.03801	0.104693	1.45938	0.945793	1.02996	0.962017	-1.02073	5.20801	-0.376175	0.19512	5.30445	-0.322355	0.19404	5.39608	0.16918	0.0477187	5.16103	0.0607169	0.33843	5.02458	0.10331	0.0607574	4.90674	0.0311151	0.166327
11766781	Glyma01g07580	0.478433	-1.15814	0.957967	1.02449	0.638778	1.1693	0.296664	-1.32026	0.106815	-1.46921	0.83901	-1.11273	0.785471	-1.08492	5.7972	0.291728	0.190596	5.4648	-0.109096	0.204142	4.91535	-0.263314	0.0811262	5.10889	0.0799163	0.12	4.767	-0.0741858	0.46411	4.77731	-0.0376701	0.283029
11766786	Glyma01g07600	0.706184	-1.13402	0.738223	1.15393	0.998485	1.00167	0.711616	-1.17036	0.460805	-1.22914	0.800996	1.1181	0.863324	-1.08207	3.20317	0.260056	0.341275	2.87675	0.0331075	0.331727	2.509	-0.0375906	0.0640126	2.53091	0.0786086	0.0909468	2.70008	0.23966	0.408491	2.34382	-0.0351841	0.440231
11766792	Glyma01g07620	0.714804	-1.10835	0.596775	-1.12816	0.935899	-1.02864	0.625926	-1.07336	0.694214	-1.06449	0.829704	-1.09255	0.975678	1.0122	4.4544	0.14346	0.130192	4.33975	0.0413195	0.101916	4.00807	0.0532922	0.144293	3.76203	-0.00495354	0.267153	3.56355	-0.132657	0.269819	3.61921	0.0125472	0.213824
11766794	Glyma01g07640	0.717597	-1.07546	0.423032	1.27878	0.512319	-1.12821	0.309261	-1.29696	0.234488	-1.21587	0.882562	1.06039	0.211714	-1.27551	7.46039	0.189252	0.0863022	7.26246	-0.185881	0.25672	6.91691	-0.0927399	0.160687	7.06471	0.0843015	0.193827	6.92922	0.168892	0.287849	6.42695	-0.266774	0.0240387
11766800	Glyma01g07670	0.089788	1.25744	0.351679	1.22637	0.311552	1.30763	0.664475	-1.0398	0.133499	-1.28266	0.822003	-1.06614	0.213478	-1.23342	7.6232	0.0135984	0.0858296	7.74323	-0.0427113	0.0547812	7.00867	-0.345539	0.131271	7.68039	0.344082	0.0197533	7.38351	0.251682	0.263494	7.10807	0.0414178	0.168177
11766811	Glyma01g07680	0.628358	1.11718	0.328673	1.03811	0.424108	1.2498	0.583136	1.10334	0.837489	-1.03732	0.881514	1.02525	0.780259	1.07846	6.83545	-0.143518	0.201888	7.12187	-0.00163937	0.0367784	6.48914	-0.196381	0.035968	6.64324	0.0163444	0.143247	6.46487	0.0523225	0.0287197	6.49226	0.125315	0.238514
11766825	Glyma01g07700	0.603977	1.11281	0.319278	-1.25572	0.225356	1.44703	0.43529	1.17366	0.330629	-1.23691	0.506614	-1.19062	0.775626	1.05128	3.39649	-0.119314	0.149457	3.58611	0.111697	0.175779	2.6779	-0.426056	0.211583	3.01882	0.0348947	0.166545	2.77215	-0.216818	0.214356	2.9743	0.10704	0.0700139
11766828	Glyma01g07720	0.745488	1.14636	0.320146	1.34438	0.969636	1.02409	0.606354	1.24892	0.412055	1.33614	0.228991	1.46466	0.662463	1.19363	3.63766	-0.36814	0.396192	3.93542	-0.0474582	0.293379	3.71515	0.0499311	0.170126	3.31322	-0.171081	0.188561	3.77957	0.379486	0.210301	3.42413	0.0842776	0.393369
11766836	Glyma01g07730	0.624926	1.06021	0.854383	-1.03049	0.711606	-1.0592	0.424395	1.1451	0.233932	1.18608	0.719009	1.04811	0.538859	1.0562	2.18362	-0.12413	0.1216	2.43175	0.0713409	0.146117	2.18505	0.12207	0.10245	1.99749	-0.0397851	0.0442446	2.09301	0.0280042	0.121643	2.00459	0.039095	0.0878909
11766839	Glyma01g07770	0.84979	1.05446	0.854118	1.03377	0.387227	1.19587	0.819188	-1.07234	0.684846	-1.10423	0.455816	-1.0938	0.84283	1.02706	8.39235	-0.0188125	0.25095	8.46288	-0.119576	0.205906	8.01168	-0.161854	0.163121	8.20868	0.0576906	0.116544	7.89458	-0.0716565	0.0405952	8.02131	0.0962073	0.0658358
11766846	Glyma01g07790	0.926396	-1.05326	0.605078	1.20309	0.961544	-1.04024	0.356776	-1.365	0.798797	-1.11655	0.916216	-1.07722	0.868915	-1.10275	4.00511	0.0999292	0.175019	3.48982	-0.348975	0.324218	3.47402	-0.0591251	0.475291	3.3765	0.0250724	0.490098	3.21506	-0.0822341	0.314706	3.10934	-0.116037	0.305893
11766851	Glyma01g07810	0.356488	1.21674	0.721772	1.05132	0.821957	1.04206	0.281998	1.25795	0.144612	1.38744	0.630699	1.08693	0.252981	1.18826	6.7881	-0.385709	0.207222	7.24507	-0.0546365	0.0769348	6.94277	0.0867209	0.0669761	6.71219	-0.102691	0.0827058	6.62166	0.0175664	0.155765	6.70227	0.146156	0.132702
11766853	Glyma01g07860	0.0606635	2.39516	0.0715671	1.66649	0.780625	1.17256	0.131425	1.51842	0.116931	2.35855	0.830767	1.05648	0.449504	1.15464	4.18629	-1.18581	0.134577	4.80091	-0.583244	0.172239	5.05108	0.0520892	0.474029	4.93398	0.0743098	0.206117	4.84883	0.153569	0.116491	4.92743	0.281754	0.0410304
11766861	Glyma01g07890	0.584185	1.16146	0.69455	1.14337	0.697986	1.27561	0.617246	1.13665	0.569322	1.13163	0.805022	1.11895	0.679108	1.24286	3.04429	-0.215261	0.235513	3.19012	-0.0304721	0.173415	2.87164	-0.0368545	0.131932	2.79802	0.00067242	0.182701	2.90654	0.162816	0.388046	2.96342	0.314338	0.530862
11766873	Glyma01g07910	0.420718	-1.57522	0.448624	-1.51953	0.826489	1.10282	0.302697	-1.96042	0.354038	-1.43309	0.317114	-1.89112	0.701344	1.21219	8.14858	0.634365	0.418836	7.38655	-0.336795	0.547286	7.38907	0.115237	0.200108	7.22144	-0.0211859	0.439227	6.07798	-0.940425	0.433696	7.24726	0.256429	0.300859
11766878	Glyma01g07920	0.60124	-1.12418	0.887336	-1.03303	0.965146	1.0176	0.662961	-1.11915	0.613141	-1.0967	0.909239	-1.02841	0.888446	1.0431	2.81247	0.143143	0.22522	2.55904	-0.0192548	0.186521	2.30112	0.00997535	0.0172793	2.20881	-0.0257301	0.0921506	2.2038	-0.0661406	0.183518	2.19515	0.0351478	0.27334
11766881	Glyma01g07930	0.571306	1.05558	0.955921	-1.01612	0.474493	1.30565	0.122138	-1.3741	0.532867	1.16284	0.235719	-1.47386	0.0916639	1.43831	7.42847	-0.0423468	0.0789284	7.14499	-0.500831	0.135916	7.36882	0.1753	0.29017	7.21512	0.0356879	0.0682415	6.41599	-0.523909	0.2851	7.4759	0.560067	0.150235
11766888	Glyma01g07970	0.639787	1.12212	0.415115	-1.19687	0.922836	1.03719	0.623471	1.11332	0.995806	1.00127	0.505086	-1.20634	0.794558	-1.08051	2.6364	-0.104376	0.214718	2.81647	0.0504919	0.126184	2.35352	-0.102549	0.103907	2.45758	0.0618505	0.155486	2.24205	-0.208781	0.245818	2.26464	-0.0498652	0.260131
11766903	Glyma01g07980	0.476537	1.31182	0.101991	-1.4401	0.870352	-1.07115	0.229705	1.67902	0.542338	-1.28576	0.481667	-1.12515	0.0330776	-1.8067	5.04515	-0.144314	0.405424	5.83742	0.603307	0.124123	4.32786	-0.506938	0.313469	4.91864	0.247254	0.0860963	4.60138	0.0771405	0.149894	3.87366	-0.606104	0.094808
11766906	Glyma01g08000	0.954987	-1.03549	0.376453	-1.5536	0.698861	1.49571	0.845411	1.13863	0.620053	-1.36881	0.531376	-1.31768	0.866343	1.13149	4.33201	0.0302385	0.530571	4.5178	0.217541	0.441966	3.51164	-0.422687	0.575578	3.73904	-0.020076	0.148251	3.28266	-0.418075	0.43141	3.77203	0.158143	0.701474
11766909	Glyma01g08020	0.693535	-1.14079	0.052615	-1.76275	0.692189	1.18525	0.641008	-1.08933	0.121372	-1.80542	0.192685	-1.68323	0.402928	-1.33525	6.2989	0.466891	0.176673	6.2839	0.343449	0.110353	5.13403	-0.385445	0.300688	5.68043	0.276853	0.30838	4.73883	-0.474378	0.137095	5.03188	-0.140252	0.22187
11766911	Glyma01g08030	0.729508	1.31599	0.94051	-1.05433	0.736495	-1.26389	0.817467	1.17982	0.483342	1.56555	0.865772	-1.17602	0.93093	-1.06242	5.17158	-0.342559	0.739853	5.45216	-0.103992	0.185497	5.45799	0.304107	0.293462	5.05479	0.0535903	0.383638	4.64749	-0.180323	0.762046	4.75513	-0.0337586	0.516206
11766917	Glyma01g08100	0.876252	1.08864	0.806421	1.08697	0.851052	1.07677	0.925333	1.05086	0.994012	-1.00433	0.92901	1.04926	0.953341	-1.0154	3.04592	-0.0582483	0.507865	3.11686	0.0133274	0.039261	2.72711	-0.0644774	0.259309	2.72149	0.0642806	0.15481	2.77971	0.133646	0.404698	2.60944	0.0422265	0.174436
11766920	Glyma01g08110	0.21997	-1.17062	0.287573	-1.18616	0.536328	1.10368	0.919871	1.00777	0.388357	-1.07615	0.984781	-1.00546	0.23036	1.20057	2.68191	0.0366859	0.035391	2.66806	0.047848	0.0655198	2.24466	-0.0691911	0.0967821	2.09085	-0.190592	0.11597	2.09251	-0.198453	0.179523	2.23919	0.0731334	0.103305
11766923	Glyma01g08120	0.973158	-1.01801	0.655777	1.14589	0.790389	-1.19265	0.81854	-1.12889	0.873772	1.10168	0.902922	1.03334	0.803367	-1.06342	3.17137	0.0201284	0.428017	2.89312	-0.154777	0.363525	2.90709	0.159836	0.522766	2.66305	-0.00562469	0.189906	2.69411	0.0416965	0.122835	2.4749	-0.0943371	0.165665
11766932	Glyma01g08130	0.184249	-1.16221	0.529805	-1.0898	0.718339	-1.08837	0.945017	-1.01174	0.982121	1.00433	0.662332	1.05406	0.506085	1.07247	2.7172	0.105129	0.0470489	2.64361	0.0882866	0.153052	2.39207	0.111363	0.188681	2.11034	-0.111737	0.0899636	2.21466	-0.0357807	0.0818835	2.12049	-0.0108013	0.0743052
11766943	Glyma01g08140	0.601841	-1.22311	0.820147	1.09109	0.688902	1.16024	0.384498	-1.19548	0.288113	-1.35561	0.865085	1.1163	0.918714	1.04684	5.86673	0.232622	0.130513	5.68331	-0.0249669	0.185021	5.09994	-0.20632	0.304718	5.08658	-0.0579336	0.398559	5.06998	0.100797	0.416646	4.95481	0.00810146	0.108864
11766945	Glyma01g08150	0.635334	-1.07776	0.939701	-1.02598	0.88611	1.0626	0.995129	-1.00229	0.878271	-1.03135	0.885221	1.04808	0.704081	1.11042	2.46463	0.0621239	0.145595	2.45215	0.0588266	0.261831	2.11282	0.0175923	0.169151	2.00405	-0.0459186	0.0886921	2.09303	0.0218249	0.268765	2.07911	0.105189	0.278583
11766956	Glyma01g08160	0.969997	-1.01889	0.697894	1.13925	0.934618	-1.04061	0.949542	-1.03736	0.661369	1.16873	0.679926	1.11897	0.691252	1.14434	2.51595	-0.107724	0.396521	2.39933	-0.160638	0.370934	2.39458	0.117221	0.187722	2.11746	-0.134723	0.194081	2.29941	0.0274506	0.192364	2.20977	0.0597907	0.304767
11766958	Glyma01g08170	0.895154	1.03935	0.259836	-1.20013	0.712955	-1.11671	0.400417	1.10281	0.310396	1.24492	0.692909	-1.13106	0.802356	1.0726	3.52764	-0.105479	0.105948	3.60894	0.035709	0.0741947	3.46899	0.210569	0.229969	3.02707	-0.0498002	0.258553	2.84778	-0.227477	0.174076	3.01704	0.0513155	0.121953
11766961	Glyma01g08180	0.785188	-1.20741	0.764149	1.11861	0.937905	1.04642	0.483098	-1.5252	0.304234	-1.7958	0.815198	-1.12926	0.425132	-1.42133	5.12101	0.574597	0.635496	4.52635	-0.0344052	0.253689	3.93291	-0.27003	0.199292	4.32235	0.30268	0.308148	4.04024	0.127301	0.375854	3.65957	-0.204563	0.376786
11766963	Glyma01g08200	0.963308	1.02033	0.770456	1.05367	0.701303	-1.09881	0.976303	-1.00915	0.747219	1.07063	0.959834	1.02331	0.905257	-1.04719	2.4422	-0.0454506	0.250125	2.45297	-0.058592	0.116087	2.27517	0.053007	0.0370111	2.18756	-0.0164168	0.295252	2.23442	0.0168294	0.183199	2.02923	-0.0829347	0.21071
11766969	Glyma01g08240	0.64881	1.21887	0.523185	1.11669	0.52329	1.30413	0.811049	1.07345	0.969367	1.01582	0.975877	-1.01681	0.848025	1.08688	3.81042	-0.251509	0.283736	3.86017	-0.149251	0.141505	3.45934	-0.22887	0.297086	3.53509	0.0340316	0.371491	3.45783	0.00998298	0.167601	3.51726	0.154221	0.218959
11766976	Glyma01g08490	0.437606	1.24605	0.170506	1.32789	0.375125	1.25415	0.978273	1.0072	0.974272	-1.00598	0.822529	1.07335	0.998988	1.00052	2.89708	-0.18998	0.0968254	2.84017	-0.179634	0.214977	2.53974	-0.198582	0.157936	2.73409	0.127381	0.290375	2.82863	0.229499	0.0379459	2.64146	0.128126	0.14641
11766982	Glyma01g08510	0.949614	-1.02112	0.844505	-1.05729	0.977637	1.01014	0.36559	-1.24233	0.125211	-1.40013	0.470402	-1.28635	0.311333	-1.3574	3.74053	0.28519	0.124317	3.35115	-0.0278591	0.231145	2.83414	-0.200369	0.160305	3.17491	0.255042	0.268628	2.81332	-0.108236	0.238374	2.63497	-0.185808	0.179079
11766984	Glyma01g08520	0.193681	-1.65769	0.117356	-2.10912	0.385479	-1.18385	0.416955	1.21707	0.123241	-1.39839	0.943438	-1.0454	0.997478	1.00133	3.64651	0.457828	0.13359	3.8882	0.741244	0.235397	2.75601	-0.0259357	0.14879	2.44468	-0.271346	0.328177	2.32703	-0.3354	0.375616	2.31518	-0.269424	0.0719978
11766990	Glyma01g08530	0.763294	1.17968	0.81389	1.08638	0.991506	-1.01586	0.848265	1.0651	0.22874	1.51739	0.981853	-1.01951	0.806856	1.2662	5.59077	-0.216003	0.271449	5.74397	-0.125017	0.207106	5.84238	0.385591	0.268583	5.36132	0.0223873	0.4976	5.1555	-0.00548903	0.364428	5.48077	0.362897	0.848841
11766992	Glyma01g08540	0.465839	1.13245	0.311499	1.10755	0.921314	-1.0264	0.351875	-1.17448	0.703112	1.07345	0.191851	-1.20089	0.546293	-1.08281	6.95003	0.00349553	0.171134	6.86156	-0.228529	0.0778058	6.74847	0.105752	0.149247	6.7816	0.182949	0.071674	6.28695	-0.0811591	0.0939902	6.38868	0.068164	0.127194
11767000	Glyma01g08560	0.990432	-1.00513	0.750031	1.07407	0.652533	1.14721	0.890238	-1.04613	0.740298	-1.11354	0.938939	1.03198	0.889656	1.03553	3.37268	-0.0214868	0.314834	3.26355	-0.086552	0.0848265	2.85386	-0.176637	0.226996	2.88704	-0.0288739	0.193809	2.88717	0.0165381	0.261237	2.80276	0.0214969	0.143454
11767007	Glyma01g08580	0.248362	1.38464	0.141837	1.40288	0.27747	1.45401	0.244927	-1.2357	0.353919	-1.18501	0.506356	-1.21964	0.682935	-1.12847	8.0376	-0.0450403	0.069557	7.91467	-0.350372	0.168103	7.54608	-0.289939	0.207519	8.24646	0.42447	0.266077	7.76364	0.138017	0.156475	7.82277	0.250101	0.170484
11767016	Glyma01g08610	0.198471	1.19812	0.105613	1.40949	0.537605	1.27325	0.600618	1.06535	0.834066	-1.05923	0.255695	1.2533	0.98891	1.00327	4.71117	-0.179135	0.0896601	4.82028	-0.0878043	0.104959	4.26734	-0.262157	0.302932	4.43223	0.0816393	0.0926225	4.6286	0.40737	0.157545	4.25537	0.0863531	0.170859
11767026	Glyma01g08620	0.728692	1.11374	0.726412	1.06475	0.828866	1.09549	0.893535	-1.03884	0.971325	1.01204	0.768896	-1.08663	0.990896	-1.00456	2.77507	-0.0384455	0.223646	2.71643	-0.093419	0.173636	2.47274	-0.0211751	0.248414	2.52989	0.116966	0.237671	2.42389	-0.0028975	0.136721	2.42973	0.1104	0.233326
11767031	Glyma01g08640	0.105985	1.33876	0.102285	1.21528	0.927102	1.01758	0.121439	-1.1633	0.0362533	-1.53987	0.171742	-1.28149	0.0341736	-2.0259	6.82722	0.104194	0.0369883	6.75066	-0.114028	0.064678	5.91303	-0.518611	0.102896	6.9048	0.525087	0.122865	6.30583	0.167262	0.0818069	5.59231	-0.493475	0.0965341
11767036	Glyma01g08650	0.229971	1.57136	0.156192	1.47268	0.664339	1.13925	0.77431	-1.08696	0.909994	-1.03749	0.647304	-1.1598	0.198063	-1.43101	4.97934	-0.15502	0.250419	4.87447	-0.275324	0.194827	4.56067	-0.208121	0.247931	5.11707	0.496991	0.259082	4.74645	0.283116	0.202274	4.3881	-0.0200392	0.0873665
11767040	Glyma01g08660	0.988478	-1.00753	0.379011	1.25637	0.755111	1.21534	0.611296	1.14305	0.863959	-1.05124	0.408821	1.4469	0.796796	1.1648	3.63317	-0.12908	0.193619	3.77833	0.0638106	0.229533	3.16426	-0.201176	0.26114	3.10973	-0.139896	0.393003	3.5433	0.393072	0.226125	3.17188	0.0801875	0.459132
11767045	Glyma01g08980	0.967305	1.01844	0.0903728	-1.07604	0.72706	1.09668	0.955503	-1.02262	0.558087	-1.19116	0.380256	-1.12067	0.67826	-1.10617	2.60502	0.0942813	0.370425	2.49905	0.0620048	0.0245645	1.97372	-0.158081	0.0164413	2.19736	0.120637	0.127724	2.10028	-0.0437232	0.0256492	2.01211	-0.0249361	0.22635
11767055	Glyma01g09020	0.537767	-1.2179	0.984917	-1.00626	0.771836	-1.10653	0.149492	-1.29546	0.643538	-1.05191	0.907164	-1.07034	0.923176	1.04634	3.17701	0.129682	0.128305	2.71624	-0.243786	0.0768852	2.73234	0.0566738	0.0421424	2.39734	-0.154715	0.326317	2.39627	-0.252784	0.363444	2.4044	-0.0893623	0.288044
11767058	Glyma01g09030	0.500957	1.10728	0.685371	1.08183	0.303753	-1.0862	0.734566	1.04947	0.613363	1.06571	0.935762	1.02535	0.173656	-1.12857	2.16505	-0.0669061	0.142243	2.31563	0.00275461	0.0689543	2.05258	0.0249139	0.063633	2.06767	0.0801179	0.0841422	2.11443	0.116233	0.232248	1.84966	-0.0943741	0.00860795
11767064	Glyma01g09040	0.749761	1.0302	0.763875	-1.06426	0.861992	-1.06181	0.282603	1.24567	0.465782	1.18096	0.433852	1.13615	0.147733	1.07961	2.29844	-0.114278	0.0859932	2.64253	0.202644	0.193805	2.23909	0.125678	0.26996	2.02304	-0.0713576	0.0450792	2.22592	0.112795	0.160615	2.06093	0.0391522	0.0163176
11767068	Glyma01g09050	0.679735	1.09783	0.500958	1.37494	0.969511	-1.02861	0.941352	-1.02292	0.982121	1.01119	0.728004	1.22436	0.641253	-1.11675	3.51339	-0.00013415	0.097064	3.40629	-0.0328236	0.277176	3.16161	0.0159214	0.490022	3.10117	0.134525	0.221633	3.33939	0.426549	0.53253	2.84498	-0.0247805	0.130331
11767073	Glyma01g09080	0.875792	1.06908	0.204328	-1.46568	0.870097	-1.05564	0.569129	1.20874	0.985041	1.00457	0.47278	-1.29633	0.775453	-1.12343	2.65241	-0.0281035	0.20971	2.9583	0.245406	0.318581	2.35467	-0.0215217	0.137296	2.40482	0.0682712	0.359402	2.08731	-0.306161	0.0982108	2.15418	-0.0996354	0.21781
11767078	Glyma01g09110	0.928372	-1.02306	0.189531	-1.08986	0.938388	1.02292	0.633648	1.09168	0.696983	-1.07106	0.864353	1.02477	0.927484	-1.02347	3.304	0.0060509	0.198974	3.37449	0.132603	0.0641998	2.8233	-0.0929914	0.0824119	2.75278	-0.0268378	0.123827	2.78263	0.00845758	0.0306795	2.62437	-0.0603027	0.199376
11767081	Glyma01g09120	0.264688	1.50637	0.240257	1.27876	0.659365	1.14315	0.995975	1.00231	0.361477	1.37866	0.427765	-1.17528	0.771627	1.04624	7.22389	-0.345705	0.362371	7.37402	-0.342378	0.127866	7.39652	0.117564	0.216265	7.50152	0.245371	0.0391091	7.05225	0.012366	0.204067	7.29576	0.310582	0.15552
11767086	Glyma01g09140	0.826771	1.05749	0.637779	-1.10198	0.597416	1.18068	0.571316	1.12481	0.759703	-1.07446	0.915926	-1.03603	0.885116	1.03912	3.16029	-0.0225268	0.162739	3.28154	0.147159	0.173482	2.68505	-0.126139	0.226507	2.73652	0.0581191	0.198211	2.71092	0.00705632	0.193058	2.69837	0.113482	0.161781
11767093	Glyma01g09150	0.923161	1.06662	0.843558	-1.0357	0.476033	1.17326	0.985186	1.00503	0.173052	-1.42503	0.895539	-1.09917	0.637658	-1.29551	3.18578	0.137821	0.221568	3.10659	0.145057	0.0780776	2.25022	-0.37317	0.148185	2.81601	0.230868	0.582924	2.61405	0.0944495	0.192855	2.32556	-0.142649	0.128947
11767098	Glyma01g09160	0.732426	1.11146	0.32463	1.27362	0.721537	1.13826	0.952466	-1.01872	0.92047	-1.0244	0.724751	1.12484	0.99954	-1.00029	3.81037	-0.0978775	0.188939	3.73918	-0.124635	0.221052	3.40463	-0.132658	0.178775	3.40473	0.054581	0.263282	3.51171	0.224299	0.200686	3.27744	0.0541665	0.256725
11767101	Glyma01g09200	0.865421	-1.04445	0.112248	-1.42558	0.841876	1.07779	0.448903	1.1487	0.265333	-1.21552	0.474086	-1.18821	0.817117	-1.07979	3.23375	0.152711	0.188254	3.37066	0.352715	0.0859783	2.54241	-0.128862	0.06623	2.67063	0.0899657	0.165996	2.44434	-0.158829	0.184977	2.46882	-0.0207884	0.292348
11767109	Glyma01g09230	0.964088	-1.01844	0.654949	-1.0755	0.909065	-1.03902	0.84993	1.05452	0.904169	-1.03122	0.996942	-1.00143	0.886016	-1.05207	4.44234	0.0163317	0.27213	4.5131	0.0929195	0.101162	4.03643	-0.0280248	0.0489922	3.86428	-0.0100249	0.232917	3.76944	-0.0120829	0.177697	3.6336	-0.0832543	0.249187
11767114	Glyma01g09240	0.533613	1.13749	0.689515	-1.09541	0.850968	-1.09151	0.810732	1.06234	0.922541	1.02978	0.498943	-1.1729	0.472966	-1.20567	2.4613	-0.0573944	0.106483	2.56453	0.0298461	0.24809	2.2286	-0.0150519	0.305936	2.29372	0.128456	0.200181	2.1285	-0.101621	0.138939	1.96805	-0.141384	0.207955
11767116	Glyma01g09280	0.52837	1.06551	0.0298734	1.36062	0.586631	1.16473	0.74517	1.03153	0.424521	1.17787	0.0554134	1.31723	0.0768316	1.28756	2.91264	-0.129909	0.0919623	2.89483	-0.0851276	0.0516788	2.7963	0.106272	0.234117	2.52978	-0.0383682	0.0606537	2.89241	0.359134	0.0225691	2.77166	0.326268	0.0821829
11767121	Glyma01g09310	0.950665	1.03161	0.327336	1.11156	0.515884	1.45421	0.872862	-1.07347	0.830959	-1.11323	0.983517	1.00376	0.466816	1.26627	6.87132	-0.0670296	0.432511	6.92218	-0.169307	0.127493	6.42437	-0.221785	0.383905	6.57186	-0.0221343	0.131237	6.35297	-0.0167263	0.0323232	6.65629	0.318452	0.33442
11767142	Glyma01g09320	0.842967	1.0356	0.0945966	1.22087	0.718405	1.07537	0.928824	-1.01367	0.862225	-1.03191	0.302955	1.163	0.969664	1.00628	2.39719	-0.0337429	0.116826	2.37428	-0.0533322	0.0869903	2.06214	-0.0790621	0.165315	2.10305	0.01673	0.131265	2.32944	0.234577	0.0493908	2.04254	0.0257647	0.054565
11767146	Glyma01g09330	0.659217	1.0726	0.787615	-1.02597	0.850607	1.0379	0.834285	1.02937	0.805446	-1.03289	0.641886	-1.06906	0.690013	-1.06742	2.10191	0.00292818	0.123322	2.21743	0.0446949	0.0763133	1.83659	-0.0437572	0.0909365	1.94975	0.104039	0.118282	1.93141	0.00770005	0.0851819	1.82297	0.0099053	0.127885
11767150	Glyma01g09340	0.651789	1.08106	0.199635	1.34501	0.359539	1.20772	0.988526	1.00398	0.519024	-1.10901	0.305232	1.24911	0.967324	1.00735	3.69269	-0.059767	0.183946	3.63968	-0.0540379	0.14881	3.16086	-0.209043	0.0775534	3.26329	0.0526797	0.0260807	3.51111	0.373583	0.206306	3.14149	0.0632428	0.153592
11767153	Glyma01g09360	0.788992	-1.05523	0.892935	1.02223	0.718405	-1.19861	0.460426	-1.18239	0.834427	1.07675	0.365753	-1.09613	0.833396	-1.05491	3.14653	0.157277	0.185026	2.79549	-0.0844317	0.178117	2.88919	0.263958	0.362248	2.5599	0.0797154	0.0874566	2.46126	-0.0527054	0.0504797	2.40127	0.00259503	0.239039
11767160	Glyma01g09370	0.952979	1.03039	0.709082	1.14864	0.829086	1.14213	0.316677	-1.4512	0.452022	-1.32533	0.597025	-1.3018	0.698867	-1.19566	5.06433	0.255625	0.391773	4.5465	-0.281623	0.0594528	4.32282	-0.150725	0.247903	4.58159	0.298816	0.232001	4.09942	-0.0816928	0.456486	4.14963	0.0410047	0.431416
11767171	Glyma01g09420	0.599071	1.19222	0.523882	-1.2909	0.937567	-1.03937	0.676874	1.22225	0.825062	-1.09009	0.443774	-1.25918	0.21725	-1.3508	4.44206	0.0292189	0.269953	4.74675	0.318762	0.471674	3.95027	-0.0952307	0.359328	4.14382	0.28287	0.243072	3.72454	-0.0496116	0.189514	3.55457	-0.150945	0.035013
11767186	Glyma01g09430	0.873909	-1.0451	0.868847	-1.02024	0.442762	-1.34831	0.201915	-1.29955	0.24983	-1.25496	0.324294	-1.26864	0.201158	-1.61906	4.58754	0.38758	0.133384	4.19528	0.00957139	0.139531	3.89839	0.0599399	0.177337	3.97598	0.323946	0.235143	3.55888	-0.0193403	0.0111729	3.14934	-0.371214	0.288539
11767206	Glyma01g09450	0.951959	-1.02904	0.924826	1.05719	0.805109	-1.12812	0.870263	1.07513	0.583699	1.17051	0.81978	1.16963	0.892203	1.0677	5.07255	-0.0537569	0.303306	5.2264	0.0507595	0.333377	4.95029	0.173385	0.187015	4.49514	-0.0950502	0.296823	4.57928	0.130996	0.566931	4.41359	-0.000537237	0.353885
11767208	Glyma01g09460	0.187612	-2.18005	0.467614	1.42114	0.188418	-1.89413	0.518289	-1.48134	0.504178	-1.36143	0.161078	2.09145	0.454541	-1.18287	6.07163	0.543777	0.514849	5.58784	-0.0231266	0.46748	5.29367	0.098659	0.256969	4.44883	-0.580583	0.140131	5.35718	0.483922	0.39464	4.02488	-0.822873	0.204705
11767212	Glyma01g09470	0.903936	-1.01293	0.852556	1.03389	0.690377	1.08991	0.199898	1.20252	0.413257	1.08759	0.257767	1.25935	0.268009	1.20071	1.91578	-0.128039	0.0850289	2.28517	0.138023	0.104	1.84207	-0.00690154	0.0920376	1.68318	-0.146576	0.0526752	2.04703	0.186103	0.18059	1.88558	0.117312	0.16442
11767215	Glyma01g09480	0.877548	1.07743	0.191653	1.206	0.438752	1.16216	0.741612	-1.13738	0.827568	-1.08552	0.959812	-1.01613	0.982486	-1.00637	3.24421	0.0355006	0.422461	2.95802	-0.150217	0.0925841	2.72252	-0.0828795	0.0982392	2.84215	0.1431	0.205399	2.79013	0.120018	0.125626	2.70961	0.133933	0.136947
11767218	Glyma01g09490	0.662079	-1.15254	0.370466	-1.59746	0.666215	-1.34596	0.514117	1.43039	0.965961	1.02733	0.948479	1.032	0.624656	-1.13676	3.2383	0.102697	0.337723	3.74058	0.619108	0.528624	2.87819	0.141599	0.537073	2.53458	-0.102117	0.0882482	2.62157	-0.0566761	0.373105	2.27242	-0.287039	0.272268
11767221	Glyma01g09510	0.151919	1.28243	0.0802294	-1.59781	0.128973	-1.90273	0.309738	1.23286	0.126238	1.49602	0.058587	-1.66206	0.0518281	-1.63107	3.71093	-0.101841	0.0995987	3.98733	0.200169	0.194348	3.93427	0.479292	0.222999	3.52257	0.257041	0.105198	2.79158	-0.47593	0.0741903	2.72164	-0.44878	0.105185
11767224	Glyma01g09520	0.948622	1.02259	0.267685	-1.26343	0.992715	1.0044	0.883558	1.02974	0.647681	-1.10845	0.492857	-1.25466	0.695499	-1.12852	3.44443	0.0697106	0.18805	3.42631	0.111984	0.0725306	2.91873	-0.0788354	0.205117	2.93918	0.10194	0.246749	2.63437	-0.225356	0.236952	2.67732	-0.0724952	0.215977
11767239	Glyma01g09530	0.0893564	-1.73327	0.0662601	-2.14034	0.324392	-1.90061	0.123758	-1.48647	0.536543	-1.29756	0.131924	-1.83559	0.151085	-1.42283	6.39969	0.758907	0.178694	5.93117	0.187013	0.0862638	5.72126	0.383108	0.492475	5.16416	-0.0345887	0.110761	4.13838	-0.910829	0.278208	4.43587	-0.543353	0.194649
11767241	Glyma01g09550	0.914295	1.04337	0.832808	1.06627	0.48354	1.11087	0.644084	-1.16308	0.828157	-1.04173	0.718241	-1.13811	0.95211	1.02203	3.63911	-0.00745789	0.183354	3.32685	-0.225409	0.322963	3.19113	-0.0664441	0.115951	3.13509	0.0537998	0.319924	2.95146	-0.13284	0.155303	3.05977	0.0852439	0.0624354
11767251	Glyma01g09600	0.952795	-1.03419	0.727867	1.10158	0.965888	1.01076	0.774876	-1.17077	0.931544	-1.0412	0.824665	-1.02767	0.986631	1.00396	3.55969	0.0942136	0.499208	3.26015	-0.133243	0.336202	3.13335	0.0359662	0.0345716	2.99802	0.0457122	0.0938973	2.92715	0.00632866	0.0649045	2.88012	0.05141	0.169252
11767253	Glyma01g09610	0.723418	1.07044	0.522585	1.07103	0.86729	-1.05801	0.870395	-1.01494	0.998336	-1.00022	0.962292	-1.01438	0.672512	-1.13278	3.20993	0.0312704	0.0543437	3.11719	0.00987808	0.0747161	2.83221	0.0309517	0.0871574	2.8076	0.129475	0.195088	2.75807	0.108877	0.113833	2.5285	-0.0503979	0.248628
11767260	Glyma01g09630	0.593599	1.18466	0.204331	1.55376	0.861945	1.10652	0.942186	1.02903	0.902624	1.04953	0.393635	1.34964	0.963745	-1.02009	5.35572	-0.191529	0.31902	5.45165	-0.150249	0.196986	5.07654	-0.121784	0.285135	5.11166	0.0529412	0.131643	5.3773	0.485513	0.329949	4.85971	0.0242445	0.356212
11767263	Glyma01g09640	0.216555	1.28985	0.523398	1.21699	0.10852	1.34091	0.866136	1.03387	0.873683	1.02346	0.961358	-1.02516	0.637821	1.06397	5.38566	-0.165435	0.160197	5.482	-0.117383	0.122738	5.07099	-0.131982	0.0219271	5.265	0.201772	0.108491	5.03254	0.16593	0.370718	5.13021	0.291233	0.0932326
11767267	Glyma01g09650	0.999098	-1.0002	0.222118	-1.38179	0.808663	-1.07629	0.595997	1.11808	0.401944	-1.13222	0.3754	-1.23562	0.357693	-1.21836	2.44239	0.0686995	0.136214	2.60104	0.229724	0.198016	1.92487	-0.110459	0.117934	2.08812	0.0684156	0.0811842	1.83643	-0.236818	0.224477	1.76461	-0.216525	0.218352
11767273	Glyma01g09660	0.330325	1.32957	0.422104	1.18311	0.438752	1.47169	0.915885	-1.03392	0.914472	-1.02985	0.549078	-1.16191	0.872775	1.07481	5.77725	-0.0567438	0.289517	5.81569	-0.104871	0.105485	5.40707	-0.099177	0.0600269	5.75081	0.354216	0.0938097	5.34193	0.137715	0.240829	5.62	0.458302	0.429249
11767287	Glyma01g09890	0.242787	-1.22082	0.33528	1.09654	0.849562	1.04308	0.227899	-1.20459	0.724441	-1.0526	0.426344	1.11132	0.239899	1.20978	2.40611	0.13448	0.150169	2.15256	-0.134064	0.0165656	2.07053	0.0605239	0.0912665	1.82948	-0.153372	0.0701886	2.03609	-0.00110173	0.115593	2.01756	0.121377	0.151047
11767290	Glyma01g09900	0.346406	1.32358	0.859005	1.03461	0.747741	1.10157	0.922451	-1.02851	0.989354	1.00492	0.31234	-1.31577	0.272847	-1.19566	4.79315	-0.0972052	0.274308	4.76181	-0.137761	0.0474971	4.44434	-0.0901248	0.239376	4.6623	0.307239	0.146928	4.14364	-0.0886726	0.216785	4.2136	0.049435	0.0872558
11767296	Glyma01g10040	0.31824	-1.27394	0.992773	-1.00207	0.917083	1.01517	0.104108	-1.34866	0.0541361	-1.32268	0.882722	-1.06085	0.936023	-1.02275	3.91585	0.347003	0.0417677	3.40928	-0.0845228	0.123752	3.11945	-0.0564632	0.0849221	3.03245	-0.00229136	0.246892	2.90469	-0.0875126	0.248197	2.86925	-0.0347451	0.0682276
11767301	Glyma01g10050	0.178898	-1.10932	0.0776541	1.22648	0.897569	-1.11525	0.183326	-1.13934	0.647013	1.2691	0.0945464	1.19416	0.0686746	1.26235	3.57895	-0.0175695	0.0556964	3.30902	-0.205766	0.0691285	3.55146	0.326234	0.640085	2.89647	-0.167245	0.0401199	3.10639	0.0887562	0.0550192	3.09533	0.168867	0.0771643
11767303	Glyma01g10060	0.519587	1.20752	0.674146	-1.10749	0.80557	1.08021	0.462011	1.17916	0.205748	-1.28408	0.729407	-1.13413	0.279288	-1.43542	2.84097	-0.0133332	0.151251	3.04648	0.224425	0.203401	2.08949	-0.374068	0.147759	2.67461	0.258714	0.282069	2.50957	0.0771311	0.224634	2.08801	-0.26276	0.20997
11767317	Glyma01g10070	0.190079	-1.21898	0.401881	-1.11894	0.713055	-1.05294	0.524554	1.1198	0.676965	1.04435	0.0905292	1.21992	0.170639	1.20905	10.8586	-0.0110264	0.116447	11.1692	0.15222	0.166468	10.8179	0.0515839	0.0525145	10.3848	-0.296702	0.0717364	10.5132	-0.00991535	0.0171739	10.5167	-0.0228335	0.109743
11767319	Glyma01g10080	0.122703	-1.48783	0.610024	-1.03935	0.494487	-1.09192	0.829658	1.03503	0.693892	1.06484	0.0849841	1.48164	0.0523294	1.45093	11.4937	0.00226847	0.163148	11.7078	0.0519406	0.0414487	11.5102	0.092899	0.107018	10.7517	-0.570944	0.107917	11.169	-0.00374508	0.0861895	11.1517	-0.0339635	0.0368425
11767321	Glyma01g10100	0.302494	-1.17622	0.152409	-1.40121	0.697078	-1.12347	0.224503	-1.15829	0.0302156	-2.13829	0.260104	-1.37985	0.0668755	-2.04238	7.74787	0.434679	0.0559222	7.71307	0.222677	0.103835	6.40718	-0.661775	0.149366	7.22939	0.200517	0.150918	6.54234	-0.263998	0.217293	5.90972	-0.829731	0.213763
11767334	Glyma01g10110	0.921314	1.05477	0.871642	1.04202	0.898242	-1.07983	0.917476	-1.05553	0.961337	-1.02224	0.834473	-1.06845	0.755481	-1.16432	2.82399	0.0774543	0.448891	2.66838	-0.000511328	0.236146	2.39857	0.0457141	0.0830759	2.45063	0.154389	0.232197	2.37745	0.058872	0.174673	2.14013	-0.0650963	0.45049
11767340	Glyma01g10130	0.434012	1.54738	0.910794	1.08216	0.896342	1.1035	0.723298	1.24704	0.58957	1.415	0.863093	-1.14664	0.974232	1.00909	4.47758	-0.515604	0.575318	4.8277	-0.197101	0.390036	4.62674	-0.0148048	0.551847	4.58327	0.11422	0.179598	4.27084	-0.0831875	0.683501	4.41093	0.127277	0.165488
11767342	Glyma01g10150	0.687402	-1.06862	0.979597	-1.00659	0.80974	-1.09173	0.675486	-1.06354	0.792822	-1.05969	0.996144	-1.00181	0.714645	-1.08261	2.5992	0.116193	0.0851522	2.48399	0.0273174	0.142669	2.17111	0.0325479	0.245196	2.13541	0.0204464	0.153819	2.13785	0.0178392	0.255669	1.95923	-0.094063	0.16918
11767346	Glyma01g10180	0.745074	1.07277	0.754358	-1.06752	0.56076	-1.12907	0.891436	-1.0238	0.576342	1.07661	0.577139	-1.17246	0.590367	-1.12504	2.40209	-8.14597e-05	0.112841	2.39344	-0.0340111	0.129694	2.25913	0.106414	0.119296	2.22031	0.101258	0.195028	2.02201	-0.128276	0.219563	1.97812	-0.06872	0.141651
11767350	Glyma01g10230	0.908859	1.02212	0.619694	-1.06524	0.960162	-1.02543	0.965106	1.00666	0.988338	-1.00496	0.687278	-1.0816	0.784592	-1.05332	2.49658	0.0171983	0.124267	2.51179	0.026772	0.0658644	2.22116	0.0100649	0.31473	2.162	0.0487662	0.128606	2.11031	-0.0644025	0.146565	2.04151	-0.0261708	0.146788
11767353	Glyma01g10260	0.742023	1.06481	0.724098	1.10271	0.754367	-1.18727	0.671343	-1.09336	0.545525	1.12127	0.880833	-1.05579	0.782546	-1.12749	4.93037	-0.0398925	0.126796	4.81715	-0.168664	0.200991	4.74026	0.125237	0.198123	4.48106	0.0507048	0.153432	4.2778	-0.0276135	0.276427	4.13318	-0.122416	0.41955
11767355	Glyma01g10270	0.880358	1.08842	0.165674	1.49393	0.654658	1.23055	0.396842	-1.22326	0.417476	-1.32305	0.855164	1.12206	0.76021	-1.17024	6.69634	0.102792	0.257005	6.54926	-0.187938	0.0597338	5.99518	-0.301072	0.335412	6.44501	0.22503	0.480822	6.39744	0.391178	0.29752	5.95539	-0.00177113	0.231929
11767358	Glyma01g10280	0.902493	-1.02475	0.440413	1.12708	0.418263	1.07715	0.583209	-1.10243	0.364295	-1.05169	0.807831	1.04766	0.798429	1.04956	2.2936	0.00929006	0.0588092	2.1956	-0.131396	0.194937	1.96219	-0.0634257	0.0314667	1.96782	-0.0259873	0.178964	2.08289	0.0411888	0.0152981	1.97793	0.0437938	0.0725674
11767365	Glyma01g10290	0.547264	-1.16638	0.689655	-1.19622	0.539008	-1.49356	0.714757	1.21445	0.156294	1.92649	0.385873	1.18416	0.329205	1.50447	3.93639	-0.115721	0.255521	4.20149	0.164586	0.53608	4.52081	0.830254	0.382428	3.17206	-0.337754	0.114178	3.3486	-0.0938954	0.159633	3.60228	0.251501	0.435615
11767369	Glyma01g10300	0.441812	-1.35815	0.85859	-1.15113	0.754131	1.33025	0.75335	1.1883	0.383982	-1.40128	0.675985	1.402	0.720417	1.2893	3.23637	0.192583	0.334162	3.40074	0.441487	0.503026	2.33468	-0.294159	0.32907	2.33371	-0.249057	0.271376	2.788	0.238434	0.764782	2.55776	0.117534	0.696842
11767371	Glyma01g10320	0.972078	1.01514	0.672381	1.10999	0.766887	1.0907	0.896717	1.0499	0.888737	-1.0322	0.665323	1.14801	0.922357	1.04091	3.55564	-0.124677	0.247096	3.58907	-0.0544185	0.278048	3.135	-0.170405	0.0254709	3.03393	-0.103001	0.29295	3.19931	0.0961281	0.132949	2.98679	-0.0451537	0.244103
11767373	Glyma01g10330	0.623897	-1.19465	0.78198	-1.04537	0.74931	-1.11027	0.903223	-1.05156	0.964684	-1.02	0.591843	1.08678	0.735291	1.0549	3.02245	0.143656	0.384279	2.85578	0.0711313	0.134905	2.61005	0.115081	0.236199	2.27389	-0.112935	0.0790171	2.42655	0.0071195	0.138375	2.26814	-0.0358264	0.145598
11767377	Glyma01g10340	0.736633	1.06342	0.516755	-1.1336	0.960157	-1.00979	0.809037	1.06291	0.654872	1.0679	0.407675	-1.13415	0.974016	-1.00555	2.24208	-0.0143562	0.154618	2.38643	0.0736645	0.221835	2.0995	0.0804233	0.0948108	2.0789	0.0743542	0.112303	1.95909	-0.107253	0.105338	1.99464	0.0663706	0.0954802
11767384	Glyma01g10350	0.724111	1.19311	0.92284	-1.04084	0.755538	1.11082	0.874618	1.07909	0.951539	1.0211	0.787909	-1.15082	0.922786	-1.05189	2.84632	-0.0473816	0.307586	2.94862	0.062437	0.383031	2.54994	-0.017256	0.173498	2.7079	0.207349	0.42726	2.45668	0.00468572	0.257988	2.49184	0.13437	0.226425
11767388	Glyma01g10360	0.851835	1.21826	0.550775	1.12851	0.93162	1.09026	0.809021	-1.19304	0.936611	-1.07697	0.733374	-1.28793	0.818768	-1.20342	3.89923	0.131618	0.746498	3.58854	-0.123022	0.233641	3.43269	0.0246381	0.645173	3.67188	0.416445	0.727026	3.22972	0.0513937	0.107015	3.24573	0.149305	0.373177
11767390	Glyma01g10370	0.536608	1.08137	0.580057	1.12691	0.905295	1.0279	0.870371	-1.0435	0.442281	-1.106	0.994711	-1.00133	0.29536	-1.16353	6.88646	0.0267019	0.114427	6.96428	-0.0347319	0.239292	6.44078	-0.118644	0.114643	6.64914	0.139557	0.0782486	6.4158	0.137643	0.133099	6.14751	-0.0789471	0.132182
11767395	Glyma01g10380	0.27947	1.5707	0.136356	1.42573	0.797678	-1.05924	0.76127	1.13601	0.552012	1.24365	0.836014	1.03116	0.0273879	-1.33779	5.62634	-0.321752	0.416855	5.87926	-0.137775	0.195778	5.58303	-0.00717036	0.183408	5.8244	0.329652	0.0460385	5.66131	0.373925	0.127671	5.15708	-0.0902026	0.0264203
11767401	Glyma01g10400	0.988596	1.00351	0.95572	1.01469	0.914696	-1.064	0.934975	1.01888	0.954334	1.02145	0.930802	1.03022	0.888973	-1.04532	2.80545	0.0129577	0.168852	2.76433	0.0399385	0.140047	2.49735	0.0435751	0.337426	2.38093	0.0180196	0.119047	2.43399	0.0609756	0.250166	2.23668	-0.0459278	0.280217
11767409	Glyma01g10810	0.251945	1.88173	0.250885	1.13574	0.451861	-1.36225	0.282159	-1.20197	0.762836	1.10465	0.238176	-1.99147	0.143292	-2.32054	8.36707	0.14458	0.164649	8.27513	-0.120827	0.0656759	8.27924	0.288167	0.35527	9.01656	1.05664	0.514309	7.83485	0.062809	0.110556	7.54394	-0.157822	0.0476999
11767411	Glyma01g10830	0.675306	1.30349	0.288236	-1.09422	0.673983	-1.07868	0.646919	1.04724	0.546864	1.07132	0.642549	-1.36196	0.668312	-1.31244	2.38042	-0.0134567	0.104821	2.45084	0.0531391	0.0460266	2.1885	0.0859351	0.0958676	2.36248	0.368926	0.669589	2.05009	-0.0767607	0.0898803	1.97207	-0.0233273	0.124287
11767414	Glyma01g10840	0.967966	-1.00799	0.465362	1.0823	0.224036	1.20989	0.854357	-1.02834	0.898785	-1.02129	0.706714	1.06088	0.138418	1.19413	2.0961	-0.0253448	0.149219	2.08223	-0.065668	0.0498956	1.79093	-0.0557312	0.0995029	1.81191	-0.0368239	0.0906072	1.96335	0.0484358	0.12754	1.98661	0.219139	0.0558847
11767419	Glyma01g10850	0.516476	1.06339	0.416437	1.3008	0.676362	1.09636	0.419732	-1.13257	0.641367	-1.07331	0.856512	1.08008	0.703321	-1.04104	8.23638	-0.0102479	0.088163	8.23317	-0.189843	0.148506	7.89617	-0.112318	0.165611	8.06408	0.0784213	0.054292	7.98713	0.189558	0.377518	7.75813	0.0204007	0.0978587
11767423	Glyma01g10870	0.187585	1.3661	0.85914	-1.05011	0.537809	1.40809	0.932471	1.02258	0.405922	-1.36277	0.274939	-1.40288	0.301366	-1.32213	5.41003	-0.0563939	0.207901	5.49258	-0.0241831	0.13958	4.62311	-0.502931	0.403096	5.38084	0.393664	0.0487804	4.71956	-0.0947237	0.28735	4.74434	-0.00919676	0.283663
11767427	Glyma01g10880	0.321598	1.78373	0.137546	1.73149	0.476102	1.146	0.596721	1.2354	0.203447	1.70562	0.739204	1.19922	0.834606	1.09582	7.01483	-0.701623	0.438397	7.4495	-0.39664	0.126614	7.47356	0.068675	0.0916453	7.52602	0.133271	0.415716	7.59056	0.395374	0.341624	7.38285	0.265284	0.140371
11767436	Glyma01g10900	0.945598	-1.01086	0.221229	1.07313	0.276222	-1.25049	0.732594	1.03747	0.193336	1.24107	0.271365	1.12544	0.982064	1.00326	2.58019	-0.0814452	0.114548	2.62286	-0.0283686	0.0339351	2.60853	0.230145	0.13237	2.19717	-0.0970344	0.0840038	2.36632	0.0734547	0.0556002	2.12689	-0.0923448	0.0888159
11767440	Glyma01g11120	0.688262	1.13859	0.88319	1.02312	0.883934	-1.07108	0.971649	1.01352	0.714828	1.11891	0.593708	-1.09801	0.790374	-1.08993	2.85785	-0.0707193	0.315174	2.85626	-0.0513436	0.136762	2.67937	0.0913723	0.201114	2.62239	0.116535	0.139172	2.48046	-0.0183614	0.113985	2.40858	-0.0076975	0.300828
11767448	Glyma01g11130	0.344419	1.27392	0.907839	-1.03382	0.963669	1.0337	0.958999	-1.01568	0.827568	1.07638	0.354826	-1.33766	0.73248	-1.14494	5.35704	-0.0789917	0.191026	5.37367	-0.101433	0.203483	5.10204	0.0272017	0.338831	5.20974	0.270288	0.187153	4.62642	-0.149419	0.249103	4.7998	0.0750192	0.370785
11767451	Glyma01g11150	0.878262	-1.06838	0.588994	1.09172	0.942442	-1.01318	0.710724	-1.11284	0.634422	-1.11427	0.907182	1.0481	0.873477	-1.0567	3.05423	0.104567	0.263949	2.84809	-0.0496779	0.185051	2.54534	-0.0515292	0.0975407	2.50163	0.00914526	0.325591	2.57999	0.0769197	0.0898185	2.34836	-0.0704215	0.0887933
11767458	Glyma01g11160	0.950731	-1.0036	0.863396	1.03491	0.833336	-1.04767	0.659625	1.08542	0.730353	1.02509	0.290666	1.12735	0.918717	-1.01837	2.27633	-0.0166818	0.0209576	2.42167	0.101568	0.209775	2.04095	0.0190649	0.0838668	1.9696	-0.0218622	0.0478525	2.18436	0.151068	0.0967945	1.89716	-0.0481177	0.157427
11767463	Glyma01g11170	0.679366	-1.11168	0.884194	1.03193	0.224232	-1.46791	0.910159	-1.0273	0.510587	1.18093	0.699428	1.11669	0.467772	-1.11814	2.7926	0.0514331	0.232652	2.74283	0.012581	0.0251472	2.74738	0.291357	0.211836	2.27544	-0.101304	0.145037	2.44845	0.0579234	0.245609	2.03899	-0.262408	0.0896638
11767471	Glyma01g11180	0.350093	1.62927	0.614424	-1.31652	0.633345	-1.39689	0.392112	1.52917	0.360407	1.6687	0.614333	-1.4027	0.473617	-1.36388	5.84852	-0.286514	0.272103	6.54836	0.326234	0.476542	6.24147	0.452214	0.613361	6.14369	0.417713	0.473708	5.43441	-0.0704937	0.498191	5.41346	-0.0300069	0.0748434
11767474	Glyma01g11590	0.525248	-1.74186	0.915405	-1.09611	0.927977	-1.11468	0.227073	-2.04887	0.273596	-1.94768	0.851717	-1.28931	0.842983	-1.2464	4.41007	0.794607	0.371495	3.2552	-0.240223	0.446514	3.051	-0.167151	0.590861	3.12125	-0.00602214	0.880673	2.77691	-0.372616	0.852536	2.65607	-0.323787	0.668508
11767478	Glyma01g11610	0.614846	-1.28486	0.751054	-1.07863	0.686823	-1.14238	0.525632	-1.36044	0.572697	-1.30882	0.606563	-1.14208	0.284477	-1.16369	3.32959	0.456161	0.523672	2.77006	0.0120874	0.180918	2.5003	0.0678946	0.278609	2.46882	0.0945504	0.131333	2.32769	-0.0971073	0.229234	2.17208	-0.124153	0.0718333
11767480	Glyma01g11640	0.853942	-1.03383	0.941892	-1.01093	0.772841	-1.03444	0.957694	-1.00976	0.954471	-1.00794	0.955158	1.01277	0.959035	-1.00854	2.49427	0.0136034	0.115752	2.49839	-0.000412305	0.123586	2.18899	0.00218892	0.0809514	2.11317	-0.0343938	0.135361	2.16871	-0.0160932	0.109241	2.0371	-0.0466589	0.0547969
11767484	Glyma01g11650	0.367882	1.1392	0.233372	1.30036	0.159956	1.40946	0.622472	-1.09226	0.170185	-1.23585	0.851451	1.04505	0.995348	1.00112	5.58817	-0.0785575	0.0819871	5.52276	-0.205877	0.187041	4.9477	-0.384064	0.134586	5.30369	0.109461	0.128664	5.19478	0.173038	0.168769	5.07794	0.111077	0.0762974
11767487	Glyma01g11900	0.788492	-1.07072	0.688911	1.10152	0.401424	-1.17416	0.990941	1.00281	0.168841	1.3148	0.608035	1.18274	0.388434	1.19898	7.93111	-0.0359081	0.180617	8.10178	-0.0318537	0.114875	8.06943	0.358939	0.0918657	7.56196	-0.134492	0.186464	7.59922	0.107636	0.278363	7.56255	0.127313	0.13538
11767489	Glyma01g12310	0.842306	1.0394	0.847169	-1.03114	0.926636	1.02229	0.489901	1.15895	0.335298	1.2034	0.474295	1.08134	0.198097	1.18358	1.89336	-0.147187	0.186785	2.20758	0.0656262	0.155933	1.96397	0.119927	0.13107	1.74524	-0.0914317	0.0503736	1.91509	0.0213923	0.100919	1.92452	0.15173	0.118341
11767493	Glyma01g12330	0.13017	1.70274	0.611431	1.09369	0.889552	1.10042	0.603665	1.13203	0.316837	1.39279	0.212657	-1.37529	0.811778	-1.11098	3.06609	-0.361409	0.260329	3.22846	-0.182497	0.0810851	3.23347	0.116571	0.289839	3.353	0.406453	0.0831725	2.87747	-0.0532871	0.20737	3.07806	0.254623	0.441042
11767495	Glyma01g12540	0.685268	1.0768	0.103348	1.29245	0.747138	-1.12288	0.642647	-1.06905	0.489592	1.19456	0.493192	1.12274	0.947702	-1.01219	2.3634	-0.125269	0.145452	2.25328	-0.221602	0.0743797	2.29698	0.131208	0.285502	2.10212	-0.0185181	0.129737	2.31084	0.148506	0.117022	2.03877	-0.0360014	0.105581
11767502	Glyma01g12740	0.803059	1.13325	0.709927	1.07651	0.962631	1.03116	0.645679	-1.16387	0.353141	-1.46012	0.624952	-1.22522	0.29263	-1.60469	6.94929	0.153306	0.290376	6.86285	-0.0656289	0.23702	6.10199	-0.392785	0.391294	6.76291	0.333776	0.418424	6.24977	0.04073	0.0646853	5.80912	-0.348518	0.227994
11767506	Glyma01g12940	0.734724	1.15057	0.0618313	1.56026	0.784006	1.21663	0.183348	-1.26156	0.513097	-1.31673	0.88463	1.07491	0.645303	-1.24524	9.16164	0.0103547	0.0697667	9.00907	-0.324858	0.141966	8.5588	-0.386603	0.518942	9.11924	0.21271	0.427449	9.08177	0.316925	0.074817	8.61165	-0.103718	0.288921
11767509	Glyma01g12960	0.127087	1.36967	0.866697	1.05581	0.440363	-1.17559	0.659193	1.15984	0.217574	1.21433	0.416761	-1.1185	0.140043	-1.32599	2.98446	-0.223908	0.126533	3.15405	-0.00998775	0.359405	2.91127	0.0562482	0.115576	2.95975	0.229924	0.0961005	2.78211	0.0683589	0.102103	2.46879	-0.177141	0.141035
11767512	Glyma01g13180	0.199826	1.23573	0.674966	1.14931	0.162118	1.27374	0.696417	1.06166	0.217995	-1.18611	0.98186	-1.01275	0.208141	-1.15072	3.86766	-0.0833558	0.122399	3.90912	0.00296354	0.121354	3.23088	-0.32959	0.0880599	3.61917	0.222012	0.0894045	3.54655	0.203732	0.395854	3.28433	0.0194792	0.0662664
11767514	Glyma01g13410	0.612842	1.15311	0.610449	-1.21734	0.415488	1.37133	0.995824	-1.00183	0.269951	-1.32463	0.474778	-1.4063	0.744807	-1.11385	5.56046	0.0667144	0.120395	5.62053	0.0640783	0.271845	4.82788	-0.338879	0.26547	5.30052	0.272244	0.280162	4.62404	-0.219656	0.405148	4.9145	0.116695	0.203019
11767516	Glyma01g13420	0.255577	-1.14252	0.80523	-1.03302	0.648418	-1.13963	0.99786	1.00054	0.76722	1.06254	0.3499	1.10659	0.606094	1.06523	2.64931	0.0555432	0.081759	2.62732	0.0563196	0.141206	2.42612	0.143061	0.228776	2.08967	-0.136675	0.0810957	2.24255	0.00944781	0.069942	2.08818	-0.0455069	0.10738
11767520	Glyma01g13670	0.574075	-1.1863	0.695481	1.09209	0.742272	1.12657	0.271002	-1.30108	0.116273	-1.44461	0.992641	-1.00427	0.84738	-1.08093	3.50744	0.308448	0.206855	3.016	-0.0712626	0.131147	2.5535	-0.22223	0.0393016	2.75115	0.0619806	0.25945	2.69895	0.0558352	0.247717	2.52347	-0.0502884	0.305474
11767526	Glyma01g13680	0.61791	-1.07179	0.797688	-1.067	0.988717	1.00562	0.946665	1.02185	0.746535	-1.03633	0.877577	1.02644	0.885275	1.04003	2.29968	0.0690973	0.13063	2.31729	0.100284	0.274652	1.95153	0.0176087	0.0180563	1.86873	-0.0309296	0.0747024	1.96503	0.00671736	0.128735	1.89046	0.0256989	0.2511
11767531	Glyma01g13900	0.793458	-1.11152	0.322712	1.13167	0.873342	1.03207	0.635896	-1.19165	0.683813	-1.14269	0.65444	1.05557	0.98509	1.00391	4.26803	0.156814	0.399249	3.97164	-0.0961473	0.131642	3.70151	-0.0356251	0.0422073	3.55442	0.00427977	0.0961161	3.56598	0.0823043	0.0757395	3.42092	0.00991066	0.14737
11767534	Glyma01g13910	0.351246	1.38305	0.160675	1.47185	0.469853	1.27956	0.602535	-1.13666	0.212809	-1.33674	0.874593	-1.06808	0.320813	-1.44486	4.58926	-0.04621	0.101	4.39141	-0.231009	0.261858	3.80548	-0.464924	0.23077	4.51739	0.421647	0.349879	4.29744	0.326626	0.116233	3.81673	-0.109281	0.189378
11767547	Glyma01g13950	0.136004	1.36833	0.391659	1.20683	0.656902	1.10941	0.711316	1.08662	0.153384	1.35095	0.846253	-1.04344	0.537289	1.09532	5.12432	-0.33951	0.12757	5.28055	-0.219661	0.216184	5.19779	0.0944638	0.164613	5.07349	0.11291	0.107833	4.83944	0.0515622	0.167069	4.98851	0.244256	0.122425
11767560	Glyma01g14160	0.37546	1.16102	0.665592	-1.07767	0.542724	1.32298	0.43508	1.1928	0.864778	1.0501	0.689099	-1.04896	0.521651	1.19658	2.50712	-0.195307	0.174918	2.80381	0.0590449	0.184041	2.282	-0.124781	0.268128	2.37877	0.0200884	0.0353644	2.33971	-0.0488671	0.114164	2.5211	0.279009	0.308289
11767566	Glyma01g14170	0.177562	-2.67023	0.171514	-5.25089	0.477759	-1.65634	0.449319	1.36733	0.329976	-1.80024	0.799801	-1.43817	0.839491	-1.11669	6.02074	0.933338	0.379162	6.5867	1.3847	0.27346	4.87827	0.0851477	0.606166	4.11589	-0.483624	0.523765	3.50601	-1.00786	1.25126	3.79371	-0.642849	0.146574
11767573	Glyma01g14400	0.398171	1.07914	0.136008	1.17854	0.758209	1.08025	0.242838	-1.10844	0.989908	-1.00158	0.915163	-1.01495	0.99818	-1.00055	2.64815	-0.0256725	0.0341443	2.45098	-0.174199	0.0811052	2.30012	-0.0279465	0.11878	2.3433	0.0842154	0.0903002	2.36054	0.0627999	0.0713904	2.26391	0.0834157	0.175453
11767579	Glyma01g14420	0.958975	-1.01921	0.515662	1.12803	0.637798	1.15504	0.684094	-1.06294	0.322259	-1.19478	0.847296	1.08162	0.97231	-1.01491	8.08676	0.0131685	0.0417072	8.17345	-0.0748935	0.163893	7.59084	-0.243574	0.208213	7.79618	-0.0142825	0.328079	7.71639	0.0989078	0.168874	7.51262	-0.0356334	0.172506
11767581	Glyma01g14440	0.516963	1.26511	0.465654	-1.10702	0.453444	1.21507	0.275852	1.37992	0.745022	1.0832	0.971402	-1.01492	0.916904	1.04035	3.25027	-0.2836	0.256317	3.71588	0.180983	0.163746	3.01541	-0.168306	0.143167	3.11408	0.0556664	0.302648	3.03834	0.0343075	0.0650121	3.02547	0.112734	0.175734
11767590	Glyma01g14500	0.943436	-1.01816	0.882431	-1.04449	0.95612	-1.01233	0.540196	-1.1256	0.69034	-1.07391	0.672198	-1.1547	0.679616	-1.06776	2.70777	0.108365	0.155871	2.51427	-0.0623229	0.156862	2.30632	0.00548617	0.153602	2.30811	0.0823995	0.168161	2.12456	-0.125118	0.29782	2.14432	-0.0121945	0.0220106
11767595	Glyma01g14700	0.290216	1.16098	0.106213	1.78419	0.533734	1.29595	0.74112	-1.05225	0.973236	1.00957	0.256068	1.46049	0.636682	1.12694	7.66149	-0.134887	0.0994222	7.7624	-0.208368	0.138808	7.41263	-0.121143	0.267962	7.59749	0.0804516	0.102742	7.95433	0.626904	0.289524	7.51252	0.252868	0.255072
11767597	Glyma01g14740	0.114354	1.79124	0.143859	1.29512	0.295957	1.3334	0.186296	1.39192	0.838839	1.046	0.983599	1.0064	0.274021	-1.28429	7.80473	-0.516363	0.169536	8.44263	-0.0392906	0.151714	7.62359	-0.451486	0.188394	8.37388	0.324597	0.213012	8.19514	0.333796	0.0915516	7.76621	-0.0363776	0.110575
11767600	Glyma01g14800	0.151919	1.43419	0.180682	1.37383	0.228855	1.30997	0.415342	1.15798	0.0256999	1.34017	0.691721	1.10924	0.39704	1.2241	7.16908	-0.446558	0.0294038	7.52934	-0.234952	0.198887	7.29985	-0.0241391	0.0419004	7.37752	0.0736799	0.207957	7.32676	0.223252	0.158698	7.40814	0.3654	0.159319
11767616	Glyma01g15000	0.716401	1.06878	0.981247	1.00683	0.983379	-1.00606	0.986769	1.00614	0.784516	-1.05214	0.812414	-1.05506	0.381412	-1.13132	2.81948	0.0547775	0.147515	2.74739	0.0636047	0.282743	2.36018	-0.0185548	0.162523	2.44488	0.150745	0.124751	2.39214	0.0734201	0.170513	2.21296	-0.0272671	0.0904693
11767624	Glyma01g15010	0.37448	-1.20552	0.993111	1.00218	0.76372	1.07421	0.233804	-1.47977	0.255225	-1.17561	0.305994	-1.22482	0.682946	1.10154	4.22916	0.291491	0.123773	3.59208	-0.273878	0.300443	3.62545	0.0580835	0.10248	3.39724	0.0218338	0.18538	3.08065	-0.27073	0.0420985	3.40168	0.161359	0.172038
11767627	Glyma01g15020	0.816126	1.05679	0.689388	-1.15015	0.650849	-1.14937	0.709707	1.16145	0.273596	1.27814	0.8466	-1.04651	0.842657	1.05228	2.49739	-0.167788	0.205413	2.71369	0.0481451	0.400499	2.52741	0.18626	0.154331	2.19987	-0.0880978	0.12422	2.16402	-0.153677	0.172858	2.17568	-0.0145825	0.222786
11767632	Glyma01g15420	0.521758	1.25386	0.45034	-1.13462	0.916413	1.02335	0.93126	-1.03363	0.877864	-1.0508	0.188475	-1.47049	0.240664	-1.28749	3.52193	0.0244551	0.345557	3.42497	-0.0232619	0.118569	3.08134	-0.047037	0.0905472	3.32053	0.350827	0.172257	2.76683	-0.205471	0.175272	2.84591	-0.0137324	0.139225
11767636	Glyma01g15430	0.738851	1.10788	0.297908	-1.22917	0.888144	1.06025	0.798727	1.08782	0.533838	-1.20895	0.254532	-1.25184	0.313139	-1.26327	4.26858	0.069537	0.277097	4.37932	0.190973	0.222986	3.62563	-0.204222	0.259029	3.86645	0.217344	0.16182	3.47708	-0.106711	0.0818237	3.38973	-0.11982	0.188
11767640	Glyma01g15630	0.337335	1.2079	0.778776	1.08429	0.882195	-1.03555	0.883354	1.05479	0.523519	1.11884	0.753638	-1.05614	0.454559	-1.11798	2.38217	-0.125683	0.13819	2.49277	-0.0487323	0.339077	2.27152	0.0363199	0.16987	2.32677	0.146816	0.151615	2.2677	0.0680142	0.0766042	2.09199	-0.0140745	0.0644675
11767645	Glyma01g15860	0.277594	-1.46615	0.813681	1.04978	0.509785	-1.4563	0.118691	-1.69075	0.11803	1.28559	0.797256	-1.09851	0.638825	1.29429	5.25014	0.383278	0.0821561	4.51295	-0.374385	0.240886	5.25436	0.745713	0.11983	4.1719	-0.168758	0.343748	3.93103	-0.3043	0.0473479	4.36759	0.203407	0.488252
11767650	Glyma01g15870	0.469977	-1.14575	0.957355	-1.01408	0.41244	1.22204	0.656132	-1.1039	0.422628	-1.17542	0.941366	1.0235	0.254592	1.19119	2.7938	0.0913134	0.198005	2.59599	-0.051299	0.155209	2.20397	-0.141862	0.14768	2.17911	-0.104975	0.0526061	2.23403	-0.0714637	0.243391	2.33253	0.147427	0.150346
11767655	Glyma01g15880	0.995724	1.00137	0.722752	-1.19056	0.983962	1.01808	0.443962	-1.17395	0.932431	1.04753	0.561373	-1.39957	0.759328	1.065	6.16531	0.0631113	0.163	6.03465	-0.168254	0.171154	5.92015	0.130098	0.558377	5.75079	0.0650935	0.131411	5.08538	-0.419889	0.582408	5.59257	0.155945	0.167851
11767657	Glyma01g15890	0.662774	-1.1074	0.33528	1.08346	0.745278	1.09209	0.509623	-1.08875	0.751141	-1.04255	0.666715	1.10203	0.588385	1.16003	2.67852	0.0775888	0.146918	2.52704	-0.0450813	0.011411	2.28747	0.0174787	0.0544841	2.18188	-0.069592	0.203911	2.30001	0.0705684	0.100925	2.26885	0.144575	0.223138
11767663	Glyma01g15900	0.9377	1.01932	0.534475	1.17353	0.747603	-1.11971	0.603733	-1.09926	0.887319	1.04609	0.90826	1.04733	0.45366	-1.09106	2.37435	0.05767	0.193047	2.2291	-0.0788604	0.0778012	2.11402	0.122673	0.290341	2.05849	0.0852796	0.110675	2.20008	0.151991	0.317331	1.89529	-0.0404562	0.065121
11767667	Glyma01g15920	0.494179	1.12637	0.906105	1.02738	0.856041	-1.04759	0.777327	1.04016	0.864918	1.03749	0.867868	-1.05402	0.31297	-1.13734	2.3932	-0.0507303	0.134681	2.47758	0.00607832	0.0703402	2.18477	0.00237107	0.200102	2.25584	0.120956	0.133788	2.17586	0.0450544	0.247	1.99984	-0.0647077	0.0271088
11767670	Glyma01g15930	0.484107	1.29151	0.28558	1.44617	0.900269	1.06169	0.395726	-1.17522	0.915284	-1.02134	0.942726	-1.04954	0.632673	-1.24242	4.48748	0.0540179	0.135212	4.24024	-0.178918	0.161468	4.09649	0.0235535	0.16616	4.29992	0.423079	0.37443	4.12405	0.353321	0.377309	3.83066	0.109922	0.323241
11767679	Glyma01g15940	0.571883	1.10849	0.387211	-1.72741	0.722278	-1.26455	0.390856	1.33396	0.976891	-1.01629	0.607735	-1.43543	0.159892	-1.42458	4.88845	-0.0285708	0.0499333	5.34807	0.387144	0.367927	4.51121	-0.051887	0.553223	4.50305	0.120021	0.192614	3.8816	-0.401466	0.694824	3.81657	-0.390515	0.13112
11767682	Glyma01g16140	0.994555	-1.00231	0.902387	1.03032	0.746193	1.08612	0.494172	1.24586	0.206196	1.4547	0.174395	1.2866	0.066585	1.58362	3.0426	-0.318969	0.252792	3.36291	-0.00182144	0.265789	3.27186	0.22175	0.192005	2.58641	-0.322295	0.135403	2.90937	0.0412723	0.0686575	3.10437	0.340936	0.099351
11767689	Glyma01g16150	0.543531	-1.1392	0.818843	-1.05059	0.928882	-1.01294	0.564231	-1.15951	0.227996	-1.21291	0.720999	-1.06932	0.666432	-1.07848	2.7221	0.242845	0.160861	2.48357	0.0293258	0.245792	2.11161	-0.0356304	0.0721197	2.18727	0.0548205	0.170924	2.11446	-0.0418723	0.0729749	2.00093	-0.0541824	0.078984
11767698	Glyma01g16350	0.987052	1.00666	0.497576	-1.16383	0.646562	-1.17154	0.998096	1.00099	0.96046	-1.01539	0.573948	-1.17042	0.562187	-1.1975	3.14609	0.117844	0.23465	3.10698	0.119276	0.2544	2.76185	0.0958102	0.203287	2.66993	0.127426	0.258871	2.46095	-0.099602	0.125774	2.35043	-0.132594	0.226295
11767700	Glyma01g16370	0.110914	1.46499	0.0996837	1.25908	0.990329	-1.00256	0.653364	1.06815	0.944716	-1.00941	0.500803	-1.08931	0.0821068	-1.48257	6.99037	-0.113705	0.129221	7.23483	-0.0185914	0.104907	6.68386	-0.127213	0.0560811	7.21239	0.437188	0.117266	6.88149	0.313773	0.0593323	6.36082	-0.130909	0.118058
11767721	Glyma01g16380	0.754365	1.14612	0.392911	-1.14941	0.774326	1.11889	0.849256	1.05916	0.395663	-1.25972	0.558308	-1.24377	0.531446	-1.29036	4.08652	0.0153198	0.305376	4.14108	0.0982439	0.0694653	3.36378	-0.317781	0.124531	3.73522	0.212072	0.334297	3.35848	-0.10265	0.190671	3.22457	-0.155706	0.302097
11767737	Glyma01g16620	0.816855	1.02121	0.498895	1.14424	0.124673	1.11873	0.370852	-1.2264	0.0730863	-1.23939	0.363188	-1.09454	0.0673782	-1.13135	3.79002	0.117432	0.0867865	3.40917	-0.177001	0.234498	3.08549	-0.192198	0.0229664	3.27046	0.147706	0.0290782	3.1027	0.0173872	0.0944791	2.97266	-0.0303368	0.0348942
11767757	Glyma01g16820	0.427067	1.09826	0.124587	1.21946	0.704868	1.066	0.179243	-1.25651	0.227599	-1.185	0.221257	-1.13162	0.134023	-1.22085	7.5516	0.0781398	0.0948795	7.40051	-0.251279	0.119305	7.04259	-0.166745	0.122355	7.40335	0.213359	0.0844549	7.0116	0.0349649	0.02909	6.83728	-0.0745311	0.0809931
11767769	Glyma01g16830	0.688275	-1.10675	0.658142	1.0983	0.921784	1.04612	0.774622	1.09379	0.794598	-1.06795	0.162927	1.32954	0.795359	1.08413	2.4559	0.0240226	0.266457	2.55602	0.153359	0.213934	2.00131	-0.0708174	0.130255	1.93568	-0.122302	0.0387604	2.35693	0.288631	0.158208	1.97992	-0.00576492	0.315276
11767774	Glyma01g17030	0.346561	1.42078	0.447128	1.2081	0.477073	1.20307	0.509928	-1.09633	0.178504	-1.29786	0.58186	-1.28933	0.269575	-1.53272	3.83259	0.0355251	0.105417	3.63524	-0.0971548	0.119841	3.06572	-0.340605	0.170498	3.77629	0.542208	0.37557	3.36541	0.175581	0.290413	3.05096	-0.0738843	0.151421
11767783	Glyma01g17270	0.757972	1.07412	0.1895	1.21404	0.852475	1.03798	0.577283	-1.09143	0.929606	-1.01449	0.895285	1.03558	0.833272	-1.04981	4.22333	-0.0338153	0.11135	4.06229	-0.160035	0.141051	3.839	-0.0545678	0.131529	3.77002	0.069344	0.213436	3.74374	0.11978	0.0762782	3.55489	-0.000787656	0.0889549
11767787	Glyma01g17310	0.939797	1.0211	0.922631	-1.0279	0.816287	-1.10254	0.565366	1.10439	0.555055	1.16207	0.903041	1.05221	0.917641	1.03221	2.51121	-0.0849037	0.19746	2.62044	0.0583402	0.00976315	2.41848	0.131788	0.246637	2.12689	-0.0547802	0.155011	2.2147	0.0186392	0.31568	2.12211	-0.00904695	0.236626
11767797	Glyma01g17330	0.971008	1.01569	0.908053	-1.02345	0.656307	-1.1412	0.853487	-1.04701	0.835863	-1.04418	0.828737	-1.08838	0.595411	-1.2103	2.83085	0.0728468	0.147034	2.6808	0.00657113	0.211135	2.38881	0.0104831	0.189396	2.44794	0.0953042	0.353165	2.30752	-0.0268719	0.0770654	2.07602	-0.180066	0.178943
11767801	Glyma01g17560	0.715355	-1.13585	0.219261	-1.37194	0.371037	-1.21769	0.971344	-1.01269	0.714187	1.08641	0.543548	-1.22319	0.970193	1.01339	7.9648	0.0985376	0.206596	8.11587	0.0803394	0.24483	7.83416	0.218111	0.181652	7.51721	-0.085234	0.305629	7.00683	-0.37588	0.155065	7.25804	-0.0660415	0.0360993
11767803	Glyma01g17580	0.813571	-1.16497	0.328734	-1.30341	0.920822	-1.06426	0.44941	1.26013	0.87294	-1.04048	0.870507	1.12629	0.951894	1.05204	5.6502	0.00264851	0.220675	6.06967	0.336216	0.265987	5.25911	-0.0545988	0.164138	4.92601	-0.21765	0.615753	4.95607	-0.0460723	0.196413	4.81984	-0.144455	0.437049
11767808	Glyma01g17590	0.355047	2.02899	0.113181	2.09933	0.101258	1.79532	0.701477	-1.05108	0.0814917	-1.34673	0.988975	-1.01586	0.567508	-1.52202	5.14485	-0.190726	0.109241	5.10925	-0.262596	0.0964703	4.37298	-0.620191	0.0782971	5.71503	0.830035	0.79484	5.4871	0.807337	0.417933	4.84681	0.224049	0.166282
11767812	Glyma01g17600	0.158378	-1.51462	0.0725933	-3.41524	0.321272	-1.67065	0.248232	-1.55299	0.0442755	-2.89365	0.0781996	-3.50175	0.0561756	-3.19174	6.65236	1.10561	0.224715	6.13792	0.470563	0.309303	4.83461	-0.42728	0.215633	5.64834	0.506654	0.11001	3.67943	-1.30142	0.401226	3.7419	-1.16769	0.360703
11767814	Glyma01g17810	0.639353	1.0498	0.375152	1.07564	0.638925	-1.11698	0.942874	1.00883	0.381355	1.16816	0.734788	1.03366	0.973445	-1.00381	2.41052	-0.0767316	0.0728556	2.44279	-0.064045	0.0907252	2.38176	0.147502	0.201832	2.14471	-0.00661548	0.0846972	2.22423	0.0411511	0.0463771	2.07671	-0.0121067	0.0516925
11767823	Glyma01g17820	0.992045	1.0014	0.908303	-1.03048	0.180453	-1.19483	0.619881	-1.08743	0.931455	1.01158	0.643138	-1.12213	0.0583534	-1.1828	4.70202	0.0428152	0.121718	4.58018	-0.0781013	0.14935	4.36041	0.0594242	0.0739496	4.14637	0.0448279	0.02716	3.88609	-0.121413	0.250869	3.74914	-0.197383	0.0489998
11767825	Glyma01g17880	0.501037	1.16427	0.779586	1.06148	0.604948	1.19217	0.461905	-1.23257	0.527422	-1.1528	0.138862	-1.35194	0.632939	-1.12583	3.02867	0.0892564	0.239477	2.63084	-0.212418	0.214523	2.4336	-0.115886	0.144828	2.76082	0.308686	0.0593069	2.3824	-0.12634	0.141834	2.49296	0.137701	0.26364
11767829	Glyma01g18090	0.474743	1.0619	0.569245	1.04004	0.705093	-1.10481	0.894797	1.01521	0.572005	1.11654	0.935113	-1.00572	0.247648	-1.05075	2.06255	-0.0487942	0.0858908	2.14329	-0.0270126	0.0742254	1.97696	0.110238	0.226831	1.90111	0.0378598	0.031347	1.9508	0.0296278	0.0463624	1.78792	-0.0335542	0.0311974
11767832	Glyma01g18520	0.0820748	-2.02138	0.283699	-1.58335	0.711859	-1.31319	0.257765	-1.70448	0.279488	-1.88374	0.351731	-1.33512	0.171081	-1.22377	7.695	1.0621	0.238506	7.10845	0.292766	0.414027	6.51951	0.148497	0.630095	6.37149	0.0467561	0.0829263	5.71908	-0.37021	0.295602	5.80466	-0.244579	0.112421
11767838	Glyma01g18720	0.631138	1.18501	0.75842	1.07943	0.52035	-1.16685	0.82137	-1.04707	0.44742	1.18667	0.756078	-1.14948	0.62	-1.16522	3.7587	-0.086461	0.209846	3.63801	-0.152819	0.0510103	3.6423	0.160454	0.183049	3.46996	0.158438	0.31932	3.22778	-0.0425437	0.298412	3.11275	-0.0621687	0.108044
11767846	Glyma01g18750	0.626156	-1.10139	0.966437	-1.01801	0.914177	1.08969	0.481847	-1.32754	0.612482	-1.28772	0.384219	-1.22704	0.660143	-1.07294	5.59138	0.198323	0.18557	5.23033	-0.210432	0.418502	4.88715	-0.166497	0.589047	4.96217	0.0589987	0.107653	4.50429	-0.236188	0.210723	4.65299	-0.0425755	0.134776
11767851	Glyma01g18770	0.474431	-1.3604	0.704464	-1.05055	0.597677	1.11845	0.328999	-1.21726	0.168848	-1.45729	0.907333	1.06382	0.924261	1.04409	3.84038	0.327146	0.212273	3.48531	0.0435109	0.0410278	2.88301	-0.21614	0.180791	2.86048	-0.116884	0.417312	2.91285	-0.0276302	0.156195	2.80348	-0.0546347	0.0509547
11767853	Glyma01g19190	0.944326	-1.02511	0.92714	-1.02328	0.785585	1.12064	0.380404	-1.10637	0.511243	-1.09986	0.82065	-1.10441	0.926842	1.04447	3.57193	0.102807	0.0964374	3.34944	-0.0430323	0.0821969	3.04138	-0.034519	0.152449	2.98107	0.0670298	0.304655	2.86619	-0.0762399	0.269937	2.94606	0.129805	0.312528
11767862	Glyma01g19200	0.482555	1.19703	0.290914	1.13833	0.656307	-1.11648	0.330136	-1.29529	0.439333	1.23376	0.109961	-1.36208	0.429708	-1.08323	5.98797	-0.0958613	0.255704	5.70614	-0.469135	0.126716	5.95779	0.207203	0.216986	5.82897	0.163593	0.111054	5.1747	-0.282215	0.0733301	5.4594	0.048251	0.0121784
11767871	Glyma01g19410	0.375672	-1.15437	0.73225	1.1118	0.823749	1.22321	0.171197	-1.6579	0.355926	-1.28646	0.336856	-1.29177	0.89672	1.09762	4.40234	0.356672	0.096148	3.59845	-0.372682	0.311271	3.6691	-0.00673676	0.312056	3.63285	0.149565	0.142255	3.2252	-0.21979	0.219886	3.63225	0.283938	0.6642
11767885	Glyma01g19420	0.0530392	1.70737	0.17358	1.60719	0.288975	1.35644	0.12244	1.43662	0.0821699	1.61224	0.384873	1.35232	0.137882	1.28087	7.69488	-0.727544	0.107544	8.37491	-0.204868	0.143785	8.13003	-0.0384758	0.188077	8.19369	0.0442327	0.0782001	8.44739	0.479671	0.340766	8.32602	0.401353	0.125874
11767889	Glyma01g19820	0.997361	-1.00186	0.887067	-1.03521	0.941086	-1.06029	0.0853418	-1.92031	0.699341	1.20885	0.205592	-1.98424	0.739406	1.14223	7.9231	0.130786	0.22254	7.1731	-0.810554	0.0905395	7.95063	0.404419	0.557007	7.6516	0.128107	0.387584	6.41049	-0.860482	0.262884	7.57917	0.319955	0.156314
11767900	Glyma01g20020	0.794396	1.13494	0.198098	-1.28018	0.924981	-1.03027	0.236098	-1.28838	0.112718	-1.68536	0.247084	-1.87191	0.167197	-1.97067	6.31843	0.470732	0.191877	6.06217	0.105178	0.0893565	5.25694	-0.282321	0.220886	6.08564	0.653342	0.455339	4.99196	-0.251169	0.191039	4.86358	-0.325345	0.0790262
11767906	Glyma01g20030	0.923515	1.0313	0.632175	-1.16894	0.733848	1.2047	0.442712	-1.12886	0.575348	-1.17498	0.503699	-1.36087	0.990849	-1.00586	5.33657	0.0980757	0.125798	5.20101	-0.0767892	0.125852	4.75655	-0.13456	0.334951	4.88222	0.142542	0.271579	4.29561	-0.301985	0.391135	4.66404	0.134119	0.327906
11767916	Glyma01g20450	0.982973	1.01027	0.812432	1.06203	0.959419	1.03171	0.655114	-1.17637	0.919693	-1.04765	0.704358	-1.11904	0.940806	-1.02588	5.12786	0.119897	0.399029	4.91496	-0.11445	0.103279	4.70756	0.0527412	0.297547	4.60665	0.134632	0.0815555	4.32228	-0.027627	0.283763	4.38534	0.0977718	0.303002
11767920	Glyma01g20660	0.37622	-1.11946	0.604491	-1.10723	0.990159	-1.00497	0.644691	-1.05382	0.940036	-1.01869	0.886143	-1.0423	0.373728	1.0935	2.5099	0.063441	0.0872099	2.42182	-0.0121826	0.095144	2.15662	0.0367279	0.243531	1.99314	-0.0993674	0.103239	2.00656	-0.159142	0.22956	2.0611	0.0295799	0.036687
11767923	Glyma01g20670	0.115162	-1.23044	0.060241	-1.16195	0.992305	-1.00294	0.229119	1.02726	0.190103	-1.14053	0.428845	1.08781	0.653653	1.07567	8.83197	0.129714	0.0152883	9.04496	0.168517	0.0157615	8.43814	-0.0599877	0.104243	8.2987	-0.169461	0.0962811	8.23491	-0.0480344	0.0504087	8.18114	-0.0642277	0.146689
11767938	Glyma01g20700	0.214161	1.89939	0.765482	-1.21621	0.579909	1.30807	0.124297	1.62408	0.893187	-1.05454	0.695824	-1.42239	0.341505	-1.53125	7.61691	-0.225135	0.193058	8.46028	0.474486	0.148313	7.27348	-0.301745	0.384429	8.2617	0.700403	0.443738	7.54903	0.192091	0.782993	7.37973	0.085695	0.192113
11767945	Glyma01g20710	0.96589	1.0094	0.955269	1.02297	0.961544	1.02699	0.850041	-1.04354	0.599396	-1.15095	0.957667	-1.0297	0.617909	-1.13122	2.9914	0.034575	0.190502	2.85912	-0.0269152	0.134687	2.38249	-0.168244	0.270889	2.52469	0.0480686	0.0352649	2.52876	0.00584467	0.42079	2.27578	-0.129816	0.268199
11767950	Glyma01g20720	0.0956867	-1.46823	0.116422	-1.73645	0.892672	-1.04094	0.31207	-1.18665	0.0650939	-1.68001	0.301772	-1.40343	0.322798	-1.19109	7.579	0.605792	0.0987545	7.5127	0.358902	0.150384	6.58003	-0.142675	0.173684	6.72751	0.0517166	0.120625	5.99168	-0.437236	0.289682	6.20138	-0.200561	0.146767
11767956	Glyma01g20760	0.710152	-1.09233	0.113614	-1.30405	0.684238	-1.09639	0.4645	1.17289	0.362513	-1.19254	0.929196	-1.01785	0.371316	-1.19698	9.07545	0.162735	0.205593	9.47634	0.392802	0.136764	8.63758	-0.0913051	0.107621	8.72695	0.0353305	0.143901	8.52636	0.00980314	0.0706496	8.24921	-0.224072	0.165153
11767970	Glyma01g20780	0.759042	-1.1028	0.593329	-1.10782	0.861992	1.06561	0.871687	-1.04037	0.234488	-1.36358	0.910307	-1.0451	0.620854	-1.16034	9.68791	0.197751	0.16318	9.79954	0.140652	0.188214	9.08612	-0.249652	0.238973	9.30293	0.0565742	0.288135	9.11391	-0.00707118	0.153181	8.91861	-0.157969	0.15814
11767976	Glyma01g20790	0.863124	1.09683	0.815519	1.05437	0.450331	-1.47017	0.615363	-1.21897	0.975059	1.01643	0.520356	-1.26807	0.274953	-1.58646	3.54954	0.170909	0.379889	3.2063	-0.114755	0.240903	3.20191	0.194423	0.363792	3.14707	0.304253	0.361989	2.80629	-0.0383758	0.12229	2.42232	-0.361556	0.256635
11767984	Glyma01g20800	0.634888	1.14711	0.566148	-1.11472	0.976022	-1.01415	0.188726	1.15367	0.437284	1.20625	0.797931	-1.10838	0.917005	1.03689	3.36776	-0.168922	0.0700772	3.51687	0.0373116	0.0708415	3.25933	0.101611	0.289222	3.0284	0.0290763	0.304102	2.86078	-0.119376	0.229518	2.96396	0.0813448	0.101984
11767988	Glyma01g20810	0.404996	1.37813	0.132203	1.1677	0.913652	1.05759	0.97305	-1.00723	0.360443	-1.3203	0.642549	-1.18874	0.212424	-1.72048	6.20475	-0.0281701	0.174686	6.30132	-0.0385574	0.0841139	5.49587	-0.429039	0.319545	6.26486	0.434547	0.37426	5.79087	0.185113	0.0538115	5.22587	-0.348263	0.22466
11768007	Glyma01g20820	0.119252	1.58675	0.201935	1.40034	0.711247	-1.15956	0.36169	1.2502	0.366273	1.23374	0.694551	1.10333	0.195805	-1.49135	5.47815	-0.341738	0.187279	5.86748	-0.019574	0.191005	5.42631	-0.0386971	0.207395	5.68534	0.324337	0.119506	5.61739	0.466207	0.219832	4.8636	-0.252278	0.277832
11768011	Glyma01g20860	0.257074	-1.592	0.118691	-1.31402	0.426055	-1.53691	0.995495	1.00279	0.639499	1.21509	0.280474	1.21492	0.459925	1.25864	6.86069	0.191864	0.379818	6.99987	0.195878	0.131179	6.83276	0.472924	0.346271	5.80607	-0.478974	0.13936	5.8763	-0.198112	0.0976916	5.88389	-0.147113	0.314538
11768019	Glyma01g20890	0.955183	-1.02527	0.329436	-1.2076	0.430491	1.21061	0.457989	1.19075	0.26334	-1.21455	0.982579	1.01097	0.9624	1.02195	2.98164	0.0772193	0.171787	3.20428	0.329089	0.20327	2.32381	-0.203204	0.0977467	2.4568	0.0412089	0.356849	2.52162	0.0569471	0.119333	2.42568	0.0725346	0.185961
11768023	Glyma01g20910	0.0875239	-1.29331	0.443886	1.07973	0.508721	1.13836	0.515218	1.01997	0.0556803	-1.6521	0.113322	1.42431	0.220353	-1.12216	7.98642	0.144614	0.0205221	8.18638	0.17314	0.0280231	7.01619	-0.579682	0.172485	7.3506	-0.226452	0.0947046	7.66436	0.283815	0.123338	6.90774	-0.39273	0.0084347
11768026	Glyma01g20920	0.42391	1.30031	0.0837856	1.57021	0.739345	1.20488	0.932899	1.01571	0.552861	-1.25153	0.569392	1.22654	0.367226	-1.35066	9.7828	-0.0756839	0.125171	9.98527	-0.0531934	0.124044	9.30111	-0.399382	0.452834	9.93628	0.303171	0.330194	10.1018	0.597761	0.166171	9.33191	-0.130496	0.149504
11768030	Glyma01g20950	0.186073	-1.59638	0.937843	1.02747	0.882327	1.09676	0.717538	-1.07852	0.242797	-1.51155	0.3499	1.52082	0.712278	1.15831	4.54112	0.254419	0.196209	4.43261	0.145373	0.126429	3.57518	-0.341614	0.342734	3.30959	-0.420389	0.250703	3.82163	0.184464	0.365498	3.38522	-0.208363	0.337256
11768039	Glyma01g20980	0.693552	-1.20814	0.144858	1.67306	0.693305	1.1591	0.821787	-1.1131	0.118173	-2.32028	0.177339	1.81592	0.177829	-1.65692	9.27674	0.295129	0.472219	9.31174	0.140548	0.175646	7.87483	-0.919167	0.121737	8.78619	0.0223389	0.193198	9.5079	0.883038	0.307305	7.82136	-0.706168	0.302267
11768045	Glyma01g20990	0.742446	-1.06915	0.878321	1.05964	0.447467	1.05118	0.38404	1.1006	0.19106	1.1392	0.630946	1.24689	0.204508	1.28032	2.32595	-0.130442	0.0943398	2.47996	0.00784882	0.0764386	2.23312	0.0575826	0.0456209	1.88806	-0.226904	0.190193	2.28369	0.0914288	0.426778	2.16728	0.129596	0.0345516
11768051	Glyma01g21520	0.687173	1.09837	0.891879	1.02564	0.761588	1.19327	0.551901	-1.13177	0.883468	-1.04559	0.38428	-1.21202	0.935973	1.03903	3.85044	0.0402137	0.112221	3.60198	-0.138362	0.20995	3.4141	-0.0241051	0.316124	3.44039	0.175577	0.22154	3.12131	-0.10184	0.0198263	3.35636	0.230814	0.375166
11768055	Glyma01g21540	0.583214	-1.16205	0.266269	-1.2629	0.52205	-1.33443	0.943389	1.02079	0.562551	-1.18343	0.832442	-1.06465	0.335877	-1.35899	6.20468	0.136228	0.219355	6.34845	0.16591	0.165603	5.64207	-0.106752	0.286947	5.57314	-0.0804442	0.201824	5.27224	-0.170825	0.182547	4.88031	-0.522978	0.277929
11768059	Glyma01g21550	0.505064	-1.26526	0.192568	-1.59909	0.791544	1.10786	0.209643	1.77674	0.768655	1.11161	0.322375	1.40583	0.137557	1.55819	6.63085	-0.155419	0.293334	7.58155	0.673816	0.323463	6.47497	-0.00276486	0.309679	5.90681	-0.494855	0.250364	6.20524	-0.0034337	0.223117	6.30253	0.145016	0.0868656
11768061	Glyma01g21570	0.530102	-1.12798	0.436373	-1.10068	0.945032	1.03829	0.940943	-1.01451	0.549922	-1.10867	0.967005	1.01014	0.89301	1.05637	2.49722	0.0728858	0.16825	2.47476	0.0521012	0.0775097	2.04545	-0.0759492	0.132643	2.00314	-0.100856	0.125712	2.03469	-0.0862944	0.134512	1.98049	-0.0217451	0.368158
11768066	Glyma01g21580	0.594212	-1.33239	0.198011	-1.31788	0.870195	1.05284	0.450359	-1.24052	0.177209	-1.47988	0.707193	-1.22701	0.929963	-1.05495	3.95053	0.428248	0.28968	3.57644	0.117305	0.143184	2.98556	-0.137234	0.0772469	2.96295	0.0142288	0.508917	2.68912	-0.280915	0.187083	2.81124	-0.062945	0.232613
11768069	Glyma01g21590	0.122581	1.90309	0.115131	2.6996	0.661487	1.35199	0.242978	1.77652	0.0909482	1.80875	0.126703	2.52005	0.66243	1.28497	4.58605	-0.907168	0.252511	5.43708	-0.0781155	0.421571	5.07132	-0.0521765	0.13979	4.998	0.021177	0.190737	6.16149	1.35463	0.401266	5.15466	0.382908	0.587681
11768073	Glyma01g21600	0.104657	1.61475	0.944225	-1.01649	0.981531	1.02664	0.369467	1.20692	0.697565	1.21765	0.244989	-1.35997	0.514566	-1.29171	2.90849	-0.233974	0.149751	3.1607	0.0373604	0.173951	2.85606	0.050121	0.60073	3.13473	0.457339	0.144967	2.68433	0.0137602	0.191516	2.68011	0.0880545	0.410634
11768077	Glyma01g21610	0.508118	1.25123	0.500867	1.25165	0.613432	1.21117	0.719296	1.13251	0.934683	1.02437	0.766475	1.13289	0.985515	-1.0085	4.89457	-0.167671	0.161076	5.08841	0.0118488	0.351337	4.57173	-0.132933	0.266041	4.68521	0.155675	0.332568	4.71126	0.335682	0.235789	4.48077	0.143466	0.203058
11768079	Glyma01g21620	0.307994	-1.54911	0.397509	-1.19064	0.256307	1.6108	0.355894	-1.42569	0.159682	-1.77637	0.761076	-1.09579	0.310889	1.40472	4.59162	0.549705	0.379781	4.05584	0.0380406	0.176262	3.38335	-0.279226	0.151882	3.41339	-0.0817328	0.224204	3.23813	-0.213702	0.187413	3.74112	0.408547	0.279903
11768084	Glyma01g21650	0.945124	1.01506	0.417524	1.08997	0.922141	1.03361	0.893063	-1.01872	0.438118	1.07912	0.793887	1.05407	0.737109	1.09885	2.11904	-0.0832738	0.0344206	2.15672	-0.110034	0.132964	1.99965	0.0265804	0.116118	1.88335	-0.0617132	0.191695	2.01608	0.0142515	0.00886178	1.95174	0.0742794	0.222994
11768091	Glyma01g21720	0.867104	-1.03287	0.499261	1.12107	0.942774	1.0244	0.71164	-1.06787	0.995806	1.00125	0.694493	1.08432	0.766607	1.0594	2.10938	0.0329902	0.174721	2.09671	-0.0617454	0.0945889	1.89494	0.0347968	0.156548	1.82464	-0.0136643	0.0726424	2.00333	0.103126	0.192687	1.85842	0.0695778	0.187011
11768093	Glyma01g21740	0.830138	1.04307	0.630963	1.11513	0.908928	1.05784	0.73092	1.06034	0.777326	1.07466	0.663764	1.13359	0.761725	1.08987	2.50372	-0.0636435	0.0662303	2.57813	0.0208854	0.177123	2.28015	0.0402342	0.293898	2.19506	-0.00280245	0.185075	2.39912	0.178102	0.2246	2.25101	0.121352	0.228344
11768099	Glyma01g21750	0.395143	-1.10136	0.695543	1.12018	0.922291	-1.05452	0.828672	-1.07899	0.913073	-1.043	0.210038	1.14339	0.987975	1.00135	3.35809	0.110458	0.101229	3.15476	0.000769933	0.355359	2.88951	0.0497148	0.403525	2.70906	-0.0288226	0.0671599	2.87241	0.164498	0.0645032	2.60369	-0.0268699	0.0299524
11768101	Glyma01g21770	0.715571	1.06386	0.677053	1.15777	0.549684	-1.10503	0.202851	-1.09587	0.907193	1.01483	0.990658	-1.00699	0.392344	-1.15842	2.42023	0.0421956	0.0504664	2.29112	-0.0898861	0.0451572	2.159	0.0634326	0.126853	2.16368	0.131507	0.172161	2.1726	0.121461	0.436593	1.9169	-0.0806549	0.0766578
11768109	Glyma01g21780	0.885902	-1.06737	0.875486	1.03019	0.992585	-1.00568	0.952019	1.01337	0.408271	1.25073	0.821067	1.1143	0.5055	1.32745	2.41408	-0.0754448	0.130709	2.48133	-0.0562854	0.160143	2.47237	0.247324	0.302848	2.07909	-0.169511	0.418996	2.21554	-0.0133714	0.148506	2.31684	0.239151	0.216977
11768117	Glyma01g21790	0.760902	1.076	0.737625	1.08136	0.780601	1.09538	0.452217	1.12753	0.939375	1.01503	0.709865	1.13315	0.920964	1.03331	2.44397	-0.104789	0.0975825	2.66005	0.0683702	0.152072	2.1843	-0.0832694	0.182133	2.2262	0.000884136	0.229419	2.38544	0.181217	0.243193	2.19566	0.0481628	0.202291
11768125	Glyma01g21810	0.318834	1.16962	0.318498	1.24674	0.904344	1.0679	0.779743	1.03379	0.819052	1.06632	0.736929	1.10195	0.935164	-1.02713	2.73567	-0.101788	0.0981704	2.73783	-0.053846	0.0846061	2.50645	-0.00914335	0.309604	2.53843	0.12425	0.12931	2.64634	0.264313	0.254348	2.40754	0.0856348	0.272174
11768133	Glyma01g21850	0.238381	-1.23359	0.773295	-1.04466	0.876702	-1.03693	0.202742	-1.29296	0.231123	-1.24432	0.571566	-1.09494	0.751407	-1.04595	9.77997	0.350953	0.103618	9.5951	-0.0197239	0.159055	9.31484	0.0355994	0.173283	9.24466	0.0480881	0.137518	8.97697	-0.082763	0.0911503	9.00974	-0.0167227	0.0535866
11768136	Glyma01g21860	0.24056	1.25446	0.697956	-1.03938	0.934553	1.04646	0.742744	1.0351	0.99352	-1.0021	0.263676	-1.25965	0.585123	-1.20128	5.96343	-0.0411046	0.0448416	6.09967	0.00867208	0.107369	5.62693	-0.0441297	0.247339	5.85563	0.285967	0.181754	5.3148	-0.0470557	0.0616914	5.35258	0.0213895	0.322601
11768139	Glyma01g21880	0.820107	1.08121	0.546148	1.14334	0.515052	1.16827	0.784248	-1.06816	0.602896	-1.0787	0.983447	-1.01011	0.997137	1.00169	2.44933	0.0238192	0.149754	2.37805	-0.0713046	0.215129	2.06295	-0.0854723	0.100384	2.28024	0.13647	0.311819	2.23656	0.121951	0.181434	2.16375	0.138906	0.185633
11768146	Glyma01g21890	0.624655	-1.16198	0.427773	1.22946	0.818273	-1.08832	0.216939	-1.40921	0.608534	-1.08642	0.978657	1.01376	0.970019	-1.01755	3.13244	0.168618	0.130971	2.52644	-0.326273	0.233411	2.6246	0.0490404	0.151524	2.45811	-0.0479634	0.305075	2.47301	-0.0282533	0.229912	2.33928	-0.0730588	0.258128
11768153	Glyma01g21920	0.957105	1.01352	0.861334	-1.02299	0.981292	-1.004	0.751779	1.03769	0.18714	1.1308	0.997856	1.00083	0.612852	1.11127	2.36803	-0.0869185	0.06615	2.41825	-0.0335426	0.11058	2.259	0.0904264	0.0715655	2.08234	-0.0675377	0.212979	2.10149	-0.0663394	0.102831	2.12434	0.0846733	0.0828085
11768158	Glyma01g22120	0.962416	1.01176	0.196507	1.18816	0.646441	1.07838	0.405435	-1.11378	0.323647	-1.08807	0.823969	1.05439	0.937925	-1.02085	5.09656	0.00566069	0.0427669	4.96764	-0.149797	0.137598	4.62415	-0.116111	0.0915427	4.57866	0.0225218	0.214869	4.52259	0.0989269	0.0499202	4.36601	-0.00724872	0.112274
11768161	Glyma01g22130	0.099653	-1.76137	0.097418	-1.35565	0.0760093	-1.4735	0.0922877	-1.22735	0.106255	-1.24138	0.849836	1.05861	0.870514	-1.0385	10.058	0.501621	0.0717248	9.96076	0.206079	0.0367398	9.62033	0.189677	0.0911251	9.03061	-0.315075	0.225822	8.97518	-0.232906	0.151783	8.80071	-0.369572	0.0060813
11768164	Glyma01g22150	0.67271	1.05253	0.581249	1.17455	0.876158	1.12072	0.658909	-1.03931	0.754509	-1.09562	0.867759	1.07371	0.956885	-1.02897	3.33155	0.0127634	0.0594759	3.20262	-0.0428658	0.0791255	2.80291	-0.11899	0.342734	2.8929	0.0866308	0.115604	2.9863	0.189242	0.361182	2.73173	0.0454365	0.45083
11768166	Glyma01g22270	0.221233	1.1776	0.577058	1.31507	0.929348	1.08431	0.864774	-1.04198	0.838741	1.10924	0.923426	1.07175	0.959571	1.02136	3.43754	-0.135706	0.125933	3.31228	-0.195029	0.212238	3.22414	0.0138624	0.570188	3.13942	0.100146	0.0127217	3.22566	0.200113	0.58585	3.04793	0.130644	0.366013
11768168	Glyma01g22480	0.656549	1.10397	0.225798	1.41354	0.540664	1.23519	0.191242	-1.48415	0.183634	-1.49756	0.603903	-1.15912	0.202221	-1.33846	7.76166	0.213356	0.141927	7.37573	-0.356278	0.239376	6.92775	-0.369256	0.282942	7.63418	0.35606	0.192457	7.20317	0.143034	0.219016	6.93414	-0.0645169	0.118622
11768171	Glyma01g22490	0.912452	-1.04345	0.620957	1.1723	0.340265	-1.34998	0.435916	-1.32425	0.662768	-1.13352	0.842998	-1.08258	0.177884	-1.46651	3.23381	0.245719	0.242449	2.72808	-0.159461	0.324663	2.63647	0.0649121	0.258021	2.63285	0.18436	0.271179	2.5391	0.0698803	0.243465	2.0767	-0.368027	0.0219465
11768186	Glyma01g22500	0.779331	1.1624	0.222292	-1.21304	0.330375	1.39396	0.744329	-1.16889	0.357896	-1.50912	0.122016	-1.64818	0.405632	-1.25843	4.20088	0.25909	0.517507	3.92868	0.033953	0.1101	3.20964	-0.33462	0.1397	3.85468	0.4762	0.185569	3.10519	-0.244675	0.140982	3.38662	0.144574	0.241155
11768190	Glyma01g22520	0.865669	1.04259	0.679499	1.0911	0.79639	1.08095	0.584592	-1.11851	0.358405	-1.28082	0.818193	-1.06878	0.140789	-1.23536	3.83305	0.122171	0.224004	3.60065	-0.0394054	0.0696394	3.07691	-0.234894	0.232417	3.3401	0.182347	0.0907559	3.18804	0.0863779	0.253921	2.91752	-0.12259	0.0907303
11768192	Glyma01g22590	0.94663	1.03118	0.122595	-1.42841	0.76372	-1.21667	0.295617	1.20718	0.53363	1.31617	0.634914	-1.22016	0.913654	1.04908	6.72078	-0.0807362	0.0514954	7.11943	0.1909	0.181505	6.80832	0.315612	0.546282	6.41579	-0.0364394	0.408116	5.87722	-0.323509	0.120903	6.1984	0.0326789	0.0480099
11768194	Glyma01g22600	0.285437	1.49049	0.0802925	1.39774	0.193417	1.51667	0.945183	1.00886	0.536752	-1.1034	0.903728	-1.057	0.835062	-1.08436	6.43501	-0.138314	0.0319368	6.57101	-0.125591	0.117133	5.98132	-0.280274	0.195402	6.6511	0.437476	0.375664	6.32733	0.357503	0.0916671	6.24355	0.320634	0.102045
11768204	Glyma01g22610	0.796397	-1.09499	0.846689	-1.08911	0.372886	-1.53712	0.599676	-1.1269	0.483314	1.26874	0.858228	-1.12085	0.756694	-1.10643	3.33348	0.147455	0.172685	3.06841	-0.0249012	0.194341	3.3051	0.490857	0.38573	2.69011	0.0165377	0.313352	2.50743	-0.148052	0.477323	2.46596	-0.129375	0.127805
11768213	Glyma01g22660	0.731569	1.15012	0.550789	1.04728	0.616589	-1.21335	0.560228	-1.10299	0.696045	1.13107	0.619329	-1.2113	0.54918	-1.23379	2.53951	0.0843313	0.18248	2.35502	-0.0570918	0.0617307	2.35897	0.262017	0.339206	2.39246	0.286119	0.38665	2.11963	0.0095578	0.0763789	1.99577	-0.0169784	0.0308545
11768216	Glyma01g22670	0.110028	-2.24922	0.1006	-1.61027	0.806882	-1.21801	0.159286	-1.80624	0.256932	-1.94771	0.335394	-1.29313	0.885682	-1.05474	5.43061	1.10241	0.341313	4.60097	0.249413	0.1139	4.12095	0.140625	0.57083	3.71758	-0.0670178	0.135154	3.29504	-0.437887	0.224355	3.5021	-0.1439	0.330238
11768220	Glyma01g22700	0.661446	1.06882	0.954128	-1.01269	0.623208	1.06856	0.908772	1.03245	0.883234	1.02416	0.596197	-1.04836	0.796225	1.02391	2.01586	-0.0763422	0.141707	2.12718	-0.0302758	0.233278	1.80372	-0.0419015	0.10998	1.8479	0.0196749	0.0812754	1.86507	-0.0484621	0.0420145	1.8435	0.0537666	0.045958
11768222	Glyma01g22710	0.677129	1.14313	0.445353	1.18752	0.929693	1.0449	0.801575	-1.07804	0.413368	-1.22882	0.922033	-1.03775	0.416058	-1.34434	4.72434	0.0767625	0.288296	4.61651	-0.0316512	0.143565	4.06331	-0.220515	0.107383	4.37035	0.269749	0.188016	4.20357	0.216297	0.245507	3.77497	-0.157147	0.354381
11768234	Glyma01g22720	0.68594	-1.15884	0.629593	1.13206	0.929534	1.01398	0.826848	-1.08263	0.676484	-1.0812	0.550489	1.21176	0.800023	1.0868	3.7051	0.0466028	0.21436	3.50961	-0.0679313	0.316967	3.20042	-0.0660278	0.0820859	2.9664	-0.166081	0.324762	3.17401	0.111022	0.068517	2.94445	-0.0459966	0.0830115
11768240	Glyma01g22730	0.82513	1.09615	0.649501	-1.06939	0.866015	1.08242	0.686186	1.12691	0.695613	-1.12739	0.917504	-1.0402	0.734557	-1.1417	2.8955	-0.0537294	0.30304	3.0003	0.118644	0.139102	2.31395	-0.226718	0.219955	2.57026	0.0787222	0.287319	2.49068	0.0218547	0.122943	2.2908	-0.112459	0.291932
11768245	Glyma01g22750	0.837376	1.16261	0.101108	-1.6651	0.639663	-1.17029	0.193664	1.43434	0.820669	1.0712	0.683863	-1.34966	0.722372	-1.27015	8.53292	-0.0210342	0.241339	9.20534	0.499352	0.0861498	8.41825	0.0781981	0.254554	8.51117	0.196338	0.692198	7.87928	-0.236261	0.256056	7.92098	-0.148662	0.152042
11768249	Glyma01g22760	0.576487	-1.23172	0.673438	1.09231	0.913676	1.06828	0.0830865	-1.23797	0.721865	-1.06497	0.878875	1.0868	0.697188	1.23555	5.43776	0.206066	0.0304829	5.17661	-0.101904	0.0700377	5.00429	0.115249	0.212074	4.62148	-0.0946053	0.40602	4.59218	0.0254827	0.251977	4.73803	0.210546	0.409554
11768254	Glyma01g22810	0.516	1.15557	0.341512	1.30593	0.991576	-1.01257	0.845951	1.04899	0.73859	1.20974	0.602179	1.18549	0.922336	1.03388	5.60541	-0.201494	0.188361	5.73744	-0.132487	0.172385	5.54201	0.0732025	0.656671	5.34392	0.00710837	0.154026	5.39174	0.252595	0.296859	5.16838	0.0551774	0.276417
11768257	Glyma01g22820	0.993286	-1.00157	0.584307	-1.08793	0.539581	1.07555	0.660485	1.08786	0.815454	1.03212	0.992659	1.0015	0.298596	1.11184	2.24682	-0.0485791	0.13536	2.41996	0.0729108	0.169818	2.06495	-0.00296895	0.0797958	1.97863	-0.050843	0.0838438	2.02321	-0.048674	0.0961425	2.05067	0.102107	0.0688698
11768265	Glyma01g22840	0.581374	1.27725	0.360094	1.43561	0.827032	1.26706	0.903393	1.061	0.995494	1.00424	0.722197	1.19254	0.996603	-1.00379	4.90857	-0.275503	0.42806	5.02318	-0.190084	0.218358	4.56642	-0.269403	0.596442	4.74749	0.0775332	0.225134	4.82663	0.331576	0.435666	4.5419	0.0720784	0.641228
11768287	Glyma01g22850	0.552473	1.22589	0.871532	-1.05417	0.387272	1.2662	0.535098	1.24177	0.831164	-1.05096	0.926954	-1.04068	0.965615	-1.0175	3.20825	-0.165251	0.226192	3.50274	0.147147	0.328831	2.76504	-0.236953	0.144437	2.99015	0.128579	0.299806	2.91684	0.0710454	0.182047	2.8648	0.103552	0.18177
11768294	Glyma01g22870	0.321405	-1.37399	0.867832	-1.06473	0.808663	1.204	0.862289	-1.06033	0.495983	-1.32242	0.637415	1.21703	0.618172	1.25095	2.75553	0.250887	0.302679	2.65865	0.16637	0.168567	2.04803	-0.152297	0.411823	1.93382	-0.207487	0.135054	2.20575	0.0758808	0.401008	2.17711	0.115537	0.472575
11768296	Glyma01g22910	0.655271	-1.09343	0.388185	-1.18276	0.885541	1.06681	0.537809	1.17491	0.759547	-1.10342	0.48959	1.08617	0.668747	1.05715	2.76394	0.0316734	0.184229	2.9638	0.264219	0.235862	2.27584	-0.11031	0.334632	2.20692	-0.0971851	0.1109	2.33899	0.0220648	0.0545293	2.19839	-0.0170054	0.0844449
11768302	Glyma01g22950	0.650824	-1.23244	0.419135	-1.30961	0.573373	-1.39392	0.943389	-1.03593	0.926956	1.04422	0.845225	-1.1008	0.881317	-1.08313	3.07157	0.224774	0.259483	2.9421	0.173847	0.393896	2.76704	0.287201	0.429981	2.3541	-0.0767466	0.423151	2.18783	-0.215295	0.14286	2.1166	-0.191951	0.297071
11768304	Glyma01g22970	0.991625	1.00371	0.567131	1.1995	0.520526	1.11954	0.906432	-1.03703	0.887577	-1.0422	0.726125	1.15239	0.500788	1.07024	2.38524	-0.0392292	0.290146	2.28607	-0.0916879	0.0930149	1.99784	-0.0988596	0.136686	2.02057	-0.0338872	0.0832537	2.27409	0.17074	0.392467	2.0405	0.064043	0.0747208
11768311	Glyma01g22980	0.351174	-1.33354	0.914845	1.03275	0.935587	1.0444	0.211144	-1.48834	0.199757	-1.44664	0.841798	-1.08068	0.931846	-1.0387	4.4494	0.419333	0.22392	3.8181	-0.154366	0.205351	3.54144	-0.113377	0.208985	3.46896	0.00407569	0.232869	3.30973	-0.10787	0.265383	3.29121	-0.0507045	0.335794
11768316	Glyma01g22990	0.110841	1.68503	0.986935	1.00683	0.96149	1.03555	0.783278	-1.07917	0.845189	-1.07973	0.232869	-1.8061	0.129263	-1.75692	3.672	-0.00846966	0.100126	3.49911	-0.118387	0.284104	3.18091	-0.119147	0.435463	3.87969	0.744308	0.216207	2.99932	-0.108572	0.386618	2.94328	-0.0687445	0.240153
11768332	Glyma01g23010	0.119252	1.43939	0.954123	1.01975	0.833283	1.09104	0.960886	1.00749	0.573349	-1.0996	0.377861	-1.40102	0.227339	-1.45068	3.64849	-0.0545382	0.052782	3.60206	-0.0437742	0.129411	3.11219	-0.191514	0.202868	3.61651	0.470924	0.167453	3.09509	-0.0155571	0.344148	2.97085	-0.0658065	0.264745
11768340	Glyma01g23050	0.746301	1.49279	0.953657	1.05214	0.539982	1.59455	0.972854	-1.03444	0.409875	-1.73418	0.780436	-1.46768	0.666432	-1.62351	4.35003	0.0674568	0.485303	4.31828	0.0186098	0.761953	3.19539	-0.726799	0.6542	4.37545	0.645468	1.19551	3.74488	0.0919309	0.563128	3.53821	-0.0536452	0.171121
11768343	Glyma01g23070	0.597563	1.07167	0.36847	1.35432	0.695695	-1.2313	0.390111	1.23921	0.155824	1.46455	0.238398	1.56605	0.792705	1.10989	2.55057	-0.300889	0.115018	2.87211	0.00853737	0.250863	2.80771	0.249569	0.240982	2.26582	-0.201025	0.0841534	2.8675	0.446106	0.332677	2.33869	-0.0506147	0.396113
11768350	Glyma01g23080	0.747884	1.05118	0.817041	-1.05079	0.307377	1.19026	0.526275	1.1411	0.782379	1.04564	0.877577	1.03307	0.118162	1.18398	2.40595	-0.115096	0.14075	2.63816	0.0753247	0.191948	2.22449	-0.0507071	0.128994	2.17635	-0.0430823	0.0795191	2.24344	0.00384998	0.167645	2.31047	0.200568	0.0448808
11768352	Glyma01g23120	0.939769	-1.06031	0.384349	-1.39507	0.892479	-1.07267	0.68155	1.27822	0.967195	1.02576	0.966183	-1.02933	0.982063	1.01394	3.03419	-0.0226154	0.616868	3.33282	0.331521	0.273964	2.69218	0.0140715	0.0564297	2.50535	-0.107107	0.337842	2.4735	-0.148816	0.389338	2.38756	-0.0871413	0.392667
11768356	Glyma01g23130	0.392001	-1.31581	0.559439	-1.24504	0.9716	-1.0291	0.889657	1.07889	0.995806	-1.00325	0.526779	1.14021	0.247736	1.27445	2.52774	0.178131	0.308575	2.60845	0.287672	0.450605	2.20262	0.173445	0.520135	1.78884	-0.217821	0.148222	2.04285	-0.0285164	0.155131	2.05844	0.132057	0.158149
11768363	Glyma01g23140	0.800692	1.04739	0.131639	-1.22804	0.666016	1.17915	0.0342985	1.78434	0.26358	-1.34445	0.192853	1.38725	0.406113	-1.19423	7.3689	-0.00559171	0.0786321	8.33842	0.829798	0.0290742	6.67669	-0.432613	0.290809	7.13295	0.0612105	0.168772	7.41171	0.533441	0.128761	6.60016	-0.194866	0.16387
11768376	Glyma01g23150	0.246601	1.64544	0.406111	-1.72079	0.998035	1.00197	0.463639	1.71238	0.92181	1.02946	0.240936	-1.65353	0.314875	-1.59521	3.73009	-0.12526	0.173307	4.51456	0.650742	0.813197	3.39459	-0.0833674	0.266836	3.91698	0.593217	0.380507	3.13435	-0.132331	0.074355	3.10083	-0.0805327	0.320924
11768383	Glyma01g23160	0.828659	-1.04996	0.973565	1.0119	0.937078	-1.07522	0.683345	-1.14567	0.211017	1.48171	0.773623	-1.07832	0.512657	1.44691	3.923	-0.00694577	0.179892	3.65181	-0.20314	0.330184	4.1237	0.560315	0.287011	3.28933	-0.0772847	0.136278	3.14326	-0.186071	0.213764	3.67726	0.455687	0.610415
11768385	Glyma01g23170	0.528981	-1.24498	0.366636	1.22853	0.409393	1.25888	0.336998	-1.29814	0.651999	-1.1378	0.65535	1.17822	0.238264	1.37746	3.18138	0.174373	0.277236	2.68518	-0.20207	0.0964106	2.60173	-0.0118794	0.219453	2.36399	-0.141748	0.261389	2.61386	0.0948643	0.264638	2.69839	0.320264	0.096606
11768388	Glyma01g23250	0.885564	-1.03507	0.434492	1.07088	0.157374	1.32519	0.993396	-1.00226	0.542735	-1.1231	0.387336	1.10592	0.127409	1.22131	2.39264	-0.00253232	0.224823	2.42996	-0.00579278	0.0338787	1.95625	-0.170023	0.0746418	2.05361	-0.0522543	0.0523443	2.20486	0.0929983	0.104971	2.23778	0.236175	0.100727
11768396	Glyma01g23260	0.518036	1.17922	0.852566	1.05349	0.669059	-1.2196	0.958288	1.01598	0.972644	-1.01406	0.773132	-1.10175	0.186567	-1.45841	2.20887	-0.0130682	0.173803	2.2746	0.00979714	0.219385	1.91601	-0.0332139	0.368465	2.12802	0.22477	0.218041	2.04972	0.0849687	0.240999	1.59284	-0.319627	0.169525
11768399	Glyma01g23270	0.0761913	-2.52371	0.164895	-1.90609	0.9716	1.03459	0.644385	-1.18766	0.1405	-2.5686	0.790972	1.11481	0.968983	1.01651	5.22572	1.04759	0.108296	5.00685	0.799466	0.408957	3.48141	-0.31339	0.605417	3.34969	-0.287953	0.291064	3.43195	-0.131151	0.262418	3.23566	-0.264331	0.218503
11768402	Glyma01g23280	0.301133	-1.21088	0.317299	-1.18715	0.601831	1.31948	0.341482	1.13335	0.27575	-1.22873	0.535958	1.156	0.525965	1.30031	2.45645	0.0560774	0.101671	2.62695	0.236666	0.0997206	1.82281	-0.241086	0.191711	1.8219	-0.219977	0.159291	2.07858	-0.0108389	0.182311	2.13164	0.158881	0.429752
11768404	Glyma01g23290	0.427067	1.38334	0.567239	-1.16226	0.907398	1.05815	0.676329	1.18618	0.672853	1.12676	0.326067	-1.35545	0.732294	-1.16025	2.764	-0.176678	0.331334	2.97126	0.0696419	0.321543	2.56388	-0.0045023	0.103253	2.76411	0.291477	0.289198	2.3603	-0.147294	0.0886203	2.46823	0.0770373	0.352285
11768406	Glyma01g23300	0.725413	1.10119	0.711008	-1.09769	0.826207	-1.12164	0.487039	1.14334	0.400266	1.31223	0.896573	-1.05723	0.855982	1.06241	2.09311	-0.13046	0.115176	2.38113	0.0627909	0.186572	2.26701	0.26156	0.375037	1.9546	0.00860663	0.264946	1.94579	-0.0716768	0.24986	2.01049	0.0959503	0.195355
11768412	Glyma01g23340	0.212024	1.38414	0.943857	1.02743	0.899593	1.05278	0.751148	1.13153	0.340121	1.25349	0.449807	-1.19059	0.865959	-1.04888	2.54877	-0.256039	0.100524	2.75147	-0.0777693	0.417187	2.61011	0.0699073	0.263105	2.61429	0.212956	0.221862	2.41258	-0.0387236	0.0832935	2.47625	0.144107	0.164856
11768417	Glyma01g23450	0.846665	-1.07958	0.669408	1.1479	0.862813	-1.04361	0.478943	-1.2113	0.67466	-1.10859	0.971054	1.02308	0.82658	-1.07165	2.71336	0.187046	0.265576	2.36256	-0.0895131	0.154554	2.19868	0.0383203	0.142719	2.18676	0.0765697	0.289613	2.26702	0.109489	0.373069	2.01411	-0.0232582	0.130568
11768421	Glyma01g23480	0.856382	1.06032	0.504629	1.23637	0.605584	1.08089	0.60319	-1.22224	0.365271	-1.23871	0.875234	-1.0482	0.291854	-1.21513	3.1985	0.144349	0.258095	2.80769	-0.145181	0.357173	2.46935	-0.164493	0.118694	2.77016	0.228844	0.186303	2.67689	0.160931	0.187786	2.40462	-0.0522718	0.0609131
11768430	Glyma01g23490	0.814798	1.05031	0.12527	1.32816	0.677081	1.11729	0.475346	-1.13239	0.810553	-1.04365	0.552727	1.11671	0.941212	1.01928	2.1516	-0.0160384	0.128641	2.00832	-0.195405	0.150054	1.83121	-0.077677	0.162523	1.92725	0.0547719	0.168099	2.12087	0.214026	0.0925119	1.90393	0.0823205	0.166218
11768434	Glyma01g23500	0.501037	1.1617	0.486065	-1.12173	0.779029	1.12793	0.380891	1.23016	0.799666	-1.07537	0.76559	-1.0593	0.689822	-1.10757	8.28046	-0.16838	0.210425	8.74444	0.13047	0.152714	7.94652	-0.273216	0.260941	8.24031	0.0478573	0.121774	7.9698	-0.0352564	0.142547	7.85428	-0.0995375	0.243931
11768442	Glyma01g23750	0.415256	-1.29296	0.377219	-1.30886	0.510488	1.54243	0.88629	-1.0549	0.133059	-1.49381	0.864376	-1.06787	0.611769	1.33505	2.98419	0.270388	0.164205	2.82305	0.193278	0.337373	2.0119	-0.308604	0.191183	2.16952	-0.100295	0.296932	2.11551	-0.195032	0.170707	2.46469	0.316601	0.548376
11768445	Glyma01g23810	0.586442	1.13812	0.856358	-1.02352	0.409627	1.39142	0.972772	1.00738	0.988095	1.00454	0.506486	-1.15636	0.456517	1.22811	2.59714	-0.051019	0.140903	2.57205	-0.0404096	0.135883	2.23657	-0.0444789	0.270055	2.35595	0.135638	0.217476	2.21646	-0.0739556	0.0612235	2.54595	0.432077	0.213757
11768450	Glyma01g23830	0.670673	-1.13705	0.0812316	-1.44724	0.602346	-1.20259	0.480575	-1.14288	0.527056	-1.18834	0.245829	-1.45466	0.398029	-1.25684	7.48595	0.299397	0.155573	7.46958	0.106724	0.14834	6.97534	0.0504549	0.301646	7.00889	0.114105	0.28405	6.22297	-0.426578	0.0740732	6.39272	-0.215693	0.0864438
11768454	Glyma01g23840	0.625881	1.17546	0.125756	2.83518	0.198166	1.70304	0.332157	1.59729	0.0518173	3.31936	0.096774	3.85262	0.0232798	4.8092	3.92787	-1.23406	0.308441	4.6209	-0.558434	0.417953	5.28754	0.496847	0.247288	3.60346	-1.00084	0.183312	5.4103	0.945003	0.496333	5.70553	1.26496	0.148204
11768458	Glyma01g23850	0.630457	-1.27141	0.516959	1.17597	0.914642	-1.07165	0.205988	-1.47612	0.88617	1.06196	0.985927	1.01289	0.658566	1.25992	7.8268	0.18653	0.105991	7.45707	-0.37528	0.271259	7.66309	0.273265	0.448803	7.20548	-0.159899	0.528866	7.0139	-0.141426	0.165291	7.27667	0.173428	0.194214
11768462	Glyma01g24120	0.235013	1.9478	0.207484	2.23628	0.382571	1.67005	0.567168	-1.36863	0.268539	-1.70085	0.79097	-1.19207	0.179835	-1.98373	7.34828	0.0295237	0.392407	7.07242	-0.423204	0.490383	6.32097	-0.736736	0.382616	8.03764	0.991371	0.371687	7.56732	0.737898	0.512787	6.75516	0.00315762	0.320087
11768467	Glyma01g24140	0.220085	1.17126	0.381266	1.22384	0.981251	-1.01325	0.983672	-1.002	0.571052	1.13827	0.906534	1.0428	0.871634	-1.04261	2.34525	-0.102834	0.0650252	2.34447	-0.105715	0.0552289	2.22315	0.0840155	0.276638	2.24555	0.125228	0.102936	2.31037	0.185697	0.281224	2.11249	0.0650282	0.229604
11768471	Glyma01g24370	0.451228	1.1435	0.551813	-1.13825	0.866979	-1.05212	0.570334	1.08308	0.851153	-1.03736	0.520849	-1.20174	0.271599	-1.24804	3.52561	-0.0674434	0.152133	3.59455	0.0476936	0.0527514	3.08761	-0.12036	0.160315	3.18089	0.12601	0.119154	2.89106	-0.139119	0.270901	2.76394	-0.193656	0.17432
11768476	Glyma01g24400	0.95378	1.01387	0.262445	-1.24929	0.624784	1.26505	0.713604	1.08956	0.69405	-1.11408	0.390247	-1.16252	0.722279	1.11997	2.27968	-0.00642316	0.162735	2.48687	0.117317	0.204159	1.8876	-0.162282	0.293695	2.03727	0.0134552	0.137124	1.9083	-0.203795	0.111536	2.12432	0.176912	0.306316
11768483	Glyma01g24410	0.417145	1.10049	0.971315	-1.00924	0.969001	1.01595	0.990263	1.00358	0.971059	1.01053	0.547331	-1.1067	0.461986	-1.07192	2.35824	0.00729609	0.108086	2.40798	0.0124459	0.230816	2.10275	0.0224067	0.26774	2.1783	0.145441	0.0665666	2.1022	-0.000816981	0.160616	2.02555	0.0452404	0.0803726
11768490	Glyma01g24420	0.6539	1.23885	0.198057	1.29026	0.67569	-1.1159	0.936984	1.02483	0.931691	1.02554	0.907792	1.06736	0.478435	-1.348	3.05235	-0.0951161	0.221732	3.0492	-0.059727	0.197453	2.73641	-0.0587339	0.221118	2.8678	0.213884	0.463031	2.95322	0.307932	0.0913661	2.3923	-0.216939	0.0587427
11768500	Glyma01g24430	0.392001	1.12394	0.387559	1.22029	0.967273	1.01526	0.271361	-1.23822	0.287876	-1.25473	0.59333	-1.14046	0.0977246	-1.38905	7.68244	0.127823	0.0518953	7.55727	-0.180446	0.192195	7.10347	-0.199556	0.241532	7.58132	0.296392	0.136208	7.17503	0.106776	0.212635	6.82357	-0.177705	0.0772543
11768510	Glyma01g24450	0.898348	-1.04859	0.408784	1.29019	0.639274	1.28751	0.431498	-1.32353	0.688653	-1.20067	0.960912	1.02218	0.51499	1.12443	4.12064	0.0863831	0.352007	3.64455	-0.318003	0.189768	3.4713	-0.177457	0.433378	3.48531	0.0179294	0.0313826	3.47348	0.0495766	0.336033	3.51172	0.187124	0.197324
11768514	Glyma01g24470	0.202713	1.13542	0.699421	1.05842	0.548812	1.23598	0.850449	-1.01817	0.400677	1.09589	0.614333	-1.09224	0.513155	1.19295	2.64792	-0.0851297	0.0590779	2.57907	-0.111105	0.0791773	2.44324	0.0469754	0.118465	2.42332	0.0980901	0.0704142	2.30534	-0.0291968	0.164821	2.56259	0.35263	0.290595
11768519	Glyma01g24490	0.181437	-1.52237	0.383924	-1.28747	0.364222	-1.34228	0.523047	-1.17661	0.834318	-1.05544	0.991221	1.00496	0.77045	1.07459	5.95373	0.362845	0.128385	5.80963	0.128204	0.261061	5.54111	0.285006	0.267411	4.87687	-0.243472	0.249667	4.73233	-0.236331	0.249112	4.76974	-0.13968	0.0472483
11768521	Glyma01g24520	0.279661	1.58302	0.107186	1.31656	0.974525	-1.02529	0.842405	-1.0534	0.667126	1.20247	0.500754	-1.26659	0.420731	-1.34976	6.00382	-0.21558	0.246171	6.02535	-0.290627	0.11595	5.93245	0.0504203	0.46612	6.24865	0.447099	0.348786	5.69858	0.106151	0.10059	5.56745	0.0143914	0.217444
11768538	Glyma01g24530	0.79176	1.10325	0.732396	1.16051	0.997157	-1.00394	0.828311	1.11706	0.974272	-1.02132	0.666051	1.17503	0.744006	-1.13121	3.92862	-0.143603	0.363809	4.05284	0.0160976	0.394978	3.53147	-0.174033	0.547152	3.52244	-0.00184258	0.105264	3.67381	0.230858	0.361916	3.21884	-0.179703	0.380074
11768561	Glyma01g24540	0.583235	-1.19495	0.711902	1.09123	0.792803	1.13922	0.425118	-1.19602	0.396073	-1.26438	0.836868	1.09026	0.86527	1.07666	4.85558	0.151344	0.209617	4.59255	-0.106894	0.139109	4.15636	-0.187086	0.261846	4.04176	-0.10561	0.284706	4.06632	0.0190609	0.257872	3.98764	0.000956138	0.317285
11768571	Glyma01g24580	0.942684	1.01851	0.410849	1.18496	0.965428	1.0266	0.572176	-1.10543	0.86194	-1.0722	0.872177	1.05247	0.679221	-1.06374	2.40199	0.0782957	0.183448	2.24567	-0.066306	0.0873018	1.99756	-0.0222784	0.409347	2.09418	0.104752	0.140865	2.17477	0.178529	0.243156	1.94774	0.0156025	0.0750303
11768575	Glyma01g24600	0.96657	-1.01703	0.334471	-1.38691	0.311267	1.20602	0.663629	1.17594	0.309851	-1.21587	0.665465	-1.15965	0.981082	1.00879	3.07311	0.0912312	0.182745	3.27734	0.325046	0.380142	2.41131	-0.190761	0.132279	2.55774	0.0668624	0.304503	2.38704	-0.146828	0.163004	2.49923	0.0794885	0.0683299
11768581	Glyma01g24620	0.82526	1.12249	0.204519	-1.44188	0.404462	1.75228	0.445097	1.1164	0.198695	-1.57415	0.517628	-1.44975	0.992085	-1.00838	4.5651	0.00986894	0.118487	4.73365	0.168722	0.111505	3.53067	-0.644702	0.35565	4.18955	0.176576	0.512268	3.57889	-0.359226	0.299228	4.00492	0.164533	0.45387
11768585	Glyma01g24640	0.72122	-1.02441	0.690533	-1.18067	0.995483	-1.00169	0.675834	1.11237	0.525492	-1.0736	0.949666	-1.03611	0.681927	-1.0498	2.57857	0.0576244	0.0591294	2.75047	0.211262	0.281472	2.16201	-0.0448371	0.125935	2.17759	0.0228361	0.0396296	2.17262	-0.0283449	0.437473	2.05562	-0.0472738	0.120315
11768592	Glyma01g24650	0.653841	-1.22352	0.193792	-1.50018	0.851578	-1.07615	0.774696	1.07185	0.951063	1.02324	0.812061	-1.14393	0.708318	1.16337	6.83946	0.113689	0.244993	7.08395	0.213797	0.100232	6.57735	0.146841	0.29641	6.19427	-0.177346	0.41668	5.76472	-0.371342	0.325997	6.14423	0.0409676	0.0941775
11768601	Glyma01g24660	0.774796	-1.08332	0.960047	1.0116	0.819164	-1.07531	0.357131	-1.09481	0.867158	-1.03774	0.998492	1.00098	0.926879	-1.03007	2.55187	0.103233	0.0875763	2.41095	-0.0274443	0.0620345	2.19195	0.0497859	0.230401	2.04365	-0.0122286	0.273403	2.10726	-0.0108097	0.246922	1.98985	-0.0549691	0.116871
11768604	Glyma01g24710	0.676149	-1.22545	0.901312	1.01707	0.500546	1.32811	0.650198	1.15443	0.219004	1.57716	0.373468	1.43885	0.113966	2.56689	7.30414	-0.214152	0.359181	7.65578	-0.00697247	0.0102159	7.67053	0.44318	0.184238	6.67962	-0.507468	0.378192	7.00931	0.0174467	0.153881	7.81765	0.852554	0.322021
11768606	Glyma01g24730	0.46885	-1.21068	0.134278	1.36939	0.843837	1.07899	0.747285	1.06003	0.740559	1.09428	0.141596	1.75742	0.193046	1.42946	6.74333	-0.120986	0.144667	6.96229	-0.0368781	0.137626	6.55991	0.00899379	0.291547	6.09014	-0.3968	0.248032	6.71118	0.416656	0.152205	6.35078	0.118669	0.100555
11768612	Glyma01g24740	0.613541	-1.12847	0.230035	-1.20318	0.933406	-1.04219	0.691569	-1.09072	0.521735	-1.17039	0.426468	-1.16293	0.808298	-1.08091	2.74092	0.191126	0.240538	2.57815	0.0658444	0.0530348	2.16315	-0.0358573	0.188364	2.16989	0.0167611	0.0970728	2.03197	-0.201008	0.167341	2.01366	-0.0954823	0.311575
11768621	Glyma01g24750	0.819946	1.049	0.159365	1.16606	0.917232	1.036	0.298511	1.24797	0.631573	1.1352	0.0618009	1.38724	0.119411	1.12113	2.88416	-0.214775	0.20953	3.20582	0.104812	0.0794084	2.74911	-0.0318275	0.250588	2.52739	-0.145756	0.0307886	2.95435	0.326458	0.0805911	2.58486	0.019195	0.0540492
11768626	Glyma01g24760	0.95938	1.02239	0.757365	-1.08861	0.797854	1.13583	0.925706	-1.02617	0.815385	-1.07749	0.768486	-1.14211	0.948407	1.03106	3.58711	0.102227	0.179449	3.49126	0.0649557	0.197572	3.10794	-0.00544723	0.324408	3.06044	0.134168	0.343747	2.88785	-0.0575283	0.270379	3.00211	0.178295	0.25178
11768629	Glyma01g24770	0.790283	1.07636	0.647132	-1.14467	0.695323	-1.23469	0.748387	1.12106	0.676163	1.16792	0.708076	-1.09903	0.642802	-1.1379	2.32191	-0.000621716	0.130663	2.57075	0.164239	0.370433	2.29407	0.223318	0.436883	2.13345	0.105541	0.249714	2.0627	-0.0306961	0.024592	1.91242	-0.0808318	0.169925
11768634	Glyma01g24790	0.999098	1.0002	0.717038	1.01427	0.412261	-1.06606	0.204508	-1.15451	0.428446	-1.07045	0.318854	-1.1385	0.298925	-1.14139	9.97599	0.144295	0.0953317	9.95702	-0.0629854	0.0482269	9.74699	0.0460831	0.0456693	9.7668	0.14459	0.126161	9.45054	-0.0425425	0.00378913	9.39896	-0.0462011	0.0492926
11768636	Glyma01g24800	0.917663	1.03788	0.875093	1.04251	0.83936	1.06243	0.635277	1.08548	0.634579	1.06885	0.848033	1.09032	0.806679	1.09413	2.30687	-0.0891624	0.0809708	2.4748	0.0291681	0.178832	2.17069	0.00689077	0.153126	2.07885	-0.0355279	0.326309	2.24808	0.0892225	0.246601	2.11248	0.0942569	0.183591
11768640	Glyma01g24820	0.428452	1.25211	0.628764	-1.15256	0.849808	1.04597	0.824852	-1.09768	0.12894	-1.70725	0.0965369	-1.5841	0.0301737	-2.04372	5.94155	0.329739	0.3005	5.89857	0.195282	0.328437	4.85888	-0.441938	0.134846	5.83966	0.654102	0.0568178	4.97867	-0.009559	0.17094	4.56039	-0.377095	0.131834
11768644	Glyma01g24850	0.70272	-1.10267	0.867289	1.03936	0.931044	1.02594	0.5175	-1.07313	0.304108	-1.12764	0.871276	1.06796	0.993546	1.00322	3.61043	0.113424	0.111145	3.43525	0.0115977	0.0565001	3.04405	-0.0598815	0.0794273	2.9221	-0.027574	0.247516	2.99212	0.0672892	0.260599	2.82145	-0.0229372	0.203914
11768649	Glyma01g24870	0.539975	-1.30768	0.797153	-1.11775	0.63848	-1.31282	0.822545	-1.09067	0.888047	-1.03585	0.92066	1.07266	0.957511	-1.03992	4.51082	0.122342	0.21212	4.38589	-0.00287342	0.35048	4.10431	0.0715214	0.174302	3.56531	-0.264671	0.430181	3.60327	-0.163475	0.383195	3.37448	-0.321148	0.481476
11768652	Glyma01g24880	0.787086	-1.11933	0.143643	1.167	0.611826	-1.08056	0.11801	-1.90762	0.0504115	-2.57101	0.25708	-1.46037	0.0644264	-2.48198	7.51225	0.829552	0.301836	6.77015	-0.102223	0.0780125	5.90162	-0.532784	0.0483254	7.05649	0.666921	0.299745	6.26007	0.120586	0.0713393	5.44356	-0.644569	0.125905
11768656	Glyma01g24910	0.876525	-1.03385	0.671595	-1.10049	0.892942	-1.02945	0.714145	1.07938	0.888263	1.02885	0.96808	1.01401	0.821768	1.03324	2.46545	0.0136135	0.152254	2.59386	0.123814	0.176368	2.19552	0.0546408	0.161478	2.09606	-0.0344137	0.142354	2.14696	-0.0143354	0.220271	2.05373	0.0127625	0.0342739
11768666	Glyma01g24920	0.74628	1.12461	0.493534	1.07956	0.771836	1.07582	0.997939	-1.00074	0.930269	1.02386	0.916558	-1.0425	0.954688	-1.02099	2.4976	-0.0440036	0.223569	2.44497	-0.045073	0.0783354	2.20548	-0.00999077	0.177884	2.2659	0.125419	0.305001	2.23163	0.0653722	0.118131	2.15995	0.095446	0.111924
11768672	Glyma01g24950	0.935668	1.05149	0.192419	-1.46513	0.47628	-1.39575	0.63699	1.14334	0.375282	1.32374	0.587514	-1.34744	0.863089	-1.10869	8.81185	-0.0521317	0.312587	9.17423	0.14112	0.0784036	9.02637	0.35249	0.219016	8.65397	0.0203069	0.472599	8.03052	-0.409911	0.309569	8.28076	-0.128552	0.346985
11768685	Glyma01g24960	0.50108	-1.26562	0.511869	-1.09339	0.916745	-1.02473	0.542957	-1.20802	0.616955	-1.15437	0.863972	-1.04363	0.757138	1.06991	2.76386	0.269919	0.348859	2.42006	-0.00272226	0.0705028	2.18749	0.0628198	0.064709	1.98975	-0.0699222	0.15607	2.02781	-0.13153	0.157734	2.04164	0.0275721	0.164046
11768693	Glyma01g25000	0.865568	-1.03028	0.459331	-1.21284	0.662657	1.13799	0.706272	1.08492	0.684349	1.08676	0.781563	-1.08505	0.198674	1.27417	4.4172	-0.0682318	0.0991446	4.52486	0.0493526	0.22117	4.17629	0.0517995	0.230288	3.81625	-0.111273	0.141354	3.61964	-0.229033	0.244474	4.0038	0.238282	0.119705
11768702	Glyma01g25020	0.954895	1.03747	0.0932735	1.36714	0.535248	1.10107	0.491834	-1.10347	0.34882	-1.1276	0.765512	1.1942	0.922357	-1.06246	6.7598	0.0677997	0.149259	6.75787	-0.074245	0.0662717	6.28105	-0.10545	0.0333288	6.42447	0.120866	0.560113	6.48604	0.376914	0.140416	6.08877	0.0334571	0.133797
11768704	Glyma01g25030	0.879669	1.07338	0.956092	1.01843	0.621323	-1.14685	0.492731	1.40605	0.275545	1.60552	0.112654	1.33407	0.10161	1.30424	3.14305	-0.437881	0.451749	3.68866	0.0537636	0.341468	3.55414	0.245159	0.210774	2.80372	-0.335723	0.0366698	3.17435	0.0801145	0.120814	3.05512	0.0474827	0.124822
11768707	Glyma01g25050	0.841775	-1.07247	0.510812	1.13519	0.759819	-1.13742	0.753683	-1.10738	0.884662	-1.05705	0.682479	1.0994	0.641389	-1.12107	3.45691	0.0893666	0.317893	3.21879	-0.0577877	0.163516	2.96665	0.00932399	0.275962	2.82726	-0.0115693	0.14449	2.92334	0.125147	0.18191	2.57423	-0.176445	0.223542
11768721	Glyma01g25060	0.784255	-1.05548	0.179764	1.18341	0.45713	-1.11497	0.300735	1.22062	0.578526	1.09266	0.0733912	1.52463	0.794768	1.03437	7.44384	-0.0850984	0.180636	7.89	0.202515	0.0923882	7.29717	0.0427513	0.08167	7.06658	-0.163001	0.0889139	7.48939	0.445461	0.0977284	6.84831	-0.114251	0.0979946
11768725	Glyma01g25280	0.222011	1.19806	0.713374	1.09895	0.580145	-1.08398	0.858938	1.03043	0.0757483	1.18972	0.868142	-1.05799	0.582299	-1.09158	2.2049	-0.167832	0.0380567	2.29261	-0.124579	0.169241	2.20539	0.0827844	0.0641059	2.17033	0.0928637	0.134987	2.11088	0.0115436	0.269503	1.98536	-0.0335531	0.112065
11768727	Glyma01g25680	0.941886	1.05471	0.674543	1.20528	0.818618	-1.30059	0.444087	1.15859	0.3184	1.66072	0.741347	1.32398	0.845703	1.21065	3.02044	-0.175589	0.132368	3.20017	0.0367755	0.171979	3.44222	0.556217	0.583924	2.62863	-0.0987407	0.649513	3.00575	0.306144	0.527457	2.80678	0.177045	0.725458
11768730	Glyma01g25740	0.471844	1.22882	0.967004	-1.0077	0.904421	-1.0673	0.958077	1.01162	0.274192	1.36283	0.504246	-1.22406	0.929632	1.03912	2.16428	-0.102194	0.0519033	2.25797	-0.0855272	0.195983	2.42689	0.344412	0.320413	2.23299	0.195083	0.307355	1.97469	-0.0965886	0.0577392	2.15375	0.250449	0.253998
11768734	Glyma01g25760	0.426576	-1.34152	0.835198	1.04498	0.971635	1.01491	0.374001	-1.36817	0.384773	-1.34525	0.942326	1.02462	0.967655	1.0121	5.72644	0.378243	0.306929	5.32632	-0.0740048	0.235793	4.96841	-0.0496268	0.276626	4.80428	-0.0456285	0.252804	4.68493	-0.0105362	0.0806804	4.62105	-0.0282771	0.0524426
11768736	Glyma01g25800	0.213462	-1.32133	0.837954	1.02467	0.641764	1.09111	0.311425	-1.25245	0.168851	-1.37173	0.379244	1.08102	0.679305	1.05102	2.85297	0.370606	0.207495	2.42969	0.0458508	0.112645	2.01063	-0.0853933	0.108258	2.02726	-0.0313876	0.030458	2.17614	0.0810081	0.0833373	2.02744	0.0404003	0.124898
11768739	Glyma01g25830	0.202684	1.20908	0.296289	-1.26584	0.657763	1.19887	0.357681	-1.26558	0.108294	-1.75805	0.0471172	-1.93697	0.0769517	-1.77302	5.26839	0.426664	0.130034	4.95897	0.0868697	0.247331	4.10451	-0.387314	0.278397	5.04353	0.700572	0.044207	3.95673	-0.253227	0.108514	4.01103	-0.125637	0.227517
11768742	Glyma01g25840	0.954018	1.0335	0.192419	1.26184	0.685411	1.26158	0.707542	-1.15901	0.683351	1.23134	0.889339	1.05343	0.230394	1.50308	6.43931	-0.0454904	0.44024	6.34579	-0.258384	0.0199694	6.41879	0.254743	0.444272	6.09525	0.00204643	0.260118	5.95328	0.0771427	0.193428	6.43203	0.589973	0.228587
11768746	Glyma01g25910	0.950731	-1.06381	0.422328	1.35323	0.225356	1.49002	0.917476	-1.04018	0.211055	-1.29816	0.73457	1.38398	0.823998	1.22104	7.39241	-0.0427675	0.149395	7.49892	-0.0995954	0.338243	6.74421	-0.419235	0.168053	6.98113	-0.13201	0.887358	7.26482	0.336817	0.331114	7.0219	0.156102	0.171973
11768750	Glyma01g25930	0.183899	1.5897	0.34347	-1.5172	0.960157	-1.04045	0.634379	1.19939	0.510636	1.24408	0.189128	-2.01094	0.507411	-1.3295	5.51793	-0.0884663	0.107439	5.84731	0.173831	0.420773	5.49542	0.226613	0.399111	5.72099	0.580291	0.293535	4.53406	-0.427577	0.336339	5.0697	0.169412	0.37547
11768755	Glyma01g25940	0.784523	-1.11054	0.23916	-1.10086	0.882912	-1.03303	0.623851	-1.14288	0.624379	-1.13891	0.619121	-1.13291	0.831878	-1.05942	8.15658	0.248374	0.29675	8.14369	0.0556958	0.0903548	7.73808	0.060726	0.140923	7.7473	0.0971087	0.255186	7.36579	-0.0829301	0.0251943	7.39638	0.013837	0.094883
11768770	Glyma01g25950	0.965318	-1.0036	0.672617	1.09045	0.905465	1.04676	0.683245	1.06951	0.65737	1.09991	0.403125	1.17045	0.279553	1.15549	1.95788	-0.0728845	0.0416711	2.13609	0.0240691	0.18099	1.85904	0.0645048	0.261705	1.73193	-0.078073	0.0598284	1.985	0.148992	0.180899	1.88255	0.130433	0.127379
11768774	Glyma01g25960	0.216257	1.30894	0.363892	1.17943	0.183141	1.23582	0.271361	1.25521	0.197291	-1.09602	0.558974	1.13101	0.449423	-1.16086	2.88588	-0.196263	0.0622901	3.19345	0.131665	0.202399	2.38962	-0.328533	0.0424833	2.79495	0.192137	0.19479	2.95996	0.369753	0.0967989	2.5128	-0.0230609	0.0978368
11768785	Glyma01g26000	0.406779	1.16622	0.232457	1.41912	0.760136	1.08557	0.578251	-1.06955	0.228084	1.19569	0.725354	1.13773	0.647985	1.113	5.09491	-0.186791	0.123648	5.02897	-0.283795	0.0623662	4.99677	0.0710494	0.106688	4.80044	0.0350537	0.155746	4.81982	0.221206	0.328838	4.75245	0.189501	0.200136
11768787	Glyma01g26220	0.233036	-1.15617	0.925002	-1.02741	0.576041	-1.25498	0.273053	1.39165	0.142631	1.45932	0.0747621	1.56606	0.275952	1.34443	7.41441	-0.301136	0.0541447	8.04212	0.175658	0.304674	7.69053	0.244162	0.242977	6.90292	-0.510489	0.103602	7.35549	0.136649	0.0994744	7.06895	-0.0835001	0.265748
11768792	Glyma01g26230	0.152675	-1.26471	0.739964	1.08924	0.279162	-1.34443	0.410042	1.12462	0.0614927	1.63337	0.212046	1.54926	0.0788234	1.53652	3.6174	-0.124091	0.122774	3.73423	0.0453509	0.100908	3.96878	0.583762	0.134104	2.74204	-0.462903	0.0616131	3.32455	0.168676	0.300024	3.21918	0.156763	0.16602
11768796	Glyma01g26240	0.857528	-1.02482	0.712972	1.06625	0.755194	1.1467	0.961157	-1.00686	0.897472	-1.02949	0.710367	1.08527	0.642526	1.1415	2.65496	-0.00409881	0.118702	2.60539	-0.0139647	0.0504628	2.25071	-0.0460299	0.214238	2.21603	-0.0394722	0.0627055	2.34449	0.078586	0.210084	2.31291	0.151455	0.30276
11768798	Glyma01g26250	0.888983	-1.03785	0.753941	1.042	0.908793	-1.04278	0.836633	-1.04345	0.859248	-1.04009	0.882122	1.03641	0.880379	-1.04502	2.7873	0.058279	0.160509	2.64977	-0.00308355	0.144487	2.37705	0.00157531	0.189812	2.28033	0.00467928	0.199285	2.36019	0.0562739	0.0694912	2.16541	-0.0588577	0.201494
11768803	Glyma01g26270	0.99297	-1.0033	0.145881	-1.24328	0.974339	1.01591	0.455675	1.19362	0.890591	-1.05098	0.8917	-1.03819	0.900484	-1.03112	2.41034	-0.0192289	0.259979	2.63999	0.236114	0.0665243	1.98235	-0.090968	0.297667	1.99818	-0.0239762	0.194498	2.02703	-0.0780406	0.13519	1.92975	-0.0681932	0.123298
11768805	Glyma01g26290	0.680766	1.12339	0.764352	-1.03401	0.882085	-1.07823	0.84687	-1.03771	0.637885	1.12375	0.469066	-1.2054	0.848154	-1.07788	3.51641	0.0247309	0.191351	3.39271	-0.0286675	0.0536144	3.30756	0.193049	0.239163	3.15299	0.19259	0.234407	2.86735	-0.0769176	0.124371	2.92259	0.0843885	0.310103
11768811	Glyma01g26310	0.957739	-1.01044	0.193756	1.28918	0.806268	-1.08138	0.716674	1.07115	0.0883217	1.7319	0.147491	1.39532	0.0643593	1.61828	2.54085	-0.325267	0.0717786	2.65149	-0.226105	0.199033	3.07295	0.467093	0.253145	2.14204	-0.340245	0.159755	2.60976	0.140351	0.0773199	2.70824	0.35422	0.063321
11768816	Glyma01g26340	0.0369479	1.85749	0.0955017	1.2345	0.612431	1.15888	0.059765	1.74824	0.055999	1.80213	0.0984	1.1619	0.485631	1.12434	6.22915	-0.915796	0.0896189	7.13664	-0.109891	0.103055	6.73622	-0.066092	0.184786	6.74209	-0.0224439	0.0531497	6.74681	0.194038	0.026506	6.63864	0.146639	0.178557
11768823	Glyma01g26350	0.659445	1.17139	0.861607	-1.058	0.192801	1.5608	0.410042	1.2391	0.569166	-1.14742	0.999715	-1.00018	0.62981	1.16125	7.02596	-0.226519	0.261953	7.47871	0.0827746	0.124582	6.54672	-0.424909	0.146094	6.92125	0.00170517	0.283603	6.72099	0.00143878	0.35381	6.87675	0.217379	0.184106
11768846	Glyma01g26590	0.87234	1.03132	0.108762	-1.76264	0.513099	1.21983	0.5959	1.08996	0.979706	-1.00559	0.183972	-1.66781	0.455438	1.17622	5.66908	-0.00314919	0.133012	5.86821	0.121126	0.129188	5.3237	-0.0111887	0.177319	5.24423	0.0413391	0.131337	4.33581	-0.696615	0.291835	5.25064	0.275495	0.201249
11768849	Glyma01g26610	0.552122	-1.14092	0.421461	1.15841	0.987064	-1.00716	0.437905	-1.23027	0.498415	-1.17286	0.615007	1.07428	0.888301	-1.03535	3.69585	0.164035	0.237478	3.30146	-0.134942	0.184495	3.06759	-0.065992	0.172652	2.96211	-0.0261691	0.0509141	3.03823	0.0771984	0.136682	2.80081	-0.0762904	0.231659
11768865	Glyma01g26620	0.184642	-1.50422	0.229259	-1.48808	0.512856	-1.53801	0.996166	1.00127	0.82718	-1.11717	0.982502	1.01214	0.588028	-1.14226	4.10513	0.370929	0.160435	4.07768	0.372763	0.155933	3.57323	0.211079	0.560805	2.95606	-0.21809	0.224609	2.98256	-0.200687	0.342598	2.67566	-0.409984	0.150925
11768869	Glyma01g26630	0.100325	-1.2279	0.669466	-1.10624	0.551248	1.10757	0.668785	-1.08919	0.11772	-1.20625	0.942949	1.01908	0.345635	1.12746	2.78947	0.19749	0.0219827	2.59504	0.0742358	0.224473	2.1426	-0.0730415	0.105912	2.08315	-0.0987086	0.0834656	2.17062	-0.0714347	0.192411	2.17389	0.0743624	0.109298
11768876	Glyma01g26640	0.787906	1.1528	0.748227	-1.08468	0.885094	-1.09446	0.768888	1.09387	0.848695	1.09009	0.811288	-1.14312	0.76648	-1.15743	2.4959	-0.00435694	0.190235	2.58924	0.12509	0.274114	2.30702	0.120085	0.47579	2.32023	0.200791	0.503986	2.18719	0.00781615	0.145682	2.05058	-0.0101303	0.0641181
11768882	Glyma01g26650	0.18989	-1.49889	0.240257	-1.31936	0.639877	-1.28614	0.669066	-1.15212	0.756735	-1.10288	0.914932	-1.01412	0.896785	1.0567	5.8124	0.473784	0.267461	5.69193	0.269496	0.261609	5.34081	0.332512	0.264335	4.7398	-0.110109	0.0807287	4.58229	-0.130342	0.0723945	4.62396	-0.0305384	0.394325
11768887	Glyma01g26670	0.228404	-1.37522	0.374433	-1.41614	0.396363	-1.50225	0.155572	-1.58499	0.171562	-1.58443	0.31575	-1.63214	0.142614	-1.73078	5.79999	0.674092	0.161413	5.19851	0.00962289	0.222786	4.80692	0.010131	0.304002	4.84308	0.214427	0.194328	4.00405	-0.492342	0.430964	3.8672	-0.576998	0.273425
11768890	Glyma01g26710	0.945805	1.0149	0.632175	-1.12558	0.930727	-1.02371	0.552603	1.13069	0.893283	1.03034	0.978148	-1.01032	0.957616	-1.00837	2.50909	-0.0595539	0.178017	2.68173	0.117644	0.155775	2.21567	-0.0164336	0.164434	2.1687	-0.0382152	0.0798136	2.19206	-0.0530287	0.269648	2.07578	-0.0502355	0.113049
11768894	Glyma01g26770	0.669342	-1.12509	0.252563	1.20776	0.981025	-1.0195	0.509623	-1.21438	0.728054	-1.1194	0.305631	1.11895	0.978655	-1.01434	3.21746	0.0928513	0.287834	2.83179	-0.187368	0.174486	2.68159	-0.0698739	0.264422	2.5506	-0.0771872	0.068753	2.69788	0.0849635	0.0796583	2.45198	-0.0977334	0.449707
11768898	Glyma01g26810	0.394983	-1.20479	0.220209	1.31701	0.788902	1.11132	0.27715	-1.27747	0.247108	-1.44884	0.391242	1.24208	0.63198	-1.0821	4.10848	0.287654	0.224804	3.69927	-0.0656315	0.0583955	3.17187	-0.247242	0.28021	3.29304	0.0188703	0.0660188	3.53741	0.331633	0.246445	3.04986	-0.0949644	0.166994
11768900	Glyma01g26850	0.642743	1.13108	0.648638	1.07736	0.386678	-1.21246	0.914747	-1.02954	0.0797455	1.50883	0.741171	-1.08088	0.729475	1.10022	4.81376	-0.136787	0.16795	4.77912	-0.178788	0.205136	5.04162	0.456643	0.072682	4.44963	0.0409182	0.23124	4.21736	-0.0712843	0.0154605	4.40467	0.178709	0.174664
11768902	Glyma01g26860	0.365224	1.308	0.818381	-1.05649	0.405281	-1.21313	0.442437	1.12694	0.0909116	1.35038	0.585905	-1.22623	0.602252	-1.17506	2.34639	-0.195802	0.12817	2.51628	-0.0233955	0.119675	2.50347	0.23756	0.070385	2.40783	0.191563	0.284725	2.15045	-0.102672	0.2586	2.09252	-0.0411717	0.186207
11768909	Glyma01g26870	0.580868	-1.12488	0.995829	-1.0012	0.552325	1.50006	0.93898	-1.01996	0.693816	-1.07639	0.70494	1.10155	0.414223	1.56764	2.56667	0.0838837	0.217825	2.47565	0.0553738	0.116537	2.09683	-0.0223174	0.0693067	2.00271	-0.0858923	0.0806635	2.17458	0.0536485	0.241329	2.53748	0.562705	0.601782
11768911	Glyma01g26880	0.858124	1.05486	0.502832	-1.07003	0.905792	1.02742	0.762348	1.06011	0.97866	1.00555	0.805844	-1.06474	0.943637	-1.02105	2.53433	-0.0228519	0.179731	2.6385	0.0613564	0.111714	2.26345	-0.0148736	0.104604	2.29198	0.0542013	0.231785	2.21162	-0.0362933	0.0628754	2.16782	0.0241485	0.13749
11768915	Glyma01g26900	0.905509	-1.05127	0.714581	-1.12943	0.963885	-1.02807	0.674747	-1.05549	0.938546	-1.02937	0.834636	-1.13396	0.989408	-1.00665	6.05747	0.125335	0.124611	6.07477	0.047428	0.0747263	5.67888	0.0835787	0.374805	5.55591	0.0532063	0.375088	5.15146	-0.128164	0.405275	5.2967	0.0436468	0.194194
11768922	Glyma01g26910	0.704313	-1.27566	0.677932	-1.17146	0.983717	1.02039	0.739177	-1.12803	0.570892	-1.34364	0.970939	-1.03589	0.967008	-1.03224	3.28152	0.258023	0.357043	3.07059	0.0842158	0.182704	2.52804	-0.168122	0.540538	2.53003	-0.0932247	0.577693	2.48997	-0.14409	0.439118	2.35481	-0.138998	0.33695
11768924	Glyma01g26920	0.459681	-1.48935	0.841492	1.14046	0.892219	-1.04832	0.67574	-1.39703	0.49565	-1.3851	0.563917	1.21583	0.923176	1.0257	3.43609	0.454666	0.581975	2.89941	-0.0276997	0.690163	2.5772	-0.0153244	0.125051	2.40217	-0.120021	0.0658326	2.63822	0.161915	0.343079	2.35101	-0.0834059	0.234999
11768927	Glyma01g26930	0.368736	-1.25043	0.444191	-1.12684	0.11163	-1.46165	0.951519	-1.01074	0.096033	1.21623	0.746748	1.09788	0.889839	1.04048	6.90709	0.11611	0.0599862	7.03662	0.100692	0.153125	6.88349	0.398531	0.0783273	6.21879	-0.206313	0.255394	6.13999	-0.0715941	0.12401	6.01428	-0.149065	0.100671
11768934	Glyma01g26940	0.188613	-1.25572	0.958414	1.01674	0.396625	-1.25637	0.312046	-1.3392	0.158502	-1.30156	0.853255	-1.04893	0.203472	-1.30223	5.91932	0.382137	0.122376	5.57496	-0.0392383	0.281602	5.21659	0.00189575	0.14084	5.13074	0.0536203	0.0974598	4.89115	-0.0152925	0.210769	4.53182	-0.327366	0.181286
11768938	Glyma01g26970	0.438767	-1.43979	0.488566	-1.23292	0.948416	-1.02349	0.792634	1.12376	0.99545	-1.00231	0.501289	1.31232	0.363861	1.4035	5.922	0.0700393	0.380606	6.18483	0.238372	0.293645	5.58266	0.0667054	0.120013	4.91082	-0.455821	0.337858	5.14707	-0.0637043	0.246288	5.1994	0.0332028	0.224723
11768942	Glyma01g26990	0.494831	1.24687	0.83202	-1.05297	0.755746	1.08762	0.43864	1.21844	0.239385	1.24563	0.847709	-1.07754	0.817984	1.08654	5.24159	-0.234726	0.153545	5.58015	0.0503106	0.24277	5.20455	0.0821449	0.140172	5.07079	0.0835859	0.317342	4.79277	-0.0241499	0.153197	4.96799	0.203321	0.179964
11768946	Glyma01g27030	0.578926	-1.24575	0.572456	-1.29499	0.794343	-1.13944	0.983234	-1.01595	0.422546	-1.33772	0.876077	-1.0561	0.579226	-1.22356	4.52883	0.360505	0.310001	4.49096	0.33768	0.577224	3.74159	-0.0592744	0.318667	3.66762	0.0434855	0.300765	3.50961	-0.0352596	0.0657022	3.23238	-0.2476	0.264654
11768949	Glyma01g27100	0.965633	-1.01362	0.413781	1.30941	0.640876	1.16521	0.370852	-1.25472	0.307133	-1.11526	0.909459	1.0578	0.884587	1.05902	6.76272	0.0563629	0.0474297	6.57114	-0.271004	0.273929	6.30436	-0.101016	0.115676	6.36991	0.036847	0.273491	6.2292	0.117917	0.309425	6.19188	0.119574	0.265015
11768951	Glyma01g27110	0.550458	1.36568	0.885044	-1.1129	0.629456	1.39838	0.830159	-1.13259	0.514666	-1.30916	0.492415	-1.72137	0.693042	-1.27855	4.43196	0.0915378	0.448497	4.25537	-0.088083	0.413395	3.68298	-0.297108	0.252628	4.3426	0.541153	0.354065	3.47538	-0.242403	0.737679	3.83285	0.186644	0.558637
11768956	Glyma01g27120	0.530497	1.27472	0.161409	-1.68141	0.570429	-1.23951	0.480248	1.28704	0.891783	1.05118	0.249269	-1.66531	0.245965	-1.50309	4.53392	-0.0775171	0.315486	4.90945	0.286538	0.255325	4.24795	-0.00550779	0.246426	4.34187	0.272659	0.283113	3.52136	-0.46313	0.289481	3.58612	-0.315275	0.226849
11768967	Glyma01g27140	0.894232	-1.02743	0.232886	1.36936	0.682292	1.21297	0.294013	-1.24275	0.86194	-1.0594	0.66026	1.13211	0.491412	1.17636	4.2041	0.00394948	0.091998	3.83866	-0.309584	0.196347	3.75268	-0.0793006	0.359718	3.60901	-0.0350891	0.171115	3.70862	0.143919	0.228223	3.69015	0.199241	0.197871
11768971	Glyma01g27150	0.6412	-1.19846	0.460603	-1.2782	0.634194	1.07113	0.930467	1.03992	0.823327	1.07063	0.963149	-1.0256	0.216412	1.37438	3.37207	-0.0274454	0.342753	3.37922	0.0290248	0.25649	3.11546	0.0710105	0.0826524	2.60427	-0.288627	0.240124	2.62178	-0.325094	0.333215	2.94141	0.170149	0.0969449
11768979	Glyma01g27160	0.653291	1.07416	0.78438	1.07875	0.829746	-1.07813	0.763188	-1.07283	0.936476	1.02179	0.823035	-1.06827	0.405931	-1.13339	2.11138	0.0196812	0.162117	2.06187	-0.0817389	0.197669	1.88627	0.0507838	0.235602	1.9585	0.122892	0.0549152	1.90071	0.027617	0.268405	1.74829	-0.0577534	0.156511
11768982	Glyma01g27180	0.432619	-1.23813	0.870155	1.03944	0.813552	-1.08241	0.312502	-1.32339	0.355691	-1.3012	0.934494	-1.02831	0.498176	-1.13755	3.35455	0.331508	0.232255	2.83354	-0.0727325	0.181646	2.54766	-0.0483354	0.249787	2.5451	0.0233463	0.179724	2.49516	-0.0169301	0.203413	2.28435	-0.162579	0.110444
11768987	Glyma01g27190	0.887405	1.03518	0.796137	-1.04356	0.658823	1.25042	0.540667	-1.13675	0.416401	-1.35536	0.306117	-1.228	0.539461	-1.12205	3.59667	0.14132	0.136751	3.33054	-0.0435958	0.197023	2.72666	-0.297357	0.436933	3.10403	0.191199	0.191726	2.8036	-0.10511	0.0184734	2.8307	0.0250593	0.0795906
11768989	Glyma01g27230	0.240791	1.40169	0.272998	-1.41149	0.831377	-1.08289	0.282124	1.28904	0.773881	1.06198	0.299894	-1.53485	0.257545	-1.42928	2.1699	-0.196575	0.169351	2.63182	0.169727	0.176526	2.00757	-0.109816	0.181349	2.39942	0.290598	0.221842	1.86482	-0.327497	0.326065	1.84648	-0.224696	0.241813
11768993	Glyma01g27240	0.716052	1.08164	0.212045	1.10912	0.877906	1.09493	0.271745	1.18952	0.933954	-1.03778	0.30376	1.21974	0.902496	-1.02518	8.23591	-0.163373	0.136773	8.65037	0.0870094	0.0865771	7.94368	-0.216874	0.453752	8.08838	-0.0501486	0.182042	8.19086	0.236426	0.0330603	7.81153	-0.0860294	0.0540577
11769018	Glyma01g27250	0.39115	-1.05614	0.549286	1.05928	0.994008	1.00316	0.97418	1.00401	0.564737	-1.08398	0.217614	1.12325	0.919389	-1.02312	7.62351	0.0319195	0.0525301	7.79942	0.0377	0.0992814	7.24138	-0.0844177	0.165668	7.26114	-0.0468871	0.0431302	7.22652	0.120786	0.0707541	6.96062	-0.0798655	0.203531
11769035	Glyma01g27260	0.774307	-1.12148	0.955407	-1.01631	0.625199	1.1331	0.837759	-1.06806	0.377995	-1.22825	0.94802	1.03316	0.933555	1.03459	3.29688	0.11129	0.169068	3.14588	0.0162989	0.290523	2.6121	-0.185315	0.225292	2.6438	-0.054108	0.374042	2.67334	-0.00704694	0.123698	2.5785	-0.00504295	0.0162708
11769040	Glyma01g27290	0.257231	1.45611	0.957967	-1.02558	0.796694	1.13362	0.60004	1.15782	0.345156	-1.23607	0.627405	-1.28981	0.274806	-1.5877	4.00275	-0.0339178	0.0591154	4.20141	0.177487	0.313637	3.31648	-0.339678	0.260846	3.99758	0.508197	0.321832	3.55532	0.141043	0.426183	3.19333	-0.158745	0.306395
11769043	Glyma01g27310	0.989873	1.00591	0.932787	1.04595	0.959641	1.05161	0.420952	1.44624	0.36003	1.72564	0.398261	1.5038	0.125536	1.80403	2.76833	-0.383541	0.306548	3.31163	0.148765	0.411845	3.25786	0.403587	0.644955	2.39435	-0.375038	0.229391	2.90602	0.213572	0.431592	3.06597	0.476185	0.240243
11769047	Glyma01g27320	0.749205	1.11678	0.871604	1.05153	0.866353	1.06868	0.679562	-1.1561	0.962571	-1.01179	0.504087	-1.22785	0.895276	-1.05733	3.46169	0.0415738	0.20339	3.15697	-0.167697	0.340335	3.06748	0.0246685	0.146449	3.09338	0.200923	0.296812	2.78569	-0.0952068	0.11248	2.8988	0.120502	0.271479
11769053	Glyma01g27330	0.533596	-1.25594	0.208704	-1.71734	0.824274	1.15231	0.225359	1.81109	0.303363	-1.39002	0.471684	1.32451	0.945325	1.04117	3.013	0.211687	0.351791	3.90027	1.06855	0.32319	2.14131	-0.263414	0.126139	2.26782	-0.117083	0.192578	2.60411	0.288372	0.35315	2.23762	-0.058881	0.501965
11769056	Glyma01g27350	0.271036	1.15932	0.669096	1.04748	0.724196	1.04512	0.677174	1.05615	0.179945	1.1532	0.696542	-1.04792	0.760109	1.03961	2.04544	-0.160927	0.0682469	2.19225	-0.0821058	0.131516	2.02973	0.0447109	0.0864276	1.98887	0.0523463	0.115144	1.99391	-0.0151808	0.0332483	1.98935	0.108383	0.0641578
11769058	Glyma01g27360	0.512318	-1.12889	0.884123	1.06013	0.905111	1.0457	0.27657	-1.18997	0.359621	-1.23286	0.992449	1.00572	0.839765	-1.04437	5.97691	0.175071	0.0723471	5.80851	-0.0758502	0.147855	5.34313	-0.12694	0.264039	5.33977	0.000161966	0.188625	5.15021	0.00838518	0.433907	5.05922	-0.0624661	0.101408
11769062	Glyma01g27400	0.905509	-1.13262	0.675308	-1.28039	0.519784	-1.26625	0.808594	-1.08222	0.835368	-1.0742	0.881277	-1.22341	0.849961	-1.20093	3.52282	0.244081	0.325394	3.3513	0.130087	0.127644	3.05129	0.140824	0.225971	2.9058	0.0644121	0.929246	2.63137	-0.226492	0.725172	2.48933	-0.19974	0.233107
11769064	Glyma01g27420	0.199148	-1.31986	0.734033	-1.14969	0.466486	-1.16172	0.93954	-1.04133	0.992438	-1.00218	0.586639	1.10245	0.34463	1.13365	2.93912	0.167455	0.158802	2.79262	0.109025	0.484718	2.56485	0.16431	0.160806	2.09616	-0.232928	0.118714	2.27847	-0.0922159	0.141018	2.18974	-0.0519579	0.0805331
11769067	Glyma01g27440	0.0478224	-2.22365	0.0627034	-2.23097	0.150189	-2.24374	0.280537	1.26282	0.301553	-1.32031	0.372052	1.25867	0.207404	-1.33224	6.93612	0.607476	0.137003	7.412	0.944123	0.176604	6.25187	0.206602	0.282202	5.39348	-0.545455	0.105303	5.52954	-0.21355	0.23444	4.74284	-0.959305	0.20084
11769075	Glyma01g27460	0.122194	-1.42127	0.370965	1.13149	0.555691	-1.30479	0.168164	1.368	0.121347	2.00755	0.0471172	2.19995	0.0277559	2.18677	6.91735	-0.553261	0.113051	7.49619	-0.101192	0.163682	7.61555	0.452176	0.395437	6.0315	-1.06044	0.130144	7.00529	0.0770308	0.0490103	6.93501	0.0683581	0.0670999
11769081	Glyma01g27490	0.165613	1.30174	0.787404	1.04929	0.306756	1.2015	0.643765	1.02966	0.550067	-1.05695	0.463082	-1.20485	0.421012	-1.14513	4.20539	-0.0537214	0.0676795	4.22537	-0.0115503	0.0238533	3.75586	-0.133624	0.0930512	4.02496	0.326721	0.15023	3.6757	0.0578636	0.212967	3.67821	0.131215	0.109323
11769088	Glyma01g27500	0.969292	1.01743	0.634405	1.09448	0.554306	1.1771	0.95158	-1.0151	0.796717	-1.06399	0.902972	1.05974	0.818768	1.08736	2.72453	-0.0740156	0.165364	2.64244	-0.0956337	0.161334	2.29578	-0.163498	0.22886	2.27591	-0.0490894	0.359492	2.43334	0.034615	0.176476	2.34945	0.0717427	0.0863904
11769095	Glyma01g27710	0.995049	1.00435	0.470118	-1.43047	0.607828	1.11028	0.434707	-1.35135	0.0664755	-2.22888	0.375306	-1.94148	0.199336	-2.01624	8.71192	0.589742	0.262429	8.47372	0.155336	0.344552	7.33961	-0.566575	0.171054	8.46744	0.59601	0.534347	7.32764	-0.361151	0.523614	7.2066	-0.415655	0.0568536
11769104	Glyma01g27720	0.0849216	-2.05828	0.0511807	-1.91875	0.235527	-1.33552	0.249779	-1.34494	0.0397749	-2.6899	0.300592	-1.25377	0.057541	-1.74535	5.41083	1.19495	0.211512	5.02027	0.767401	0.149079	3.62493	-0.232606	0.15979	3.82151	0.153508	0.163426	3.43805	-0.172764	0.129633	2.91136	-0.650011	0.0834109
11769109	Glyma01g27740	0.63444	-1.18141	0.129779	-1.18387	0.619299	-1.13893	0.734127	-1.0957	0.765744	-1.09321	0.717596	-1.09799	0.84466	-1.05391	2.64114	0.230892	0.280576	2.42889	0.0990342	0.102453	2.13221	0.102318	0.21755	1.95465	-0.00961292	0.254425	1.9332	-0.14448	0.0325229	1.8727	-0.085366	0.0773436
11769115	Glyma01g27750	0.433924	-1.07326	0.695274	1.05772	0.57879	1.13233	0.523991	-1.07285	0.191321	-1.09706	0.7257	1.05812	0.587937	1.10776	2.80161	0.0834752	0.0643781	2.64617	-0.0179741	0.108421	2.30996	-0.0501732	0.0375929	2.26735	-0.0185223	0.073334	2.3867	0.0629802	0.141692	2.33058	0.129119	0.194807
11769123	Glyma01g27770	0.368255	1.07591	0.88889	1.02849	0.731858	1.0886	0.552246	1.02434	0.268562	1.13687	0.944552	-1.02126	0.407993	1.15027	2.32054	-0.0469815	0.0431676	2.38214	-0.0122928	0.0166628	2.22874	0.13808	0.125151	2.11525	0.0585797	0.0741246	2.13547	0.0282318	0.228131	2.21786	0.260551	0.170894
11769130	Glyma01g27810	0.295598	-1.17324	0.0827115	1.44722	0.922836	-1.01253	0.188243	-1.32864	0.132146	-1.26669	0.124384	1.27796	0.366313	-1.09318	6.59635	0.270265	0.139315	6.31119	-0.139683	0.139852	5.95128	-0.070793	0.0489549	5.97226	0.0397641	0.0688803	6.11847	0.393605	0.0932164	5.58806	-0.0887609	0.0821455
11769134	Glyma01g27820	0.98486	-1.01116	0.721293	1.08479	0.789791	-1.07409	0.577862	-1.22608	0.498892	-1.23533	0.780485	-1.11776	0.424123	-1.3122	4.60166	0.283625	0.386023	4.28634	-0.010424	0.163544	3.93037	-0.0212664	0.0529079	4.02529	0.26761	0.307102	3.78084	0.106996	0.229735	3.49196	-0.124381	0.215456
11769137	Glyma01g27850	0.755412	-1.31544	0.552461	-1.56562	0.733586	-1.27887	0.449594	1.88886	0.843776	1.12552	0.607678	1.58702	0.869593	1.15771	4.92672	-0.127516	0.584448	5.90499	0.789996	0.75032	4.76474	0.043081	0.353552	4.00023	-0.523056	0.703927	4.54907	0.143261	0.594157	4.04939	-0.311788	0.50763
11769142	Glyma01g27890	0.571809	-1.19853	0.260392	1.38834	0.599839	1.19343	0.525928	-1.21577	0.681821	-1.14075	0.358041	1.36866	0.308029	1.25389	5.90576	0.114611	0.313228	5.70471	-0.167261	0.160481	5.38634	-0.0753702	0.23881	5.17334	-0.14666	0.155521	5.44915	0.306101	0.300858	5.28405	0.179746	0.178967
11769144	Glyma01g27920	0.92694	-1.02584	0.33975	1.21045	0.892866	1.04701	0.961231	-1.01462	0.939375	-1.02556	0.372679	1.22383	0.654283	1.04729	3.51232	0.0157638	0.246654	3.43845	-0.00517933	0.119893	3.09794	-0.0206451	0.247645	2.94925	-0.0210404	0.0745658	3.20643	0.270363	0.213297	2.90046	0.045626	0.0827047
11769153	Glyma01g27940	0.977769	-1.00836	0.701763	-1.11062	0.670731	1.10769	0.982092	-1.0078	0.551731	-1.13683	0.733121	-1.11	0.936522	-1.0178	3.59586	0.0329811	0.193372	3.52076	0.0217715	0.235051	3.03116	-0.15204	0.185087	3.04653	0.0209685	0.176256	2.90595	-0.129595	0.24624	2.90735	-0.00449022	0.0990683
11769157	Glyma01g27950	0.510906	-1.05449	0.388965	1.18655	0.621323	1.13027	0.148912	-1.15718	0.36148	-1.11378	0.759948	1.08125	0.70371	1.07011	2.44454	0.0991589	0.0327224	2.2262	-0.111458	0.0774645	1.97486	-0.0562994	0.137784	2.02924	0.0226193	0.0818767	2.19282	0.135319	0.234646	2.05969	0.120374	0.17012
11769159	Glyma01g27990	0.828542	-1.08094	0.27068	-1.22788	0.76125	1.09599	0.595939	1.06173	0.653496	-1.08728	0.883364	-1.06989	0.817208	1.0896	2.39444	-0.0100052	0.0489449	2.50272	0.07641	0.119301	1.97237	-0.130723	0.225021	1.91944	-0.122297	0.356764	1.9263	-0.219754	0.184138	2.02615	0.00150681	0.118356
11769166	Glyma01g28000	0.536837	1.17283	0.470006	1.14365	0.295673	1.43249	0.481896	1.12521	0.450557	-1.0576	0.776087	1.09722	0.687867	1.15487	2.25305	-0.126748	0.0359242	2.45341	0.0434437	0.187239	1.91271	-0.207546	0.0845568	2.21185	0.103241	0.280413	2.34269	0.237091	0.141902	2.28011	0.310974	0.259128
11769168	Glyma01g28020	0.167623	1.35574	0.572789	1.47846	0.473998	-1.32713	0.678174	1.30689	0.0504746	2.06335	0.489373	1.42519	0.64083	1.14679	2.65893	-0.532569	0.126331	3.1026	-0.146433	0.716948	3.45781	0.512419	0.197811	2.69262	-0.0934938	0.144432	3.13119	0.417663	0.509364	2.77025	0.104111	0.283909
11769174	Glyma01g28030	0.900304	-1.02411	0.854598	-1.05749	0.742231	-1.07306	0.980473	1.00807	0.828604	1.03648	0.943552	-1.02433	0.955023	-1.01092	2.1959	0.0243009	0.0936097	2.26386	0.0358967	0.275639	2.00943	0.0759946	0.166163	1.93036	-0.0100644	0.153754	1.93396	-0.044741	0.222719	1.84258	-0.0257323	0.0747001
11769180	Glyma01g28040	0.476174	1.18279	0.184504	1.30452	0.668626	1.08255	0.723576	1.07913	0.237285	1.19911	0.445151	1.19019	0.692946	1.0975	2.07951	-0.23025	0.162886	2.24316	-0.120387	0.176257	2.1092	0.0317194	0.0514652	2.03914	0.0119416	0.197759	2.29195	0.26313	0.124476	2.10623	0.146159	0.153511
11769186	Glyma01g28050	0.990469	-1.00326	0.444614	1.13045	0.951961	1.0283	0.84329	1.04542	0.37543	1.14895	0.400753	1.18565	0.59987	1.18532	2.31126	-0.147704	0.181543	2.41354	-0.0836178	0.146799	2.24623	0.0526067	0.0526538	2.00671	-0.152398	0.15042	2.26538	0.0932762	0.139451	2.14778	0.0928748	0.323225
11769190	Glyma01g28060	0.635187	-1.2902	0.971066	-1.01927	0.522599	1.27099	0.93395	1.05922	0.706653	-1.14966	0.529258	1.34077	0.425974	1.42635	2.94967	0.177152	0.418935	2.92564	0.260156	0.51086	2.35319	-0.0240621	0.169943	2.15928	-0.190441	0.400898	2.54936	0.23262	0.268437	2.50607	0.32189	0.286045
11769195	Glyma01g28080	0.668143	-1.09865	0.810011	-1.07434	0.310036	1.15961	0.55823	-1.16289	0.426679	-1.1326	0.674878	-1.13715	0.467158	1.12485	5.2615	0.134243	0.182737	5.07077	-0.0834762	0.23176	4.72917	-0.0454	0.0600973	4.59657	-0.00149473	0.148329	4.28195	-0.18692	0.269511	4.5796	0.168241	0.10055
11769197	Glyma01g28280	0.402446	-1.2786	0.379005	1.32178	0.968739	1.02783	0.672219	-1.12487	0.972706	1.01508	0.317169	1.50243	0.394683	1.334	3.57641	0.0167582	0.0611607	3.33725	-0.152995	0.307992	3.2223	0.03835	0.434562	2.68534	-0.33781	0.308804	3.22766	0.249484	0.24547	2.97742	0.0779488	0.205862
11769200	Glyma01g28320	0.383073	1.43397	0.311959	1.28643	0.49224	1.25876	0.866543	1.0439	0.994579	-1.00213	0.905471	-1.06782	0.745949	-1.14162	3.77884	-0.14696	0.23476	3.79821	-0.0849796	0.113758	3.3986	-0.150028	0.207585	3.75463	0.37306	0.372083	3.58577	0.27839	0.278999	3.41579	0.181977	0.208853
11769209	Glyma01g28330	0.938114	1.01758	0.0826144	-1.17574	0.921589	-1.04372	0.161299	1.11078	0.701111	1.10163	0.722094	-1.07709	0.874718	1.03725	2.57576	-0.0209819	0.0100826	2.72222	0.130588	0.0637522	2.38054	0.118655	0.307704	2.19693	0.00416271	0.203332	2.16721	-0.102976	0.0366708	2.19593	0.0569215	0.0986778
11769215	Glyma01g28350	0.545293	1.27896	0.989479	-1.00816	0.477759	1.50296	0.760337	1.10529	0.12968	-1.82655	0.860054	-1.16656	0.388006	-1.55432	3.77043	0.021371	0.344783	3.88105	0.165802	0.104868	2.48816	-0.84775	0.140046	3.57907	0.376339	0.281699	3.32492	0.154073	0.72971	2.85297	-0.259943	0.483472
11769218	Glyma01g28360	0.567756	1.17624	0.216146	1.3833	0.982567	-1.01235	0.951698	-1.01138	0.984077	1.00459	0.699819	1.1628	0.659954	-1.18533	2.72162	-0.0780319	0.151112	2.65484	-0.0943627	0.0878654	2.36731	-0.0714305	0.174473	2.5138	0.15615	0.271201	2.71075	0.373749	0.280774	2.22528	-0.089144	0.315956
11769220	Glyma01g28420	0.235981	-1.49819	0.882953	1.07983	0.883508	-1.07015	0.631099	-1.20887	0.481998	-1.22199	0.55719	1.33826	0.656736	1.14566	5.71839	0.27853	0.18945	5.50283	0.00487153	0.40713	5.08889	-0.0106994	0.299909	4.62823	-0.304687	0.268705	4.88407	0.115676	0.436562	4.63447	-0.108507	0.191507
11769224	Glyma01g28440	0.053514	-2.53035	0.327378	-1.28047	0.0801845	-2.25454	0.571331	1.2006	0.674407	1.08844	0.0409502	2.37251	0.25015	1.22159	7.07231	0.078299	0.217009	7.47275	0.342056	0.299427	6.88928	0.200555	0.119355	5.3358	-1.26104	0.0849692	6.41211	-0.0146228	0.070171	5.39339	-0.972276	0.158673
11769230	Glyma01g28500	0.868985	1.07837	0.476343	-1.21516	0.780625	1.11362	0.734204	1.15175	0.417365	-1.33779	0.691712	-1.13775	0.392681	-1.29544	3.85821	0.0924895	0.337141	4.03474	0.296312	0.31568	3.04335	-0.327364	0.281419	3.4308	0.201345	0.293296	3.19745	0.0151616	0.141356	2.93206	-0.172101	0.155652
11769236	Glyma01g28520	0.752783	1.0656	0.585133	-1.15645	0.83662	1.0621	0.707689	-1.06922	0.510636	-1.12412	0.414276	-1.31761	0.551309	-1.12783	5.66626	0.0645301	0.0671821	5.64121	-0.032028	0.188399	5.16528	-0.104269	0.210979	5.29441	0.156193	0.198709	4.7241	-0.241726	0.279746	4.89012	-0.0173532	0.102147
11769245	Glyma01g28530	0.135667	1.35976	0.0460641	1.38451	0.355411	-1.32172	0.664531	1.03485	0.697575	1.04547	0.755467	1.05368	0.101591	-1.71906	4.28045	-0.0525092	0.0630995	4.31579	-0.00308379	0.0633168	3.9831	0.011644	0.124767	4.16529	0.390848	0.150573	4.14122	0.466289	0.0643582	3.25299	-0.39077	0.218398
11769251	Glyma01g28540	0.783736	1.12345	0.876156	-1.05433	0.633584	1.14188	0.953693	1.03214	0.79278	1.0899	0.622257	-1.1476	0.733366	1.10778	2.40124	-0.0717988	0.331518	2.41481	-0.0261587	0.385039	2.18243	0.0524035	0.196223	2.22347	0.0961384	0.278458	2.04419	-0.102482	0.0610723	2.24004	0.243815	0.147356
11769256	Glyma01g28550	0.179478	1.95729	0.10104	1.64611	0.418789	1.5134	0.900593	1.05411	0.929793	1.04279	0.694443	-1.128	0.523686	-1.24024	4.03922	-0.464272	0.325377	4.08598	-0.38824	0.261836	3.73304	-0.403817	0.384365	4.47501	0.504587	0.304565	4.1862	0.330817	0.0326756	3.99178	0.193973	0.216815
11769261	Glyma01g28750	0.134098	1.20957	0.871692	-1.03018	0.777865	-1.05886	0.345269	1.16351	0.232996	1.11006	0.660222	-1.07096	0.362756	-1.15377	2.02806	-0.149829	0.0484464	2.33668	0.0686546	0.167064	1.97035	0.000813246	0.0840446	2.04252	0.124662	0.0875376	2.02084	0.0257545	0.131041	1.81781	-0.0816928	0.146648
11769265	Glyma01g28770	0.735672	-1.06922	0.559687	1.11978	0.982921	-1.01295	0.450006	1.12015	0.513519	1.21771	0.303664	1.34115	0.247762	1.28536	2.59159	-0.139468	0.161941	2.7833	0.024225	0.0514659	2.62515	0.144705	0.338498	2.13927	-0.236031	0.129356	2.56653	0.187437	0.240713	2.40447	0.126145	0.183369
11769271	Glyma01g28790	0.933223	-1.05372	0.105385	-2.00106	0.897569	1.10798	0.0812148	2.85188	0.0873796	2.40855	0.47274	1.50174	0.173196	2.81199	6.21561	-0.823822	0.258891	7.81662	0.688089	0.25756	7.14018	0.444343	0.328884	5.71836	-0.899309	0.511477	6.10512	-0.312672	0.281093	6.99383	0.59228	0.509115
11769273	Glyma01g28800	0.151086	-1.40095	0.899641	-1.04319	0.823371	-1.13994	0.200118	-1.38374	0.974968	1.01349	0.946708	-1.03038	0.396054	1.24553	4.66382	0.298044	0.0939892	4.1804	-0.170526	0.218017	4.32035	0.317369	0.41899	3.62043	-0.188358	0.171463	3.5072	-0.231532	0.309508	3.78347	0.128406	0.226319
11769275	Glyma01g28820	0.422475	-1.20613	0.215918	-1.25015	0.520783	-1.16502	0.983107	-1.0037	0.477231	-1.11996	0.907475	-1.04033	0.754826	-1.08179	8.53243	0.138206	0.142523	8.69295	0.132882	0.0475346	8.1385	-0.0252473	0.13796	8.01953	-0.132177	0.206963	7.7619	-0.189221	0.196594	7.64324	-0.245597	0.159442
11769288	Glyma01g28840	0.638227	-1.45487	0.413372	1.72072	0.611249	1.15309	0.470605	-1.82157	0.233489	-2.41863	0.662353	1.37433	0.27727	-1.44172	5.27063	0.860121	0.817007	4.42509	-0.0050629	0.471656	3.66399	-0.414067	0.0873298	4.21175	0.319226	0.267297	4.53544	0.777951	0.684409	3.53769	-0.208566	0.23173
11769290	Glyma01g28850	0.144737	-1.43517	0.258777	-1.35026	0.64878	1.10691	0.804642	-1.07444	0.0734405	-1.44337	0.967485	-1.01088	0.663175	1.10062	7.9913	0.376916	0.114534	8.05882	0.273328	0.290069	7.20936	-0.152526	0.102968	7.19028	-0.144303	0.16751	6.96943	-0.15991	0.110236	7.06767	-0.00598574	0.16744
11769303	Glyma01g28870	0.521055	-1.2051	0.471849	1.10718	0.428136	1.23678	0.294013	-1.25108	0.141749	-1.50662	0.838607	1.06649	0.974016	-1.01085	4.05321	0.244231	0.169724	3.66443	-0.0789459	0.145295	3.05717	-0.34709	0.208518	3.23544	-0.0249271	0.268651	3.27259	0.0679474	0.104486	3.08883	-0.0404969	0.102479
11769306	Glyma01g28880	0.595168	-1.13386	0.240041	-1.24399	0.461919	1.33915	0.500722	-1.16555	0.162159	-1.67773	0.273118	-1.27877	0.61749	-1.10493	7.15445	0.322749	0.18395	7.09426	0.101737	0.183311	6.13529	-0.42376	0.323185	6.64789	0.141512	0.179717	6.05761	-0.213242	0.109758	6.22415	-0.00244268	0.124532
11769318	Glyma01g28930	0.892345	1.03943	0.594333	1.08918	0.811989	-1.06967	0.910477	-1.01521	0.733339	1.05148	0.936095	1.03216	0.860513	-1.05741	2.44494	-0.00760913	0.129892	2.44649	-0.0293883	0.0215592	2.24158	0.0648181	0.119986	2.16391	0.0481877	0.240613	2.27183	0.0938503	0.201849	2.03926	-0.0323414	0.197325
11769323	Glyma01g28940	0.793523	-1.08893	0.229249	1.22951	0.905664	1.04506	0.0817755	-1.19997	0.203533	-1.21749	0.781843	1.11574	0.87009	-1.06985	2.61609	0.107026	0.0631781	2.30357	-0.155972	0.010596	2.00364	-0.176878	0.152554	2.15167	-0.0158864	0.32507	2.26029	0.142108	0.195366	1.9643	-0.113289	0.236239
11769325	Glyma01g28950	0.304045	1.19997	0.762225	1.06621	0.764483	1.14679	0.419353	1.23932	0.838234	1.04026	0.358035	1.10117	0.989208	-1.00587	3.38396	-0.207511	0.171705	3.66103	0.102043	0.242816	3.0672	-0.150561	0.140129	3.1254	0.0554869	0.0590597	3.20693	0.194529	0.0856068	2.9907	0.0470428	0.357546
11769327	Glyma01g28960	0.811217	1.05538	0.953079	-1.02882	0.859378	1.10621	0.983556	-1.01081	0.769027	1.10876	0.799765	-1.09753	0.552463	1.16217	3.27091	-0.0207386	0.0363321	3.16826	-0.0362453	0.450947	3.04376	0.128212	0.415191	2.81602	0.0570214	0.225463	2.68582	-0.0772411	0.26417	2.92364	0.273842	0.165903
11769334	Glyma01g28980	0.73781	-1.17817	0.127698	1.28526	0.765802	1.10944	0.449747	-1.37006	0.499046	-1.32414	0.694783	1.10524	0.968165	-1.01303	4.10336	0.264958	0.458943	3.58449	-0.189286	0.106235	3.32227	-0.1401	0.239767	3.3184	0.0284089	0.22644	3.40103	0.172775	0.116822	3.17058	0.00973034	0.16773
11769336	Glyma01g29010	0.981477	-1.00593	0.731123	1.12498	0.970342	1.01937	0.672219	-1.08681	0.934836	-1.00815	0.939218	1.04126	0.970442	1.01712	2.76018	0.0062116	0.0326396	2.60506	-0.113887	0.219756	2.41343	-0.00550222	0.0998488	2.31284	-0.00232355	0.214223	2.37412	0.0560095	0.360042	2.27787	0.0221695	0.334811
11769341	Glyma01g29020	0.65575	1.13973	0.920662	-1.02807	0.786351	1.06433	0.945848	1.01891	0.880354	1.03096	0.695294	-1.14998	0.903428	-1.03868	2.65645	-0.0381317	0.220227	2.6678	-0.0111097	0.138735	2.37368	0.00586335	0.0427297	2.45895	0.150564	0.225725	2.31243	-0.0510426	0.275561	2.3102	0.0958072	0.186019
11769345	Glyma01g29050	0.970081	-1.01448	0.969928	1.01587	0.730545	1.1038	0.766292	-1.04779	0.9174	-1.02459	0.982075	-1.0167	0.785329	1.09291	4.57845	-0.0247156	0.107877	4.50893	-0.0920657	0.133933	4.18694	-0.0597604	0.228136	4.00511	-0.0454617	0.322576	3.88797	-0.0693504	0.437803	3.96958	0.0827149	0.0902685
11769347	Glyma01g29090	0.743982	-1.10789	0.526532	1.29522	0.768307	-1.11357	0.426532	-1.24578	0.681668	-1.09858	0.800367	1.15186	0.769461	-1.10421	4.32995	0.138299	0.236524	3.96446	-0.178744	0.200264	3.82465	0.00265662	0.15178	3.62885	-0.00950956	0.226138	3.75005	0.194455	0.47785	3.34312	-0.152529	0.265233
11769349	Glyma01g29100	0.5523	-1.26555	0.96914	-1.02756	0.506438	1.69834	0.247504	-1.50292	0.236266	-1.59772	0.819667	-1.22029	0.645818	1.34525	3.78869	0.474085	0.307815	3.09829	-0.113685	0.172823	2.71725	-0.201932	0.313654	2.9162	0.134318	0.306069	2.70048	-0.152906	0.752837	3.20963	0.562197	0.628087
11769351	Glyma01g29110	0.778824	-1.05538	0.683622	1.10507	0.234653	-1.17408	0.733373	-1.09723	0.649766	1.04506	0.770362	1.06291	0.721913	-1.06451	2.63065	0.0494904	0.0985615	2.45823	-0.0843817	0.285525	2.35945	0.113072	0.0682926	2.14791	-0.0282663	0.169922	2.28125	0.0597555	0.110099	2.00954	-0.118458	0.0727726
11769355	Glyma01g29130	0.967588	-1.0082	0.628884	-1.11181	0.858974	1.09273	0.852196	1.03652	0.942902	1.01334	0.82577	-1.06392	0.76708	1.11638	2.83495	0.00649683	0.175908	2.82812	0.0582392	0.093172	2.50292	0.0256128	0.0815319	2.38119	-0.00527914	0.0182723	2.32464	-0.0946659	0.260262	2.44464	0.153546	0.383111
11769357	Glyma01g29150	0.229156	-1.3513	0.254376	-1.32175	0.990246	-1.00738	0.673358	-1.05743	0.441328	-1.13799	0.937421	-1.03431	0.64773	1.17875	6.58574	0.216845	0.0807682	6.62999	0.136279	0.126031	6.09073	0.0303612	0.190942	5.74581	-0.2175	0.225538	5.49669	-0.266174	0.255352	5.73704	0.0197546	0.317396
11769365	Glyma01g29160	0.685361	-1.06986	0.628283	-1.12764	0.498197	1.08901	0.314035	1.24617	0.524933	1.05811	0.528061	1.18231	0.230727	1.23279	2.91194	-0.102583	0.0674277	3.19067	0.214917	0.222606	2.63703	-0.0210889	0.0875588	2.35392	-0.200002	0.164628	2.61113	0.0416059	0.219929	2.5476	0.101928	0.0677018
11769371	Glyma01g29180	0.707473	-1.10074	0.536498	1.25161	0.645232	1.19377	0.556524	-1.18335	0.394182	-1.17041	0.721236	1.16424	0.744807	1.12271	6.33056	0.120144	0.191832	6.19971	-0.122727	0.265594	5.78863	-0.106872	0.115618	5.77188	-0.0183328	0.190939	5.7795	0.201055	0.376438	5.69783	0.148655	0.318582
11769373	Glyma01g29240	0.321771	1.70489	0.610092	-1.35112	0.778427	-1.17325	0.822986	1.18624	0.231057	1.99556	0.211193	-1.94186	0.995862	-1.00236	4.55407	-0.566333	0.4928	4.82525	-0.319942	0.639982	5.18867	0.430459	0.405138	4.81104	0.203344	0.259921	3.72173	-0.754093	0.382932	4.60147	0.199949	0.244183
11769377	Glyma01g29250	0.631214	1.10055	0.661153	-1.05251	0.803247	1.05139	0.238613	1.1203	0.619267	1.06263	0.908184	-1.03395	0.952308	1.01516	2.03444	-0.104771	0.0838012	2.28073	0.0591176	0.0464428	1.89597	-0.0171376	0.12582	1.90146	0.0334578	0.198781	1.96148	-0.014713	0.138741	1.89861	0.0551626	0.106781
11769379	Glyma01g29260	0.302347	-1.22287	0.318205	1.25397	0.926974	1.02227	0.872202	1.02829	0.539612	1.10073	0.188289	1.57682	0.129175	1.37604	2.75336	-0.0872003	0.127404	2.76622	-0.046959	0.122083	2.58014	0.0512655	0.146767	2.09843	-0.377476	0.153281	2.68183	0.279544	0.246257	2.40906	0.0830437	0.0999236
11769387	Glyma01g29270	0.837283	-1.04948	0.829738	-1.05397	0.765128	-1.11439	0.476613	1.18937	0.651309	1.10808	0.483421	1.18429	0.874471	1.04353	2.24963	-0.0465188	0.17884	2.56977	0.203673	0.210732	2.14294	0.101542	0.216055	1.9371	-0.116191	0.152173	2.16019	0.127834	0.197102	1.92386	-0.0547141	0.21428
11769397	Glyma01g29300	0.987073	1.00636	0.0964723	-1.27477	0.374518	-1.25564	0.99744	1.00073	0.535535	-1.12458	0.407653	-1.28194	0.257412	-1.42105	9.32216	0.160291	0.184177	9.49128	0.161349	0.0448205	8.97974	-0.00909551	0.146916	9.08126	0.169439	0.281095	8.57793	-0.188891	0.115199	8.3892	-0.337518	0.158514
11769403	Glyma01g29310	0.832703	1.09082	0.3065	-1.52883	0.553493	-1.38926	0.289427	1.53603	0.909201	1.06328	0.883842	-1.08571	0.195405	-1.42523	5.53397	0.00693019	0.349488	6.22224	0.626139	0.237205	5.26504	0.0954563	0.465659	5.16434	0.132339	0.215388	4.89238	0.0137068	0.440403	4.44486	-0.378856	0.159186
11769406	Glyma01g29330	0.169227	2.24438	0.100477	1.76448	0.357239	1.41817	0.539041	1.19782	0.330873	1.24009	0.919961	-1.06191	0.62362	-1.27619	5.56443	-0.585071	0.235986	5.89906	-0.324656	0.239372	5.52363	-0.274629	0.114621	6.28406	0.581243	0.455664	5.98834	0.494589	0.180282	5.68292	0.229397	0.295154
11769426	Glyma01g29340	0.116773	-1.86898	0.0613643	-1.88501	0.302215	-1.68442	0.273272	-1.15057	0.472422	-1.13719	0.667466	-1.16044	0.961807	-1.02489	8.31309	0.484354	0.0903352	8.28983	0.282004	0.0954683	7.89732	0.298882	0.203477	7.14508	-0.417897	0.282289	6.71564	-0.632569	0.206029	6.85042	-0.453372	0.348627
11769428	Glyma01g29350	0.116809	-1.58931	0.174757	-1.81503	0.18655	-1.48524	0.433542	-1.14045	0.294065	-1.23987	0.571281	-1.30242	0.372158	-1.15868	9.35333	0.54168	0.147634	9.33462	0.352079	0.117271	8.8657	0.231492	0.186429	8.45605	-0.12672	0.162577	7.885	-0.507911	0.451925	8.01819	-0.339206	0.0767413
11769438	Glyma01g29360	0.214762	1.32789	0.317446	-1.16259	0.985828	-1.01063	0.415857	1.19856	0.450137	1.29347	0.143733	-1.28804	0.772505	-1.03753	6.62413	-0.234538	0.170901	7.01746	0.0267652	0.18055	6.68678	0.136705	0.385286	6.6766	0.1746	0.129388	6.07294	-0.190578	0.0272318	6.34734	0.121444	0.0219626
11769449	Glyma01g29370	0.090364	-2.03243	0.0326955	-2.56238	0.334636	-1.8098	0.793078	1.04164	0.423405	-1.17863	0.498713	-1.21035	0.931152	-1.04952	8.90968	0.597672	0.15085	9.14898	0.656529	0.0749006	8.48205	0.360562	0.201517	7.65903	-0.425535	0.228519	7.18525	-0.700954	0.181122	7.33106	-0.495266	0.462599
11769459	Glyma01g29380	0.594322	1.10417	0.836873	-1.07278	0.605378	-1.3276	0.74349	1.07913	0.740305	1.12494	0.813162	-1.09767	0.354045	-1.30309	6.08236	-0.0234321	0.119154	6.28906	0.086441	0.228262	5.9258	0.146416	0.407952	5.79151	0.119533	0.163555	5.46113	-0.0149091	0.330645	5.17082	-0.2624	0.262883
11769470	Glyma01g29390	0.371038	-1.17446	0.10038	-1.29124	0.716187	-1.09402	0.733812	1.0674	0.584849	-1.11582	0.761612	-1.03001	0.777483	-1.0394	2.52804	0.205124	0.180446	2.59157	0.299227	0.112861	2.03952	0.0470199	0.171397	1.92822	-0.0268699	0.0595357	1.94483	-0.06953	0.0735875	1.82471	-0.0826163	0.127595
11769477	Glyma01g29430	0.765069	-1.13909	0.950307	-1.01444	0.965488	-1.03399	0.923039	1.05163	0.965316	-1.01959	0.193074	1.18085	0.889556	1.08048	3.91983	-0.0275961	0.436993	3.96023	0.0450311	0.249711	3.52916	-0.0555882	0.104837	3.19297	-0.215478	0.106274	3.372	0.0243508	0.0198858	3.17288	-0.103811	0.523158
11769482	Glyma01g29470	0.486051	1.30035	0.828963	-1.06851	0.486792	-1.22778	0.182329	1.55354	0.280546	1.28395	0.821466	1.11811	0.552608	-1.24346	7.72785	-0.292161	0.105401	8.51238	0.343402	0.279012	7.83416	0.0684314	0.244987	7.81764	0.0867335	0.397179	7.79705	0.247799	0.231304	7.2475	-0.227621	0.0843978
11769504	Glyma01g29530	0.387966	-1.23043	0.960047	-1.01288	0.634329	-1.16461	0.600822	-1.15475	0.959444	1.0127	0.828757	1.05198	0.811306	1.06994	6.27328	0.136808	0.224834	6.17084	-0.0707727	0.219202	5.96937	0.155021	0.110744	5.54391	-0.162354	0.122343	5.41988	-0.0892396	0.178462	5.40081	-0.0648241	0.260329
11769510	Glyma01g29540	0.600946	1.15432	0.214178	1.19722	0.937914	1.02304	0.544783	-1.10935	0.622667	1.09524	0.821277	-1.0696	0.923395	-1.0302	5.6298	-0.0723127	0.193784	5.54442	-0.222025	0.031058	5.41493	0.058936	0.121221	5.37329	0.134733	0.226306	5.08002	0.0376636	0.159136	5.0966	0.0918044	0.176552
11769514	Glyma01g29570	0.456445	-1.20142	0.309881	1.17771	0.946823	1.02528	0.653958	-1.08474	0.797302	-1.05993	0.319894	1.30439	0.53825	1.16213	2.87007	0.0711329	0.156298	2.70824	-0.0462113	0.13367	2.46123	-0.0128423	0.214718	2.22887	-0.193607	0.217396	2.55581	0.189769	0.141425	2.30954	0.0231694	0.159871
11769516	Glyma01g29580	0.828523	-1.06438	0.375802	1.26136	0.466979	1.38803	0.483984	-1.1126	0.359359	-1.13903	0.631686	1.2067	0.529478	1.29707	3.3557	-0.00896255	0.0465796	3.10941	-0.162898	0.16695	2.75947	-0.196768	0.163636	2.72326	-0.0989822	0.284845	2.98685	0.17208	0.278795	2.98605	0.276276	0.358115
11769519	Glyma01g29590	0.753075	1.10335	0.179502	-1.19515	0.731059	-1.10921	0.657488	1.09404	0.967084	1.01041	0.475722	-1.20532	0.519607	-1.21123	2.46568	0.00190655	0.205574	2.62036	0.131568	0.102365	2.20552	0.0168505	0.144942	2.27301	0.143792	0.251716	2.07086	-0.125623	0.0987508	1.94864	-0.132686	0.213255
11769524	Glyma01g29600	0.727018	1.13883	0.286004	1.4117	0.482439	1.35315	0.870793	-1.05945	0.864294	1.06015	0.704961	1.17005	0.510182	1.25966	4.32208	-0.184399	0.276298	4.21061	-0.267708	0.231765	4.03995	-0.10013	0.261846	3.94662	0.00315372	0.277299	4.07867	0.229721	0.306317	4.11632	0.336194	0.272374
11769536	Glyma01g29620	0.525243	-1.16175	0.965856	1.00779	0.992442	1.00546	0.948986	-1.01923	0.92542	-1.02879	0.409046	1.14872	0.637366	1.13541	2.42986	0.0652107	0.257778	2.40634	0.0377377	0.105518	2.09995	0.0242685	0.195702	1.90078	-0.151086	0.0144572	2.11908	0.0489353	0.169662	2.00658	0.0321294	0.292237
11769541	Glyma01g29630	0.372326	-1.38243	0.0558696	-1.414	0.371069	-1.34016	0.276481	-1.36863	0.23937	-1.4912	0.251326	-1.39988	0.200176	-1.4456	7.33851	0.585492	0.277631	7.05913	0.132755	0.105267	6.49788	0.00901572	0.25679	6.55286	0.118281	0.265263	5.83048	-0.367024	0.0443855	5.74187	-0.413386	0.0994425
11769554	Glyma01g29640	0.64307	-1.06902	0.284156	-1.14381	0.602139	-1.14891	0.961875	-1.00555	0.631845	1.07672	0.695318	-1.0759	0.994323	1.00185	2.44992	0.0556351	0.0273827	2.45053	0.0476468	0.103244	2.27612	0.162274	0.188693	2.04399	-0.0406547	0.152639	1.97654	-0.146204	0.107331	1.96174	-0.0379902	0.141482
11769559	Glyma01g29650	0.355722	1.39134	0.604062	1.1458	0.852897	1.12047	0.894078	1.05107	0.73189	1.12695	0.663903	-1.15529	0.827842	-1.10186	3.09795	-0.299359	0.314275	3.15034	-0.227498	0.198996	2.95757	-0.126931	0.277359	3.09506	0.177111	0.204571	2.87577	-0.0311387	0.265446	2.85418	0.0371722	0.398835
11769562	Glyma01g29660	0.901041	1.01517	0.199451	-1.20729	0.869293	-1.08179	0.371975	1.15336	0.883181	1.04533	0.49449	-1.06263	0.802091	-1.05058	2.30789	0.0238895	0.0705309	2.57963	0.229734	0.160512	2.15513	0.0878447	0.325402	2.03524	0.0456041	0.0900641	2.01814	-0.0420376	0.0183436	1.91839	-0.0255787	0.179432
11769566	Glyma01g29670	0.60316	-1.16848	0.966857	1.00528	0.916294	-1.05266	0.112789	1.89323	0.0814881	2.7773	0.0559836	2.22387	0.0232798	3.08286	6.24158	-0.910908	0.280526	7.25615	0.00993824	0.0931936	7.37232	0.562776	0.366015	5.59007	-1.13554	0.164708	6.5633	0.0175368	0.104124	7.00034	0.488736	0.0467166
11769571	Glyma01g29700	0.484649	1.39965	0.278646	1.20653	0.813761	1.18419	0.557113	-1.18156	0.260002	-1.48861	0.47853	-1.37068	0.362891	-1.75946	6.28911	0.0607939	0.27403	6.14916	-0.179898	0.175432	5.39842	-0.513175	0.291993	6.35436	0.545858	0.446734	5.68595	0.0909619	0.106075	5.28452	-0.269276	0.505979
11769575	Glyma01g29800	0.259176	-1.57734	0.0970751	-1.20567	0.376897	1.49866	0.429335	-1.25033	0.175723	-1.848	0.878875	1.04634	0.372158	1.27917	3.65918	0.498649	0.315379	3.26348	0.176342	0.0350712	2.31925	-0.387312	0.344493	2.50473	-0.158845	0.244626	2.56664	-0.0934946	0.0890534	2.7222	0.196358	0.174573
11769580	Glyma01g29810	0.914574	1.08108	0.234681	-1.38157	0.596471	-1.41143	0.945199	1.04062	0.784515	-1.18965	0.465039	-1.43529	0.213249	-1.81525	5.56174	0.178924	0.534736	5.66941	0.236365	0.121354	4.96584	-0.0716132	0.525575	5.18722	0.291396	0.419259	4.50036	-0.229946	0.286549	4.10409	-0.568768	0.235556
11769584	Glyma01g29820	0.382869	1.22023	0.0725772	-1.15757	0.555359	-1.08713	0.307507	1.15536	0.471585	1.11694	0.326906	-1.22257	0.3419	-1.18767	2.37181	-0.0807422	0.147456	2.5831	0.127603	0.0252367	2.22039	0.0788078	0.121513	2.31439	0.206415	0.192702	2.07237	-0.0835003	0.0547552	2.00305	-0.0417226	0.0326254
11769590	Glyma01g29830	0.839147	1.10523	0.476105	1.22099	0.961836	-1.02531	0.956006	1.03026	0.899868	-1.06885	0.706106	1.13816	0.332451	-1.21122	5.80656	-0.046477	0.465449	5.93137	-0.00347344	0.185534	5.38754	-0.14254	0.332847	5.49489	0.0978708	0.160514	5.48315	0.284578	0.301691	4.98904	-0.178595	0.140128
11769592	Glyma01g29860	0.298835	-1.35248	0.88465	-1.0776	0.982711	-1.00663	0.91076	-1.04504	0.615075	1.12826	0.735545	1.20099	0.0953223	1.5159	5.37911	-0.0744901	0.244123	5.35753	-0.138045	0.29792	5.20554	0.0996044	0.16905	4.41066	-0.510099	0.167619	4.54559	-0.245872	0.508592	4.83359	0.0900766	0.0989853
11769596	Glyma01g29870	0.12751	1.382	0.300711	1.71959	0.622399	1.32083	0.325942	1.60644	0.0916751	1.94314	0.161133	1.99885	0.162436	1.85714	3.0156	-0.816749	0.0769207	3.68933	-0.132884	0.511476	3.65377	0.141645	0.315451	2.9764	-0.349994	0.144647	3.89617	0.64918	0.365565	3.71817	0.543086	0.386344
11769600	Glyma01g29890	0.590275	1.09784	0.844548	1.04841	0.962162	1.01184	0.30257	-1.10254	0.711109	-1.05456	0.653483	-1.15452	0.42446	-1.14419	2.45682	0.0479412	0.0847157	2.32156	-0.0928851	0.052886	2.10602	-0.0287029	0.152711	2.27235	0.182607	0.168649	2.07321	-0.0246829	0.276832	2.00676	-0.0117184	0.0786665
11769607	Glyma01g29920	0.834199	1.08089	0.665343	1.1574	0.741541	1.15078	0.985791	1.01066	0.97273	-1.01293	0.705344	1.0822	0.893688	1.05107	5.1552	-0.179223	0.314829	5.18893	-0.163918	0.416701	4.78392	-0.197752	0.207407	4.73598	-0.0669999	0.195232	4.70329	0.0469642	0.0720682	4.61959	0.00486326	0.296637
11769611	Glyma01g29930	0.050494	1.50254	0.141373	1.42368	0.352486	1.33265	0.851451	-1.04286	0.15179	1.31825	0.386683	-1.10062	0.385637	1.16919	11.3021	-0.414253	0.021696	11.4041	-0.474792	0.230773	11.6017	-0.0156345	0.188671	11.6957	0.173149	0.0922483	11.4309	0.0348301	0.0627014	11.8019	0.398663	0.174233
11769616	Glyma01g29960	0.52254	-1.2056	0.207148	-1.59613	0.915126	1.04416	0.250797	1.6945	0.948387	-1.0192	0.320024	1.27991	0.467349	1.23513	3.67178	0.00302569	0.287085	4.41869	0.763885	0.362178	3.25995	-0.024418	0.101376	2.8572	-0.266728	0.140481	3.16708	0.0893106	0.195869	3.03386	0.0379295	0.289776
11769618	Glyma01g29980	0.376971	1.25452	0.675689	-1.09947	0.844355	-1.10451	0.406879	1.12669	0.833112	1.02915	0.560337	-1.22421	0.47544	-1.34639	2.82904	-0.0681647	0.0745712	2.95766	0.103921	0.141765	2.50907	-0.0267134	0.137894	2.71357	0.258971	0.261767	2.45651	-0.0328821	0.24468	2.19955	-0.170126	0.380143
11769620	Glyma01g30000	0.518081	1.14692	0.52021	1.07712	0.364361	-1.0673	0.862156	-1.0234	0.412526	1.07727	0.720635	-1.08972	0.504603	-1.1363	2.56519	-0.0226153	0.0945613	2.52596	-0.0559816	0.0986114	2.38071	0.0847668	0.0579002	2.39682	0.175147	0.21172	2.30793	0.0511932	0.108494	2.14585	-0.00920272	0.0161248
11769626	Glyma01g30010	0.564666	1.13664	0.653521	1.13157	0.894603	1.05009	0.968479	-1.00771	0.461119	1.11654	0.981499	-1.01223	0.929743	1.03152	2.34461	-0.0994739	0.150353	2.37918	-0.110551	0.0986737	2.26961	0.0595573	0.108913	2.20756	0.0853049	0.191249	2.25544	0.067769	0.331229	2.19067	0.130072	0.260227
11769633	Glyma01g30060	0.58906	1.12869	0.580885	-1.18788	0.9716	-1.02309	0.44336	1.13693	0.944556	-1.01882	0.697961	-1.17927	0.669329	-1.17649	3.07662	-0.0887882	0.173521	3.19288	0.0963573	0.0743727	2.64346	-0.11569	0.219326	2.7557	0.0858628	0.171609	2.57113	-0.152036	0.3883	2.4442	-0.148629	0.370641
11769638	Glyma01g30070	0.530562	1.13446	0.724098	1.07836	0.891482	-1.04906	0.770158	1.0404	0.810771	1.0513	0.978657	-1.01117	0.582299	-1.13204	2.96096	-0.0440904	0.134325	2.95501	0.0130475	0.0623137	2.6507	0.0280844	0.202455	2.64285	0.137918	0.17473	2.61922	0.121893	0.256238	2.40552	-0.0410116	0.176492
11769642	Glyma01g30080	0.498495	1.07971	0.879694	1.03959	0.51337	1.14826	0.866136	-1.05045	0.199247	-1.26841	0.432243	-1.09098	0.140566	-1.19269	2.93254	0.0787488	0.0986271	2.81232	0.00774797	0.281453	2.22467	-0.264276	0.170368	2.58391	0.189386	0.0745281	2.48926	0.0637615	0.0854475	2.27052	-0.064827	0.0765929
11769646	Glyma01g30280	0.337728	-1.50536	0.836458	-1.07314	0.982492	-1.01214	0.523744	-1.3025	0.376828	-1.23378	0.856991	1.07697	0.682947	1.20548	3.12799	0.312674	0.281691	2.68379	-0.0686088	0.380811	2.43487	0.00958252	0.0549992	2.09956	-0.277437	0.344257	2.21321	-0.170452	0.130429	2.27838	-0.00782617	0.347094
11769648	Glyma01g30290	0.852152	-1.04349	0.781813	-1.0418	0.922836	-1.04104	0.816778	1.05756	0.746489	1.08525	0.647401	1.05927	0.702293	1.08781	2.45284	-0.0232002	0.217454	2.54703	0.0575393	0.137723	2.30112	0.0948275	0.209824	2.05833	-0.0846159	0.0593704	2.19086	-0.00154352	0.113113	2.11139	0.0368063	0.225724
11769656	Glyma01g30310	0.815627	1.04246	0.286582	1.32586	0.736367	1.09107	0.590554	-1.1587	0.760447	1.05799	0.602636	1.09766	0.534907	1.10733	4.14888	-0.081948	0.123646	3.87738	-0.294452	0.287664	3.86139	-0.000617822	0.181714	3.6454	-0.021951	0.131231	3.70403	0.112475	0.127984	3.6464	0.125128	0.125586
11769658	Glyma01g30340	0.0676237	-1.13887	0.682517	1.11546	0.97876	-1.01352	0.734325	-1.0904	0.502379	-1.12423	0.393172	1.16505	0.998804	-1.00049	2.67302	0.153117	0.0389651	2.50027	0.0282614	0.280341	2.15125	-0.0158199	0.213985	2.10792	-0.0344855	0.00566704	2.35734	0.185904	0.180668	2.05045	-0.0351905	0.25799
11769661	Glyma01g30350	0.737504	-1.06859	0.82205	1.0348	0.345799	1.21964	0.532193	-1.10072	0.078157	-1.20051	0.986357	1.0046	0.739434	1.08562	2.72815	0.105941	0.0379352	2.55595	-0.0325029	0.17138	2.11096	-0.157703	0.0706371	2.26468	0.0102355	0.203234	2.27628	0.0168547	0.0569903	2.2559	0.128754	0.159251
11769666	Glyma01g30370	0.892281	1.03487	0.142919	2.04713	0.206538	1.64733	0.310212	-1.19361	0.157661	-1.55113	0.334067	1.65728	0.903545	1.02623	5.32895	-0.0119923	0.183093	5.11705	-0.267327	0.0257473	4.35999	-0.645309	0.249672	4.86856	0.0374618	0.158355	5.42285	0.766277	0.48807	4.70631	0.0748226	0.122076
11769669	Glyma01g30390	0.762757	1.08367	0.405877	1.31551	0.401864	1.38799	0.380232	-1.29136	0.208661	-1.43057	0.887067	-1.06377	0.702499	-1.11691	5.15069	0.0986602	0.169896	4.80068	-0.27023	0.27156	4.28811	-0.417932	0.254376	4.75405	0.214585	0.216482	4.50444	0.125394	0.310236	4.39113	0.0550669	0.217333
11769677	Glyma01g30410	0.584806	1.10452	0.271638	-1.27045	0.942712	1.03174	0.578982	-1.08252	0.202608	-1.18799	0.200082	-1.51903	0.439464	-1.27179	3.70744	0.128316	0.0901101	3.52652	0.0139259	0.136593	3.06894	-0.120201	0.112491	3.30093	0.271735	0.176573	2.72683	-0.331414	0.21713	2.85369	-0.0751234	0.294904
11769680	Glyma01g30430	0.919293	-1.04285	0.493642	1.17452	0.648783	1.17964	0.983368	-1.00619	0.737442	-1.08185	0.630315	1.21731	0.747231	1.13711	2.30819	0.000537912	0.225933	2.33093	-0.00835935	0.122588	1.91976	-0.112968	0.167435	1.925	-0.0599914	0.314539	2.25329	0.22371	0.271561	2.04527	0.125379	0.272377
11769682	Glyma01g30450	0.276389	-1.32283	0.362174	1.34587	0.63486	1.14756	0.243011	-1.45488	0.225902	-1.37061	0.555611	1.22371	0.617377	1.10755	5.90489	0.338753	0.252312	5.43036	-0.202143	0.197871	5.12166	-0.116067	0.134191	5.01742	-0.0648719	0.0498957	5.1314	0.226394	0.350156	4.95764	0.0825057	0.21813
11769690	Glyma01g30460	0.443305	1.18534	0.508822	1.06585	0.860083	1.06881	0.785378	-1.05653	0.606473	-1.13179	0.317009	-1.17497	0.308267	-1.25518	2.51127	0.0108778	0.215013	2.42731	-0.0684503	0.0445411	2.0513	-0.167733	0.205531	2.40574	0.256175	0.106625	2.19783	0.0235521	0.114055	2.02908	-0.0717211	0.213131
11769694	Glyma01g30480	0.206143	1.19971	0.870655	1.03116	0.917368	-1.02442	0.417359	1.16681	0.415981	1.12981	0.986983	1.00289	0.445266	-1.0878	2.91178	-0.20821	0.116066	3.11368	0.0143634	0.17829	2.73641	-0.0321271	0.142144	2.71498	0.0544747	0.0662572	2.71036	0.0586345	0.123877	2.50388	-0.0669368	0.102227
11769696	Glyma01g30490	0.531919	1.19972	0.878868	1.04871	0.857166	1.11134	0.940787	1.03203	0.997897	-1.00096	0.689264	-1.10849	0.855511	-1.08056	2.63146	-0.176327	0.31249	2.62557	-0.130836	0.257218	2.24903	-0.17771	0.200088	2.46487	0.0863744	0.0646329	2.32071	-0.0622187	0.249439	2.25602	-0.0254081	0.415405
11769702	Glyma01g30500	0.962646	1.01544	0.525215	1.12595	0.797829	1.07722	0.881679	1.02647	0.921727	-1.00923	0.694348	1.13817	0.895955	1.05113	2.21432	-0.0415855	0.0935082	2.28581	-0.00389914	0.150553	1.94046	-0.0548471	0.0371738	1.98611	-0.019475	0.273562	2.14559	0.167243	0.182817	1.96451	0.0524723	0.236869
11769708	Glyma01g30540	0.609261	1.06269	0.921954	-1.01762	0.581256	1.20069	0.818763	1.03409	0.982228	1.00446	0.814612	-1.04577	0.574321	1.13489	2.2566	-0.0608735	0.0644031	2.33701	-0.0125157	0.141516	1.98301	-0.0544558	0.192134	2.03193	0.0268526	0.111787	2.03172	-0.0377095	0.138813	2.14236	0.209409	0.221929
11769712	Glyma01g30550	0.973008	-1.01571	0.398136	1.55912	0.586934	1.40101	0.246902	-1.51451	0.435498	-1.41922	0.960575	1.04563	0.995862	1.00267	4.98384	0.143251	0.227887	4.37505	-0.455595	0.277546	4.1259	-0.36185	0.503598	4.42158	0.120764	0.336876	4.36479	0.185139	0.594097	4.25403	0.124615	0.219423
11769717	Glyma01g30580	0.927877	1.04185	0.915525	-1.02676	0.972089	1.02269	0.893632	1.06304	0.961522	-1.02541	0.982502	-1.0063	0.888293	-1.04462	3.1672	0.0149031	0.388265	3.24291	0.103096	0.236403	2.80511	-0.021292	0.350547	2.74966	0.0740534	0.156615	2.74634	0.0649947	0.145167	2.59737	0.011077	0.253405
11769721	Glyma01g30660	0.552844	-1.15491	0.616651	1.10765	0.496564	1.1292	0.681694	-1.09334	0.490803	-1.15902	0.558476	1.17002	0.404489	1.1252	3.44864	0.0782928	0.223451	3.25531	-0.0504448	0.101588	2.84487	-0.134612	0.145424	2.72078	-0.129483	0.1439	2.91769	0.0970554	0.236789	2.77994	0.0406923	0.0594269
11769724	Glyma01g30670	0.252743	1.33843	0.186258	1.84238	0.733586	1.20448	0.718208	1.06674	0.428234	1.11224	0.449421	1.4684	0.998805	1.00093	2.79133	-0.231345	0.119522	2.86539	-0.138136	0.160315	2.62166	-0.0778784	0.113782	2.76824	0.189195	0.219283	3.29741	0.743437	0.472806	2.6758	0.190534	0.453813
11769729	Glyma01g30870	0.947586	1.01659	0.931569	-1.01443	0.89649	-1.07632	0.978565	1.0039	0.769282	1.07642	0.934465	-1.02726	0.970479	-1.01649	2.73214	0.0243243	0.0880459	2.7049	0.0299372	0.0948602	2.49119	0.13057	0.284235	2.35006	0.0480585	0.206144	2.31187	0.00926248	0.160712	2.2485	0.0244588	0.323516
11769735	Glyma01g30880	0.746423	1.12923	0.53343	1.14959	0.0991222	1.1464	0.891586	1.05967	0.96803	1.01468	0.749203	1.07878	0.842706	1.03011	4.46874	-0.115647	0.363689	4.54538	-0.032033	0.218141	4.12986	-0.0946166	0.0272672	4.08404	0.0596913	0.145036	4.09407	0.169085	0.181556	3.96923	0.102489	0.0322209
11769739	Glyma01g30900	0.954486	-1.04971	0.409427	-1.5455	0.758478	-1.21686	0.879699	1.11348	0.786763	-1.1587	0.690847	-1.32225	0.633639	-1.3432	4.4478	0.251196	0.506792	4.60919	0.406274	0.511444	3.85871	0.0386848	0.39418	3.83547	0.181198	0.564699	3.36974	-0.2218	0.418013	3.25762	-0.244479	0.367872
11769742	Glyma01g30910	0.563124	-1.20645	0.252941	-1.15955	0.92713	1.02365	0.554974	-1.10988	0.164362	-1.37182	0.860197	-1.06674	0.739706	-1.1108	7.80524	0.261412	0.199933	7.8394	0.111008	0.029195	7.1035	-0.194676	0.112907	7.26359	-0.00935427	0.293439	6.96048	-0.102557	0.147704	6.84437	-0.16095	0.152184
11769749	Glyma01g31140	0.807378	1.08127	0.904711	1.02842	0.828356	1.08946	0.927801	-1.03373	0.868684	-1.06594	0.717179	-1.08685	0.686539	-1.05791	3.7342	-0.0229278	0.295137	3.6176	-0.0707833	0.188886	3.24525	-0.115047	0.313066	3.29563	0.0897926	0.134965	3.14476	-0.0303577	0.184066	3.08961	0.00857178	0.0624455
11769755	Glyma01g31160	0.444859	-1.20415	0.769842	-1.12997	0.864703	1.15406	0.96306	1.02887	0.734719	-1.10724	0.258041	1.09642	0.691252	1.25506	2.25759	0.195791	0.259617	2.33615	0.236856	0.502	1.89341	0.0488165	0.250133	1.74507	-0.0722212	0.0453625	1.9371	0.0605736	0.0599722	2.00586	0.255531	0.607188
11769758	Glyma01g31170	0.108285	2.16925	0.049869	2.14237	0.0836638	2.44662	0.217679	1.54737	0.851585	1.05565	0.152022	1.5282	0.448812	1.19063	6.01617	-0.866874	0.260858	6.74335	-0.237055	0.220459	5.76005	-0.788748	0.197453	6.73538	0.250319	0.227267	7.15783	0.862154	0.0415412	6.72669	0.502045	0.114952
11769765	Glyma01g31180	0.255078	1.51116	0.037662	2.96854	0.222126	1.79733	0.659198	1.1082	0.221288	1.422	0.116869	2.17697	0.187868	1.69129	4.52151	-0.531045	0.248952	4.67893	-0.382821	0.0879333	4.67442	-0.0231255	0.191496	4.5798	0.0646075	0.25486	5.55627	1.18693	0.240821	5.14937	0.822732	0.290645
11769770	Glyma01g31260	0.797906	1.12486	0.955267	1.01759	0.678081	1.10812	0.87448	-1.07064	0.741591	-1.13606	0.647401	-1.1835	0.483499	-1.15322	5.86535	0.0340643	0.414163	5.83933	-0.0644096	0.148967	5.33904	-0.14997	0.206328	5.57731	0.203811	0.216588	5.1399	-0.0392497	0.304624	5.13794	-0.00185219	0.0631838
11769775	Glyma01g31270	0.540408	1.20116	0.598572	-1.1386	0.790074	1.17413	0.400886	1.25151	0.383145	1.33818	0.807359	-1.09279	0.498344	1.30807	5.72805	-0.272366	0.240796	6.12157	0.0513026	0.173484	5.80359	0.147908	0.324656	5.53335	-0.00793552	0.222803	5.22047	-0.135957	0.259123	5.68766	0.379501	0.379162
11769782	Glyma01g31290	0.964537	-1.00766	0.824225	-1.07535	0.338942	1.13618	0.953807	1.02053	0.677035	-1.03738	0.879105	-1.0457	0.474868	1.10363	2.48108	-0.0279717	0.0777411	2.51809	0.00134822	0.318017	2.12293	-0.0809166	0.075041	2.09454	-0.0389847	0.130149	2.09113	-0.103456	0.22176	2.175	0.103278	0.0801362
11769788	Glyma01g31320	0.615776	-1.11798	0.39616	-1.13724	0.521279	-1.13211	0.0449536	-1.50492	0.0357421	-1.99571	0.210366	-1.53085	0.0603275	-2.02094	8.69346	0.612751	0.0648279	8.29757	0.02306	0.0403265	7.47458	-0.384154	0.159072	8.28758	0.451855	0.231876	7.483	-0.162482	0.184639	7.00753	-0.563171	0.0642716
11769792	Glyma01g31350	0.758219	-1.09687	0.929367	-1.02575	0.444846	-1.19614	0.572274	-1.2233	0.606473	-1.15751	0.447689	-1.14399	0.115524	-1.26228	2.90135	0.219591	0.299999	2.49057	-0.071185	0.277493	2.30981	0.00856527	0.183035	2.29883	0.0862048	0.0850148	2.16656	-0.107869	0.160588	1.93992	-0.249821	0.0903816
11769801	Glyma01g31370	0.986545	1.00895	0.877688	1.04226	0.982303	-1.00897	0.749201	-1.0871	0.995806	1.0016	0.92975	-1.05235	0.973309	-1.01637	3.88937	0.00226076	0.285901	3.70503	-0.118225	0.0339585	3.51324	0.00457025	0.105292	3.36104	0.0151141	0.351361	3.21811	-0.0585037	0.306301	3.18904	-0.00831612	0.234075
11769809	Glyma01g31380	0.713498	-1.05247	0.853263	1.06311	0.883508	1.05236	0.498676	-1.19382	0.305086	-1.13156	0.833588	-1.06697	0.942788	-1.02165	2.92613	0.118499	0.126432	2.59102	-0.137081	0.270668	2.38226	-0.059812	0.0623561	2.40273	0.0447208	0.0751897	2.34281	-0.0487946	0.272951	2.29153	0.0138128	0.260459
11769813	Glyma01g31390	0.888969	-1.02268	0.820479	-1.03189	0.785394	1.09673	0.651765	-1.05869	0.372128	-1.20449	0.705894	-1.06822	0.705839	-1.0739	3.09392	0.103965	0.132921	2.93376	0.0216793	0.0535695	2.40761	-0.164462	0.213327	2.58013	0.0716038	0.0786155	2.50778	-0.0236091	0.155406	2.38759	-0.0312514	0.183881
11769816	Glyma01g31430	0.580053	-1.16973	0.44874	1.19224	0.757378	1.09785	0.472365	-1.22418	0.513593	-1.21648	0.639088	1.13921	0.691463	1.05566	3.79157	0.227667	0.303532	3.42562	-0.0641474	0.099389	3.12264	-0.0550455	0.217398	3.02644	0.00149266	0.0571421	3.15736	0.189527	0.27625	2.97903	0.0796369	0.133588
11769820	Glyma01g31470	0.766443	1.06908	0.701998	-1.08149	0.543904	-1.11191	0.896068	-1.0429	0.464842	-1.14059	0.207736	-1.20581	0.121157	-1.35584	6.37847	0.122332	0.212289	6.4417	0.061728	0.238488	5.87973	-0.0674438	0.0702853	6.08236	0.218705	0.0936112	5.59458	-0.0512967	0.0888814	5.38419	-0.220481	0.138503
11769826	Glyma01g31480	0.97319	-1.00955	0.417318	-1.44372	0.814991	1.06231	0.298511	1.19306	0.868141	-1.02523	0.767361	-1.19866	0.875924	1.04606	5.11171	-0.030121	0.11794	5.41575	0.224544	0.13396	4.72975	-0.0660661	0.118399	4.56729	-0.0438315	0.220206	4.19453	-0.30525	0.551817	4.44556	0.0211349	0.173988
11769830	Glyma01g31530	0.961496	1.02276	0.432534	1.14755	0.948531	1.03149	0.956006	1.02654	0.807122	1.10806	0.379897	1.15179	0.572879	1.11753	3.56625	-0.0849088	0.412157	3.56413	-0.0471234	0.153427	3.36703	0.0631265	0.263977	3.08344	-0.052446	0.0290333	3.23268	0.151429	0.15873	3.11728	0.107861	0.215423
11769836	Glyma01g31560	0.707473	1.05754	0.75911	-1.06905	0.730012	1.10244	0.986026	-1.00521	0.984818	1.00352	0.434677	-1.13646	0.838179	1.04612	2.27657	0.0102132	0.0453885	2.28905	0.00271825	0.255233	2.02739	0.0152762	0.180968	2.03645	0.090932	0.151105	1.96197	-0.0936098	0.0721809	2.05872	0.155979	0.160628
11769838	Glyma01g31620	0.138097	1.17964	0.601096	1.16274	0.858111	1.07463	0.25507	1.19247	0.126303	1.25661	0.630036	1.17539	0.620154	1.14474	1.97617	-0.256722	0.0277438	2.3193	-0.00277098	0.153846	2.1189	0.0728115	0.135778	1.97239	-0.0183799	0.0849457	2.19843	0.214758	0.330537	2.10565	0.176645	0.285852
11769842	Glyma01g31660	0.162244	-1.95566	0.0819709	-2.05307	0.689048	-1.19842	0.591751	1.17682	0.688423	-1.13338	0.780595	1.12099	0.351066	1.43983	5.42269	0.394495	0.289842	5.71274	0.629391	0.191137	4.90051	0.213869	0.248771	3.91372	-0.573162	0.292971	3.98352	-0.40839	0.262789	4.27391	-0.0472651	0.306057
11769846	Glyma01g31670	0.320525	-1.30049	0.697243	-1.17139	0.968167	1.01634	0.611885	-1.15575	0.0543769	-1.41109	0.946657	-1.04101	0.863721	-1.0676	3.47962	0.316651	0.076694	3.20139	0.107822	0.316414	2.56804	-0.180163	0.0881254	2.60076	-0.0624061	0.262568	2.58186	-0.120397	0.395075	2.41494	-0.156776	0.265965
11769850	Glyma01g31680	0.447845	1.25537	0.0878836	1.45263	0.21514	1.3472	0.281687	1.44947	0.92001	1.03367	0.0477566	1.67723	0.249711	1.10928	3.53918	-0.392865	0.312077	4.06779	0.142656	0.173762	3.22556	-0.345086	0.169498	3.34023	-0.0647501	0.0905631	3.99484	0.681326	0.0339585	3.35441	0.0848796	0.0219212
11769852	Glyma01g31700	0.561343	1.12289	0.721292	-1.06235	0.914736	1.04207	0.774474	1.03568	0.158545	1.26417	0.593443	-1.15181	0.587338	1.17318	2.81128	-0.10233	0.113972	2.83317	-0.0517534	0.0695709	2.84743	0.235866	0.120697	2.53375	0.0648919	0.186333	2.35812	-0.139017	0.19762	2.66093	0.295322	0.265339
11769857	Glyma01g31710	0.840365	1.02514	0.880839	-1.03788	0.671439	1.12569	0.900861	1.03538	0.647621	-1.02024	0.862249	-1.02762	0.777198	1.0763	2.8851	-0.0017697	0.00532415	2.86819	0.0483848	0.276071	2.49691	-0.0306791	0.0538807	2.47925	0.0340555	0.122895	2.43736	-0.00525355	0.0672491	2.48112	0.140134	0.237396
11769863	Glyma01g31720	0.151111	-2.92928	0.050786	-3.27403	0.180453	-3.83414	0.921923	1.0614	0.333649	1.80467	0.918586	-1.05303	0.523745	1.37876	6.05446	0.625797	0.563461	6.22498	0.71177	0.162883	6.55298	1.47753	0.456311	3.97645	-0.924749	0.266712	3.82299	-0.999296	0.317516	4.27749	-0.461376	0.489913
11769865	Glyma01g31730	0.0761913	-2.03948	0.192924	-1.78939	0.1639	-1.74284	0.139387	2.2837	0.41065	1.2038	0.0733912	2.60288	0.148826	1.4087	4.06395	-0.0550142	0.159128	5.28913	1.13636	0.423472	3.968	0.212587	0.224212	2.50234	-1.08322	0.178343	3.77825	0.296895	0.241975	2.86151	-0.588856	0.120807
11769870	Glyma01g31740	0.408112	1.23629	0.986479	1.00418	0.630725	1.1152	0.548432	1.13915	0.643394	1.08675	0.813062	-1.08076	0.943729	-1.02009	2.31663	-0.195281	0.203804	2.57066	-0.00732803	0.141769	2.19762	-0.0752583	0.0878485	2.30339	0.110736	0.185011	2.22077	-0.00131496	0.245094	2.22269	0.0820421	0.179678
11769873	Glyma01g31750	0.101151	-2.35801	0.119628	-2.20026	0.340099	-1.50304	0.200118	1.45649	0.593259	-1.09064	0.396429	1.56091	0.390788	1.43845	8.95162	0.226259	0.0981212	9.65557	0.768754	0.256651	8.63483	0.101079	0.175656	7.49357	-1.01131	0.35051	7.94145	-0.368922	0.398929	7.76702	-0.486802	0.304123
11769877	Glyma01g31760	0.688707	-1.09357	0.641457	1.15865	0.906139	-1.03575	0.751148	-1.06389	0.697437	1.08614	0.667734	1.19098	0.448633	1.14677	6.80747	-0.0261963	0.14341	6.85561	-0.115551	0.160324	6.61953	0.0930095	0.216497	6.30959	-0.155246	0.189748	6.34122	0.0969006	0.364511	6.24687	0.0423311	0.0623965
11769879	Glyma01g31770	0.196334	-1.83518	0.090192	-2.47622	0.821267	-1.06696	0.366143	1.19378	0.110489	-1.74276	0.847182	-1.13029	0.97642	-1.01323	8.69247	0.66015	0.212706	9.1173	0.915681	0.0276539	7.6814	-0.141226	0.221194	7.57295	-0.215772	0.373729	7.19998	-0.392459	0.437687	7.29442	-0.234735	0.0733707
11769881	Glyma01g31780	0.895727	-1.05722	0.115131	-2.03604	0.906242	-1.09097	0.182843	1.45259	0.808869	-1.12599	0.579447	-1.32579	0.680185	-1.16193	6.69702	0.119959	0.148095	7.35603	0.658584	0.205532	6.22701	-0.0512327	0.551345	6.25153	0.0396775	0.377852	5.61824	-0.367179	0.36246	5.758	-0.17685	0.09266
11769884	Glyma01g31830	0.672788	-1.13127	0.26054	-1.87943	0.266463	-1.47125	0.446029	1.38479	0.76224	1.08936	0.741811	-1.19971	0.408582	-1.19385	6.31069	0.137544	0.305404	6.89466	0.607212	0.373428	6.1205	0.261029	0.140431	5.72257	-0.040398	0.0700268	5.27401	-0.303083	0.539389	5.22573	-0.296015	0.225476
11769888	Glyma01g31840	0.596976	-1.10009	0.787738	-1.06456	0.588518	1.13212	0.281668	-1.26859	0.136472	-1.39432	0.411129	-1.22761	0.500663	-1.11955	5.95599	0.262348	0.137984	5.69591	-0.0808744	0.182588	5.15744	-0.217218	0.161616	5.36851	0.124722	0.139412	4.89083	-0.171132	0.211453	4.97285	-0.0381943	0.123212
11769894	Glyma01g31880	0.981325	1.00775	0.97785	-1.00324	0.511667	-1.14281	0.977026	-1.00714	0.897273	1.02857	0.947658	-1.01823	0.596069	-1.11967	2.25845	0.0324223	0.18833	2.28749	0.0221617	0.117684	2.06773	0.0730645	0.143795	1.98734	0.043559	0.20897	2.01968	0.0174959	0.0579	1.79049	-0.119519	0.107296
11769899	Glyma01g31890	0.124018	1.41642	0.566566	1.16983	0.53828	-1.28238	0.332947	1.07095	0.362898	1.21277	0.752757	-1.13057	0.196303	-1.49772	4.10163	-0.0944994	0.0757417	4.17303	0.00439652	0.0086751	4.01606	0.183806	0.242894	4.04339	0.407754	0.155249	3.77563	0.230699	0.347165	3.32803	-0.175015	0.26399
11769906	Glyma01g31910	0.579801	1.1235	0.71901	1.14867	0.718565	-1.09911	0.814994	1.11065	0.830707	1.04812	0.5615	1.13553	0.371043	-1.17815	2.52876	-0.12227	0.223729	2.71287	0.0291347	0.422342	2.35053	-0.0544668	0.11827	2.35956	0.0457253	0.0501381	2.52842	0.229094	0.220174	2.08318	-0.190799	0.193172
11769912	Glyma01g31980	0.184775	1.14571	0.839411	1.03079	0.981018	1.00536	0.505664	1.08614	0.885399	1.00988	0.884972	-1.02334	0.390061	-1.12845	2.34853	-0.0621918	0.0209107	2.50667	0.0570184	0.140161	2.08548	-0.0480039	0.0719981	2.21219	0.134055	0.0895851	2.21549	0.100775	0.106053	1.99411	-0.0402866	0.125144
11769916	Glyma01g32010	0.892355	-1.05002	0.497244	1.15079	0.927257	1.04671	0.422898	-1.27786	0.642897	-1.17745	0.848655	-1.05753	0.784628	-1.07132	4.01236	0.162304	0.288761	3.59149	-0.191426	0.184883	3.40254	-0.0733622	0.325533	3.40048	0.0918932	0.189115	3.27187	0.0111985	0.186325	3.16908	-0.00750176	0.176986
11769919	Glyma01g32030	0.792567	1.11979	0.137658	-1.2913	0.647121	-1.26779	0.606065	1.17692	0.552297	1.28093	0.479629	-1.22863	0.770959	-1.1083	2.75128	-0.093735	0.328092	2.92015	0.141281	0.14981	2.75378	0.263461	0.400329	2.43789	0.0694994	0.289758	2.21816	-0.227548	0.0798607	2.24799	-0.0788519	0.220304
11769924	Glyma01g32040	0.0250914	-2.44155	0.355794	-1.53052	0.820191	-1.16305	0.846286	-1.10252	0.0712941	-3.28571	0.193505	1.44692	0.122951	-1.56517	4.87594	1.09042	0.0447013	4.75704	0.949621	0.520312	2.72563	-0.625785	0.486667	3.04806	-0.19738	0.083181	3.5072	0.335603	0.226355	2.33806	-0.843696	0.233643
11769930	Glyma01g32050	0.962678	-1.00781	0.780294	1.10683	0.866242	-1.05132	0.825435	-1.05145	0.819222	1.05427	0.89945	1.06089	0.867591	1.01064	2.60293	-0.00908375	0.133669	2.47899	-0.0814615	0.199703	2.36793	0.067154	0.231767	2.191	-0.0203122	0.0609285	2.26321	0.0649675	0.390637	2.13924	-0.00504168	0.011085
11769937	Glyma01g32060	0.989607	1.00423	0.562422	-1.17766	0.762809	-1.03843	0.757033	1.08828	0.989812	1.00249	0.815198	-1.0867	0.855982	-1.04023	2.66097	0.00854309	0.187615	2.74646	0.130595	0.234207	2.30996	0.0121284	0.0457935	2.21834	0.0146314	0.192442	2.14577	-0.105323	0.271094	2.12517	-0.042275	0.0946873
11769942	Glyma01g32070	0.0627347	-1.75282	0.348658	-1.31403	0.709566	-1.37498	0.166267	1.27243	0.679154	-1.27207	0.205592	1.69733	0.994682	1.00214	9.98573	0.0760514	0.0147831	10.5014	0.423636	0.15085	9.52092	-0.271129	0.713041	8.98214	-0.733624	0.16054	9.60241	0.0296431	0.323969	8.79427	-0.730535	0.204976
11769948	Glyma01g32110	0.113926	-1.8085	0.499904	1.3722	0.902671	-1.17043	0.830591	-1.04548	0.99524	1.00529	0.218639	2.37367	0.350598	1.55333	6.14538	0.179255	0.192692	6.18468	0.115085	0.10287	5.81454	0.186866	0.854615	4.82421	-0.675538	0.197316	5.8993	0.571578	0.58635	5.26739	-0.0401737	0.471604
11769950	Glyma01g32130	0.654505	1.0958	0.409105	-1.20361	0.949813	1.03312	0.0625478	-1.44665	0.19357	-1.42114	0.146745	-1.90801	0.203015	-1.50735	3.41858	0.412201	0.0590446	2.77234	-0.120519	0.0775484	2.51466	-0.0948471	0.278918	3.03411	0.544182	0.21163	2.14258	-0.387886	0.270031	2.35463	-0.0478353	0.239007
11769961	Glyma01g32170	0.654508	1.10374	0.142516	1.14739	0.642159	1.14862	0.534104	-1.07935	0.813063	-1.04211	0.876734	-1.03829	0.99713	-1.00139	3.77433	-0.0389275	0.127116	3.60458	-0.149088	0.0595706	3.33119	-0.0984322	0.157921	3.36052	0.103475	0.200136	3.26233	0.049264	0.0721902	3.23471	0.101475	0.210354
11769965	Glyma01g32220	0.645366	-1.06934	0.711083	1.0806	0.833858	-1.06183	0.830588	-1.05324	0.988683	-1.00282	0.560742	1.09712	0.985696	1.00424	2.5869	0.0367365	0.117835	2.49663	-0.0381043	0.225848	2.27722	0.0326766	0.158247	2.12656	-0.0599824	0.103445	2.30071	0.0737346	0.127745	2.08096	-0.0538744	0.167393
11769971	Glyma01g32240	0.489111	1.31765	0.977083	1.0176	0.504421	1.23253	0.862752	1.13047	0.667175	1.13993	0.701365	-1.14541	0.858205	1.06629	2.70304	-0.208704	0.373001	2.95197	-0.0317781	0.624597	2.64414	-0.0197627	0.0342627	2.71934	0.189263	0.223479	2.53171	-0.00660419	0.273881	2.71775	0.281857	0.273695
11769973	Glyma01g32250	0.686547	-1.12943	0.220216	1.34067	0.488652	1.36985	0.507411	-1.1712	0.761117	-1.04162	0.414262	1.29286	0.376178	1.48534	2.35942	-0.0515502	0.1473	2.13554	-0.279533	0.228891	2.01419	-0.110372	0.0608864	1.9005	-0.227149	0.285977	2.2312	0.143421	0.142561	2.33381	0.343648	0.394979
11769976	Glyma01g32270	0.433768	1.35442	0.444858	1.86711	0.532211	1.53937	0.346766	1.42631	0.471075	-1.35384	0.499573	1.96623	0.72715	-1.19117	7.54474	-0.211515	0.220652	8.21456	0.300777	0.34517	6.85776	-0.64857	0.474058	7.70544	0.226157	0.355648	8.50689	1.20159	0.972406	7.18595	-0.026228	0.388921
11769980	Glyma01g32280	0.350578	-1.12546	0.48323	1.18611	0.974769	-1.0354	0.960145	-1.01335	0.862868	-1.06781	0.26498	1.31732	0.979817	1.01795	2.90582	-0.0175553	0.0841754	2.83143	-0.0366894	0.228998	2.42275	-0.112216	0.415917	2.31731	-0.188066	0.102284	2.6871	0.209543	0.206126	2.26519	-0.162399	0.590107
11769982	Glyma01g32310	0.990365	-1.00396	0.258478	1.61033	0.671662	1.2643	0.781302	1.07902	0.846808	-1.06355	0.275213	1.74445	0.650988	1.19345	4.8642	-0.0747596	0.119842	4.99676	0.034962	0.273339	4.42099	-0.163653	0.342205	4.30728	-0.0804559	0.250097	4.97591	0.72232	0.408987	4.38677	0.174685	0.340119
11769988	Glyma01g32340	0.413431	-1.16351	0.549822	-1.11473	0.783747	-1.0486	0.945664	1.02131	0.913515	1.02001	0.438487	1.066	0.359273	1.13178	2.24588	0.0801102	0.186273	2.3277	0.110537	0.225412	2.0376	0.108687	0.0637134	1.76815	-0.138369	0.0702434	1.93339	-0.0461616	0.0468423	1.8875	0.0402245	0.128622
11769990	Glyma01g32350	0.925028	-1.04734	0.7071	-1.18376	0.67378	1.1594	0.940412	1.04125	0.89705	-1.05109	0.8874	-1.08547	0.664321	1.15528	2.89841	-9.56853e-05	0.384758	2.91221	0.0582225	0.343665	2.45272	-0.0719759	0.163096	2.39023	-0.0668321	0.246419	2.25566	-0.185154	0.438473	2.48906	0.141406	0.259293
11769992	Glyma01g32360	0.24875	-3.57075	0.127642	1.36385	0.801869	1.30411	0.0757516	-28.5749	0.0792144	-21.6721	0.0362386	-5.86757	0.0244667	-4.654	10.6487	4.16604	1.07188	6.09365	-0.670639	0.121828	6.06166	-0.271727	0.840626	8.62993	2.32981	0.106231	5.81488	-0.22295	0.152413	6.11451	0.111341	0.223236
11770005	Glyma01g32380	0.612432	-1.22711	0.928851	1.03414	0.877288	-1.05528	0.27726	-1.34644	0.418761	-1.15265	0.929217	-1.06102	0.98771	1.00882	5.29632	0.178632	0.142604	4.89549	-0.250516	0.243668	4.74832	-0.0263241	0.160971	4.48098	-0.116629	0.413673	4.27238	-0.202085	0.342512	4.30551	-0.103956	0.216941
11770010	Glyma01g32390	0.647441	1.10182	0.688557	-1.04178	0.557781	1.18863	0.628353	-1.05316	0.834436	-1.04559	0.405895	-1.20888	0.905257	1.03175	2.9671	0.00663829	0.0894984	2.80928	-0.0680873	0.0827027	2.50496	-0.0576765	0.228336	2.61738	0.146526	0.209773	2.39968	-0.12714	0.0968548	2.56797	0.191621	0.128363
11770022	Glyma01g32400	0.801619	-1.12842	0.634381	1.14367	0.44937	-1.38938	0.104822	-2.31681	0.194201	-1.65709	0.25787	-1.79523	0.155333	-2.04031	7.38503	0.839122	0.247941	6.34796	-0.373018	0.272787	6.39409	0.110467	0.327201	6.91061	0.664814	0.419786	5.80275	-0.179353	0.227936	5.58551	-0.363972	0.191174
11770027	Glyma01g32430	0.741359	1.05488	0.122677	1.7042	0.32808	1.30956	0.416919	-1.26159	0.404629	-1.18801	0.224181	1.28055	0.712858	1.04496	8.81927	-0.0574226	0.168169	8.66134	-0.392667	0.27241	8.35393	-0.305975	0.187188	8.65839	0.0196594	0.0153963	8.85059	0.376427	0.179563	8.508	0.0831025	0.12505
11770030	Glyma01g32440	0.980358	1.00626	0.321513	1.28323	0.849562	1.11501	0.0753695	-1.42683	0.797917	-1.09378	0.760407	-1.11887	0.969685	1.01307	6.54447	0.0655948	0.0695693	6.14755	-0.447215	0.0897193	6.09557	-0.0637272	0.404358	6.15905	0.0745986	0.207598	5.76874	-0.0874391	0.291707	5.91857	0.0933352	0.209657
11770034	Glyma01g32470	0.830707	1.14137	0.833279	1.06089	0.884865	1.13121	0.300786	1.39921	0.212315	1.68369	0.665465	1.30056	0.467154	1.66871	4.65272	-0.462947	0.202296	5.16537	0.0216668	0.275829	5.03823	0.288676	0.403191	4.28138	-0.272186	0.584618	4.55269	0.106946	0.183621	4.86246	0.466548	0.516021
11770037	Glyma01g32480	0.44006	-1.26011	0.768837	-1.23004	0.989116	-1.02282	0.443809	-1.65079	0.775476	-1.27144	0.374373	-1.6114	0.95153	-1.03202	5.28445	0.473279	0.274036	4.55936	-0.249877	0.685245	4.55916	0.126817	0.957879	4.41457	0.139732	0.172255	3.64715	-0.548587	0.508479	4.19545	0.0942612	0.431366
11770039	Glyma01g32680	0.364514	1.18632	0.235241	1.47388	0.701675	1.15228	0.796259	1.05959	0.367893	1.2804	0.419993	1.31644	0.229781	1.24366	3.86776	-0.246198	0.170008	3.90334	-0.162686	0.172536	3.85414	0.110394	0.283153	3.55346	0.00029548	0.102069	3.87219	0.396936	0.331784	3.71693	0.31489	0.154161
11770047	Glyma01g32690	0.820763	1.05989	0.18804	-1.18439	0.374991	-1.14749	0.523438	1.14481	0.98588	-1.00391	0.567727	-1.09653	0.25503	-1.22097	7.37213	0.00754786	0.211528	7.72677	0.202658	0.117758	7.09332	0.00191387	0.078111	7.1637	0.0914585	0.148686	6.80666	-0.0414831	0.0741974	6.58876	-0.196567	0.104898
11770056	Glyma01g32700	0.391665	1.24261	0.585868	-1.09675	0.794506	1.05207	0.271242	1.2439	0.13099	1.25202	0.748699	-1.09561	0.836561	1.06004	1.86003	-0.268305	0.0936865	2.29777	0.0465665	0.180348	2.02221	0.0559541	0.103689	1.98932	0.0450656	0.253929	1.91179	-0.086664	0.116467	1.99182	0.129189	0.123471
11770062	Glyma01g32710	0.0703223	1.38895	0.498685	1.18427	0.846668	1.09917	0.584365	1.15407	0.943443	-1.01777	0.929057	-1.01626	0.372948	-1.28609	4.66201	-0.203535	0.091072	4.88271	0.00319163	0.285765	4.27563	-0.22895	0.243827	4.60141	0.27046	0.0477145	4.43681	0.247187	0.137647	4.05215	-0.0925326	0.304121
11770064	Glyma01g32730	0.6388	-1.17203	0.514909	1.18399	0.670754	-1.16567	0.509623	-1.25607	0.925479	-1.03926	0.735771	1.10477	0.869646	-1.03362	3.13158	0.200594	0.352545	2.67534	-0.128323	0.178429	2.68962	0.145039	0.262958	2.39355	-0.0284185	0.0924152	2.56579	0.11533	0.276711	2.28326	-0.0761241	0.17292
11770066	Glyma01g32750	0.949108	-1.01889	0.874195	-1.05026	0.602814	1.21837	0.162422	-1.14248	0.576005	-1.15804	0.708362	-1.17766	0.796532	1.07197	5.5544	0.0432157	0.0419461	5.42359	-0.148952	0.0707925	5.00898	-0.168471	0.323408	5.03419	0.0162153	0.25896	4.65683	-0.219703	0.349712	4.92824	0.116486	0.0924227
11770070	Glyma01g32760	0.888554	1.01035	0.583477	-1.06702	0.9574	1.02451	0.564804	1.05782	0.871966	1.03559	0.894699	-1.01914	0.815844	1.0501	2.29612	0.0079213	0.0288792	2.41303	0.0890114	0.107987	2.08414	0.0583778	0.239282	2.01849	0.0227804	0.064545	2.05554	-0.00457863	0.104016	2.01818	0.093309	0.202831
11770073	Glyma01g32800	0.680271	-1.26119	0.191682	-1.40521	0.424938	-1.34538	0.810219	1.14935	0.986065	1.00993	0.915877	1.03154	0.883068	-1.05627	3.76042	0.194898	0.55761	3.93166	0.395713	0.271013	3.40253	0.209151	0.164381	2.91069	-0.139882	0.227837	2.91463	-0.0950769	0.0832025	2.70332	-0.21886	0.276748
11770082	Glyma01g32850	0.864401	1.0472	0.830008	1.03459	0.791131	-1.0596	0.827893	1.04863	0.682598	1.08008	0.894267	1.03601	0.909561	-1.02735	2.761	-0.0977477	0.201109	2.77976	-0.0292366	0.111434	2.52407	0.0133887	0.113667	2.40808	-0.0312073	0.17113	2.4653	0.0198285	0.150075	2.26393	-0.0701297	0.141339
11770086	Glyma01g32880	0.822679	-1.11845	0.294135	-1.44327	0.648243	-1.19398	0.60369	1.25237	0.869434	-1.07363	0.957253	-1.03038	0.697373	-1.14613	5.27574	0.216489	0.351727	5.65127	0.541154	0.348074	4.82671	0.113988	0.328645	4.59904	0.0549828	0.359308	4.41531	0.0118087	0.2317	4.20475	-0.141786	0.0968831
11770089	Glyma01g32890	0.522881	1.19107	0.229597	-1.1172	0.454113	-1.17522	0.270749	1.28466	0.894638	1.03282	0.887047	-1.03582	0.199965	-1.35528	3.05521	-0.188962	0.21019	3.40336	0.172419	0.100278	2.76248	-0.142369	0.161862	2.85049	0.0632952	0.212882	2.76979	0.0125272	0.0312893	2.32813	-0.3753	0.0959737
11770095	Glyma01g32900	0.23744	1.09339	0.10715	-1.18734	0.669724	1.07162	0.807665	1.02127	0.368828	1.10996	0.0746366	-1.27118	0.253078	1.08786	3.60026	-0.0715908	0.056757	3.56475	-0.0412212	0.0733372	3.37706	0.0789199	0.127768	3.18268	0.0572216	0.0457633	2.83088	-0.288948	0.0616136	3.17179	0.178715	0.0611317
11770104	Glyma01g32920	0.968458	-1.02542	0.12527	-2.35686	0.232595	-1.93797	0.25813	-1.71996	0.652998	-1.20154	0.11138	-3.9532	0.129939	-2.2708	5.66148	0.556434	0.459098	4.93883	-0.225945	0.160707	5.07727	0.291554	0.209105	5.15928	0.520213	0.314906	3.08147	-1.46281	0.507732	3.77033	-0.66299	0.351398
11770107	Glyma01g32930	0.997844	1.00052	0.968312	1.00836	0.940447	1.03482	0.762232	-1.07758	0.897711	-1.04265	0.37305	-1.06921	0.951123	-1.0081	5.07119	0.0239902	0.152074	4.9955	-0.0837995	0.224011	4.66911	-0.0362671	0.318211	4.54559	0.0247434	0.0519284	4.31908	-0.0717956	0.0540598	4.34739	0.0131098	0.105979
11770109	Glyma01g32960	0.744158	-1.13122	0.965612	-1.00726	0.93122	1.02706	0.62965	-1.1666	0.606822	-1.1864	0.891093	-1.03876	0.921093	-1.02114	3.65005	0.20752	0.359926	3.34802	-0.0147937	0.0509872	2.99824	-0.0390683	0.198509	2.9216	0.0296356	0.160174	2.87353	-0.0252329	0.178001	2.79087	-0.000549555	0.113186
11770115	Glyma01g32990	0.625561	1.19391	0.241166	-1.25961	0.910755	1.02722	0.509802	1.22799	0.331022	-1.2993	0.459559	-1.22466	0.176881	-1.51015	5.88594	0.037782	0.282518	6.27279	0.334081	0.21681	5.18608	-0.339957	0.149135	5.69018	0.293482	0.273273	5.21367	0.00109927	0.0660471	4.86335	-0.301208	0.102199
11770120	Glyma01g33000	0.747217	1.15497	0.224401	1.19939	0.69203	1.0557	0.855508	-1.06164	0.558256	1.15917	0.963279	-1.02232	0.877366	1.05955	5.28831	-0.168257	0.30232	5.23369	-0.254557	0.154088	5.14674	0.0448405	0.0820881	4.98359	0.0395942	0.354323	4.79101	0.00774193	0.0709939	4.859	0.123044	0.0863784
11770126	Glyma01g33020	0.824704	1.07662	0.216031	1.17387	0.720338	1.13413	0.662542	-1.06998	0.465099	1.11636	0.964665	1.01903	0.672936	1.17599	5.42234	-0.0571599	0.159224	5.37946	-0.154741	0.07384	5.23515	0.101637	0.0984816	5.03589	0.0493466	0.29476	4.90106	0.0765368	0.125151	5.05638	0.28322	0.286825
11770129	Glyma01g33030	0.718426	-1.0993	0.871879	1.05742	0.956655	1.01445	0.594759	-1.13559	0.602086	1.12751	0.965122	1.02363	0.192582	1.25738	5.08402	-0.0485883	0.268809	4.91866	-0.232031	0.0476382	4.8965	0.12455	0.0937546	4.40529	-0.185175	0.0664833	4.30792	-0.15148	0.397059	4.55171	0.145251	0.157831
11770132	Glyma01g33040	0.547264	-1.32212	0.760606	1.13698	0.819164	-1.18838	0.604478	-1.1182	0.322403	1.30859	0.659318	1.34432	0.569233	1.45587	4.40665	0.0135279	0.0463353	4.21558	-0.14765	0.241824	4.43806	0.401544	0.317712	3.44332	-0.38933	0.50567	3.79237	0.0375511	0.451955	3.83667	0.152552	0.525443
11770136	Glyma01g33080	0.4559	-1.67447	0.194658	-2.23881	0.255186	-3.03232	0.297345	2.16604	0.599002	1.44491	0.445327	1.62005	0.688391	-1.2533	4.50447	-0.104832	0.715063	5.65399	1.01023	0.308936	4.67279	0.426149	0.488324	3.1917	-0.848539	0.23034	3.81885	-0.152503	0.605384	2.76912	-1.17427	0.553766
11770139	Glyma01g33090	0.250274	1.27019	0.203215	-1.41804	0.677479	-1.16073	0.067162	2.34375	0.106565	1.61586	0.345258	1.30123	0.720142	1.09599	4.92613	-0.538766	0.124644	6.20897	0.690051	0.205191	5.25153	0.153535	0.225931	4.7408	-0.193726	0.160659	4.97197	0.186154	0.223202	4.68318	-0.061491	0.216278
11770145	Glyma01g33140	0.572482	-1.13781	0.976217	1.01097	0.659837	-1.1272	0.698859	1.10613	0.581831	1.08683	0.514872	1.27238	0.738397	1.09707	2.91573	-0.0129052	0.18123	2.99772	0.132614	0.22982	2.673	0.107219	0.048581	2.28546	-0.199169	0.171969	2.62952	0.148356	0.341138	2.33201	-0.0655194	0.233687
11770147	Glyma01g33170	0.895292	-1.04605	0.158677	-1.5718	0.990887	1.01028	0.198358	1.73242	0.927856	-1.0437	0.543959	1.15294	0.977987	1.01256	4.37339	-0.0481797	0.272331	5.19771	0.744607	0.289794	3.94112	-0.109883	0.422038	3.74752	-0.113135	0.18022	3.86594	0.0921864	0.161908	3.62129	-0.0951242	0.342835
11770153	Glyma01g33180	0.587963	-1.05321	0.845786	1.1108	0.992853	1.00399	0.593423	1.27958	0.8576	-1.03459	0.289289	1.49699	0.920293	1.02206	2.55503	-0.0235249	0.0394786	2.94258	0.332145	0.526022	2.20821	-0.0725772	0.208773	2.12808	-0.0983142	0.0964757	2.69875	0.483748	0.349084	2.07776	-0.0668325	0.177504
11770160	Glyma01g33190	0.996059	1.00183	0.675856	1.12595	0.999237	1.00039	0.660142	-1.14622	0.696536	-1.09983	0.963055	-1.01986	0.60947	-1.10141	2.99837	0.109583	0.283908	2.7603	-0.0873037	0.207528	2.50423	-0.0276972	0.0910963	2.53967	0.112219	0.137792	2.56172	0.0838434	0.286743	2.33377	-0.027132	0.154666
11770166	Glyma01g33200	0.294403	1.21117	0.632295	1.07107	0.494469	1.15346	0.623705	1.10338	0.947796	1.0125	0.857805	-1.02485	0.832441	-1.03706	5.97763	-0.159783	0.155346	6.20764	-0.0178587	0.167423	5.65868	-0.141858	0.119964	5.82211	0.116613	0.101592	5.57937	0.0811942	0.0683238	5.51662	0.0641095	0.139126
11770171	Glyma01g33220	0.532952	1.24276	0.172798	-1.39994	0.571999	-1.35916	0.967881	1.01317	0.579231	1.2427	0.192068	-1.71717	0.371561	-1.35924	5.50709	0.00940069	0.290665	5.5862	0.028282	0.0856048	5.47918	0.322874	0.390434	5.35691	0.322951	0.247518	4.3936	-0.45708	0.246898	4.67504	-0.119846	0.28054
11770181	Glyma01g33240	0.830242	-1.09989	0.681415	1.13234	0.57822	1.22968	0.970284	-1.0194	0.779752	-1.11331	0.542797	1.22175	0.494728	1.21485	6.6525	-0.0300776	0.340457	6.76018	-0.0578046	0.329515	6.2021	-0.184937	0.300298	6.14847	-0.167442	0.28523	6.21858	0.121504	0.185063	6.16819	0.113341	0.135518
11770200	Glyma01g33290	0.711118	1.07401	0.54585	-1.18898	0.540664	-1.23256	0.907842	1.02663	0.27865	-1.16737	0.521443	-1.24386	0.193467	-1.54535	5.37433	0.115948	0.129962	5.46718	0.153863	0.180885	4.80793	-0.107317	0.100627	4.97813	0.218961	0.156785	4.51647	-0.0958651	0.31517	4.14769	-0.40897	0.286379
11770212	Glyma01g33300	0.423028	1.19269	0.520046	-1.14431	0.847226	1.06361	0.726297	1.07752	0.758285	-1.05738	0.373468	-1.26662	0.488994	-1.18571	2.19571	-0.00460863	0.198982	2.37104	0.103108	0.129198	1.87801	-0.0851	0.0827794	2.16918	0.249616	0.127968	1.9419	-0.0913695	0.232419	1.89626	0.00386604	0.241063
11770214	Glyma01g33310	0.607028	1.12958	0.909787	-1.02554	0.94788	-1.01075	0.88818	1.04303	0.972499	1.00823	0.580971	-1.11064	0.372158	-1.13241	3.37425	-0.0371874	0.233407	3.39549	0.0235864	0.187417	3.02503	-0.0253668	0.046129	3.03302	0.138604	0.107594	2.86266	-0.0127917	0.163323	2.75361	-0.0407864	0.10705
11770223	Glyma01g33320	0.319942	1.42601	0.142919	1.1915	0.36556	1.2281	0.565461	1.20662	0.987918	-1.00597	0.95004	1.00819	0.221825	-1.16807	5.08583	-0.261434	0.361971	5.40013	0.00953197	0.0943917	4.72458	-0.270015	0.156842	5.09437	0.250546	0.070552	4.93293	0.262307	0.0733281	4.6563	0.0264141	0.107836
11770227	Glyma01g33340	0.815365	1.08639	0.476919	-1.17861	0.876482	-1.06193	0.515666	-1.25119	0.858067	1.06513	0.140062	-1.60205	0.736825	-1.08312	5.38924	0.0558537	0.275819	5.10818	-0.267447	0.281495	5.14193	0.146879	0.283486	5.02258	0.175394	0.228936	4.1912	-0.504528	0.0777729	4.69241	0.060195	0.097498
11770239	Glyma01g33350	0.721634	-1.06456	0.103694	1.22277	0.687523	1.10073	0.286844	-1.15595	0.781191	-1.03393	0.450351	1.12609	0.562959	1.13334	3.28404	0.0172913	0.131512	2.97979	-0.191793	0.0525673	2.8452	-0.0308429	0.0536453	2.67218	-0.0729682	0.13019	2.83445	0.0983552	0.0956496	2.74554	0.107614	0.200742
11770243	Glyma01g33360	0.862926	1.10128	0.921219	1.05752	0.976449	1.01723	0.885686	1.07746	0.749749	1.10891	0.968529	1.03465	0.969652	1.02428	2.20427	-0.0159071	0.270623	2.38695	0.091732	0.445443	2.1114	0.133237	0.276234	2.01637	0.123279	0.475203	2.19341	0.172416	0.444133	2.03514	0.157889	0.263792
11770247	Glyma01g33390	0.237943	1.3362	0.777636	1.07217	0.993083	1.00291	0.856834	1.05716	0.470873	1.09599	0.422578	-1.17888	0.430369	-1.21563	3.45769	-0.154355	0.12085	3.46414	-0.0741628	0.293975	3.21054	-0.0221198	0.101941	3.34057	0.263782	0.204173	3.06833	0.0263651	0.0453855	2.93785	-0.0179251	0.181685
11770249	Glyma01g33400	0.477639	-1.1438	0.260698	1.20148	0.987064	-1.00353	0.296664	-1.23586	0.54141	-1.11689	0.549122	1.11199	0.854619	1.02049	3.52554	0.147331	0.191151	3.13267	-0.158184	0.0937254	2.98117	-0.0121547	0.118435	2.80653	-0.0465041	0.0759357	2.92458	0.106633	0.166325	2.7248	-0.017237	0.0784124
11770254	Glyma01g33420	1	-1	0.477773	1.08524	0.917443	1.0268	0.207915	1.33586	0.237257	1.21714	0.26115	1.44972	0.481065	1.24976	7.59783	-0.310385	0.177474	8.1699	0.10738	0.126469	7.6207	-0.0268881	0.0515273	7.30834	-0.310387	0.297472	7.65813	0.225391	0.072221	7.36973	0.0112665	0.18533
11770257	Glyma01g33430	0.117883	1.34858	0.0280493	1.7658	0.470249	1.31098	0.0625478	-1.59669	0.0281501	-2.1383	0.177136	-1.21943	0.079355	-2.19963	6.91539	0.31109	0.0912393	6.38598	-0.363993	0.083054	5.5354	-0.785373	0.115036	7.01223	0.742532	0.109803	6.49416	0.456329	0.0498749	5.57987	-0.394726	0.307412
11770259	Glyma01g33450	0.477684	1.48607	0.0618484	1.88689	0.363681	1.44463	0.140802	1.3734	0.32159	1.32418	0.373468	1.74384	0.654615	1.28725	6.91644	-0.650771	0.048254	7.50821	-0.193019	0.168621	7.01308	-0.245675	0.330809	7.14874	-0.0792705	0.604579	7.76995	0.722995	0.155212	7.25673	0.285026	0.0735783
11770262	Glyma01g33460	0.904724	1.08062	0.963669	-1.01684	0.937927	-1.10063	0.964895	-1.02	0.709184	-1.23152	0.865655	-1.12079	0.623329	-1.46472	5.59463	0.095444	0.370105	5.64452	0.066878	0.192973	4.97542	-0.204992	0.570882	5.23879	0.207297	0.483283	4.90976	0.0427871	0.354751	4.46777	-0.343326	0.697911
11770265	Glyma01g33470	0.952011	1.04767	0.840362	1.07874	0.733582	-1.13354	0.910283	1.08191	0.960314	-1.03376	0.825377	1.11399	0.523993	-1.22766	3.46568	0.00336003	0.650769	3.50979	0.116941	0.213714	3.03551	-0.0445387	0.168514	2.99554	0.0705398	0.23713	3.11287	0.226282	0.386488	2.61303	-0.225375	0.266031
11770267	Glyma01g33490	0.540543	-1.19181	0.936337	1.03371	0.638199	1.2354	0.796742	-1.11249	0.605541	-1.17665	0.768832	1.10742	0.442774	1.25131	2.71414	0.122937	0.268786	2.51954	-0.0308575	0.357209	2.16631	-0.111752	0.282624	2.08946	-0.130219	0.162658	2.28315	0.0169807	0.294581	2.30938	0.193224	0.278825
11770269	Glyma01g33500	0.665422	-1.29852	0.13353	3.6869	0.653896	-1.5293	0.5092	-1.38724	0.908388	1.09958	0.224916	3.4511	0.909597	-1.07107	5.50935	0.204168	0.498455	5.1019	-0.268046	0.26961	5.32616	0.341123	0.739327	4.61674	-0.172696	0.414904	6.27065	1.61436	0.803618	4.34694	-0.271744	0.38407
11770272	Glyma01g33520	0.714731	1.07906	0.861869	-1.03486	0.711396	1.08343	0.222499	1.34761	0.167198	1.34629	0.371896	1.20681	0.14839	1.35174	5.99029	-0.355312	0.174283	6.52865	0.0750939	0.161361	6.08637	0.073672	0.132193	5.66711	-0.245537	0.133857	5.74439	0.025658	0.161645	5.86335	0.189279	0.133512
11770293	Glyma01g33540	0.968056	-1.01777	0.272646	1.23007	0.983959	1.01089	0.609774	-1.20295	0.662152	-1.18242	0.827947	1.04072	0.483283	-1.14926	3.27443	0.120424	0.368003	2.91025	-0.146153	0.188512	2.59509	-0.121318	0.296405	2.71829	0.095013	0.121802	2.75964	0.152592	0.118273	2.43945	-0.105689	0.183253
11770296	Glyma01g33550	0.100334	1.15647	0.333102	1.14306	0.589465	1.19404	0.635525	-1.05163	0.608638	1.0713	0.63519	-1.06397	0.65987	1.1061	2.65434	-0.0905556	0.0414179	2.55583	-0.163185	0.113242	2.42624	0.00880615	0.161255	2.46264	0.119176	0.044958	2.39458	0.0297192	0.124892	2.50223	0.264657	0.242756
11770298	Glyma01g33610	0.663063	-1.17396	0.287726	-1.30106	0.924433	1.05111	0.0998271	-1.42403	0.201181	-1.61701	0.339588	-1.57821	0.436813	-1.31043	6.82166	0.538531	0.115051	6.4516	0.0285482	0.0949329	5.84361	-0.154802	0.383614	6.23176	0.307151	0.378309	5.34785	-0.351141	0.279032	5.56202	-0.0828873	0.0672459
11770304	Glyma01g33620	0.435291	-1.35408	0.286582	-1.60515	0.466486	-1.16838	0.801991	-1.13782	0.232032	-1.25735	0.427126	-1.34878	0.84233	-1.08491	5.58422	0.413564	0.20655	5.45188	0.227297	0.514665	4.91658	0.0831803	0.0484209	4.64848	-0.0237543	0.36539	4.08819	-0.45541	0.119107	4.33023	-0.141331	0.180289
11770309	Glyma01g33640	0.624073	-1.10606	0.322911	-1.13686	0.748631	-1.10036	0.369863	1.20355	0.999947	1.00006	0.314967	1.17095	0.984169	1.00524	2.40281	0.014763	0.191572	2.72171	0.282065	0.120571	2.1406	0.0148525	0.166145	1.97165	-0.130672	0.113119	2.21415	0.0970046	0.101484	1.90398	-0.123129	0.190618
11770320	Glyma01g33730	0.602876	1.12694	0.160449	-1.11861	0.528434	1.09016	0.458332	1.15576	0.932431	-1.01764	0.528459	-1.09072	0.757938	-1.05196	10.5286	-0.0840305	0.2118	10.8877	0.124806	0.0626449	10.3704	-0.109251	0.056326	10.5022	0.0883792	0.131858	10.2294	-0.0369069	0.0543792	10.2953	0.0152947	0.107786
11770323	Glyma01g33740	0.777927	-1.09213	0.160499	1.16094	0.381661	1.17178	0.554058	-1.12938	0.708077	-1.07694	0.628966	1.12264	0.464	1.1883	2.56157	0.0883048	0.233162	2.31974	-0.0872316	0.031249	2.09783	-0.0186373	0.062061	2.01932	-0.0388402	0.219454	2.21793	0.12806	0.105954	2.1904	0.210059	0.140382
11770326	Glyma01g33790	0.313051	1.19344	0.700475	1.11934	0.962213	-1.02847	0.85641	-1.04685	0.525905	-1.10803	0.726749	-1.11616	0.398821	-1.36	3.40955	0.055815	0.153058	3.26217	-0.0102433	0.211342	2.8698	-0.0921761	0.130505	3.12063	0.310941	0.0957066	2.9267	0.152402	0.296759	2.59168	-0.132671	0.388723
11770331	Glyma01g33800	0.738087	1.0918	0.810011	-1.05194	0.708031	1.10017	0.74855	1.0701	0.682245	-1.0581	0.8206	-1.07326	0.878094	-1.05005	2.23296	0.0174489	0.0773156	2.36162	0.115196	0.219884	1.86547	-0.0640255	0.150433	2.02432	0.144154	0.263237	2.00212	0.04215	0.120961	1.93482	0.073702	0.162167
11770335	Glyma01g33810	0.621363	1.14357	0.729486	1.04529	0.415557	1.14373	0.840865	-1.03464	0.776722	-1.0506	0.657482	-1.13192	0.847056	-1.05045	2.22762	-0.0144244	0.164369	2.23	-0.063555	0.0646822	1.92377	-0.0856314	0.124281	2.11711	0.179119	0.243437	2.0373	0.000343561	0.143916	2.00997	0.108111	0.0691301
11770338	Glyma01g33850	0.736315	-1.05334	0.643358	1.03952	0.798357	1.07982	0.975355	-1.00609	0.970356	-1.00902	0.290985	1.08835	0.436531	1.12726	2.142	0.0116412	0.158726	2.2108	0.00288526	0.078222	1.90738	-0.00131297	0.182942	1.83261	-0.0633351	0.0288137	2.01345	0.0588058	0.0707043	1.94652	0.109479	0.167685
11770342	Glyma01g33920	0.836682	1.09904	0.463926	1.1844	0.892888	1.07608	0.684047	1.1374	0.714174	1.12571	0.61025	1.22574	0.838742	1.1022	3.93612	-0.21379	0.330436	4.09886	-0.0280517	0.134197	3.73935	-0.0429501	0.212725	3.51125	-0.077548	0.315748	3.73453	0.216102	0.259419	3.51614	0.062842	0.358564
11770351	Glyma01g33940	0.996493	-1.00096	0.883223	-1.02308	0.954155	-1.02388	0.82394	-1.03827	0.788618	-1.05074	0.74478	-1.06122	0.776268	-1.0748	2.30195	0.0761161	0.118183	2.25334	0.0219337	0.133818	1.95374	0.00470813	0.182565	1.96703	0.0747323	0.135925	1.97481	-0.0109908	0.117018	1.83533	-0.029338	0.223065
11770354	Glyma01g33950	0.685037	-1.0858	0.75553	-1.13842	0.871309	-1.07626	0.269298	-1.25773	0.255131	-1.31272	0.576559	-1.31868	0.360334	-1.3012	4.90216	0.230379	0.16422	4.57217	-0.100438	0.134395	4.15465	-0.162184	0.214583	4.23244	0.111625	0.141207	3.75061	-0.287473	0.489817	3.69772	-0.268215	0.278783
11770356	Glyma01g33960	0.27526	1.58024	0.110789	2.07269	0.135583	1.86736	0.260191	1.69262	0.553195	-1.23903	0.11287	2.2201	0.79906	-1.04852	7.34019	-0.57492	0.409907	8.24321	0.184342	0.239681	6.76411	-0.884128	0.183595	7.70688	0.0852195	0.0885149	8.68519	1.23584	0.338572	7.37141	0.01687	0.16802
11770360	Glyma01g33980	0.241863	-1.23532	0.967102	-1.01827	0.934553	-1.025	0.607509	-1.16819	0.192851	-1.21308	0.937421	1.03849	0.981257	-1.00654	2.98691	0.272831	0.155357	2.68266	0.0485533	0.309168	2.3406	-0.00584284	0.0171909	2.25889	-0.0320559	0.0809542	2.37078	0.022435	0.372943	2.15844	-0.0414639	0.220624
11770363	Glyma01g34020	0.596393	1.22078	0.624881	1.18348	0.816739	1.11818	0.971068	-1.01116	0.924445	-1.03089	0.950248	-1.04303	0.788145	-1.12548	4.32835	-0.0206165	0.0261648	4.30366	-0.0366232	0.278683	3.9227	-0.0645101	0.342944	4.05407	0.267185	0.408914	3.9159	0.206407	0.333441	3.73204	0.0966443	0.190536
11770367	Glyma01g34050	0.868603	-1.16486	0.790721	1.19295	0.711348	1.33655	0.409777	-1.31056	0.510731	-1.441	0.96938	1.06032	0.936994	1.08043	4.54114	0.266049	0.345115	4.11968	-0.124136	0.121057	3.63396	-0.261022	0.599338	3.77421	0.0458949	0.832451	3.74447	0.130393	0.789951	3.7179	0.157494	0.321166
11770370	Glyma01g34100	0.282164	1.44094	0.119718	1.23836	0.38282	1.3541	0.662162	1.07951	0.861879	-1.03409	0.820238	-1.07789	0.805978	-1.10041	4.1805	-0.196802	0.170034	4.26799	-0.0864287	0.101875	3.75881	-0.245169	0.132628	4.14342	0.330211	0.296618	3.94567	0.222004	0.0786026	3.85121	0.192169	0.2637
11770373	Glyma01g34110	0.669686	-1.07722	0.569007	1.25969	0.818873	1.09688	0.63589	-1.10977	0.680145	-1.09208	0.67871	1.22274	0.764923	1.08196	2.10688	0.0572336	0.0642196	2.01272	-0.0930254	0.241282	1.74647	-0.0698442	0.254086	1.72831	-0.0500741	0.175611	2.09871	0.240043	0.454181	1.80775	0.0635674	0.207763
11770376	Glyma01g34140	0.596599	1.22277	0.136496	-2.18734	0.216293	-1.71645	0.0706166	2.00455	0.153519	1.40119	0.640932	-1.33427	0.344087	-1.49788	3.62118	-0.112266	0.115006	4.63825	0.891009	0.174447	3.74169	0.374389	0.203503	3.36595	0.177887	0.39689	2.90813	-0.238167	0.486071	2.68997	-0.405037	0.235633
11770380	Glyma01g34160	0.76407	-1.20317	0.298052	1.42924	0.98786	1.01169	0.692661	-1.17373	0.496382	-1.30522	0.514642	1.46508	0.919553	-1.07228	4.40853	0.256006	0.443593	4.1522	0.0249025	0.105232	3.65551	-0.128284	0.202703	3.58417	-0.0108345	0.456167	4.04533	0.540148	0.397667	3.35212	-0.111513	0.446089
11770382	Glyma01g34170	0.546655	-1.18467	0.252889	-1.91317	0.927867	-1.05385	0.116705	-1.62573	0.690449	1.09023	0.218386	-2.62545	0.627059	1.22556	6.85568	0.2403	0.171994	6.30404	-0.460785	0.155449	6.68134	0.364936	0.201899	6.23977	-0.00418043	0.25499	4.66733	-1.39675	0.641206	6.29209	0.289266	0.378863
11770384	Glyma01g34190	0.555036	-1.39465	0.103215	1.26439	0.94581	1.06464	0.272252	-1.80146	0.52444	-1.40929	0.957434	-1.0216	0.93714	1.05357	5.16308	0.555113	0.543119	4.31043	-0.294058	0.0858533	4.31063	0.0601401	0.393486	4.13618	0.0752133	0.29223	4.0044	0.0443786	0.0930249	4.04926	0.150503	0.528816
11770389	Glyma01g34210	0.647128	-1.15613	0.774569	1.01897	0.899593	-1.04041	0.669856	-1.13674	0.611089	-1.16362	0.672854	1.03635	0.808757	-1.04716	2.39098	0.175109	0.333391	2.21428	-0.00979904	0.0645182	1.8671	-0.0435087	0.157553	1.8788	-0.0341894	0.0715193	1.98496	0.0173163	0.0459867	1.7592	-0.100667	0.180095
11770391	Glyma01g34230	0.945983	-1.04022	0.794586	1.09031	0.790531	1.11343	0.454531	-1.22492	0.361044	-1.30699	0.912223	-1.08003	0.809709	-1.12845	2.9634	0.209005	0.154849	2.5954	-0.0836885	0.265013	2.1998	-0.177247	0.315606	2.48209	0.15211	0.497851	2.37067	0.0410438	0.297472	2.20103	-0.0222313	0.113102
11770393	Glyma01g34290	0.494848	1.13464	0.978133	1.00819	0.981128	-1.0095	0.904244	1.02459	0.617787	1.09121	0.791703	-1.09842	0.844217	-1.04968	2.00461	-0.0691827	0.183879	2.149	-0.0341352	0.0766547	1.93876	0.0567454	0.113859	1.96071	0.113057	0.083368	1.91601	-0.0223724	0.329126	1.86546	0.0431088	0.23029
11770400	Glyma01g34300	0.976828	1.0123	0.987611	1.00195	0.958401	-1.01591	0.486659	1.15202	0.847827	1.03336	0.682339	1.14024	0.991629	1.00482	2.65101	-0.118352	0.188548	2.8631	0.0858075	0.134189	2.38743	-0.0710023	0.0460145	2.29784	-0.100714	0.315488	2.46783	0.0886173	0.062013	2.22257	-0.0937759	0.204274
11770404	Glyma01g34310	0.446019	-1.14021	0.872075	1.05213	0.665036	1.10381	0.745938	-1.09977	0.316937	-1.14646	0.730822	1.09082	0.64773	1.0978	2.9203	0.143705	0.156069	2.72603	0.00650064	0.284103	2.34611	-0.053477	0.0385647	2.27573	-0.0455995	0.102238	2.44547	0.0798138	0.228357	2.32284	0.0890173	0.19585
11770406	Glyma01g34320	0.36772	-1.25265	0.219523	-1.29088	0.603941	-1.09255	0.733737	-1.10175	0.204501	-1.37621	0.409743	-1.13537	0.201978	-1.20032	2.98898	0.350251	0.247065	2.75206	0.210449	0.197088	2.10635	-0.110452	0.105904	2.20627	0.0252646	0.0915322	2.08547	-0.1579	0.126605	1.9029	-0.238156	0.107858
11770408	Glyma01g34330	0.909797	1.07258	0.997826	1.00065	0.767751	1.2273	0.788445	-1.09586	0.696536	-1.12987	0.762541	-1.17463	0.988599	1.01273	4.60711	0.0668536	0.341483	4.47999	-0.0652053	0.143867	4.07895	-0.1093	0.172504	4.17862	0.167941	0.470325	3.84065	-0.064264	0.215915	4.01838	0.186187	0.554685
11770410	Glyma01g34340	0.97142	-1.02425	0.74985	-1.07867	0.860991	1.08875	0.642749	1.22891	0.69457	1.20824	0.724849	1.1669	0.406233	1.34736	4.61772	-0.186241	0.45162	4.92445	0.111134	0.224713	4.52855	0.0866618	0.378154	4.0106	-0.220806	0.393324	4.13802	0.0018808	0.184714	4.28416	0.209332	0.0391301
11770426	Glyma01g34350	0.636328	1.11812	0.220445	-1.23709	0.817698	1.11201	0.81503	-1.04806	0.165107	-1.63204	0.192006	-1.4497	0.125417	-1.64102	5.09256	0.212629	0.167708	5.05221	0.144902	0.132707	4.02927	-0.494045	0.315267	4.72815	0.373709	0.19192	4.06949	-0.162049	0.144033	3.8275	-0.340881	0.201854
11770444	Glyma01g34380	0.846665	-1.099	0.380839	1.27159	0.755596	-1.12066	0.129784	2.07821	0.0729502	2.62005	0.108828	2.90426	0.0858623	2.56942	8.83466	-1.04254	0.377336	10.0237	0.012798	0.0304746	10.0438	0.347053	0.139912	8.44918	-1.17873	0.303753	9.84205	0.359435	0.339264	9.64133	0.182708	0.275798
11770452	Glyma01g34430	0.360117	1.34562	0.973501	1.0087	0.683565	1.23917	0.144194	1.20126	0.452163	1.30835	0.822586	-1.11051	0.568992	1.20486	7.37589	-0.28348	0.0887126	7.7985	-0.0189342	0.052417	7.47996	0.10427	0.433565	7.50805	0.144787	0.32933	7.15581	-0.00643396	0.28266	7.51779	0.413648	0.149168
11770455	Glyma01g34450	0.770036	1.06646	0.963195	1.0097	0.481464	-1.15856	0.707367	-1.08535	0.809358	1.03945	0.503896	-1.14635	0.397255	-1.18866	2.45231	0.0707142	0.0960642	2.33057	-0.0474466	0.224736	2.18912	0.12654	0.160017	2.21898	0.163539	0.20541	2.06253	-0.0335142	0.0488723	1.90027	-0.0857935	0.0896315
11770461	Glyma01g34480	0.488829	-1.18984	0.497015	1.34033	0.672485	1.07342	0.381982	-1.33647	0.196037	-1.28854	0.721316	1.19327	0.973477	-1.00888	7.35606	0.2436	0.193025	7.11825	-0.174831	0.30998	6.72586	-0.122137	0.0761485	6.79864	-0.00716352	0.194106	6.83385	0.24776	0.45058	6.51601	-0.0199194	0.124796
11770463	Glyma01g34490	0.879789	-1.11256	0.133134	1.40468	0.392412	-1.38511	0.0700115	2.43243	0.092726	2.20508	0.134701	3.80135	0.341397	1.77117	6.45034	-0.81389	0.256012	7.82326	0.468507	0.0659244	7.25407	0.32694	0.293043	5.9106	-0.967766	0.633471	7.66802	0.958746	0.209841	6.47136	-0.143061	0.13917
11770467	Glyma01g34520	0.388318	1.25965	0.146506	1.22609	0.509986	1.35523	0.545824	1.1301	0.620946	-1.19108	0.659318	1.09998	0.640663	-1.10709	8.62254	-0.223199	0.19217	8.96602	-0.0467517	0.129619	8.15001	-0.475475	0.392437	8.70627	0.109827	0.21077	8.67814	0.24731	0.0572248	8.34631	-0.0369409	0.107197
11770472	Glyma01g34540	0.317115	1.28596	0.0447976	1.82648	0.127097	1.68038	0.314858	-1.10945	0.763838	1.04349	0.384684	1.2802	0.248811	1.36354	6.07964	-0.163127	0.0598057	6.02584	-0.312975	0.0923608	5.81373	-0.101713	0.157195	6.01561	0.199719	0.252441	6.17086	0.55609	0.134234	6.22416	0.647076	0.116191
11770476	Glyma01g34560	0.337335	1.2903	0.392757	1.24957	0.559953	1.17816	0.972401	1.01101	0.288142	1.19402	0.9593	-1.02135	0.780492	1.09025	2.69753	-0.237359	0.100232	2.69979	-0.221562	0.270331	2.62633	0.0184727	0.165198	2.61823	0.130347	0.258025	2.59744	0.0998693	0.179669	2.65665	0.255009	0.187109
11770490	Glyma01g34570	0.730425	1.07715	0.109393	1.50171	0.939531	1.01992	0.425269	-1.16413	0.824101	-1.04904	0.444381	1.19759	0.48299	-1.10791	2.35322	-0.011595	0.198265	2.15851	-0.230842	0.0796151	2.02712	-0.0806647	0.14944	2.15261	0.0956268	0.109136	2.40191	0.355765	0.215447	1.95668	-0.0522075	0.119679
11770494	Glyma01g34580	0.670951	-1.13411	0.940859	-1.01151	0.769559	1.18866	0.721955	1.06976	0.603464	-1.24015	0.519986	1.19941	0.761348	1.08702	9.29494	0.0102987	0.150385	9.55718	0.107579	0.148512	8.78847	-0.300213	0.490475	8.86983	-0.17126	0.279881	8.98616	0.0910686	0.0843433	8.80355	-0.0508792	0.0514246
11770497	Glyma01g34610	0.85971	1.13289	0.720105	-1.17867	0.972354	-1.02571	0.899052	1.07466	0.486672	-1.39075	0.762005	-1.24255	0.390906	-1.61607	4.47923	0.134663	0.517351	4.59243	0.238541	0.221825	3.629	-0.341202	0.284093	4.10379	0.314674	0.461783	3.72012	0.0013748	0.521698	3.28229	-0.377819	0.402986
11770500	Glyma01g34650	0.474548	1.24069	0.102731	1.85216	0.641935	1.23987	0.542379	-1.24273	0.253116	-1.55011	0.40868	1.20127	0.164618	-1.55114	6.53537	0.114096	0.26431	6.34187	-0.199412	0.311457	5.5955	-0.518278	0.342247	6.46025	0.425236	0.194517	6.51813	0.689799	0.113065	5.55783	-0.208089	0.222018
11770503	Glyma01g34690	0.615069	-1.25421	0.386096	-1.25736	0.365174	-1.22781	0.567623	-1.11649	0.40373	-1.17658	0.852415	-1.11929	0.753192	-1.15181	6.42999	0.247168	0.163285	6.38967	0.0881998	0.148585	5.88357	0.0125686	0.171817	5.68501	-0.0796159	0.460055	5.31891	-0.242196	0.29309	5.24563	-0.283522	0.0807892
11770516	Glyma01g34740	0.101151	1.48544	0.102731	1.62372	0.922836	1.07218	0.811832	-1.06179	0.655841	-1.1208	0.866141	1.02948	0.309693	-1.55279	8.9452	-0.104088	0.127378	9.04403	-0.19058	0.237095	8.58837	-0.268611	0.289092	9.26815	0.466799	0.108783	9.17694	0.508718	0.10779	8.4384	-0.16806	0.450003
11770521	Glyma01g34760	0.863842	-1.11573	0.283699	1.28503	0.298663	1.31836	0.322653	-1.58696	0.463547	-1.35916	0.843445	-1.10686	0.846812	1.08224	4.23576	0.314726	0.484586	3.4993	-0.351542	0.118518	3.40829	-0.127992	0.189043	3.52115	0.156737	0.394083	3.33721	0.0102629	0.251076	3.49232	0.270752	0.0952728
11770526	Glyma01g34770	0.129351	-1.64515	0.693078	-1.11987	0.8292	1.10927	0.16103	-1.82048	0.121753	-1.84992	0.37305	-1.23923	0.967305	-1.0137	4.58544	0.735228	0.252855	3.65612	-0.129089	0.266774	3.31218	-0.152238	0.261523	3.30918	0.0170127	0.0325437	2.96558	-0.292425	0.238042	3.16219	-0.00262443	0.287368
11770532	Glyma01g34780	0.20583	1.4065	0.894594	-1.00897	0.502461	1.19095	0.668501	-1.05835	0.550263	-1.13771	0.144939	-1.50192	0.17542	-1.34362	7.90225	0.0222791	0.140366	7.99159	-0.0595377	0.0518526	7.46903	-0.16385	0.228475	8.13303	0.514391	0.206893	7.33285	-0.0724208	0.0558051	7.43104	0.0882613	0.0198105
11770549	Glyma01g34820	0.69467	-1.14732	0.0813457	-1.41119	0.816287	1.14035	0.242708	-1.21334	0.226845	-1.6655	0.298495	-1.49239	0.465902	-1.27298	7.06695	0.471044	0.0691258	6.94704	0.192057	0.150069	6.06052	-0.264911	0.459031	6.5434	0.272775	0.365513	5.71828	-0.304853	0.0378683	5.90653	-0.0754371	0.027169
11770556	Glyma01g34830	0.558529	1.2953	0.123842	1.36365	0.922836	-1.04017	0.576663	-1.14776	0.134248	1.59792	0.859486	-1.09023	0.712255	1.18599	6.92417	-0.284951	0.218915	6.86587	-0.483774	0.178769	7.28967	0.391245	0.199786	6.96746	0.0883301	0.43164	6.60766	-0.0363002	0.067206	6.93382	0.334421	0.227007
11770560	Glyma01g34860	0.301301	-1.30834	0.544982	1.12206	0.853128	-1.04836	0.34053	-1.27667	0.520173	-1.1725	0.525806	1.1499	0.593135	1.06438	2.53255	0.284578	0.247801	2.11672	-0.0678063	0.124248	1.92779	0.0549876	0.182807	1.75551	-0.103162	0.095624	2.03295	0.0983486	0.206858	1.8111	-0.0131441	0.0859684
11770563	Glyma01g34870	0.544112	1.14223	0.31021	-1.13662	0.845298	1.03025	0.941151	1.01713	0.953164	-1.01118	0.229685	-1.27642	0.498723	-1.12108	2.93475	0.00422939	0.175337	2.92732	0.0287289	0.131668	2.56803	-0.0118124	0.0814625	2.68802	0.196082	0.163838	2.35626	-0.156026	0.0770435	2.42464	0.0311871	0.0908842
11770570	Glyma01g34890	0.838597	1.08031	0.854548	1.09719	0.792232	-1.18333	0.69687	1.18207	0.645821	1.13702	0.720698	1.20054	0.831898	-1.12432	3.0384	-0.128943	0.129441	3.24045	0.11237	0.464856	2.89385	0.0563132	0.319903	2.71634	-0.0174943	0.356197	2.89576	0.246186	0.359644	2.44407	-0.186542	0.422759
11770575	Glyma01g34950	0.919293	-1.01936	0.133134	-1.26444	0.55453	1.07844	0.250482	1.19981	0.688906	-1.04818	0.861158	-1.03384	0.74591	1.0488	2.31147	0.00954628	0.107351	2.58996	0.272354	0.117944	1.94238	-0.0583338	0.095705	1.97702	-0.0181216	0.140782	1.97448	-0.0661412	0.0956956	1.96923	0.0506144	0.0610143
11770579	Glyma01g34970	0.917089	1.02451	0.892269	-1.02298	0.93406	-1.00704	0.910565	1.01073	0.845137	-1.01831	0.912347	-1.03693	0.801193	-1.05061	2.45525	0.0061686	0.091094	2.45744	0.02156	0.0192433	2.10667	-0.0200029	0.053443	2.14241	0.0411053	0.197594	2.14721	-0.0112137	0.189087	2.00185	-0.030122	0.0319263
11770587	Glyma01g34990	0.473386	-1.20484	0.608401	-1.13144	0.786345	-1.14797	0.367163	-1.25297	0.570624	-1.22665	0.593508	-1.17663	0.473741	-1.16875	4.18835	0.289269	0.242965	3.80026	-0.0360802	0.126368	3.50834	-0.0054601	0.375895	3.36313	0.020424	0.144773	3.07958	-0.214234	0.277211	3.01623	-0.20454	0.192736
11770594	Glyma01g35000	0.254019	1.11337	0.818381	1.04441	0.949429	1.02333	0.978129	-1.00636	0.779537	1.06054	0.5722	-1.0728	0.823671	-1.02588	2.11197	-0.0572501	0.0365701	2.17692	-0.0663978	0.203849	1.99185	0.027548	0.245598	1.99893	0.0976804	0.0848222	1.98092	-0.00370379	0.0958437	1.91956	0.0608151	0.0782251
11770601	Glyma01g35010	0.995935	1.00149	0.732223	1.0804	0.324514	1.21944	0.31841	1.14391	0.9181	1.01277	0.524562	1.23404	0.384249	1.23317	6.72081	-0.128687	0.113949	7.04538	0.0652878	0.0873964	6.43191	-0.110385	0.0687086	6.34729	-0.126534	0.217648	6.4434	0.176858	0.26397	6.39048	0.175839	0.148542
11770604	Glyma01g35030	0.125581	1.5968	0.768413	1.15425	0.465564	1.20362	0.542923	1.16044	0.424888	1.22401	0.764618	-1.19213	0.311778	-1.08386	4.55194	-0.426578	0.226348	4.77845	-0.211904	0.165081	4.48447	-0.134957	0.213079	4.69474	0.248602	0.0588477	4.3269	-0.00494329	0.566725	4.38802	0.132429	0.0615795
11770616	Glyma01g35060	0.402193	-1.17967	0.66597	-1.17719	0.591946	-1.21317	0.324681	-1.27666	0.299867	-1.30521	0.575338	-1.27397	0.214998	-1.34228	7.11514	0.387925	0.0614185	6.92157	0.0355517	0.257983	6.4471	0.00364478	0.292947	6.53259	0.149541	0.202377	5.94463	-0.199793	0.3961	5.83811	-0.275142	0.126579
11770621	Glyma01g35070	0.228807	1.18889	0.851353	1.12877	0.307106	-1.82182	0.0804429	2.43104	0.0450486	1.65524	0.265915	2.30813	0.52302	-1.30853	2.93975	-0.489802	0.0547667	4.27448	0.791774	0.301062	3.34155	0.237242	0.139074	2.71724	-0.240191	0.126108	3.82769	0.966531	0.68895	2.27411	-0.62814	0.448776
11770628	Glyma01g35090	0.726023	-1.14606	0.452968	1.12042	0.959508	1.02748	0.650605	-1.15136	0.826815	-1.09399	0.699528	1.11527	0.79216	1.07639	2.53124	0.17855	0.348892	2.2482	-0.0247833	0.0543587	2.00901	0.0489515	0.317723	1.95945	-0.0181368	0.213984	2.11847	0.139251	0.183807	1.97023	0.0880588	0.188769
11770630	Glyma01g35100	0.428004	1.44195	0.966753	-1.01557	0.749577	-1.20349	0.991537	1.00562	0.882518	-1.08837	0.406316	-1.45621	0.0948765	-1.88874	3.71091	0.0778502	0.409538	3.6687	0.0859411	0.189439	3.19486	-0.0443253	0.483491	3.69917	0.605873	0.281925	3.13277	0.0636576	0.361212	2.68064	-0.311549	0.0897652
11770638	Glyma01g35110	0.809635	-1.05639	0.345699	-1.06085	0.31897	1.22684	0.595479	1.10022	0.880505	1.03384	0.468954	1.09558	0.102027	1.33988	7.98743	-0.100439	0.195182	8.29183	0.0373483	0.0639067	7.79274	-0.0524273	0.148404	7.65035	-0.179578	0.122449	7.57907	-0.0478775	0.0425424	7.82238	0.242525	0.0749259
11770644	Glyma01g35120	0.552804	-1.16183	0.0786258	-1.44191	0.790792	1.13202	0.0470283	1.67621	0.0755234	1.79087	0.331762	1.35062	0.0970623	2.35536	3.38056	-0.489334	0.0595135	4.1195	0.255873	0.081622	3.87721	0.351323	0.242417	2.62752	-0.705732	0.270308	3.03225	-0.272108	0.137691	3.71227	0.530216	0.302668
11770653	Glyma01g35140	0.568157	-1.31059	0.109743	-1.40287	0.453027	-1.51503	0.59039	-1.14927	0.31965	-1.47245	0.652799	-1.23019	0.295564	-1.70214	7.71218	0.406954	0.258603	7.69771	0.20624	0.143188	6.90892	-0.151264	0.378518	7.03824	0.016739	0.448607	6.51427	-0.282141	0.127304	5.989	-0.750612	0.300019
11770656	Glyma01g35150	0.21203	1.75186	0.11106	1.45821	0.112389	1.51132	0.502562	-1.21587	0.514457	-1.15788	0.284173	-1.46071	0.352136	-1.34216	4.83366	-0.196435	0.260002	4.55933	-0.478419	0.207611	4.26868	-0.407918	0.103898	5.1285	0.612449	0.330013	4.42586	0.0657794	0.0566638	4.49346	0.187892	0.0932481
11770659	Glyma01g35170	0.821021	1.05011	0.96189	-1.01148	0.881451	-1.06132	0.989348	-1.00304	0.788488	-1.05554	0.833887	-1.0654	0.539995	-1.1764	3.06793	0.0560126	0.0993207	2.99713	0.0516311	0.172541	2.61645	-0.0219647	0.215554	2.64818	0.126549	0.193684	2.5819	0.0351591	0.198088	2.35088	-0.107827	0.220318
11770664	Glyma01g35180	0.808648	1.11094	0.108371	1.53042	0.957659	1.02784	0.580261	-1.23949	0.913515	-1.04505	0.639277	1.11142	0.722155	-1.12955	5.59109	-0.0405134	0.395122	5.34721	-0.350261	0.204005	5.19109	-0.104087	0.188739	5.27216	0.111266	0.191814	5.23955	0.263666	0.124696	4.8731	-0.0644776	0.305473
11770670	Glyma01g35210	0.940621	1.01755	0.303614	1.16102	0.498197	1.09039	0.48078	1.15656	0.347325	1.17868	0.142375	1.31963	0.107482	1.26305	3.02633	-0.255028	0.191333	3.17267	-0.0451938	0.135181	2.89882	-0.0178564	0.0830476	2.55314	-0.22993	0.0918733	2.92436	0.170201	0.110416	2.77116	0.106984	0.0756343
11770673	Glyma01g35230	0.273764	-1.19487	0.938844	-1.01071	0.611226	-1.20342	0.503895	1.08412	0.914175	1.02319	0.216461	1.28164	0.960135	1.01592	7.65256	0.0164677	0.1143	7.93392	0.132986	0.0772906	7.41967	0.0495439	0.199089	7.11147	-0.240384	0.115421	7.2658	0.117612	0.133216	6.86405	-0.217597	0.252897
11770681	Glyma01g35240	0.918962	-1.05682	0.95063	-1.01074	0.871825	-1.12292	0.83602	1.08161	0.667145	1.23933	0.742693	1.13092	0.710566	1.16637	2.38371	-0.0536243	0.352954	2.55269	0.0595582	0.181504	2.46724	0.255939	0.501931	2.08394	-0.133354	0.36568	2.22032	0.0441488	0.0480228	2.16587	0.088678	0.240417
11770689	Glyma01g35270	0.835282	1.07838	0.81857	-1.05866	0.617382	1.2423	0.817055	1.09193	0.746383	-1.10193	0.864939	-1.04553	0.915128	1.04544	2.72787	-0.0156937	0.328481	2.89719	0.111183	0.236829	2.31241	-0.155727	0.143269	2.48908	0.0931763	0.151499	2.4429	0.0289435	0.177229	2.45173	0.157283	0.35524
11770703	Glyma01g35290	0.47384	1.14351	0.918702	-1.02424	0.909681	-1.03708	0.781469	-1.08495	0.534616	1.13274	0.0808504	-1.27072	0.811262	-1.04694	6.50005	-0.0457657	0.203596	6.50712	-0.163391	0.247134	6.36394	0.134046	0.144347	6.31152	0.147699	0.00726255	5.73855	-0.197943	0.0816364	5.97749	0.0815221	0.194997
11770710	Glyma01g35310	0.973614	-1.00916	0.907084	1.04025	0.834609	1.12585	0.282124	-1.17806	0.35951	-1.2343	0.794493	-1.1222	0.851262	-1.08638	6.91875	0.138863	0.103262	6.8314	-0.0975518	0.119427	6.32174	-0.164834	0.255126	6.54872	0.125704	0.219134	6.14984	-0.0406253	0.359751	6.16157	0.00617504	0.378771
11770712	Glyma01g35330	0.502446	1.36492	0.260658	1.39346	0.864918	1.09973	0.578551	1.11916	0.973793	-1.01414	0.827974	1.14257	0.624041	-1.25868	6.02624	-0.126489	0.0287639	6.28207	0.0359281	0.230266	5.66787	-0.146739	0.427486	6.04809	0.322324	0.505599	6.03736	0.514605	0.256989	5.46239	-0.00958538	0.0861852
11770714	Glyma01g35340	0.912096	1.02222	0.235359	-1.35247	0.913181	1.03791	0.124932	1.62345	0.77191	-1.04567	0.498461	1.17427	0.916904	-1.02986	2.82295	-0.0602668	0.177432	3.56601	0.638793	0.168033	2.43054	-0.124697	0.0438724	2.45029	-0.0285651	0.0596593	2.64045	0.203201	0.237797	2.32717	-0.0710131	0.253358
11770716	Glyma01g35350	0.679974	-1.11861	0.813609	1.04936	0.874512	-1.05181	0.543793	-1.14065	0.511244	-1.09501	0.936531	1.02908	0.937515	-1.02962	2.86463	0.118338	0.145218	2.60789	-0.071517	0.201389	2.35762	-0.0126025	0.0922075	2.26601	-0.0433705	0.251878	2.34084	-0.00201154	0.136677	2.15812	-0.0854773	0.229366
11770722	Glyma01g35370	0.456992	1.19934	0.842684	1.02672	0.775129	1.12183	0.517892	1.16014	0.120567	1.89183	0.974798	-1.00689	0.0654229	1.76956	6.92299	-0.298459	0.246686	7.26331	-0.084154	0.0900452	7.53196	0.621325	0.282279	6.83382	-0.0362145	0.0985094	6.60578	-0.0461136	0.126877	7.40568	0.787176	0.181565
11770726	Glyma01g35390	0.469127	1.32315	0.444151	-1.40286	0.969126	-1.02487	0.315461	1.26076	0.577293	1.21421	0.541775	-1.47228	0.788928	-1.11682	6.60489	-0.160938	0.0937828	7.06463	0.173361	0.227225	6.56089	0.119084	0.422442	6.63315	0.243039	0.410331	5.84687	-0.31501	0.510165	6.20713	0.0836417	0.103523
11770741	Glyma01g35400	0.556845	-1.23632	0.458339	-1.2002	0.402022	-1.23619	0.563414	-1.17792	0.365691	-1.24512	0.729508	-1.14351	0.480041	-1.24499	7.90542	0.311587	0.205554	7.84619	0.07534	0.250908	7.33414	-0.00469891	0.206415	7.31511	0.00553211	0.337524	6.91837	-0.187938	0.18398	6.72883	-0.310604	0.065389
11770752	Glyma01g35420	0.391072	-1.35074	0.29319	-1.44691	0.115115	-1.84973	0.350375	-1.28512	0.54848	-1.15411	0.491609	-1.37662	0.166802	-1.58046	5.97592	0.373291	0.223966	5.6932	0.0113877	0.187638	5.44056	0.166516	0.194526	5.08642	-0.0604566	0.299522	4.46388	-0.521589	0.375716	4.20258	-0.720797	0.0837305
11770754	Glyma01g35430	0.632296	-1.18886	0.672405	-1.11579	0.585498	-1.21881	0.693054	1.09483	0.841953	1.05346	0.726571	1.16653	0.952361	1.02757	3.57513	0.0223324	0.194206	3.6512	0.15304	0.170213	3.27191	0.0974703	0.226376	2.7567	-0.227249	0.33909	2.96214	-0.00502753	0.275239	2.7132	-0.188008	0.227682
11770762	Glyma01g35440	0.785299	-1.14634	0.621445	-1.22673	0.994128	1.00312	0.493472	-1.17447	0.11803	-1.35776	0.741043	-1.25683	0.75321	-1.18074	4.41795	0.333348	0.104538	4.16535	0.101338	0.246434	3.60666	-0.107884	0.14262	3.65761	0.136311	0.501316	3.30812	-0.193481	0.460691	3.29415	-0.103383	0.22419
11770764	Glyma01g35460	0.883946	-1.10101	0.86234	1.05043	0.954247	1.01067	0.763879	-1.19198	0.696045	-1.21982	0.940781	-1.03065	0.584613	-1.09622	3.42472	0.246388	0.609271	3.07668	-0.00697033	0.195419	2.71936	-0.0402772	0.12227	2.75461	0.107565	0.180001	2.72725	0.0640141	0.264618	2.52846	-0.0249673	0.0435041
11770767	Glyma01g35480	0.073468	1.81735	0.0835304	1.52948	0.778494	1.0851	0.826422	-1.04268	0.882282	1.03511	0.279519	-1.23893	0.0643593	-1.61801	9.71848	-0.166145	0.175424	9.83274	-0.226444	0.098351	9.61095	-0.116355	0.188875	10.3621	0.695688	0.0811848	9.90999	0.386593	0.168276	9.48719	0.00147057	0.151172
11770787	Glyma01g35490	0.356206	-1.50646	0.534349	-1.1064	0.922141	1.0407	0.351055	1.37523	0.127788	1.79499	0.156054	1.87251	0.0785658	2.81413	7.52261	-0.386912	0.331787	8.13992	0.072765	0.167685	8.10537	0.457063	0.134444	6.62091	-0.978075	0.326895	7.35163	-0.0731033	0.120298	7.90341	0.514614	0.272075
11770795	Glyma01g35500	0.560916	1.46139	0.442797	-1.48472	0.826398	1.17966	0.902968	1.08828	0.487412	1.38201	0.323641	-1.99375	0.886656	1.11558	4.78353	-0.240081	0.426978	4.94616	-0.118035	0.534228	4.90474	0.226688	0.3928	4.82594	0.307259	0.572325	3.71836	-0.688226	0.369985	4.77138	0.465054	0.466026
11770805	Glyma01g35510	0.510083	1.14898	0.758212	1.09744	0.57822	1.49515	0.961399	1.02142	0.39201	1.34413	0.897678	-1.02501	0.27452	1.74909	4.60108	-0.160779	0.207141	4.63004	-0.130202	0.344793	4.67594	0.265894	0.364084	4.2502	0.0395765	0.100722	4.11382	0.00393359	0.128145	4.87671	0.846184	0.527472
11770809	Glyma01g35530	0.900234	-1.04509	0.329642	1.3152	0.363681	1.23987	0.311494	-1.14572	0.653736	-1.0654	0.689536	1.19969	0.531475	1.21624	4.02881	-0.0049266	0.128288	3.77681	-0.201181	0.0625607	3.5638	-0.0963175	0.11824	3.40892	-0.0685527	0.3074	3.59988	0.194105	0.336767	3.54676	0.213873	0.158909
11770813	Glyma01g35540	0.151086	-2.37177	0.0775843	-4.57924	0.495927	-1.36046	0.818763	-1.07974	0.141212	-1.9186	0.334206	-2.08468	0.841409	-1.10052	7.92029	1.09025	0.21788	7.99301	0.979564	0.281376	6.74853	0.150197	0.36594	6.3824	-0.155715	0.450946	5.09989	-1.21554	0.594799	5.97403	-0.293899	0.154446
11770824	Glyma01g35600	0.812471	-1.07504	0.667459	-1.0339	0.8191	1.05099	0.425242	-1.2356	0.510248	-1.17288	0.226498	-1.18832	0.843675	-1.03808	3.49962	0.20742	0.283824	3.10675	-0.0977964	0.0888644	2.87704	-0.0226376	0.101809	2.86353	0.103029	0.120505	2.62539	-0.145895	0.0391601	2.70702	0.0491058	0.144591
11770837	Glyma01g35620	0.80953	-1.14724	0.607574	1.1007	0.931557	1.04175	0.783655	-1.12992	0.442252	-1.34041	0.785705	1.11758	0.809517	-1.12156	3.80488	0.266198	0.438217	3.56589	0.0899835	0.206529	2.99349	-0.156482	0.172511	3.07696	0.0680254	0.374498	3.17267	0.228408	0.114585	2.79642	-0.0974764	0.306819
11770843	Glyma01g35630	0.778684	-1.11839	0.447918	1.16742	0.505783	-1.35865	0.152014	-1.73191	0.460158	-1.32628	0.42411	-1.3265	0.167197	-1.61121	6.46445	0.58293	0.303346	5.77892	-0.209436	0.104938	5.74739	0.175539	0.364952	5.90505	0.421507	0.272272	5.2872	0.0138814	0.235542	4.95541	-0.266635	0.177039
11770853	Glyma01g35650	0.303569	1.39354	0.0826144	1.19926	0.0718935	1.55846	0.186562	-1.45769	0.124738	-1.56224	0.104983	-1.69384	0.155353	-1.39692	8.38393	0.239168	0.25054	8.02952	-0.304516	0.0681515	7.50584	-0.404452	0.0959647	8.60286	0.717922	0.214883	7.65861	-0.0423735	0.0465172	7.88407	0.235671	0.0243789
11770866	Glyma01g35670	0.150445	-1.30538	0.441554	1.30833	0.942868	1.05345	0.284916	-1.51394	0.123561	-1.32489	0.599966	1.12809	0.948786	1.03794	5.38802	0.26912	0.0276533	4.81586	-0.329191	0.40204	4.64296	-0.136749	0.165716	4.47764	-0.115348	0.151612	4.51471	0.0585396	0.180326	4.35097	-0.0616248	0.500844
11770868	Glyma01g35690	0.333428	-1.37447	0.91062	-1.03742	0.327283	1.35037	0.116705	-1.92885	0.048964	-1.70837	0.343438	-1.45585	0.830705	1.08644	6.89895	0.704322	0.169149	6.08554	-0.243419	0.263976	5.83599	-0.0682974	0.0146835	6.05583	0.245449	0.297548	5.29449	-0.296414	0.252745	5.92532	0.36506	0.249389
11770883	Glyma01g35700	0.842882	1.05505	0.986059	1.00381	0.701675	1.15549	0.674144	1.09308	0.667303	1.11513	0.904813	1.03999	0.443964	1.2213	3.576	-0.10798	0.231349	3.65643	0.020413	0.0604624	3.36719	0.0492356	0.209059	3.11626	-0.0306729	0.137296	3.12532	0.025893	0.239784	3.26691	0.257741	0.253784
11770885	Glyma01g35720	0.465913	-1.34097	0.998183	-1.00083	0.794642	1.13674	0.313777	-1.65266	0.317223	-1.54193	0.426223	-1.23346	0.97461	-1.01154	4.57397	0.513823	0.369502	3.80984	-0.210964	0.380796	3.57289	-0.110917	0.350967	3.61104	0.0905469	0.234766	3.24991	-0.212168	0.130782	3.44436	0.0739884	0.207076
11770891	Glyma01g35760	0.663613	1.11661	0.891296	-1.04435	0.560961	1.22257	0.624462	1.07853	0.736631	1.05623	0.867438	-1.08122	0.665128	1.15647	3.07797	-0.109013	0.138031	3.13075	5.09421e-05	0.10899	2.78373	-0.0300899	0.137682	2.7473	0.05011	0.234902	2.62326	-0.0625529	0.342617	2.83133	0.259832	0.274103
11770901	Glyma01g35780	0.395123	-1.28356	0.826504	1.07773	0.803689	-1.13201	0.26964	-1.25019	0.557728	-1.13387	0.844216	1.10649	1	1.00001	6.57649	0.230913	0.171761	6.37654	-0.0912388	0.115308	6.08584	0.04966	0.203069	5.80417	-0.129233	0.262957	5.74045	0.01676	0.387513	5.55933	-0.129223	0.355393
11770907	Glyma01g35810	0.466537	1.24959	0.623668	1.12514	0.365213	1.22295	0.894273	-1.0351	0.656128	-1.05977	0.706728	-1.14959	0.81546	-1.08285	2.66618	-0.0485707	0.0397901	2.56804	-0.0983458	0.254931	2.2328	-0.13232	0.155966	2.60192	0.272879	0.33059	2.39872	0.0717634	0.164048	2.37464	0.158041	0.101794
11770909	Glyma01g35820	0.36291	1.12952	0.24793	1.1434	0.310921	-1.18119	0.198301	-1.2125	0.329546	-1.08527	0.234606	-1.19778	0.0896988	-1.44793	6.69179	0.103667	0.0752772	6.54943	-0.174312	0.117236	6.26504	-0.014383	0.0649265	6.49962	0.279375	0.11904	6.00834	0.0190128	0.0653174	5.69123	-0.254621	0.115039
11770926	Glyma01g35830	0.710152	1.43846	0.536592	-1.16343	0.844738	-1.04975	0.848398	-1.05722	0.209	-1.09905	0.570569	-1.76929	0.594772	-1.65959	2.56974	0.106101	0.0779324	2.44472	0.0258298	0.291306	2.09787	-0.0301604	0.0212701	2.69518	0.630621	1.03011	1.96233	-0.19255	0.10852	1.93901	-0.100205	0.196771
11770929	Glyma01g35840	0.105968	1.30988	0.843593	-1.08432	0.561065	-1.2354	0.808375	-1.05258	0.838907	1.05065	0.362995	-1.49501	0.0952555	-1.54022	3.88709	0.0323389	0.112239	3.75747	-0.0415907	0.196621	3.58041	0.103616	0.255034	3.71696	0.421779	0.0381906	3.09286	-0.158378	0.438175	2.97683	-0.201358	0.198127
11770933	Glyma01g35850	0.766311	1.11373	0.0629322	1.56428	0.310921	1.28074	0.352918	-1.15783	0.77659	-1.05099	0.593035	1.21307	0.802869	1.09416	6.51393	-0.0902147	0.119476	6.42935	-0.301641	0.123361	6.13115	-0.161959	0.169493	6.27632	0.06519	0.354356	6.34877	0.343856	0.108738	6.15086	0.195016	0.0990067
11770939	Glyma01g35860	0.284865	1.13143	0.268653	1.10942	0.894801	-1.10487	0.0515247	1.53286	0.095655	1.89155	0.0745887	1.50305	0.361925	1.51314	1.98696	-0.551549	0.0497055	2.725	0.0646818	0.0795355	2.71774	0.368019	0.316744	1.92505	-0.373405	0.105327	2.49522	0.214488	0.0766046	2.39666	0.224142	0.482258
11770942	Glyma01g35870	0.198357	-1.27832	0.142064	1.82117	0.589108	-1.24641	0.571852	1.18447	0.101438	1.84981	0.0647579	2.7575	0.0701873	1.89717	3.87047	-0.425569	0.13719	4.08833	-0.181323	0.314235	4.40371	0.461809	0.289766	2.97728	-0.779816	0.108727	4.31829	0.683543	0.258771	3.73599	0.144031	0.216295
11770944	Glyma01g35890	0.611775	1.13127	0.0796678	1.49441	0.787408	1.12991	0.1818	-1.37459	0.200307	-1.3834	0.881711	-1.04057	0.342978	-1.38506	5.49253	0.10923	0.136893	5.08075	-0.349775	0.165752	4.68237	-0.358983	0.232337	5.19164	0.287176	0.224955	4.95266	0.229801	0.0630148	4.49467	-0.182775	0.295059
11770946	Glyma01g35900	0.226613	-1.19893	0.439628	1.27036	0.765144	1.06817	0.389899	-1.29976	0.174245	-1.15929	0.500911	1.17181	0.593883	1.10469	6.41423	0.134407	0.000547243	6.14781	-0.243841	0.337092	5.88764	-0.0788387	0.111805	5.74384	-0.127336	0.143024	5.76017	0.101397	0.197272	5.64049	0.0163072	0.147773
11770954	Glyma01g35950	0.948023	-1.04513	0.301437	-1.51453	0.879885	-1.10668	0.670916	-1.11398	0.866698	1.04841	0.491647	-1.6143	0.990963	-1.01	5.85189	0.0682443	0.223099	5.77529	-0.0874764	0.180503	5.57579	0.136444	0.220172	5.32005	0.00456047	0.564241	4.47842	-0.686347	0.447218	5.08869	-0.00979439	0.469486
11770981	Glyma01g35960	0.788194	-1.06899	0.242766	1.10208	0.964418	1.01898	0.0269612	-1.52934	0.0421123	-1.44697	0.336904	-1.29812	0.400155	-1.32838	7.7892	0.443844	0.0409823	7.36639	-0.169063	0.0162812	7.00346	-0.0891929	0.0956582	7.42287	0.347602	0.249726	6.82766	-0.0288272	0.0945256	6.73214	-0.062067	0.27414
11770987	Glyma01g35970	0.184317	-1.37233	0.659678	1.09933	0.352165	-1.35985	0.0960637	-1.56457	0.865122	-1.04378	0.918528	-1.03707	0.872557	-1.03429	3.39905	0.424744	0.152739	2.63232	-0.221019	0.0996266	2.96683	0.362921	0.236366	2.46552	-0.0318803	0.149624	2.44	-0.0844003	0.250636	2.31715	-0.0805251	0.139886
11770991	Glyma01g35990	0.413986	1.50706	0.123185	1.47222	0.693942	1.22396	0.841828	-1.06621	0.585975	1.25151	0.873564	-1.09144	0.97686	1.01642	6.68163	-0.308445	0.273478	6.71308	-0.400939	0.192211	6.67797	0.0152246	0.431501	6.91512	0.283288	0.465725	6.565	0.157057	0.13946	6.66679	0.306787	0.117702
11770996	Glyma01g36010	0.435897	1.16922	0.6669	1.09491	0.849128	-1.10158	0.717172	-1.07607	0.532486	-1.23221	0.575831	-1.14911	0.0808295	-1.58708	7.97775	0.0770659	0.148741	8.04928	-0.0287097	0.170273	7.44415	-0.224185	0.388299	7.93787	0.302616	0.157674	7.53944	0.102101	0.201291	7.00084	-0.363759	0.111645
11771004	Glyma01g36040	0.952785	1.02582	0.84526	1.04172	0.586934	-1.18823	0.294783	-1.29116	0.599027	-1.10658	0.510137	-1.27145	0.422488	-1.34882	4.92492	0.20916	0.172	4.56418	-0.159506	0.188875	4.42236	0.0630573	0.164912	4.42439	0.245939	0.342838	3.96531	-0.10054	0.15564	3.81573	-0.185754	0.227694
11771019	Glyma01g36050	0.367568	1.29467	0.941398	-1.02203	0.613178	1.34786	0.120115	1.21553	0.912061	1.03967	0.862096	-1.08857	0.868662	1.08239	4.93328	-0.21254	0.0567962	5.24587	0.0690479	0.0767311	4.63971	-0.156408	0.37588	4.78718	0.160043	0.296536	4.52064	0.0376085	0.319224	4.70072	0.27426	0.361004
11771023	Glyma01g36070	0.162653	1.39485	0.0566559	1.43451	0.0851841	1.27089	0.211829	1.21353	0.162875	1.20687	0.266718	1.24803	0.527937	1.09961	8.19759	-0.358088	0.12677	8.6405	-0.0788775	0.0770173	8.23244	-0.0868196	0.0484694	8.42223	0.122027	0.161217	8.56093	0.441683	0.0929102	8.33578	0.259015	0.0414805
11771028	Glyma01g36090	0.750828	-1.06495	0.702921	-1.06126	0.908221	1.0489	0.154834	-1.3285	0.20648	-1.51703	0.255226	-1.3239	0.0791781	-1.35809	5.18981	0.390313	0.166898	4.80503	-0.0194804	0.0262538	4.24162	-0.210933	0.311448	4.571	0.299528	0.121044	4.0445	-0.105263	0.191883	3.95013	-0.142055	0.037194
11771034	Glyma01g36110	0.211286	-1.63229	0.881589	-1.02265	0.965146	-1.02595	0.0722285	-2.3199	0.110173	-2.06189	0.263676	-1.45345	0.437587	-1.29597	7.81919	1.0298	0.238074	6.80113	-0.18426	0.101336	6.53075	-0.0141668	0.320328	6.82184	0.322906	0.278119	6.04368	-0.216575	0.139025	6.15848	-0.0511252	0.2427
11771041	Glyma01g36130	0.50022	-1.14068	0.980195	1.01325	0.678599	1.24122	0.321646	-1.29158	0.600404	-1.19607	0.864615	-1.11748	0.490412	1.18374	5.19173	0.148937	0.13645	4.84913	-0.2202	0.239433	4.58267	-0.10936	0.400243	4.47541	-0.0409584	0.163605	4.18949	-0.201212	0.556819	4.53079	0.202397	0.216179
11771043	Glyma01g36140	0.856972	1.05736	0.636458	-1.04689	0.806941	1.08698	0.465226	1.13904	0.472923	-1.18121	0.929059	1.029	0.605344	-1.14902	3.30219	-0.0569933	0.184659	3.42615	0.130822	0.0819497	2.67075	-0.297255	0.22187	2.8401	0.0234799	0.241823	2.87287	0.0647172	0.0903886	2.56867	-0.176923	0.169321
11771048	Glyma01g36150	0.1546	1.96632	0.351949	1.38676	0.13138	1.7743	0.254323	1.19165	0.055999	1.99209	0.766435	-1.18988	0.162249	1.79755	4.99577	-0.772849	0.103871	5.27843	-0.519883	0.115614	5.61865	0.221436	0.216592	5.49327	0.20265	0.386552	5.05966	-0.0481668	0.415882	6.09901	1.04869	0.0538008
11771055	Glyma01g36180	0.334311	1.18088	0.731661	1.18132	0.87638	1.0919	0.242302	-1.54994	0.330166	1.44834	0.37978	-1.54936	0.10373	1.3392	6.28767	-0.126536	0.132057	5.75128	-0.758747	0.349867	6.48449	0.407862	0.430939	6.12802	0.113329	0.121229	5.26503	-0.518347	0.484852	6.29449	0.534703	0.0794634
11771064	Glyma01g36190	0.816596	-1.16583	0.297921	1.36235	0.540664	-1.27037	0.4748	1.46727	0.585781	1.32425	0.147364	2.33041	0.589929	1.21527	5.32472	-0.223124	0.539159	5.95472	0.33001	0.282699	5.38686	0.18205	0.343239	4.60241	-0.444479	0.394842	5.67177	0.776104	0.216393	4.68991	-0.163199	0.0532988
11771078	Glyma01g36200	0.169483	1.7211	0.516529	1.20888	0.36604	1.2704	0.493472	1.25782	0.667136	1.13584	0.71156	-1.1319	0.31739	-1.19275	7.21605	-0.413681	0.31698	7.699	-0.0827546	0.212858	7.11534	-0.229926	0.179282	7.6969	0.369652	0.136202	7.31513	0.190912	0.304188	7.1741	0.115356	0.131149
11771085	Glyma01g36230	0.715131	-1.13056	0.700007	1.06061	0.960836	-1.03748	0.589229	-1.18253	0.673203	-1.14762	0.954991	1.01399	0.920861	-1.05314	2.73083	0.207845	0.353497	2.48399	-0.0340322	0.0334439	2.2173	0.00919668	0.18891	2.19813	0.0308134	0.0331347	2.25928	0.0508632	0.18694	2.08179	-0.0438838	0.481645
11771089	Glyma01g36240	0.8696	1.0874	0.751468	1.09671	0.321825	1.33796	0.388125	-1.23127	0.152459	-1.46689	0.720242	-1.22082	0.700554	-1.19219	3.72589	0.166901	0.206256	3.35624	-0.133247	0.168718	2.76665	-0.385859	0.16506	3.2937	0.287781	0.453601	3.01431	-7.0413e-05	0.314209	2.93527	0.0341719	0.172384
11771092	Glyma01g36250	0.50999	-1.15092	0.89861	-1.02393	0.818682	1.17371	0.515391	-1.07487	0.505776	-1.3494	0.893719	1.04573	0.997285	1.00108	6.40411	0.13093	0.0346099	6.41817	0.0267646	0.122063	5.67393	-0.301384	0.559674	5.80115	-0.0718633	0.230455	5.64528	-0.00735585	0.17029	5.54473	-0.0703041	0.0949933
11771097	Glyma01g36260	0.216841	1.47624	0.868814	-1.0447	0.977675	-1.02645	0.237749	1.23639	0.509373	1.28996	0.55445	-1.24736	0.733701	-1.17467	5.02158	-0.2802	0.151755	5.36256	0.0259323	0.0938904	5.03373	0.0871288	0.45602	5.08457	0.281724	0.254568	4.60138	-0.0371534	0.290582	4.62416	0.0494719	0.425727
11771104	Glyma01g36280	0.628481	1.21712	0.589996	1.20628	0.527288	-1.29376	0.828944	-1.03824	0.735259	1.10442	0.951569	-1.04757	0.384731	-1.42578	5.72454	0.0319344	0.0769447	5.74022	-0.0222027	0.165627	5.51802	0.17523	0.343817	5.54528	0.315406	0.432315	5.29624	0.24836	0.40839	4.79949	-0.196341	0.11147
11771131	Glyma01g36310	0.706628	-1.1384	0.078672	1.35697	0.853189	1.06769	0.44941	-1.13844	0.96856	-1.01239	0.366894	1.35692	0.546518	1.20059	3.32166	-0.0387042	0.158964	3.04411	-0.225768	0.110896	2.92082	-0.0564717	0.271225	2.60568	-0.225713	0.328127	3.01247	0.214625	0.0744266	2.76225	0.0380276	0.0706124
11771137	Glyma01g36330	0.620424	1.10992	0.134993	1.2759	0.616052	1.43996	0.648552	1.10948	0.159732	1.50419	0.105344	1.2754	0.257695	1.95148	2.62538	-0.336811	0.224521	2.78933	-0.186927	0.128806	2.93966	0.25218	0.184689	2.39894	-0.186353	0.0389582	2.71543	0.164593	0.0941266	3.20348	0.778213	0.613512
11771147	Glyma01g36340	0.100834	1.65302	0.0980824	1.58257	0.444337	1.34548	0.689123	-1.0627	0.761295	1.08597	0.697319	-1.11001	0.560945	-1.13132	7.75573	-0.344327	0.103899	7.84025	-0.432061	0.136142	7.61478	-0.225344	0.305397	8.20114	0.380777	0.185014	7.86185	0.230209	0.193795	7.77927	0.202775	0.144097
11771159	Glyma01g36360	0.958268	1.01928	0.29429	1.15272	0.913876	-1.05607	0.460013	-1.15661	0.993956	-1.00319	0.951837	-1.02273	0.779719	-1.07988	3.94733	0.115299	0.2093	3.67603	-0.0946031	0.0763334	3.57366	0.110701	0.359429	3.42692	0.142856	0.250642	3.33246	0.110435	0.142952	3.18172	0.0319911	0.130265
11771167	Glyma01g36370	0.421418	-1.37248	0.852172	-1.05253	0.400403	-1.38544	0.139938	-1.84014	0.400757	1.31527	0.3966	-1.41117	0.421492	1.30297	6.8715	0.272047	0.27658	6.1203	-0.607766	0.189539	6.95135	0.667407	0.28385	6.04451	-0.184735	0.320883	5.32124	-0.681626	0.256704	6.15504	0.197066	0.170211
11771170	Glyma01g36380	0.716831	1.14121	0.202746	1.55781	0.582953	-1.10632	0.32719	-1.43933	0.807919	-1.04609	0.903649	-1.05441	0.393012	-1.32074	4.96129	0.0757354	0.213532	4.42592	-0.449658	0.336714	4.53657	0.0107233	0.0314619	4.60392	0.2663	0.319386	4.4084	0.189859	0.185012	4.0308	-0.13505	0.159836
11771180	Glyma01g36420	0.85467	1.08096	0.490973	1.16884	0.615431	-1.29525	0.712134	1.10322	0.443518	1.25132	0.66578	1.1929	0.820757	-1.11891	4.42441	-0.147587	0.0790646	4.57445	-0.00586851	0.286891	4.39298	0.175858	0.352723	3.99988	-0.0352716	0.411635	4.13525	0.219204	0.0109811	3.66657	-0.197369	0.285589
11771193	Glyma01g36430	0.429608	-1.35018	0.543602	-1.42496	0.39928	1.51348	0.244869	-1.67364	0.283568	-1.46711	0.420825	-1.76634	0.384648	1.39285	6.20845	0.402588	0.319649	5.55232	-0.340402	0.306077	5.33448	-0.150388	0.260521	5.33318	-0.0305599	0.256426	4.36371	-0.851325	0.673053	5.58674	0.447485	0.328783
11771204	Glyma01g36440	0.554016	1.19823	0.297878	1.16156	0.599014	1.1158	0.829033	-1.05208	0.204696	-1.38005	0.781911	-1.08529	0.168196	-1.48201	7.78972	0.035169	0.214791	7.89658	-0.0380699	0.122779	7.07541	-0.429553	0.165748	7.79364	0.296072	0.256484	7.4676	0.177993	0.120999	6.94339	-0.271478	0.0809892
11771208	Glyma01g36470	0.331767	-1.08086	0.376544	-1.19851	0.846619	-1.04628	0.525283	1.10949	0.416689	1.11863	0.998276	1.00058	0.208604	1.1556	2.48404	0.00298691	0.0512204	2.62024	0.15289	0.179697	2.32517	0.164714	0.160972	2.03278	-0.109194	0.0657826	2.09159	-0.108356	0.179409	2.14246	0.0994461	0.0941246
11771214	Glyma01g36480	0.914295	1.02637	0.82798	-1.08001	0.688859	1.15529	0.358506	1.23528	0.984967	-1.00405	0.799765	1.11438	0.705674	1.12107	3.31563	-0.0875682	0.0773614	3.58238	0.217273	0.239059	2.91916	-0.0934024	0.202966	2.83678	-0.0500194	0.212386	2.96762	0.106226	0.343685	2.87541	0.114858	0.239847
11771220	Glyma01g36490	0.769332	-1.09255	0.289042	1.19259	0.916082	-1.08006	0.797497	-1.0472	0.95294	1.0225	0.47278	1.24424	0.951984	1.03433	4.17024	0.00745042	0.180542	4.07393	-0.0590845	0.0709029	3.83825	0.0395579	0.341167	3.49312	-0.120252	0.253502	3.71774	0.195014	0.184784	3.3989	-0.0715496	0.435047
11771222	Glyma01g36500	0.581784	1.07343	0.778023	1.06524	0.19497	1.48431	0.124099	-1.07868	0.484885	-1.12484	0.792236	-1.08698	0.167861	1.2293	4.73158	0.00103601	0.0324217	4.62976	-0.108225	0.0198071	4.20461	-0.16869	0.207066	4.28913	0.103267	0.136402	4.06357	-0.0170525	0.269677	4.40901	0.401106	0.0357151
11771250	Glyma01g36510	0.185155	-1.29625	0.512833	-1.06476	0.677325	-1.12771	0.229036	-1.24998	0.605729	-1.12052	0.827478	-1.02676	0.859534	1.02583	2.74437	0.341124	0.146527	2.35401	0.0192146	0.108013	2.23526	0.176956	0.230287	1.95506	-0.0332195	0.0971215	1.9917	-0.0713179	0.0560681	1.94442	0.00356642	0.102616
11771253	Glyma01g36520	0.625394	-1.11953	0.899623	-1.04059	0.858078	1.0416	0.620568	1.10607	0.822579	-1.04983	0.630526	1.18998	0.515951	1.11075	2.5768	0.0321318	0.213668	2.72102	0.177572	0.090982	2.17991	-0.0380293	0.130252	2.07965	-0.130768	0.130371	2.34365	0.120173	0.343875	2.12894	0.0207663	0.123018
11771256	Glyma01g36540	0.753063	1.13249	0.800186	1.06437	0.623547	-1.24441	0.600346	-1.12447	0.715534	1.11997	0.680501	-1.19643	0.550238	-1.25832	2.29324	0.0419474	0.126078	2.16254	-0.127298	0.22242	2.20445	0.205409	0.35646	2.12962	0.22144	0.391292	2.01511	-0.0373009	0.194622	1.82674	-0.110056	0.166369
11771259	Glyma01g36550	0.336843	-1.41566	0.995061	-1.0015	0.813506	-1.16117	0.626889	-1.21025	0.980377	-1.01184	0.290237	1.16797	0.625622	1.2049	2.80892	0.331277	0.365557	2.5396	0.0559731	0.256924	2.50986	0.3143	0.315923	1.96396	-0.170194	0.0920932	2.2202	0.0538146	0.105109	2.15191	0.0987155	0.406736
11771261	Glyma01g36560	0.444975	-1.13821	0.565224	-1.11738	0.811617	-1.06972	0.473195	-1.16085	0.851767	-1.04768	0.489035	-1.1396	0.862258	1.0156	3.5296	0.184437	0.175194	3.24246	-0.030745	0.15803	3.07885	0.117239	0.22054	2.82491	-0.00233189	0.0553153	2.64146	-0.19086	0.187102	2.73048	0.0200016	0.0679171
11771265	Glyma01g36570	0.988851	-1.01387	0.921862	-1.09839	0.938941	1.10779	0.96681	1.02589	0.776183	-1.17129	0.973506	-1.05602	0.973715	-1.04285	4.8296	-0.189745	0.35991	4.8913	-0.152865	0.442813	4.23967	-0.417849	0.550946	4.29133	-0.20962	0.742054	4.06367	-0.288253	0.96709	4.05084	-0.270158	0.817081
11771267	Glyma01g36590	0.1864	-1.32746	0.394703	-1.09741	0.623918	-1.11645	0.985198	-1.00367	0.1141	-1.32987	0.277176	1.2052	0.583381	-1.11848	10.2973	0.239279	0.119879	10.4523	0.233992	0.123585	9.75562	-0.172008	0.107851	9.67781	-0.169388	0.15124	9.82578	0.0998863	0.0569421	9.34412	-0.330926	0.166564
11771275	Glyma01g36620	0.0739275	2.43704	0.363923	1.28105	0.864376	-1.13851	0.28126	1.40768	0.318386	1.6537	0.327273	-1.35143	0.124873	-1.6778	8.48918	-0.646178	0.280855	9.13176	-0.152858	0.170038	9.01166	0.0795234	0.523081	9.49151	0.63895	0.0763295	8.91691	0.204468	0.29068	8.56295	-0.107622	0.27915
11771285	Glyma01g36690	0.336725	1.19723	0.585159	1.11181	0.881153	-1.06316	0.967591	-1.00975	0.275052	1.28681	0.708992	-1.08733	0.971128	1.01097	2.37268	-0.12107	0.0529792	2.36122	-0.135068	0.214211	2.48761	0.242725	0.259664	2.2828	0.138632	0.187839	2.21517	0.0178378	0.120908	2.21606	0.154367	0.180814
11771287	Glyma01g36710	0.347145	-1.41131	0.0998689	1.19054	0.975478	1.02822	0.468141	-1.22674	0.8288	-1.13097	0.225919	1.36966	0.30739	1.28309	6.89405	0.250697	0.310166	6.73823	-0.0441329	0.076769	6.40369	0.0731403	0.578363	6.00725	-0.246336	0.225016	6.25997	0.207485	0.0496661	6.11855	0.113285	0.131777
11771291	Glyma01g36720	0.101151	-1.99834	0.272926	-1.72664	0.188741	-1.58	0.202743	-1.74867	0.0541959	-1.75315	0.412223	-1.51092	0.289104	-1.38614	9.28771	1.00098	0.124088	8.67359	0.19472	0.39407	8.27309	0.191028	0.143979	8.06377	0.00217787	0.266935	7.26821	-0.593251	0.435715	7.32482	-0.468896	0.187217
11771297	Glyma01g36740	0.412805	-1.32366	0.127974	-1.72852	0.89792	-1.05151	0.75842	-1.07854	0.0681308	-1.20373	0.414387	-1.40842	0.929963	1.04577	7.02913	0.299657	0.036579	7.06616	0.19058	0.267231	6.47466	0.032148	0.0640225	6.27335	-0.104879	0.366267	5.5565	-0.598957	0.217949	6.0737	-0.0403186	0.291438
11771308	Glyma01g36760	0.962454	1.01353	0.294746	-1.17462	0.992065	-1.00649	0.29243	1.18205	0.754047	1.1164	0.983888	-1.00716	0.615754	1.09439	6.39284	-0.149048	0.1633	6.75106	0.0922478	0.0305694	6.23497	0.00980457	0.385461	6.01207	-0.129653	0.192264	5.78171	-0.139947	0.181149	5.88368	0.000476519	0.0418725
11771316	Glyma01g36770	0.101977	-1.32662	0.157221	-1.30066	0.224509	-1.80271	0.0757516	-1.29651	0.471045	-1.21162	0.282156	-1.27114	0.0615923	-1.64644	8.75988	0.40856	0.0600758	8.57685	0.0339289	0.0586921	8.27002	0.131627	0.325771	8.12161	0.000810305	0.105214	7.58129	-0.345313	0.182486	7.13327	-0.718537	0.137242
11771335	Glyma01g36780	0.593991	-1.20059	0.337153	-1.38643	0.397247	-1.1469	0.972432	-1.01033	0.981827	-1.00505	0.7588	-1.16672	0.907971	1.04155	6.7	0.132971	0.195389	6.82229	0.11814	0.187893	6.38768	0.125705	0.105423	6.04324	-0.130773	0.317547	5.62143	-0.35323	0.370899	5.85699	-0.0720393	0.0890985
11771343	Glyma01g36800	0.266241	-1.2001	0.827154	-1.04548	0.892127	-1.06756	0.474692	-1.14774	0.0851831	-1.48265	0.999512	1.00014	0.397157	-1.3189	8.40702	0.310277	0.129103	8.39076	0.111484	0.176528	7.61373	-0.257902	0.130106	7.89594	0.0471182	0.0995541	7.7014	0.0473196	0.164035	7.22315	-0.352218	0.344743
11771351	Glyma01g36810	0.921514	-1.03911	0.986657	1.00316	0.510594	1.22988	0.762964	-1.07478	0.226497	-1.29122	0.942365	-1.03106	0.982276	-1.01036	3.8537	0.149909	0.226499	3.69999	0.0458716	0.131697	3.09235	-0.218823	0.0508555	3.26609	0.0945539	0.28551	3.16603	0.0504293	0.17346	3.11369	0.0796888	0.272716
11771353	Glyma01g36840	0.98504	1.00884	0.188012	1.69806	0.249704	1.78193	0.936824	-1.02496	0.828266	-1.07891	0.337428	1.64218	0.192505	1.63712	3.79959	-0.209507	0.24482	3.7028	-0.245076	0.168257	3.30465	-0.319084	0.320421	3.25152	-0.196803	0.311443	3.89108	0.518813	0.401616	3.80529	0.51436	0.197045
11771356	Glyma01g36870	0.134995	1.16527	0.149503	1.1121	0.92736	-1.01993	0.551325	-1.05301	0.442819	1.11462	0.128972	-1.10336	0.155687	-1.06628	8.61986	-0.0926183	0.0755158	8.71481	-0.167138	0.0642995	8.55927	0.0639391	0.157568	8.59456	0.12805	0.0286932	8.26685	-0.0138556	0.0382385	8.27944	0.0354684	0.0301055
11771379	Glyma01g36900	0.152842	1.82046	0.0960103	1.43099	0.992442	1.00294	0.870213	-1.02822	0.25984	1.17776	0.438957	-1.30807	0.225779	-1.54117	5.27892	-0.227758	0.120711	5.28218	-0.267907	0.123984	5.15992	0.00828902	0.111884	5.67224	0.636544	0.329404	5.09288	0.249109	0.132824	4.80589	0.0125187	0.151339
11771383	Glyma01g36930	0.65242	1.1342	0.834347	-1.06317	0.17927	-1.34715	0.829201	1.08605	0.477365	1.17593	0.625131	-1.11031	0.166602	-1.29934	3.60864	0.0112029	0.252607	3.68449	0.13029	0.313443	3.47208	0.245009	0.129381	3.23739	0.192876	0.163086	3.06093	0.0419141	0.145046	2.76169	-0.184905	0.070811
11771390	Glyma01g36940	0.371463	1.34844	0.875269	1.07552	0.334569	1.28074	0.686345	1.06911	0.102344	1.43019	0.806882	-1.17271	0.363559	1.35839	5.78177	-0.306539	0.178795	5.9564	-0.210133	0.0531964	5.95064	0.209668	0.0565568	5.75839	0.124748	0.305218	5.3402	-0.105096	0.531048	5.96408	0.566648	0.202652
11771401	Glyma01g37130	0.252297	-1.63305	0.954519	-1.0248	0.681311	-1.11415	0.406902	-1.43974	0.953566	1.02151	0.806965	1.10682	0.189854	1.49728	4.30539	0.271396	0.368794	3.72335	-0.254409	0.321852	3.9659	0.302105	0.0547875	3.03406	-0.436176	0.200039	3.13197	-0.289755	0.335205	3.47508	0.146165	0.222627
11771407	Glyma01g37150	0.693765	-1.09996	0.228752	-1.34498	0.509785	-1.18821	0.95588	-1.01739	0.927544	1.02584	0.377963	-1.24402	0.758266	-1.05303	4.34928	0.129046	0.233573	4.31511	0.104167	0.169571	4.02198	0.165846	0.185766	3.64719	-0.00840108	0.10783	3.28206	-0.323416	0.223196	3.43695	-0.0829483	0.13662
11771411	Glyma01g37170	0.675326	-1.10725	0.596587	1.10222	0.218403	1.23807	0.303944	-1.27211	0.149918	-1.33415	0.88363	-1.04235	0.904602	1.02751	4.49592	0.230989	0.18972	4.11728	-0.11624	0.158371	3.7095	-0.184927	0.0509729	3.79505	0.084012	0.178572	3.65871	0.024171	0.170389	3.68099	0.123165	0.113019
11771414	Glyma01g37190	0.308439	1.09128	0.253881	1.21063	0.916255	1.04523	0.137242	-1.16765	0.7581	-1.06813	0.806818	-1.05254	0.566296	-1.11519	2.79699	0.0479166	0.0696599	2.52653	-0.175689	0.0463707	2.34921	-0.0471709	0.244581	2.50053	0.173943	0.053997	2.45318	0.100072	0.189232	2.26096	0.0166492	0.203111
11771418	Glyma01g37220	0.936793	1.06056	0.687509	-1.10367	0.797178	-1.10372	0.558617	-1.42963	0.477415	-1.46135	0.124009	-1.67339	0.148826	-1.71059	4.76117	0.542595	0.639169	4.21993	0.0269492	0.284564	3.83886	-0.00470185	0.181712	4.29853	0.627417	0.215127	3.48423	-0.115357	0.112004	3.37465	-0.147075	0.260029
11771421	Glyma01g37250	0.0221872	-1.55012	0.139652	-1.63701	0.425223	-1.16042	0.319624	-1.21906	0.0975353	-1.36813	0.33331	-1.2874	0.587365	-1.02419	9.73178	0.582804	0.0381893	9.62887	0.297031	0.208806	9.12644	0.130597	0.154658	8.88458	-0.0495761	0.0114595	8.34807	-0.414035	0.255868	8.65127	-0.0840537	0.0471523
11771426	Glyma01g37260	0.684799	1.10117	0.215791	-1.17366	0.2235	-2.14523	0.0695236	1.69554	0.0634925	3.43474	0.295048	1.31193	0.145668	1.45401	3.50345	-0.639518	0.119405	4.26382	0.122222	0.0996084	4.94215	1.14068	0.45172	3.10679	-0.500485	0.223558	3.43438	-0.108794	0.105377	3.50051	0.0395494	0.061707
11771433	Glyma01g37270	0.439636	1.1776	0.960532	-1.01353	0.533865	1.24848	0.523819	-1.14521	0.602802	1.16479	0.301485	-1.36686	0.169062	1.23489	6.58901	-0.0595187	0.179029	6.52406	-0.255133	0.164408	6.49281	0.160552	0.315667	6.46405	0.176335	0.142266	5.77881	-0.274526	0.251779	6.49651	0.480722	0.027024
11771437	Glyma01g37300	0.985879	-1.00905	0.154091	1.31835	0.80974	1.08889	0.220892	-1.59676	0.201961	-1.6948	0.529601	-1.20032	0.154129	-1.54248	6.64214	0.468842	0.340845	6.08724	-0.206309	0.145084	5.57756	-0.292272	0.278965	6.23327	0.455841	0.268174	5.75506	0.192426	0.135891	5.35556	-0.169415	0.0758999
11771440	Glyma01g37320	0.892311	1.01722	0.895167	-1.01846	0.73946	1.104	0.889811	1.01901	0.652666	-1.07917	0.926187	-1.01667	0.979225	1.00568	5.58303	-0.0326606	0.0813165	5.6762	-0.00549746	0.10857	5.13604	-0.142585	0.192572	5.12979	-0.00802358	0.0891506	4.93128	-0.0318801	0.113189	4.91823	0.000153383	0.164491
11771445	Glyma01g37360	0.996059	1.0051	0.498646	1.23283	0.467936	-1.30953	0.731116	-1.24994	0.831488	-1.1438	0.982553	-1.01905	0.451324	-1.50549	3.78339	0.30067	0.715396	3.40766	-0.0211878	0.0858071	3.22551	0.106831	0.128633	3.26481	0.308014	0.520481	3.18228	0.280785	0.383037	2.6016	-0.282216	0.298507
11771451	Glyma01g37370	0.878873	1.07376	0.765142	-1.14591	0.938224	-1.0849	0.580654	-1.21105	0.897513	-1.10445	0.488774	-1.49011	0.384407	-1.2866	6.61209	0.204913	0.358015	6.47552	-0.071349	0.171543	6.15634	0.0615808	0.75723	6.34188	0.307582	0.277499	5.56808	-0.267839	0.526393	5.71302	-0.0559829	0.15309
11771458	Glyma01g37390	0.515201	-1.12772	0.973234	-1.00583	0.757378	-1.07188	0.246077	-1.14142	0.791243	1.04822	0.956801	-1.01805	0.550901	1.10282	2.70113	0.0772036	0.0966429	2.48431	-0.113629	0.0607745	2.44139	0.145141	0.185645	2.15979	-0.0962005	0.177191	2.18581	-0.122011	0.180193	2.20343	0.044995	0.0391649
11771465	Glyma01g37400	0.889669	-1.04638	0.92438	-1.013	0.520515	1.22442	0.611774	-1.13252	0.399848	-1.26976	0.654141	-1.09639	0.974139	1.00901	7.86858	0.169397	0.24139	7.86232	-0.0101345	0.14149	7.26931	-0.175161	0.24574	7.52989	0.103994	0.200753	7.18339	-0.0287673	0.0547752	7.27055	0.116938	0.132607
11771476	Glyma01g37410	0.967522	1.01835	0.2082	1.17564	0.421598	-1.09897	0.56558	-1.14586	0.254898	1.26823	0.985885	1.0075	0.687345	1.13322	8.91251	-0.103121	0.232922	8.89159	-0.299553	0.139135	9.06839	0.239695	0.0363008	8.70014	-0.076884	0.317251	8.53104	-0.0661084	0.0328017	8.67144	0.103546	0.0947031
11771483	Glyma01g37420	0.471958	1.09754	0.978094	1.00816	0.450657	-1.1906	0.110865	1.56117	0.0550571	1.68996	0.26561	1.43403	0.15711	1.29327	6.15971	-0.499779	0.11765	6.90478	0.142852	0.166756	6.57713	0.257209	0.136516	5.87633	-0.365502	0.0774102	6.19114	0.154571	0.291398	5.99481	0.00552225	0.148518
11771500	Glyma01g37500	0.865408	-1.07853	0.686646	-1.20446	0.686338	-1.18034	0.591881	-1.21918	0.686022	-1.17055	0.587588	-1.36153	0.37036	-1.28104	4.81225	0.318903	0.342153	4.54302	0.0329959	0.248227	4.23212	0.0917197	0.332425	4.17186	0.209835	0.270157	3.64363	-0.235394	0.518926	3.65158	-0.14748	0.13257
11771505	Glyma01g37510	0.782727	-1.09735	0.79658	-1.07375	0.604494	1.11176	0.857861	-1.05049	0.463536	-1.12159	0.956112	-1.0279	0.79876	1.08773	3.6095	0.150358	0.187202	3.48542	0.0792941	0.212248	3.05932	-0.0151906	0.0526326	2.92864	0.0163359	0.288547	2.90476	-0.0233601	0.253981	2.94642	0.13766	0.173337
11771516	Glyma01g37530	0.975517	-1.0149	0.564666	1.10657	0.739037	1.09	0.785906	-1.0958	0.571234	-1.19634	0.948479	1.02487	0.754351	-1.08145	2.86497	0.104169	0.363478	2.64392	-0.0278169	0.0451739	2.2025	-0.154455	0.151081	2.40566	0.0828301	0.20421	2.41898	0.118275	0.218467	2.20302	-0.0301321	0.160378
11771519	Glyma01g37540	0.659341	-1.2854	0.444563	-1.41003	0.4405	1.35582	0.30443	-1.75335	0.423241	-1.40962	0.300508	-1.92334	0.618039	1.23635	7.76593	0.478381	0.441369	7.15979	-0.331732	0.372242	7.02474	-0.0169218	0.285448	7.11863	0.116158	0.424745	5.95258	-0.827458	0.428133	7.17643	0.422243	0.190677
11771541	Glyma01g37580	0.76591	-1.07387	0.373196	-1.32337	0.803844	-1.08699	0.945024	1.02559	0.0966599	-1.41783	0.532355	-1.20159	0.250318	-1.43515	9.17269	0.304107	0.168715	9.38455	0.340559	0.302806	8.47992	-0.199581	0.052006	8.84179	0.201289	0.180267	8.40805	-0.0636546	0.245103	8.10124	-0.319918	0.270531
11771557	Glyma01g37600	0.754805	1.04642	0.819648	-1.06866	0.571821	1.16906	0.508088	1.09456	0.843776	1.03435	0.962916	-1.02166	0.448692	1.15559	3.55113	-0.108296	0.125135	3.63584	0.0220544	0.093096	3.22894	-0.059566	0.149781	3.07788	-0.0428399	0.0843826	3.0404	-0.0737522	0.333709	3.16041	0.165786	0.193384
11771567	Glyma01g37620	0.748768	-1.03885	0.708276	1.08593	0.451105	-1.24212	0.370905	1.22545	0.496536	-1.11334	0.141775	1.38245	0.172895	-1.33119	7.05597	0.00625865	0.112158	7.48799	0.299568	0.222494	6.6104	-0.14864	0.161552	6.66057	-0.0487286	0.052744	6.92741	0.418503	0.158736	5.9712	-0.461443	0.192142
11771574	Glyma01g37710	0.602071	1.20852	0.177631	1.53437	0.695583	1.26838	0.177405	1.56769	0.210102	1.87468	0.181927	1.99038	0.125417	1.96753	7.30001	-0.756797	0.213049	8.08655	-0.108159	0.208466	7.93011	0.149845	0.495762	7.26245	-0.483556	0.332184	8.07824	0.509486	0.267667	8.01179	0.492833	0.185381
11771581	Glyma01g37740	0.48376	1.11579	0.401902	1.11188	0.998084	1.0016	0.106169	1.26307	0.555081	1.10238	0.291843	1.25864	0.978059	-1.01054	3.7832	-0.168114	0.0361234	4.09574	0.168823	0.0969944	3.55178	-0.0274857	0.201863	3.38802	-0.0100435	0.166489	3.64799	0.321822	0.124645	3.24197	-0.0251745	0.281111
11771592	Glyma01g37860	0.474329	1.17699	0.712882	-1.10276	0.562325	-1.14674	0.845951	1.06634	0.819052	1.05587	0.386459	-1.21719	0.175347	-1.27828	3.11622	-0.0493629	0.222387	3.1451	0.0433013	0.261059	2.81831	0.0290735	0.161653	2.84129	0.185735	0.109325	2.57843	-0.0978158	0.200657	2.41286	-0.168469	0.13361
11771599	Glyma01g37870	0.489686	-1.3048	0.231529	-1.61976	0.720321	-1.22395	0.69378	-1.18213	0.639067	-1.20304	0.343767	-1.46749	0.766463	-1.12849	6.91312	0.296489	0.3068	6.80957	0.0550938	0.366493	6.35336	0.0298073	0.378036	6.17137	-0.0873416	0.286761	5.39758	-0.640689	0.277691	5.72445	-0.261735	0.306824
11771608	Glyma01g37880	0.933685	-1.01678	0.7684	-1.0981	0.852266	-1.2239	0.441658	-1.19625	0.947918	1.04069	0.435823	-1.29193	0.808339	-1.15664	5.16138	0.214541	0.0359699	4.93178	-0.043979	0.259991	4.8692	0.272081	0.631192	4.60652	0.190531	0.179914	4.11306	-0.178994	0.283985	4.22021	-0.0194068	0.583425
11771610	Glyma01g37890	0.940939	1.01883	0.620108	1.0784	0.672473	-1.08697	0.737454	-1.07969	0.933358	-1.01513	0.917504	-1.02004	0.544242	-1.12419	3.06739	0.0327009	0.189362	2.86997	-0.077914	0.168898	2.6647	0.0110398	0.0194151	2.6067	0.0596123	0.127896	2.57177	0.0309813	0.0916607	2.36587	-0.109275	0.170931
11771613	Glyma01g37910	0.650778	-1.22029	0.988762	-1.0026	0.331795	-1.31296	0.0695236	-1.48162	0.145946	-1.41072	0.699928	-1.21731	0.340007	-1.51784	5.36167	0.539506	0.105383	4.82811	-0.0276678	0.0486845	4.52419	0.0430786	0.204983	4.56894	0.25228	0.460731	4.15033	-0.0314131	0.216834	3.77874	-0.349742	0.103052
11771619	Glyma01g37940	0.879778	-1.07405	0.945982	-1.02218	0.35236	1.2567	0.829013	-1.09126	0.246571	-1.38761	0.939899	-1.03856	0.948779	-1.02804	7.39071	0.207647	0.257324	7.43515	0.0816576	0.338613	6.65778	-0.264955	0.184666	6.98531	0.104585	0.378313	6.71281	0.0500032	0.115073	6.67079	0.0646882	0.0873311
11771627	Glyma01g37960	0.0814817	-2.04176	0.147511	-1.67691	0.532498	-1.36457	0.526921	-1.11246	0.274097	-1.47459	0.834856	1.09449	0.967004	1.0147	5.53036	0.690048	0.12552	5.42876	0.5363	0.14597	4.63888	0.129739	0.387326	3.97003	-0.339764	0.220465	4.00281	-0.209507	0.330053	3.82932	-0.318705	0.213112
11771631	Glyma01g37970	0.282496	1.29816	0.91303	-1.03694	0.559766	1.1347	0.183326	1.49746	0.400029	1.19365	0.766007	1.11244	0.807449	1.04335	5.02868	-0.348832	0.239683	5.6553	0.233689	0.13435	4.92693	-0.0934488	0.088379	4.8837	0.0276361	0.0478799	4.8971	0.181359	0.344091	4.74317	0.0888623	0.170781
11771642	Glyma01g37980	0.304532	1.27376	0.101683	4.31151	0.112735	1.63183	0.95401	1.01445	0.0534758	2.02015	0.186796	3.43378	0.0273879	2.58803	4.00545	-0.665654	0.18731	3.98895	-0.644957	0.136504	4.66619	0.348805	0.143845	3.79034	-0.316558	0.152192	5.43728	1.46324	0.765152	5.003	1.0553	0.0826281
11771647	Glyma01g38000	0.264448	1.32715	0.0800146	2.08739	0.706917	1.26372	0.0759727	-1.21464	0.0683244	1.67658	0.511813	1.2949	0.363422	1.59645	4.31311	-0.538996	0.0580334	3.99554	-0.819531	0.0246889	4.69535	0.206525	0.197648	4.17582	-0.130668	0.244861	4.42607	0.242171	0.32489	4.66761	0.544203	0.502839
11771650	Glyma01g38010	0.80295	1.08021	0.819534	1.02239	0.934553	1.02222	0.690448	1.08066	0.214292	1.26621	0.943308	1.02282	0.514897	1.19824	5.8242	-0.204257	0.193984	6.02492	-0.0923432	0.102237	5.82512	0.136264	0.0685772	5.48357	-0.09295	0.246791	5.32552	-0.0603948	0.053655	5.51072	0.167967	0.184385
11771652	Glyma01g38020	0.981915	-1.0045	0.690024	1.09767	0.873615	-1.0336	0.718116	-1.07422	0.93773	1.00834	0.934358	1.02643	0.927054	-1.02046	2.50813	0.00230742	0.107288	2.36037	-0.100986	0.193814	2.19481	0.0142898	0.0331388	2.1389	-0.00417161	0.12942	2.20621	0.0334641	0.217521	2.03933	-0.0333853	0.15748
11771654	Glyma01g38040	0.993207	1.00372	0.809676	-1.1115	0.537069	1.11024	0.985775	1.01006	0.377667	-1.31648	0.823775	-1.10452	0.216446	-1.19017	4.63494	0.199986	0.348955	4.65838	0.214429	0.346292	3.87955	-0.196699	0.141159	4.08552	0.205337	0.132034	3.85483	0.061917	0.392091	3.68714	-0.0458318	0.0516769
11771658	Glyma01g38050	0.60413	1.05554	0.839171	-1.07459	0.424084	1.16466	0.719026	1.10942	0.349987	-1.13563	0.952288	-1.02239	0.801046	-1.02923	3.61099	-0.0381014	0.0711322	3.69616	0.11171	0.314277	3.03663	-0.221598	0.146015	3.13949	0.0398762	0.0880452	3.06873	0.00792503	0.272771	2.97926	-0.00168467	0.0765344
11771662	Glyma01g38060	0.464868	-1.2484	0.925443	1.03087	0.874226	1.05819	0.18107	-1.35442	0.105047	-1.68544	0.926312	-1.05243	0.414147	-1.27583	4.65689	0.473823	0.176154	4.20094	0.0361483	0.10321	3.52438	-0.279303	0.214948	3.77626	0.153737	0.279268	3.63944	0.0800134	0.3478	3.29756	-0.197702	0.173826
11771666	Glyma01g38070	0.673436	-1.08889	0.0928061	-1.46863	0.593867	1.15675	0.520283	-1.1381	0.298297	-1.28414	0.100895	-1.53501	0.912788	-1.01951	9.62399	0.185584	0.211025	9.61827	-0.0010465	0.091631	9.10458	-0.17522	0.183995	9.26726	0.062726	0.0492403	8.49429	-0.555521	0.166325	9.06615	0.0348549	0.156758
11771669	Glyma01g38080	0.109485	1.15257	0.96007	1.01676	0.249828	1.36338	0.162835	-1.24019	0.483477	-1.11908	0.336565	-1.40584	0.395398	1.05704	7.14072	0.0103755	0.0262553	6.99082	-0.300184	0.13068	6.69109	-0.151932	0.198091	7.02431	0.21523	0.0582705	6.30704	-0.276199	0.343255	6.83627	0.295259	0.0416547
11771673	Glyma01g38090	0.159659	1.37733	0.980653	-1.00523	0.994444	-1.00386	0.183055	1.34155	0.234552	1.42245	0.913948	-1.03205	0.903182	1.02879	5.98171	-0.418842	0.149356	6.50242	0.0050559	0.13259	6.15595	0.0895389	0.293039	6.0246	0.0430342	0.123799	5.76084	-0.00247637	0.207807	5.80523	0.0839831	0.179551
11771679	Glyma01g38110	0.947798	-1.05701	0.148687	-1.32474	0.648398	-1.22493	0.570334	-1.15165	0.356457	-1.37379	0.606821	-1.44335	0.490794	-1.59203	3.23889	0.481101	0.209951	2.94672	0.277402	0.192536	2.35613	0.0229425	0.354646	2.72536	0.40111	0.729012	2.18322	-0.128307	0.0429158	1.9548	-0.269762	0.16753
11771688	Glyma01g38120	0.295032	1.27208	0.231486	1.23609	0.517266	1.1754	0.899119	1.01638	0.962085	-1.00939	0.973732	-1.01253	0.713116	-1.09242	8.56151	-0.141744	0.0635006	8.75193	-0.118305	0.110125	8.31824	-0.155229	0.18721	8.65405	0.205451	0.22497	8.46275	0.187483	0.169414	8.31281	0.0779266	0.116674
11771701	Glyma01g38130	0.463268	-1.56101	0.329207	-1.6115	0.905134	1.0582	0.760945	1.22761	0.776722	-1.15648	0.728102	1.18915	0.379331	1.42835	4.38777	0.255587	0.571701	4.66171	0.551442	0.469136	3.79516	0.0458426	0.20347	3.18554	-0.386891	0.329989	3.35989	-0.13696	0.367518	3.54437	0.12746	0.295335
11771716	Glyma01g38140	0.767462	-1.0855	0.29453	1.23657	0.870015	1.02559	0.736599	-1.06837	0.754412	-1.05918	0.443378	1.2564	0.818768	1.05108	2.93237	0.0712458	0.215744	2.74988	-0.0241671	0.032406	2.45579	-0.0117027	0.0369361	2.32604	-0.0471157	0.187997	2.66512	0.28218	0.240068	2.32926	0.0247527	0.114197
11771721	Glyma01g38150	0.976608	-1.01296	0.915829	1.02999	0.872953	1.10683	0.773069	1.10397	0.634404	1.17918	0.655195	1.15182	0.493388	1.32206	6.00464	-0.110974	0.367185	6.25433	0.0317275	0.0709677	5.92184	0.126806	0.220847	5.55919	-0.129553	0.103827	5.57581	0.074364	0.30313	5.73211	0.273238	0.439658
11771739	Glyma01g38160	0.117883	1.50614	0.108263	1.37901	0.642879	1.25232	0.563414	1.0959	0.355699	1.31179	0.98898	1.00341	0.774731	1.09072	7.51462	-0.484957	0.0675219	7.80967	-0.352835	0.168365	7.63617	-0.09342	0.345056	7.82646	0.105897	0.183445	7.6312	0.110802	0.0649537	7.6938	0.23118	0.252864
11771745	Glyma01g38170	0.354951	-1.27817	0.8487	1.04674	0.770254	1.07617	0.26867	-1.35852	0.173003	-1.39757	0.966284	-1.01541	0.952861	-1.01603	3.18096	0.317834	0.201755	2.61673	-0.124204	0.198576	2.26389	-0.165085	0.150702	2.35557	-0.0362421	0.191593	2.36424	-0.0582987	0.196033	2.23918	-0.0591857	0.146163
11771748	Glyma01g38180	0.380821	1.58466	0.0942053	1.26243	0.390101	1.37257	0.347184	1.35264	0.726298	1.11481	0.885385	1.07759	0.951796	-1.03562	5.71478	-0.451133	0.333738	6.23545	-0.0153534	0.10178	5.53605	-0.29433	0.170169	5.92711	0.213043	0.44751	5.84133	0.320846	0.0563644	5.64239	0.162549	0.263618
11771758	Glyma01g38200	0.755412	1.0849	1	1.00001	0.30737	1.26757	0.595655	-1.11356	0.31295	-1.28518	0.36802	-1.20809	0.488507	-1.09997	5.41932	0.0687968	0.22954	5.31817	-0.0863827	0.0292543	4.72236	-0.293169	0.180463	5.05274	0.186355	0.145834	4.61387	-0.0863735	0.149717	4.69401	0.0488962	0.0445964
11771778	Glyma01g38210	0.881265	1.0524	0.0507981	-1.68869	0.338381	-1.49036	0.145749	-1.47494	0.0428653	-3.28799	0.070577	-2.62122	0.0304607	-5.15708	10.5359	0.952213	0.170808	10.1597	0.391558	0.139039	8.66924	-0.764994	0.293894	10.4169	1.0259	0.283352	8.86016	-0.364343	0.074624	7.80729	-1.34066	0.175623
11771789	Glyma01g38240	0.115951	1.43914	0.178768	1.15781	0.46291	1.31194	0.69378	1.03462	0.984483	-1.00575	0.327908	-1.20139	0.605989	-1.10326	6.64453	-0.172388	0.0971478	6.82635	-0.123281	0.00427244	6.33345	-0.180656	0.283704	6.81796	0.35282	0.141524	6.31102	0.0881181	0.116527	6.39059	0.21105	0.154077
11771803	Glyma01g38250	0.998437	-1.00051	0.473633	1.2601	0.878106	-1.07012	0.689841	-1.16508	0.588807	1.12939	0.657779	1.08211	0.859967	1.05593	5.61839	-0.0847462	0.14898	5.46132	-0.305176	0.404683	5.4518	0.090795	0.235803	5.14115	-0.0854875	0.173314	5.07323	0.0283629	0.04955	4.99909	-0.00697406	0.247489
11771805	Glyma01g38290	0.0738456	1.23029	0.905897	-1.015	0.180053	1.26072	0.185535	1.11942	0.223858	1.08793	0.41467	-1.11553	0.293632	1.11483	9.33743	-0.181684	0.0539072	9.6649	-0.0189346	0.0555461	9.28508	-0.0601018	0.053282	9.38273	0.117319	0.0408426	9.08219	-0.0404158	0.12995	9.36722	0.274149	0.101886
11771812	Glyma01g38300	0.390796	1.22312	0.570104	1.09408	0.693942	1.13447	0.87628	1.03361	0.178174	1.36022	0.745041	-1.08158	0.382576	1.26163	6.42047	-0.242062	0.198223	6.58921	-0.194363	0.0866793	6.53843	0.201773	0.128671	6.32908	0.0485002	0.152794	5.98947	-0.0646415	0.181251	6.39392	0.383793	0.247732
11771816	Glyma01g38310	0.112426	1.45822	0.12333	1.65275	0.791896	1.10395	0.964782	-1.01269	0.0657147	1.79335	0.625244	1.1192	0.249882	1.35766	5.60694	-0.594531	0.14597	5.65364	-0.612727	0.22143	6.09267	0.248127	0.173607	5.70247	-0.0503214	0.0946083	5.65537	0.112142	0.215079	5.89513	0.390801	0.257995
11771819	Glyma01g38340	0.895995	1.03956	0.613878	1.14865	0.910319	-1.03741	0.980285	-1.00822	0.637942	1.06997	0.797031	1.09593	0.98392	-1.00793	2.59933	-0.0399308	0.102191	2.57854	-0.0517351	0.275715	2.37654	0.0576348	0.145215	2.30366	0.0160387	0.264435	2.42505	0.148198	0.210406	2.18616	0.00464702	0.198768
11771827	Glyma01g38360	0.214483	1.49618	0.113983	1.20748	0.164124	1.65573	0.0952624	1.39686	0.222184	1.32067	0.682427	1.12733	0.198687	1.46151	7.01763	-0.526004	0.0980093	7.63112	-0.0438148	0.0927115	7.11242	-0.124734	0.228675	7.26718	0.0552762	0.287896	7.24372	0.228188	0.0583688	7.56307	0.602733	0.0360117
11771831	Glyma01g38370	0.384869	1.13582	0.280316	1.28114	0.860304	-1.07875	0.749739	-1.07594	0.318918	1.26278	0.811043	1.04833	0.910248	1.03061	6.39236	-0.166669	0.0563908	6.40851	-0.272272	0.246588	6.40702	0.169931	0.269899	6.18879	0.0170657	0.145558	6.03404	0.0851558	0.113972	5.96449	0.0605675	0.203432
11771842	Glyma01g38400	0.187231	-1.24125	0.478152	-1.27333	0.556897	1.23734	0.445657	-1.33887	0.0285589	-1.75957	0.119175	-1.37346	0.662951	-1.14566	5.88829	0.52413	0.102539	5.5415	0.103119	0.4194	4.75252	-0.291089	0.048745	5.10263	0.212332	0.106261	4.48349	-0.245486	0.0980196	4.69738	0.0161511	0.318434
11771847	Glyma01g38410	0.583936	1.15747	0.404039	-1.14031	0.911073	-1.0461	0.922718	1.02315	0.989452	1.00346	0.347343	-1.29002	0.53186	-1.20666	6.86062	0.0510308	0.169105	7.02843	0.0840472	0.151964	6.56246	0.0560141	0.195997	6.71552	0.26201	0.236722	6.11355	-0.105384	0.124628	6.16222	-0.00900873	0.233295
11771870	Glyma01g38420	0.699265	-1.06448	0.193136	1.25923	0.552996	-1.33334	0.0892754	1.46366	0.0399299	2.38711	0.0739418	1.96194	0.145814	1.90576	4.75042	-0.559028	0.144445	5.33613	-0.00944726	0.0173479	5.63366	0.696236	0.183916	4.10309	-0.649181	0.092577	4.94658	0.323098	0.192589	4.86223	0.281187	0.38902
11771874	Glyma01g38440	0.67551	-1.15252	0.420444	1.32096	0.811461	1.16853	0.444215	-1.285	0.753383	-1.1062	0.691858	1.18478	0.686059	1.21746	4.83694	0.209068	0.313204	4.47732	-0.152699	0.196691	4.34633	0.0634605	0.219638	4.08741	0.0042731	0.184244	4.23125	0.248892	0.386341	4.20321	0.28815	0.485392
11771877	Glyma01g38460	0.607089	-1.13591	0.164729	-1.20375	0.712955	1.08737	0.926586	-1.02461	0.0793644	-1.7345	0.610795	-1.08581	0.163516	-1.40428	7.67437	0.264523	0.241341	7.81749	0.229444	0.078247	6.63733	-0.529998	0.0374483	7.20909	0.0806788	0.118561	6.88101	-0.0380944	0.115573	6.44288	-0.409149	0.193945
11771884	Glyma01g38480	0.494848	-1.32415	0.96544	1.01705	0.712155	-1.09964	0.4948	1.24214	0.634882	1.16283	0.321948	1.67282	0.260455	1.40025	5.35221	-0.110168	0.327245	5.71571	0.202655	0.155629	5.21801	0.107472	0.217141	4.4225	-0.51524	0.307088	5.01243	0.227043	0.401392	4.71966	-0.0295585	0.0523416
11771888	Glyma01g38490	0.675831	1.10642	0.0725772	-1.38882	0.887177	-1.0739	0.842051	-1.04505	0.278898	-1.39251	0.093429	-1.60585	0.139787	-1.65457	6.3769	0.23131	0.22799	6.4285	0.167737	0.0313395	5.59469	-0.246381	0.268046	6.12829	0.377215	0.123345	5.22864	-0.306119	0.131734	5.13855	-0.349241	0.278065
11771893	Glyma01g38500	0.070016	3.36765	0.142919	2.37427	0.633812	1.29297	0.598379	1.26035	0.158943	2.11727	0.822003	-1.1254	0.432217	-1.23016	9.01561	-1.24839	0.265102	9.52183	-0.914565	0.426304	9.93389	-0.16618	0.46128	10.5387	0.503356	0.267119	10.2195	0.33292	0.407662	10.0924	0.204509	0.116182
11771898	Glyma01g38510	0.284418	1.4498	0.0598762	1.42363	0.365052	1.25889	0.594517	1.1023	0.293754	1.29861	0.808855	1.0824	0.655505	1.1276	3.3257	-0.430622	0.208085	3.4264	-0.290107	0.018923	3.35541	-0.0536575	0.200177	3.33669	0.105235	0.281195	3.40766	0.21947	0.122153	3.38216	0.278493	0.072586
11771902	Glyma01g38520	0.620067	1.2349	0.107233	1.25729	0.894798	-1.05893	0.249555	-1.29862	0.372549	-1.30862	0.550102	-1.27549	0.214674	-1.71125	6.06589	0.187107	0.219534	5.78724	-0.189867	0.0616111	5.35486	-0.200942	0.290034	5.9426	0.491497	0.404824	5.39297	0.140446	0.112023	4.92752	-0.283555	0.160013
11771905	Glyma01g38540	0.463268	1.14925	0.17305	-1.27824	0.573216	-1.12506	0.302488	1.23134	0.499831	1.08452	0.343438	-1.19303	0.406507	-1.19221	2.21116	-0.0790927	0.139827	2.54823	0.221133	0.160483	2.04973	0.0379687	0.0540984	2.08137	0.1216	0.151552	1.93764	-0.13303	0.103408	1.81751	-0.132033	0.17724
11771911	Glyma01g38550	0.851852	-1.05989	0.43166	1.36556	0.946849	1.04946	0.101964	-1.38218	0.180757	-1.7621	0.949463	1.04714	0.248987	-1.58418	6.77868	0.380196	0.0697147	6.44751	-0.0867469	0.120347	5.6596	-0.437099	0.43347	6.3391	0.296286	0.299029	6.19434	0.362745	0.484053	5.39884	-0.367448	0.284174
11771914	Glyma01g38580	0.600057	1.29098	0.885474	-1.03029	0.998458	-1.00115	0.958651	-1.02	0.628583	1.14214	0.493192	-1.35667	0.800666	-1.13161	6.39407	-0.0539492	0.274382	6.48326	-0.0825116	0.221105	6.26607	0.137792	0.199913	6.36891	0.314518	0.452507	5.70976	-0.125557	0.0845347	5.92672	0.13614	0.211993
11771946	Glyma01g38650	0.854465	1.06094	0.896918	1.03047	0.334291	1.27254	0.525545	1.18641	0.328151	-1.2683	0.595864	1.15234	0.818158	-1.05741	6.32076	-0.117329	0.238516	6.68705	0.129272	0.194256	5.66539	-0.460226	0.161165	5.99759	-0.031992	0.210724	6.00039	0.172577	0.175573	5.66707	-0.112521	0.126337
11771957	Glyma01g38680	0.0767429	-2.7188	0.114821	-3.28898	0.0896556	-2.54211	0.476278	-1.34742	0.198262	-1.53676	0.416585	-1.63	0.158998	-1.43689	8.03672	1.03575	0.278485	7.78719	0.605554	0.38464	7.16585	0.415863	0.219405	6.29314	-0.407215	0.191801	5.38538	-1.11209	0.58062	5.50139	-0.930165	0.140874
11771971	Glyma01g38700	0.51369	-1.11842	0.366642	1.30209	0.679747	1.11747	0.415978	-1.26819	0.616978	-1.08268	0.5571	1.14831	0.48299	1.15436	6.95742	0.0891822	0.107093	6.76053	-0.253594	0.308105	6.54763	-0.0254288	0.164611	6.43994	-0.0722842	0.153565	6.42335	0.127233	0.188597	6.388	0.134807	0.167014
11771974	Glyma01g38790	0.742023	1.12789	0.22131	1.23563	0.659365	1.04504	0.86419	-1.06394	0.695865	1.1228	0.909459	1.02968	0.784791	1.04032	4.02982	-0.199638	0.353892	3.89338	-0.28906	0.110407	3.83009	-0.0325405	0.0763408	3.64752	-0.0260096	0.142296	3.62307	0.0161907	0.161138	3.55822	0.0310217	0.0431929
11771983	Glyma01g38830	0.465932	-1.16004	0.591266	-1.10323	0.512671	1.16748	0.625155	-1.05418	0.196774	-1.20536	0.994689	-1.00256	0.628981	1.12358	3.4617	0.100787	0.117318	3.30757	0.0246687	0.0368568	2.78214	-0.168681	0.0986732	2.71142	-0.113385	0.187974	2.6936	-0.117071	0.228634	2.77024	0.0547202	0.183974
11771988	Glyma01g38860	0.916793	-1.06016	0.820943	-1.08491	0.904731	1.05397	0.583999	-1.19674	0.51814	-1.21433	0.720758	-1.22468	0.869593	-1.08677	4.76654	0.151557	0.32135	4.49788	-0.107556	0.194482	4.1228	-0.128607	0.191313	4.13852	0.06727	0.412099	3.74453	-0.225137	0.381231	3.85007	-0.0527782	0.270863
11771996	Glyma01g38870	0.561658	-1.18692	0.343127	1.16367	0.928757	-1.05809	0.098253	-1.8952	0.159671	-1.58396	0.271498	-1.37216	0.413949	-1.41204	8.36061	0.590813	0.203446	7.63753	-0.331535	0.168953	7.45626	-0.0727209	0.256487	7.86244	0.343596	0.251118	7.19159	-0.112848	0.0987624	7.08496	-0.154181	0.392147
11772001	Glyma01g38880	0.911593	-1.10353	0.554373	1.09474	0.923242	-1.02963	0.88141	1.06088	0.680613	1.16048	0.747563	1.28162	0.760259	1.24377	3.72658	-0.0983814	0.399573	3.77079	-0.0131244	0.0259389	3.5804	0.116341	0.192665	3.07091	-0.240501	0.731646	3.3498	0.117468	0.192473	3.22414	0.0742138	0.116647
11772005	Glyma01g38920	0.162518	1.26991	0.203295	1.14011	0.757956	1.02408	0.143638	1.31583	0.104901	1.314	0.1846	1.18133	0.363422	1.05964	10.4529	-0.396911	0.132061	10.9956	-0.000941912	0.0789976	10.7274	-0.00294336	0.0605411	10.5896	-0.0521886	0.0648987	10.6691	0.188228	0.0820139	10.5459	0.0313896	0.0242028
11772014	Glyma01g38950	0.16735	1.6615	0.0898501	2.27968	0.42423	1.22281	0.635203	1.16984	0.129926	1.62318	0.22446	1.60508	0.422089	1.19461	4.79335	-0.693748	0.297532	5.04921	-0.467443	0.228843	5.1316	0.00507593	0.0354071	5.01015	0.0387392	0.116331	5.51996	0.721389	0.324916	5.05885	0.295273	0.214863
11772017	Glyma01g38960	0.257918	-1.51236	0.709082	1.09164	0.927659	1.04051	0.242029	-1.55206	0.209436	-1.5611	0.836118	1.06371	0.982064	1.00801	2.92552	0.608901	0.356897	2.17292	-0.0252809	0.114309	1.87639	-0.0336669	0.13461	1.88721	0.0121023	0.0538029	1.99984	0.101211	0.267916	1.84934	0.0236188	0.294746
11772020	Glyma01g38970	0.20887	1.43195	0.7753	-1.02303	0.491461	1.14154	0.10984	1.64796	0.169172	1.43736	0.470553	1.12494	0.367169	1.14585	8.12555	-0.640017	0.214712	8.99071	0.0806643	0.0750613	8.41442	-0.116594	0.162002	8.38038	-0.122034	0.156797	8.36968	0.0478198	0.0603116	8.35988	0.0743863	0.048546
11772024	Glyma01g38990	0.696993	-1.06822	0.933558	1.01861	0.987064	1.00596	0.880723	1.04277	0.632126	1.07744	0.303408	1.13464	0.47832	1.15781	3.69015	-0.0358332	0.140827	3.68886	0.0245821	0.244676	3.42399	0.0717733	0.131474	3.05459	-0.131045	0.112084	3.19107	0.0511874	0.0352693	3.13562	0.0803479	0.199641
11772029	Glyma01g39000	0.37473	-1.35342	0.329755	1.08092	0.956363	1.02355	0.791816	1.07721	0.437175	1.30501	0.12463	1.57589	0.059177	1.80782	8.27365	-0.136656	0.303532	8.54732	-0.0293503	0.0361909	8.42764	0.247401	0.29364	7.579	-0.573266	0.195621	8.03692	0.0829045	0.0903374	8.20161	0.280988	0.0373646
11772037	Glyma01g39010	0.939969	-1.04029	0.738997	-1.08174	0.323016	-1.62151	0.222241	1.72368	0.391156	1.44409	0.209131	1.65764	0.81947	-1.07937	6.8009	-0.242087	0.368952	7.69587	0.543406	0.226768	7.01606	0.288071	0.365465	6.38445	-0.299078	0.300111	6.90684	0.430054	0.180313	5.98983	-0.409267	0.156368
11772046	Glyma01g39030	0.541864	1.23242	0.464676	1.20003	0.972729	1.01797	0.955722	1.01716	0.925651	-1.03173	0.985458	-1.00967	0.501831	-1.24908	5.74599	-0.0165135	0.240684	5.84082	0.00802644	0.150925	5.35587	-0.0615743	0.264662	5.5907	0.284981	0.287828	5.38326	0.271095	0.2768	5.03379	-0.0358809	0.228445
11772056	Glyma01g39040	0.0644113	1.89397	0.090365	1.74212	0.10116	1.8051	0.717768	-1.04837	0.312711	1.16775	0.650769	-1.13975	0.536459	1.11295	4.60162	-0.39522	0.106996	4.5303	-0.463367	0.0993125	4.47134	-0.171493	0.14522	5.01561	0.526197	0.152775	4.65469	0.33748	0.249967	4.95268	0.680586	0.115254
11772063	Glyma01g39050	0.995878	1.00233	0.415553	-1.1775	0.99109	-1.00491	0.966653	-1.01487	0.907747	-1.03384	0.550833	-1.19779	0.911411	-1.04134	3.38993	0.121186	0.209966	3.29363	0.0998965	0.251374	2.93589	0.0731669	0.228728	2.8651	0.12454	0.312027	2.61227	-0.135836	0.00746378	2.69986	0.066105	0.135066
11772075	Glyma01g39070	0.576928	1.09105	0.970062	-1.03113	0.861478	1.06263	0.20116	-1.20701	0.685688	-1.08053	0.738263	-1.3579	0.604293	-1.10943	5.23724	0.0574535	0.127488	4.99475	-0.213984	0.0535445	4.77416	-0.0542909	0.196731	4.8434	0.183164	0.113185	4.27213	-0.258211	0.895476	4.49506	0.0333467	0.188766
11772088	Glyma01g39080	0.62707	-1.12909	0.521892	-1.13805	0.693695	1.15028	0.55894	1.16785	0.159312	-1.54948	0.479885	1.15866	0.466197	-1.19304	5.62754	0.121868	0.209541	5.92227	0.345726	0.220233	4.67151	-0.509916	0.230072	4.9532	-0.0532893	0.170783	5.0163	0.159162	0.130746	4.49939	-0.307935	0.206911
11772093	Glyma01g39090	0.551061	-1.4583	0.558085	-1.44728	0.583012	1.38526	0.56214	-1.51575	0.131731	-2.50455	0.52752	-1.5043	0.73049	-1.2398	5.8601	0.9036	0.522233	5.34262	0.303564	0.633788	4.22912	-0.420949	0.234797	4.86042	0.359314	0.45529	4.1287	-0.229778	0.490218	4.34008	0.0492039	0.470236
11772106	Glyma01g39100	0.690721	-1.05009	0.564543	-1.09878	0.709167	1.05313	0.590638	-1.08205	0.126067	-1.23494	0.473979	-1.13223	0.335525	-1.1167	6.24748	0.159942	0.0767966	6.24077	0.0461688	0.149075	5.62038	-0.144496	0.102187	5.76357	0.0894254	0.105726	5.37327	-0.0897395	0.144284	5.35304	-0.0698152	0.0638079
11772117	Glyma01g39110	0.857201	1.03552	0.880047	1.04291	0.783975	1.14002	0.959236	1.01659	0.947796	-1.0201	0.932547	1.02385	0.800858	1.07923	4.89714	-0.0129051	0.156416	4.94407	0.0108368	0.252274	4.51157	-0.0416153	0.272698	4.40363	0.0374505	0.109066	4.32263	0.0714499	0.195662	4.33806	0.14745	0.288418
11772144	Glyma01g39210	0.648302	1.09148	0.949834	-1.01389	0.874914	1.03178	0.915764	1.03373	0.687749	-1.08065	0.388924	-1.07054	0.197884	-1.14318	3.58036	-0.00720255	0.200581	3.57708	0.0406593	0.230958	3.08568	-0.119103	0.124716	3.17216	0.119087	0.0488625	3.04291	0.0207539	0.0630167	2.86736	-0.0739697	0.0895113
11772147	Glyma01g39220	0.909258	-1.03309	0.394379	-1.20853	0.612945	-1.09334	0.943248	-1.02621	0.734848	1.07	0.308679	-1.20049	0.960615	1.01104	3.17195	0.0561244	0.224927	3.08487	0.0187987	0.260503	2.91669	0.153737	0.0825077	2.63722	0.00916322	0.144474	2.4041	-0.254458	0.0942546	2.56549	0.0250005	0.131983
11772154	Glyma01g39280	0.188259	1.44889	0.093322	1.42419	0.624839	1.13584	0.202755	-1.21885	0.348894	-1.2119	0.420671	-1.23999	0.122024	-1.5459	9.20916	0.0293217	0.113341	9.10252	-0.2562	0.0925532	8.74519	-0.247943	0.21697	9.49092	0.564269	0.227657	9.0444	0.25394	0.149267	8.6797	-0.064182	0.076277
11772170	Glyma01g39290	0.162244	-1.42029	0.290955	-1.37171	0.78703	1.07722	0.356776	1.19455	0.979706	1.00531	0.542086	1.23685	0.118622	1.53809	6.17044	0.0352532	0.146631	6.54295	0.291716	0.151022	5.85951	0.0428901	0.150872	5.21436	-0.470936	0.15825	5.35711	-0.164263	0.323702	5.62102	0.150201	0.171467
11772174	Glyma01g39300	0.988192	1.00208	0.679669	-1.05781	0.895144	1.01047	0.743528	-1.05153	0.504945	1.06237	0.365499	-1.11464	0.305525	1.07126	2.28973	-0.0151523	0.0996654	2.24859	-0.0876416	0.137609	2.11334	0.0721277	0.0532575	1.99206	-0.0121547	0.0658214	1.92059	-0.168727	0.0995633	2.02767	0.087154	0.0284587
11772178	Glyma01g39320	0.494851	-1.24366	0.150069	1.22056	0.790531	-1.03787	0.657488	-1.06467	0.297765	1.15037	0.313861	1.42575	0.303152	1.37846	3.33299	-0.0899512	0.114441	3.16958	-0.180363	0.112004	3.17171	0.112151	0.106849	2.55588	-0.40454	0.329237	2.97902	0.107185	0.0853918	2.84737	0.0585202	0.0449797
11772185	Glyma01g39340	0.983771	-1.00467	0.781178	1.12824	0.328006	-1.4627	0.964696	1.01868	0.0306627	2.60447	0.723564	1.15468	0.117512	1.7889	3.32193	-0.280733	0.181726	3.30805	-0.254034	0.342978	4.38361	1.10026	0.0909406	2.8128	-0.287448	0.0760116	2.96406	-0.0799606	0.395396	3.49096	0.551622	0.304002
11772190	Glyma01g39370	0.390796	-1.26395	0.21865	-1.34877	0.939531	1.02963	0.125254	-1.54362	0.650692	-1.1383	0.199927	-1.64722	0.460853	1.14329	7.14694	0.278892	0.216998	6.68953	-0.347424	0.0321696	6.6787	0.0920121	0.278715	6.46974	-0.0590434	0.194008	5.51902	-0.779073	0.27172	6.40378	0.134144	0.0515574
11772194	Glyma01g39380	0.533493	-1.46095	0.291488	1.24323	0.204743	-1.40012	0.633648	1.27069	0.210084	1.91918	0.137199	2.30794	0.134175	2.00256	8.4202	-0.408718	0.558607	8.90565	-0.063111	0.118106	9.14765	0.531775	0.0337709	7.61695	-0.955623	0.363948	8.63659	0.250985	0.216197	8.38535	0.046224	0.183252
11772197	Glyma01g39390	0.971756	1.02619	0.264497	1.6102	0.152996	-3.11902	0.0683512	4.39603	0.0365811	9.73994	0.0886213	6.89781	0.110365	3.04304	3.0274	-1.93087	0.415647	5.29888	0.205328	0.0927809	6.03645	1.35304	0.406613	2.68192	-1.89357	0.50275	5.24735	0.89257	0.491821	4.05425	-0.288055	0.280646
11772203	Glyma01g39400	0.661804	1.13789	0.249275	1.40229	0.750545	1.1235	0.257706	-1.25148	0.162351	-1.33726	0.978058	-1.01551	0.395398	-1.35439	3.41211	0.155696	0.184292	2.9992	-0.167937	0.080101	2.5828	-0.263587	0.0988572	3.08588	0.342059	0.25838	3.03544	0.319849	0.330286	2.56067	-0.0955845	0.294389
11772205	Glyma01g39410	0.734081	-1.12147	0.321331	1.25065	0.634194	-1.15908	0.146841	1.69011	0.363633	1.32517	0.0947731	2.3705	0.287882	1.28217	7.29875	-0.266737	0.263615	8.19856	0.490382	0.141031	7.43494	0.139436	0.262585	6.81958	-0.432129	0.235216	7.89136	0.813062	0.234408	6.92386	-0.0735458	0.077009
11772215	Glyma01g39430	0.443889	1.27449	0.964021	1.0137	0.731768	1.15078	0.969444	-1.01029	0.315469	1.30733	0.547415	-1.2702	0.631132	1.18043	5.74499	-0.208591	0.199871	5.81226	-0.223358	0.142483	5.78613	0.178027	0.242212	5.64262	0.141326	0.278826	5.09129	-0.203731	0.300963	5.65122	0.38064	0.252813
11772248	Glyma01g39460	0.138067	-1.68613	0.367429	-1.24405	0.716633	-1.18578	0.365624	-1.24944	0.621926	-1.07855	0.80558	1.08477	0.501899	1.31839	7.77407	0.346666	0.097194	7.6354	0.0253811	0.251247	7.41334	0.237567	0.162678	6.72609	-0.407052	0.265263	6.6325	-0.289659	0.162772	6.87589	-0.00827328	0.371911
11772256	Glyma01g39470	0.548719	1.26481	0.354554	1.47697	0.702178	-1.35856	0.311201	1.61496	0.269279	2.09434	0.214445	1.88587	0.456687	1.21883	4.91615	-0.628619	0.367712	5.65074	0.0628808	0.342076	5.619	0.437877	0.670376	4.72673	-0.289703	0.220336	5.47657	0.625524	0.389313	4.81599	-0.00420523	0.194421
11772264	Glyma01g39500	0.750491	-1.18683	0.301562	-1.43215	0.772876	-1.24827	0.996697	-1.00183	0.891863	-1.08126	0.750317	-1.2089	0.821767	-1.13723	3.4361	0.277602	0.126697	3.37313	0.274966	0.363256	2.8906	0.164885	0.614255	2.6978	0.0304863	0.546185	2.45057	-0.243214	0.205678	2.40799	-0.155042	0.182286
11772277	Glyma01g39530	0.406996	1.32525	0.635679	-1.09119	0.816739	1.15418	0.197865	1.58969	0.629655	-1.23375	0.731909	1.09929	0.247143	-1.41662	6.22986	-0.277834	0.300503	7.0078	0.390908	0.146566	5.6031	-0.580884	0.446626	6.22878	0.128435	0.206153	6.1527	0.265002	0.17975	5.4749	-0.374016	0.232657
11772289	Glyma01g39570	0.851892	-1.06674	0.801384	1.09552	0.516168	1.0842	0.777288	-1.12853	0.847261	-1.06027	0.923657	1.03554	0.33273	1.09082	4.57014	0.050998	0.337727	4.38176	-0.123443	0.321756	4.13333	-0.033436	0.0715768	3.92592	-0.0422111	0.0487605	3.8953	0.00817108	0.292259	3.89227	0.0831965	0.0835114
11772292	Glyma01g39590	0.864324	1.11807	0.6867	1.15868	0.821227	-1.11717	0.625926	1.18736	0.89363	-1.04241	0.765149	1.23048	0.674386	-1.30205	7.21272	-0.0847023	0.220075	7.61223	0.163052	0.335227	6.86986	-0.144632	0.256283	7.04064	0.0763025	0.599396	7.16322	0.375529	0.308365	6.40346	-0.304484	0.304893
11772296	Glyma01g39610	0.436194	1.245	0.24929	1.28468	0.422537	1.39927	0.61897	1.04001	0.406042	1.26857	0.870663	1.07317	0.250156	1.42577	7.88595	-0.206368	0.0798825	8.11834	-0.149765	0.0414193	7.98491	0.136837	0.339479	7.93597	0.109772	0.293378	7.84627	0.211648	0.248417	8.22533	0.621509	0.125276
11772302	Glyma01g39620	0.858443	1.05896	0.914548	1.04969	0.442864	-1.25261	0.676033	1.1778	0.108638	1.71156	0.697097	1.16749	0.328738	1.29032	2.65571	-0.3771	0.181178	2.89964	-0.141002	0.403356	3.15729	0.398215	0.230349	2.34321	-0.294446	0.258109	2.55078	-0.0710354	0.302042	2.59464	0.0732781	0.110211
11772305	Glyma01g39630	0.430057	-1.19195	0.359957	-1.11276	0.840592	-1.07214	0.927757	-1.01216	0.376078	-1.14053	0.834806	1.05829	0.941778	-1.02589	4.80978	0.155731	0.054985	4.81178	0.138288	0.115207	4.27209	-0.0339746	0.170653	4.00725	-0.0975901	0.233533	3.99309	-0.0158575	0.0862868	3.81266	-0.134471	0.217538
11772309	Glyma01g39650	0.743297	-1.23533	0.58653	-1.20522	0.836499	1.19512	0.287651	-1.50404	0.973795	1.02497	0.569658	-1.46738	0.449785	1.51322	5.56141	0.330778	0.367391	5.01233	-0.258061	0.157507	5.23563	0.366359	0.657323	4.73149	0.0258875	0.56448	4.07656	-0.527353	0.405126	5.15707	0.623512	0.219759
11772324	Glyma01g39670	0.5466	-1.119	0.629943	-1.07838	0.505766	1.20241	0.532482	-1.14398	0.21132	-1.28278	0.476521	-1.10245	0.838806	1.04889	4.53381	0.221356	0.17998	4.31933	0.0272993	0.167968	3.80817	-0.137923	0.117391	3.81048	0.0591458	0.096055	3.60576	-0.0815675	0.103887	3.73197	0.128005	0.213826
11772326	Glyma01g39690	0.368761	1.23073	0.536116	-1.10358	0.907122	-1.05754	0.340581	1.19382	0.987331	1.00614	0.587514	-1.13769	0.195235	-1.2936	3.2484	-0.107029	0.164371	3.4445	0.148558	0.115875	2.84786	-0.0981924	0.354743	3.02013	0.192483	0.179972	2.81832	0.00637301	0.165501	2.56359	-0.178904	0.0736402
11772332	Glyma01g39730	0.982561	1.0153	0.651971	1.21474	0.828629	1.09864	0.314499	-1.18879	0.307334	-1.30091	0.994801	1.00644	0.755462	-1.20222	6.96662	0.204332	0.176588	6.87291	-0.0451576	0.0479727	6.3013	-0.175185	0.244517	6.63514	0.226235	0.559342	6.42073	0.23549	0.539548	6.10721	-0.0394683	0.251981
11772334	Glyma01g39740	0.213891	-1.27321	0.704137	-1.07775	0.610353	1.1909	0.191808	-1.50107	0.084916	-1.97898	0.11138	-1.27063	0.134731	-1.30517	8.31872	0.604745	0.169316	7.92958	0.0187551	0.231508	7.10299	-0.380012	0.267997	7.72172	0.256279	0.0669159	7.1648	-0.0892622	0.0797847	7.06561	-0.127956	0.14179
11772338	Glyma01g39750	0.0487339	3.37863	0.0262861	3.49838	0.0280156	1.91481	0.0757516	-2.33501	0.0922615	-1.72119	0.0537641	-2.25508	0.0104008	-3.03699	8.833	-0.132412	0.265169	7.82396	-1.35584	0.070229	7.83541	-0.915818	0.0258586	10.3394	1.62403	0.0644993	9.01308	0.45085	0.171718	8.53298	0.0213833	0.0527154
11772345	Glyma01g39770	0.90692	1.02222	0.916775	-1.01689	0.488113	1.10047	0.90721	-1.02095	0.969399	-1.00616	0.745033	-1.06126	0.596404	1.06996	6.3986	-0.0219421	0.151429	6.49356	-0.0518514	0.0873171	6.07645	-0.0308011	0.0543642	6.03402	0.00976435	0.0895312	5.73197	-0.0760102	0.155803	5.87479	0.107325	0.108513
11772350	Glyma01g39780	0.447214	-1.36949	0.13353	1.47045	0.268958	1.36712	0.858073	-1.06639	0.115673	1.84807	0.158467	1.88839	0.0472626	3.46006	6.20718	-0.308201	0.292403	6.2088	-0.400935	0.226533	6.74088	0.577819	0.193117	5.30003	-0.761837	0.339931	6.03937	0.15532	0.106954	6.89381	1.02896	0.0990274
11772355	Glyma01g39790	0.927474	-1.0472	0.0441233	-1.36785	0.40627	-1.30836	0.872105	1.07393	0.885225	-1.06093	0.248556	-1.21627	0.324564	-1.32551	5.91235	0.127505	0.44372	6.0967	0.230411	0.0792401	5.49124	0.0421769	0.0772991	5.3928	0.0609616	0.152831	4.91745	-0.2215	0.0258056	4.74892	-0.345587	0.266875
11772362	Glyma01g39800	0.810205	1.08029	0.4039	1.22395	0.669295	1.19154	0.26628	-1.2631	0.181311	-1.44494	0.789399	-1.11485	0.444523	-1.31003	5.41192	0.182412	0.153962	5.12533	-0.154559	0.14926	4.54874	-0.348602	0.241035	5.03412	0.293832	0.286577	4.71772	0.136982	0.262981	4.43443	-0.0957727	0.265087
11772378	Glyma01g39820	0.153588	1.1386	0.7426	-1.09516	0.817698	-1.17025	0.152352	1.23201	0.612748	1.18556	0.977914	-1.01213	0.744437	-1.1239	3.42738	-0.159586	0.0590787	3.68225	0.141427	0.107022	3.30878	0.0859776	0.411761	3.08332	0.0276697	0.0482335	3.05539	0.0102808	0.322972	2.80637	-0.140845	0.371194
11772383	Glyma01g39880	0.348412	1.25219	0.372352	1.15959	0.595629	1.17954	0.497923	-1.17358	0.53064	-1.20087	0.237336	-1.2673	0.0613761	-1.27484	4.8487	0.0740209	0.250414	4.62974	-0.156898	0.0995622	4.23406	-0.190062	0.262533	4.64474	0.398473	0.0145906	4.17594	0.0567131	0.179712	4.1065	0.0481612	0.0826046
11772388	Glyma01g39900	0.730262	-1.07364	0.912124	1.0418	0.842073	-1.10488	0.527192	1.15627	0.820539	1.04723	0.490227	1.29331	0.969068	1.01762	3.41976	-0.0349699	0.152617	3.56956	0.174505	0.213505	3.11138	0.0316074	0.178916	2.78689	-0.137481	0.153206	3.13218	0.233583	0.353399	2.71146	-0.112283	0.357735
11772397	Glyma01g39930	0.246653	-1.35326	0.097231	-1.29638	0.610326	-1.17184	0.0910313	-1.47425	0.137076	-1.52844	0.215354	-1.41229	0.257286	-1.32354	10.6653	0.592103	0.0720579	10.2903	0.0321185	0.132077	9.92602	-0.019961	0.262361	10.0315	0.155667	0.24366	9.3984	-0.342372	0.0153474	9.44643	-0.248731	0.0826142
[truncated: 64,899 more rows]
