# Supplementary material for: Comparative analysis of root transcriptomes from two contrasting drought-responsive Williams 82 and DT2008 soybean cultivars under normal and dehydration conditions
Source: Front Plant Sci. 2015 Aug 7;6:551. doi: 10.3389/fpls.2015.00551 (PMC4528160; doi:10.3389/fpls.2015.00551)
Supplement: Supplementary file 2 [file Table2.XLSX]

## Sheet: S2
Supplementary Table S2. Analysis of expression of 38172 soybean genes annotated by Glyma v2.0 in roots of W82 and DT2008 well-watered and dehydration conditions. Data received from microarray analysis of roots of 14-d-old dehydrated W82 and DT2008 plants using the 66K Affymetrix Soybean Array GeneChip.
								DT-C vs W-C		DT-D2 vs W-D2		DT-D10 vs W-D10		W-D2 vs W-C		W-D10 vs W-C		DT-D2 vs DT-C		DT-D10 vs DT-C		W-C			W-D2			W-D10			DT-C			DT-D2			DT-D10
Probe ID	Glyma 1 ID	Glyma 2 ID	Top Arabidopsis (TAIR10) BLASTP Hit	Gene Ontology Biological Process Descriptions	Gene Ontology Molecular Function Descriptions	Gene Ontology Cellular Component Descriptions	Descriptiona	q-valueb	Fold change	q-valueb	Fold change	q-valueb	Fold change	q-valueb	Fold change	q-valueb	Fold change	q-valueb	Fold change	q-valueb	Fold change	Mean of raw intensity	Mean of normalized intensity (Log2)	SD of normalized intensity	Mean of raw intensity	Mean of normalized intensity (Log2)	SD of normalized intensity	Mean of raw intensity	Mean of normalized intensity (Log2)	SD of normalized intensity	Mean of raw intensity	Mean of normalized intensity (Log2)	SD of normalized intensity	Mean of raw intensity	Mean of normalized intensity (Log2)	SD of normalized intensity	Mean of raw intensity	Mean of normalized intensity (Log2)	SD of normalized intensity	Arabidopsis ortholog	Pfam
11774735	Glyma01g00210	Glyma.01G000100	AT1G68890.1|Symbols:|magnesium ion binding;thiamin pyrophosphate binding;hydro-lyases;catalytics;2-succinyl-5-enolpyruvyl-6-hydroxy-3-cyclohexene-1-carboxylic-acid synthases|chr1:25896988-25906553 FORWARD LENGTH=1715	cellular amino acid catabolic process; "menaquinone biosynthetic process"; "photosystem I stabilization"; "phylloquinone biosynthetic process"	2-succinyl-5-enolpyruvyl-6-hydroxy-3-cyclohexene-1-carboxylic-acid synthase activity; "catalytic activity"; "hydro-lyase activity"; "magnesium ion binding"; "thiamine pyrophosphate binding"	mitochondrion	no original description	0.66407	-1.19834	0.914437	-1.01036	0.987062	1.00712	0.739177	-1.11783	0.881191	-1.05848	0.843439	1.06103	0.659949	1.14019	2.33812	0.141633	0.367028	2.25863	-0.019071	0.0529262	2.02878	0.0596443	0.207028	1.84578	-0.119405	0.256295	1.9972	-0.0339404	0.0929486	1.96664	0.0698734	0.193748	AT1G68890		a: Description was derived from the Mapman file for Glycine max
11774761	Glyma01g00300	Glyma.01G000400	AT4G38170.1|Symbols:FRS9|FAR1-related sequence 9|chr4:17904613-17906439 FORWARD LENGTH=545	response to red or far red light	zinc ion binding	nucleus	highly similar to ( 652)AT4G38170| Symbols: FRS9 | FRS9 (FAR1-related sequence 9); zinc ion binding | chr4:17904607-17906433 FORWARD no original description	0.865408	1.12672	0.711083	-1.28712	0.8838	-1.04032	0.564717	-1.12737	0.236948	-1.3112	0.638904	-1.63492	0.478769	-1.53693	5.14921	0.241719	0.232774	5.00955	0.0687629	0.051174	4.41436	-0.149172	0.103246	4.82788	0.413844	0.647555	3.97375	-0.295378	0.843216	3.99536	-0.206205	0.180773	AT4G38170	PF04434,PF10551	b: Benjamini-Hochberg false discovery rate
11764307	Glyma01g00380	Glyma.01G000900	AT5G58100.1|Symbols:|unknown protein; INVOLVED IN: pollen exine formation; EXPRESSED IN: 19 plant structures; EXPRESSED DURING: 8 growth stages; BEST Arabidopsis thaliana protein match is: unknown protein (TAIR:AT3G28720.1); Has 35333 Blast hits to 34131 proteins in 2444 species: Archae - 798; Bacteria - 22429; Metazoa - 974; Fungi - 991; Plants - 531; Viruses - 0; Other Eukaryotes - 9610 (source…	pollen exine formation	NA	Golgi apparatus; "endoplasmic reticulum"; "mitochondrion"	nearly identical (1025)AT5G58100| Symbols: | similar to unknown protein [Arabidopsis thaliana] (TAIR:AT3G28720.1); similar to unnamed protein product [Vitis vinifera] (GB:CAO45500.1); similar to unknown protein [Oryza sativa (japonica cultivar-group)] (GB:BAD19375.1); similar to predicted protein [Physcomitrella patens subsp. patens] (GB:EDQ76415.1) | chr5:23525054-23532089 FORWARD no original de…	0.188367	1.45302	0.340365	1.30209	0.962031	-1.0119	0.394686	1.28387	0.173531	1.44307	0.599075	1.15051	0.896918	-1.01887	7.03179	-0.478058	0.225896	7.52144	-0.117556	0.233788	7.24646	0.0510832	0.159759	7.24517	0.060997	0.121283	7.24181	0.263269	0.245012	6.94216	0.0340209	0.0628182	AT5G58100		DT-C, DT2008-well-watered
11764329	Glyma01g00400	Glyma.01G001000	AT5G58110.1|Symbols:|chaperone binding;ATPase activators|chr5:23515275-23516479 FORWARD LENGTH=196	NA	ATPase activator activity; "chaperone binding"	cytoplasm	moderately similar to ( 222)AT5G58110| Symbols: | ATPase activator/ chaperone activator/ chaperone binding | chr5:23532501-23533705 FORWARD no original description	0.857244	1.07043	0.423171	-1.16731	0.798468	-1.10395	0.876363	1.03171	0.580442	1.13404	0.619587	-1.21112	0.924244	-1.04203	4.71751	-0.00036478	0.13232	4.77634	0.0446663	0.156024	4.54645	0.181101	0.249647	4.27865	0.097827	0.3476	3.90029	-0.178519	0.185932	4.03764	0.0384315	0.199657	AT5G58110	PF09229	W-C, Williams 82-well-watered
11764340	Glyma01g00410	Glyma.01G001100	AT4G31040.1|Symbols:|CemA-like proton extrusion protein-related|chr4:15111811-15113881 REVERSE LENGTH=438	biological process	NA	integral to membrane; "plasma membrane"	moderately similar to ( 500)AT4G31040| Symbols: | proton extrusion protein-related | chr4:15111817-15113887 REVERSEweakly similar to ( 124)CEMA_NEPOL no original description	0.582407	1.16511	0.478444	-1.23804	0.991336	-1.00728	0.214066	1.33662	0.736493	1.07633	0.876888	-1.07918	0.84016	-1.09036	5.51894	-0.22688	0.193997	6.00821	0.191709	0.11176	5.28035	-0.120761	0.176001	5.26028	-0.00641966	0.232429	4.97491	-0.11635	0.364041	4.92108	-0.131224	0.359113	AT4G31040	PF03040	DT-D2, DT2008-Dehydrated 2h
11774781	Glyma01g00420	Glyma.01G001200	AT2G07170.1|Symbols:|ARM repeat superfamily protein|chr2:2975565-2978692 FORWARD LENGTH=820	DNA replication initiation; "cell proliferation"; "chromatin silencing by small RNA"; "cytokinesis"; "gene silencing"; "histone H3-K9 methylation"; "histone lysine methylation"; "intracellular protein transport"; "methylation-dependent chromatin silencing"; "microtubule-based process"; "regulation of DNA replication"; "regulation of cell cycle"; "regulation of flower development"; "vesicle-mediat…	NA	cytoplasm; "membrane coat"	highly similar to ( 548)AT2G07170| Symbols: | binding | chr2:2975562-2978689 FORWARD no original description	0.175549	1.31286	0.0955022	1.73836	0.227833	1.53096	0.367703	-1.26412	0.176524	1.29314	0.793867	1.04745	0.137557	1.50797	6.37969	-0.332035	0.0781635	6.15602	-0.670171	0.273973	6.4254	0.0388494	0.179818	6.37619	0.0606793	0.159565	6.23085	0.12756	0.0554422	6.72927	0.653283	0.186505	AT2G07170		DT-D10, DT2008-Dehydrated 10h
11774789	Glyma01g00430	Glyma.01G001300	AT2G07050.1|Symbols:CAS1|cycloartenol synthase 1|chr2:2924629-2930295 FORWARD LENGTH=759	carotenoid biosynthetic process; "chlorophyll biosynthetic process"; "isopentenyl diphosphate biosynthetic process, mevalonate-independent pathway"; "pentacyclic triterpenoid biosynthetic process"; "phosphatidylglycerol biosynthetic process"; "pollen development"; "sterol biosynthetic process"; "thylakoid membrane organization"; "unsaturated fatty acid biosynthetic process"	catalytic activity; "cycloartenol synthase activity"; "intramolecular transferase activity"	vacuole	nearly identical (1321)AT2G07050| Symbols: CAS1 | CAS1 (CYCLOARTENOL SYNTHASE 1); cycloartenol synthase | chr2:2924626-2930292 FORWARD no original description	0.973036	1.00711	0.422599	-1.11421	0.463485	1.09458	0.446844	-1.10122	0.171364	-1.19668	0.318854	-1.23571	0.522614	-1.10105	8.13988	0.116191	0.104142	8.17781	-0.0229119	0.0983065	7.64198	-0.142845	0.0846402	7.88503	0.126413	0.152922	7.38285	-0.178929	0.137949	7.4857	-0.0124645	0.0665169	AT2G07050	PF00432	W-D2, Williams 82-Dehydrated 2h
11764348	Glyma01g00440	Glyma.01G001400	AT3G19460.1|Symbols:|Reticulon family protein|chr3:6747600-6748904 FORWARD LENGTH=200	biological process	molecular function	endoplasmic reticulum	no original description	0.792075	-1.06896	0.416716	1.15264	0.603654	1.17097	0.166784	-1.25562	0.626012	-1.10058	0.963111	-1.01907	0.61787	1.13733	6.21962	0.0706682	0.0827828	5.99329	-0.25773	0.117329	5.76306	-0.0676007	0.228676	5.70706	-0.025545	0.243854	5.481	-0.0527922	0.185259	5.64411	0.160101	0.142159	AT3G19460	PF02453	W-D10, Williams 82-Dehydrated 10h
11764350	Glyma01g00450	Glyma.01G001500	AT2G07050.1|Symbols:CAS1|cycloartenol synthase 1|chr2:2924629-2930295 FORWARD LENGTH=759	carotenoid biosynthetic process; "chlorophyll biosynthetic process"; "isopentenyl diphosphate biosynthetic process, mevalonate-independent pathway"; "pentacyclic triterpenoid biosynthetic process"; "phosphatidylglycerol biosynthetic process"; "pollen development"; "sterol biosynthetic process"; "thylakoid membrane organization"; "unsaturated fatty acid biosynthetic process"	catalytic activity; "cycloartenol synthase activity"; "intramolecular transferase activity"	vacuole	nearly identical (1119)AT2G07050| Symbols: CAS1 | CAS1 (CYCLOARTENOL SYNTHASE 1); cycloartenol synthase | chr2:2924626-2930292 FORWARD no original description	0.745488	1.13378	0.0664896	-1.74136	0.530108	-1.22849	0.1455	-1.44093	0.903317	1.03017	0.095834	-2.84486	0.42922	-1.35205	6.59743	0.193678	0.195827	6.19805	-0.333324	0.0663032	6.33645	0.236564	0.17831	6.42774	0.374822	0.352648	4.67812	-1.13354	0.2025	5.69842	-0.0603216	0.230044	AT2G07050	PF00432
11774811	Glyma01g00460	Glyma.01G001600	AT4G04940.1|Symbols:|transducin family protein / WD-40 repeat family protein|chr4:2511212-2517052 REVERSE LENGTH=910	mRNA splicing, via spliceosome; "protein import into nucleus"; "pyrimidine ribonucleotide biosynthetic process"; "rRNA processing"	nucleotide binding	CUL4-RING ubiquitin ligase complex; "nucleus"	nearly identical (1347)AT4G04940| Symbols: | transducin family protein / WD-40 repeat family protein | chr4:2511210-2517050 REVERSE no original description	0.800326	1.09647	0.805012	-1.05598	0.813662	-1.19012	0.480443	1.26982	0.442452	1.48057	0.703964	1.0967	0.667068	1.13459	6.178	-0.291361	0.311989	6.63831	0.0532619	0.224515	6.41442	0.27479	0.548843	5.8984	-0.158494	0.198379	5.81434	-0.0253253	0.138659	5.82647	0.0236788	0.24489	AT4G04940	PF04192,PF00400
11764369	Glyma01g00470	Glyma.01G001700	AT3G10572.1|Symbols:|3-phosphoinositide-dependent protein kinase-1, putative|chr3:3304346-3306306 FORWARD LENGTH=333	peroxisomal transport	catalytic activity; "protein binding"	mitochondrion; "nucleolus"; "peroxisome"	weakly similar to ( 193)AT3G10572| Symbols: | 3-phosphoinositide-dependent protein kinase-1, putative | chr3:3304351-3306311 FORWARD no original description	0.634153	1.1099	0.9143	-1.04467	0.994908	1.00257	0.609909	-1.06691	0.575592	-1.12723	0.660997	-1.23706	0.270607	-1.2479	6.44253	0.0826039	0.132708	6.46725	-0.0108291	0.058328	5.95334	-0.0901739	0.230398	6.20495	0.233035	0.196025	5.67165	-0.0738827	0.448966	5.6136	-0.0864695	0.0766705	AT3G10572
11764381	Glyma01g00490	Glyma.01G001900	AT2G24370.1|Symbols:|Protein kinase protein with adenine nucleotide alpha hydrolases-like domain|chr2:10369979-10373063 REVERSE LENGTH=788	protein phosphorylation; "response to molecule of fungal origin"	ATP binding; "kinase activity"; "protein kinase activity"; "protein serine/threonine kinase activity"; "transferase activity, transferring phosphorus-containing groups"	plasma membrane	highly similar to ( 706)AT2G24370| Symbols: | kinase | chr2:10377059-10380143 REVERSEweakly similar to ( 162)PSKR_DAUCA no original description	0.391887	-1.23807	0.648532	1.23624	0.931557	-1.05119	0.289621	-1.35866	0.668007	-1.16015	0.849297	1.12652	0.961412	1.0152	6.26325	0.245829	0.171224	5.9149	-0.196354	0.248566	5.71629	0.0315201	0.389859	5.51866	-0.0622678	0.203928	5.48347	0.109605	0.529801	5.30489	-0.0404992	0.181564	AT2G24370	PF00069,PF00582
11764389	Glyma01g00500	Glyma.01G002000	AT5G20700.1|Symbols:|Protein of unknown function (DUF581)|chr5:7006178-7007003 REVERSE LENGTH=248	Golgi organization; "biological process"; "calcium ion transport"; "positive regulation of flavonoid biosynthetic process"; "protein targeting to membrane"; "regulation of plant-type hypersensitive response"; "response to fructose stimulus"; "response to salt stress"; "water transport"	NA	NA	no original description	0.109852	1.44873	0.82061	-1.04171	0.84238	-1.04051	0.723325	1.06923	0.396444	1.15664	0.134345	-1.41145	0.0706223	-1.30328	3.69802	-0.140799	0.152025	3.73837	-0.0442285	0.145996	3.53516	0.0691376	0.142366	3.67669	0.393991	0.07056	3.15278	-0.103182	0.156642	3.17369	0.0118483	0.07229	AT5G20700	PF04570
11774831	Glyma01g00510	Glyma.01G002100	AT1G19220.1|Symbols:ARF19, IAA22, ARF11|auxin response factor 19|chr1:6628395-6632779 REVERSE LENGTH=1086	actin nucleation; "cell adhesion"; "cell wall organization"; "lateral root development"; "lateral root formation"; "leaf development"; "regulation of transcription, DNA-dependent"; "response to auxin stimulus"; "response to brassinosteroid stimulus"; "response to cyclopentenone"; "response to ethylene stimulus"; "response to hormone stimulus"; "root hair cell differentiation"; "trichome morphogen…	DNA binding; "protein dimerization activity"; "sequence-specific DNA binding"; "sequence-specific DNA binding transcription factor activity"	nucleus	highly similar to ( 582)AT1G19220| Symbols: IAA22, ARF11, ARF19 | ARF19 (AUXIN RESPONSE FACTOR 11); transcription factor | chr1:6628386-6632770 REVERSE no original description	0.508679	1.18658	0.355159	1.14267	0.173838	1.75681	0.16525	1.14053	0.052538	-1.4317	0.780805	1.09833	0.934425	1.03414	7.00955	-0.114984	0.0532528	7.34103	0.0747261	0.0628303	6.20594	-0.632711	0.106547	6.91407	0.13182	0.277544	6.84246	0.267137	0.166014	6.69859	0.180248	0.251149	AT5G20730	PF02309,PF02362,PF06507
11774848	Glyma01g00520	Glyma.01G002200	AT5G35330.3|Symbols:MBD02|methyl-CPG-binding domain protein 02|chr5:13523725-13525270 REVERSE LENGTH=272	biological process	DNA binding; "enzyme binding"; "zinc ion binding"	nucleus	moderately similar to ( 250)AT5G35330| Symbols: MBD2, MBD02 | MBD02 (methyl-CpG-binding domain 2); DNA binding | chr5:13540955-13542500 REVERSE no original description	0.748241	1.08427	0.357829	1.14388	0.877271	1.0732	0.122624	-1.39747	0.224702	-1.48162	0.316252	-1.32464	0.15711	-1.4969	6.73974	0.297745	0.107708	6.39349	-0.185073	0.126346	5.87191	-0.269431	0.337729	6.48367	0.41447	0.239382	5.85183	0.00886774	0.128425	5.63505	-0.167507	0.108182	AT5G35330	PF01429,PF07496
11764394	Glyma01g00530	Glyma.01G002300	AT4G10310.1|Symbols:HKT1, ATHKT1|high-affinity K+ transporter 1|chr4:6392008-6395667 FORWARD LENGTH=506	potassium ion transport; "response to osmotic stress"; "response to salt stress"; "sodium ion transmembrane transport"; "sodium ion transport"	cation transmembrane transporter activity; "potassium ion transmembrane transporter activity"; "sodium ion transmembrane transporter activity"	integral to membrane; "plasma membrane"	moderately similar to ( 362)AT4G10310| Symbols: ATHKT1, HKT1 | HKT1 (HIGH-AFFINITY K+ TRANSPORTER 1); sodium ion transmembrane transporter | chr4:6392004-6395663 FORWARDmoderately similar to ( 345)HKT6_ORYSA no original description	0.937099	1.00737	0.906273	-1.03856	0.750003	-1.29751	0.795568	-1.07802	0.869175	1.10534	0.527997	-1.12784	0.293715	-1.1825	3.25601	0.0573953	0.0605403	3.08534	-0.0509889	0.307541	3.04733	0.201886	0.674377	2.7617	0.0679828	0.0590233	2.57596	-0.105579	0.188274	2.42899	-0.173862	0.158693	AT4G10310	PF02386
11764407	Glyma01g00560	Glyma.01G002600	AT4G29680.1|Symbols:|Alkaline-phosphatase-like family protein|chr4:14538067-14539557 REVERSE LENGTH=496	RNA splicing, via endonucleolytic cleavage and ligation; "metabolic process"; "methionine biosynthetic process"; "nucleotide metabolic process"	catalytic activity; "hydrolase activity"	nucleus; "vacuole"	highly similar to ( 635)AT4G29680| Symbols: | type I phosphodiesterase/nucleotide pyrophosphatase family protein | chr4:14538073-14539563 REVERSE no original description	0.68578	1.16624	0.379537	-1.39531	0.72218	1.23454	0.983765	1.00726	0.23761	-1.35117	0.373468	-1.61555	0.653419	-1.27642	5.28035	0.121322	0.240884	5.34241	0.131753	0.195995	4.50515	-0.31289	0.149421	4.99443	0.343189	0.326487	4.1737	-0.348832	0.428142	4.44874	-0.00891145	0.487525	AT4G29680	PF01663
11764411	Glyma01g00570	Glyma.01G002700	AT4G29670.1|Symbols:ACHT2|atypical CYS HIS rich thioredoxin 2|chr4:14535772-14537108 REVERSE LENGTH=235	cell redox homeostasis; "glycerol ether metabolic process"	electron carrier activity; "oxidoreductase activity, acting on a sulfur group of donors, disulfide as acceptor"; "protein disulfide oxidoreductase activity"	chloroplast	moderately similar to ( 255)AT4G29670| Symbols: | thioredoxin family protein | chr4:14535989-14537114 REVERSE no original description	0.674038	-1.21694	0.401842	-1.49066	0.634252	-1.26786	0.929784	-1.05213	0.453298	-1.32246	0.638054	-1.28878	0.461319	-1.37779	5.22806	0.404221	0.371516	5.19251	0.330908	0.407397	4.47319	0.000998815	0.274117	4.41097	0.120962	0.335393	3.93546	-0.245045	0.432828	3.77328	-0.341398	0.344599	AT4G29670	PF00085
11764418	Glyma01g00580	Glyma.01G002800	AT1G55190.1|Symbols:PRA1.F2, PRA7|PRA1 (Prenylated rab acceptor) family protein|chr1:20588450-20589019 FORWARD LENGTH=189	vesicle-mediated transport	NA	Golgi apparatus; "chloroplast"; "endoplasmic reticulum"; "vacuolar membrane"	weakly similar to ( 122)AT1G55190| Symbols: | prenylated rab acceptor (PRA1) family protein | chr1:20592117-20592686 FORWARD no original description	0.512391	1.20506	0.741185	1.09985	0.803269	-1.17795	0.846723	1.06536	0.676253	1.18854	0.945793	-1.02844	0.587653	-1.19433	3.44027	-0.131267	0.0937336	3.46293	-0.039927	0.326442	3.32673	0.117921	0.4988	3.1668	0.137843	0.296474	3.09923	0.0973792	0.137163	2.81111	-0.118356	0.205765	AT1G55190	PF03208
11764420	Glyma01g00590	Glyma.01G002900	AT4G29590.1|Symbols:|S-adenosyl-L-methionine-dependent methyltransferases superfamily protein|chr4:14512736-14514404 REVERSE LENGTH=317	metabolic process	methyltransferase activity	chloroplast	moderately similar to ( 367)AT4G29590| Symbols: | methyltransferase | chr4:14512742-14514410 REVERSE no original description	0.853923	-1.06492	0.858339	1.0931	0.892866	-1.07027	0.213599	-1.70731	0.120463	-1.71229	0.455205	-1.46668	0.190523	-1.7209	5.73438	0.548033	0.0664881	5.01498	-0.223688	0.406795	4.6417	-0.227896	0.30864	5.17431	0.457288	0.329879	4.46212	-0.0952613	0.410389	4.17767	-0.325875	0.231795	AT4G29590	PF08241
11774864	Glyma01g00600	Glyma.01G003000	AT5G56840.1|Symbols:|myb-like transcription factor family protein|chr5:22980789-22982152 FORWARD LENGTH=233	regulation of transcription, DNA-dependent	DNA binding; "nucleic acid binding"; "sequence-specific DNA binding transcription factor activity"; "zinc ion binding"	nucleus	weakly similar to ( 157)AT5G56840| Symbols: | DNA-binding family protein | chr5:22998015-22999378 FORWARD no original description	0.666524	1.19493	0.705811	1.13932	0.482439	1.4886	0.48399	-1.25704	0.74194	-1.14813	0.562597	-1.31839	0.854343	1.08504	6.38908	-0.0354654	0.150068	6.17331	-0.365496	0.339982	5.86751	-0.234748	0.47879	6.24011	0.221456	0.417317	5.63692	-0.177325	0.261411	6.10736	0.339203	0.133559	AT5G56840	PF00249
11764429	Glyma01g00610	Glyma.01G003100	AT4G18400.1|Symbols:|unknown protein; FUNCTIONS IN: molecular_function unknown; INVOLVED IN: biological_process unknown; LOCATED IN: chloroplast; EXPRESSED IN: 22 plant structures; EXPRESSED DURING: 13 growth stages; Has 30201 Blast hits to 17322 proteins in 780 species: Archae - 12; Bacteria - 1396; Metazoa - 17338; Fungi - 3422; Plants - 5037; Viruses - 0; Other Eukaryotes - 2996 (source: NCBI …	biological process	molecular function	nucleus	no original description	0.926499	-1.02711	0.54173	1.21162	0.925011	1.03181	0.716459	-1.14271	0.216485	-1.22137	0.737658	1.08904	0.628045	-1.15248	4.9951	0.105197	0.165781	4.81676	-0.0872666	0.375311	4.35127	-0.183307	0.0581109	4.41666	0.0666102	0.211414	4.41324	0.189666	0.135686	4.03598	-0.138134	0.239508	AT4G18400
11774870	Glyma01g00620	Glyma.01G003200	AT4G29540.2|Symbols:|bacterial transferase hexapeptide repeat-containing protein|chr4:14497775-14499765 FORWARD LENGTH=336	dolichol biosynthetic process; "lipid X metabolic process"	acyl-[acyl-carrier-protein]-UDP-N-acetylglucosamine O-acyltransferase activity	mitochondrion	moderately similar to ( 318)AT4G29540| Symbols: | bacterial transferase hexapeptide repeat-containing protein | chr4:14497781-14499771 FORWARD no original description	0.892552	1.07568	0.681883	1.13356	0.692791	1.23253	0.975335	-1.01832	0.447015	-1.4533	0.940912	1.03485	0.429159	-1.26835	4.44832	0.0235374	0.507252	4.42686	-0.00265169	0.149652	3.5367	-0.515795	0.334726	4.00712	0.128784	0.100089	3.96274	0.178206	0.351278	3.52411	-0.21417	0.31632	AT4G29540
11764440	Glyma01g00640	Glyma.01G003400	AT2G15690.1|Symbols:|Tetratricopeptide repeat (TPR)-like superfamily protein|chr2:6831855-6833594 REVERSE LENGTH=579	biological process	molecular function	mitochondrion	moderately similar to ( 421)AT2G15690| Symbols: | pentatricopeptide (PPR) repeat-containing protein | chr2:6838937-6840676 REVERSE no original description	0.952239	-1.01295	0.25562	1.08696	0.105634	1.35604	0.539041	-1.08132	0.163581	-1.1959	0.922605	1.01824	0.379815	1.1486	3.97038	0.034038	0.123982	3.80999	-0.0787489	0.076276	3.33002	-0.224056	0.0373726	3.39531	0.0154743	0.146751	3.36809	0.0415497	0.0384189	3.45666	0.215345	0.0905459	AT2G15690	PF01535
11764445	Glyma01g00660	Glyma.01G003500	AT5G56750.1|Symbols:NDL1|N-MYC downregulated-like 1|chr5:22957986-22960606 FORWARD LENGTH=346	auxin transport; "cell differentiation"	molecular function	cytoplasm	moderately similar to ( 452)AT5G56750| Symbols: | Ndr family protein | chr5:22975212-22977832 FORWARDmoderately similar to ( 390)SF21_HELAN no original description	0.310573	-1.40954	0.964231	-1.02201	0.903492	-1.10818	0.623548	-1.21309	0.700959	-1.11666	0.787363	1.13692	0.838642	1.13906	3.95672	0.132559	0.110596	3.60932	-0.14613	0.434484	3.41156	-0.026629	0.332866	2.89661	-0.362664	0.330381	3.0875	-0.177537	0.312851	2.98541	-0.174816	0.546858	AT5G56750	PF03096
11774890	Glyma01g00670	Glyma.01G003600	AT5G11780.1|Symbols:|unknown protein; Has 37 Blast hits to 37 proteins in 12 species: Archae - 0; Bacteria - 0; Metazoa - 0; Fungi - 3; Plants - 34; Viruses - 0; Other Eukaryotes - 0 (source: NCBI BLink).|chr5:3793928-3795983 FORWARD LENGTH=504	biological process; "floral organ formation"; "histone modification"; "regulation of flower development"	molecular function	cellular component	weakly similar to ( 122)AT5G11780| Symbols: | similar to hypothetical protein [Vitis vinifera] (GB:CAN67286.1) | chr5:3793929-3795984 FORWARD no original description	0.730161	1.12757	0.554089	-1.12402	0.253827	1.32072	0.378619	1.28136	0.850699	-1.0535	0.979201	1.011	0.664774	1.11181	5.62323	-0.238506	0.280227	6.06191	0.119168	0.131387	5.22048	-0.313698	0.139741	5.34135	-0.0652846	0.234191	5.17673	-0.0495035	0.213375	5.26155	0.0876299	0.11961	AT5G11780
11764457	Glyma01g00680	Glyma.01G003700	AT4G29520.1|Symbols:|LOCATED IN: endoplasmic reticulum, plasma membrane; EXPRESSED IN: 23 plant structures; EXPRESSED DURING: 14 growth stages; CONTAINS InterPro DOMAIN/s: Saposin B (InterPro:IPR008139); Has 137 Blast hits to 137 proteins in 50 species: Archae - 2; Bacteria - 0; Metazoa - 41; Fungi - 10; Plants - 36; Viruses - 0; Other Eukaryotes - 48 (source: NCBI BLink).|chr4:14494056-14495657 …	protein folding; "response to endoplasmic reticulum stress"; "response to heat"; "response to high light intensity"; "response to hydrogen peroxide"; "systemic acquired resistance"	NA	endoplasmic reticulum; "plasma membrane"	moderately similar to ( 304)AT4G29520| Symbols: | similar to unnamed protein product [Vitis vinifera] (GB:CAO65389.1); contains InterPro domain Saposin B (InterPro:IPR008139) | chr4:14494062-14495663 REVERSE no original description	0.879046	-1.06517	0.680194	-1.15321	0.929534	1.05709	0.296347	-1.34258	0.428446	-1.30135	0.451872	-1.45354	0.742514	-1.15575	4.73666	0.274727	0.275022	4.29993	-0.15028	0.108863	3.99237	-0.105279	0.302725	4.09768	0.183644	0.293617	3.4746	-0.35593	0.4179	3.72599	-0.0251816	0.354392	AT4G29520
11774898	Glyma01g00690	Glyma.01G003800	AT4G29510.1|Symbols:ATPRMT11, PRMT11, ATPRMT1B, PRMT1B|arginine methyltransferase 11|chr4:14491739-14493752 FORWARD LENGTH=390	histone lysine methylation; "protein methylation"; "regulation of flower development"	protein-arginine N-methyltransferase activity; "protein binding"; "protein methyltransferase activity"	cytoplasm; "cytosol"; "nucleus"	highly similar to ( 556)AT4G29510| Symbols: ATPRMT11, PRMT11 | ATPRMT11/PRMT11 (ARABIDOPSIS ARGININE METHYLTRANSFERASE 11); protein-arginine N-methyltransferase | chr4:14491745-14493758 FORWARD no original description	0.203918	-1.41665	0.449504	-1.18075	0.341363	-1.64679	0.444102	1.22989	0.236095	1.58258	0.159794	1.47561	0.222416	1.36142	6.55297	-0.141033	0.245103	6.9691	0.157497	0.181695	6.88299	0.521248	0.353752	5.63712	-0.643517	0.0639282	6.01071	-0.0822062	0.210295	5.84249	-0.198409	0.24832	AT4G29510	PF06325
11764467	Glyma01g00700	Glyma.01G003900	AT4G26200.1|Symbols:ACS7, ATACS7|1-amino-cyclopropane-1-carboxylate synthase 7|chr4:13275307-13276946 FORWARD LENGTH=447	1-aminocyclopropane-1-carboxylate biosynthetic process; "amino acid transport"; "biosynthetic process"; "ethylene biosynthetic process"	1-aminocyclopropane-1-carboxylate synthase activity; "catalytic activity"; "identical protein binding"; "protein binding"; "pyridoxal phosphate binding"; "transferase activity"	cytoplasm	highly similar to ( 655)AT4G26200| Symbols: ACS7 | ACS7 (1-Amino-cyclopropane-1-carboxylate synthase 7); 1-aminocyclopropane-1-carboxylate synthase | chr4:13275316-13276955 FORWARDhighly similar to ( 521)1A12_CUCMA no original description	0.621379	-1.25489	0.429143	-1.4473	0.597333	1.57569	0.311999	1.65254	0.368464	1.33054	0.50795	1.43284	0.231765	2.63089	3.15635	-0.162115	0.154962	3.87169	0.562568	0.504707	3.2346	0.249896	0.349406	2.35526	-0.489675	0.472429	2.81423	0.0292046	0.30267	3.5688	0.905876	0.676862	AT4G26200	PF00155
11764471	Glyma01g00710	Glyma.01G004000	AT4G29460.1|Symbols:|Phospholipase A2 family protein|chr4:14483066-14483930 REVERSE LENGTH=187	pollen development; "pollen germination"; "pollen tube growth"	phospholipase A2 activity	Golgi apparatus; "endoplasmic reticulum"; "extracellular region"	weakly similar to ( 140)AT4G29460| Symbols: | phospholipase A2 gamma, secretory low molecular weight | chr4:14483072-14483936 REVERSE no original description	0.153846	-1.55066	0.19079	-1.39598	0.258624	-1.3531	0.89763	-1.01804	0.567449	-1.11402	0.818063	1.09112	0.908591	1.02871	5.64483	0.273001	0.117095	5.68569	0.24721	0.0719835	5.1471	0.11722	0.203032	4.49939	-0.35988	0.230537	4.4969	-0.234069	0.267632	4.35617	-0.319046	0.0131236	AT4G29460
11764477	Glyma01g00720	Glyma.01G004100	AT2G19710.1|Symbols:|Regulator of Vps4 activity in the MVB pathway protein|chr2:8506339-8509817 FORWARD LENGTH=937	biological process	NA	NA	weakly similar to ( 190)AT2G19710| Symbols: | similar to unknown protein [Arabidopsis thaliana] (TAIR:AT4G29440.1); similar to unnamed protein product [Vitis vinifera] (GB:CAO65395.1); contains InterPro domain Protein of unknown function DUF292, eukaryotic (InterPro:IPR005061) | chr2:8513421-8516899 FORWARD no original description	0.998426	1.0004	0.155997	1.2105	0.77932	-1.13512	0.209845	1.1558	0.242182	1.39199	0.163474	1.39854	0.404699	1.22581	7.68405	-0.179321	0.0771833	8.05783	0.0295709	0.0785285	7.90753	0.297831	0.306097	7.40885	-0.178745	0.155036	7.698	0.305172	0.114093	7.43781	0.114989	0.219672	AT2G19710	PF03398
11764487	Glyma01g00730	Glyma.01G004200	AT4G26220.1|Symbols:|S-adenosyl-L-methionine-dependent methyltransferases superfamily protein|chr4:13284179-13285146 FORWARD LENGTH=232	NA	caffeoyl-CoA O-methyltransferase activity	cytosol	moderately similar to ( 286)AT4G26220| Symbols: | caffeoyl-CoA 3-O-methyltransferase, putative | chr4:13284188-13285155 FORWARDmoderately similar to ( 274)CAMT_MESCR no original description	0.381249	-1.5437	0.64587	1.0879	0.059834	-1.59599	0.29771	1.56828	0.150303	1.81972	0.0888617	2.63378	0.141196	1.7601	8.6916	-0.354838	0.40325	9.48966	0.294349	0.208308	9.36443	0.508875	0.066292	7.83491	-0.981234	0.339504	9.0557	0.415899	0.0991663	8.41871	-0.165578	0.0533802	AT4G26220	PF01596
11764498	Glyma01g00740	Glyma.01G004300	AT2G19740.1|Symbols:|Ribosomal protein L31e family protein|chr2:8513577-8514346 FORWARD LENGTH=119	ribosome biogenesis; "translation"	structural constituent of ribosome	chloroplast; "cytoplasm"; "cytosolic large ribosomal subunit"; "cytosolic ribosome"; "intracellular"; "plasma membrane"; "ribosome"	weakly similar to ( 142)AT2G19740| Symbols: | 60S ribosomal protein L31 (RPL31A) | chr2:8520659-8521428 FORWARDweakly similar to ( 148)RL31_PANGI no original description	0.277005	-1.66876	0.324668	-1.44038	0.471678	-1.75135	0.349518	-1.41597	0.583715	-1.39798	0.695799	-1.22219	0.239978	-1.46718	6.59556	0.687807	0.380885	6.2228	0.186019	0.134271	5.82823	0.204458	0.655715	5.45224	-0.0509659	0.278722	4.98805	-0.340433	0.430039	4.65863	-0.604008	0.186518	AT2G19740	PF01198
11774909	Glyma01g00750	Glyma.01G004400	AT3G14330.1|Symbols:|Tetratricopeptide repeat (TPR)-like superfamily protein|chr3:4779688-4782451 REVERSE LENGTH=710	biological process; "mRNA modification"	NA	mitochondrion	highly similar to ( 528)AT3G14330| Symbols: | pentatricopeptide (PPR) repeat-containing protein | chr3:4779695-4782458 REVERSE no original description	0.94186	1.02079	0.141175	1.33629	0.677763	1.22178	0.572623	-1.0918	0.881191	1.049	0.485595	1.19901	0.461359	1.25554	4.00049	-0.126505	0.0760074	3.82031	-0.253213	0.161215	3.70387	-0.0574904	0.346419	3.47147	-0.0968198	0.244313	3.65809	0.165019	0.11155	3.65344	0.231491	0.23865	AT3G14330	PF01535
11764505	Glyma01g00760	Glyma.01G004500	AT4G29160.3|Symbols:SNF7.1|SNF7 family protein|chr4:14381019-14382342 FORWARD LENGTH=219	protein transport; "vesicle-mediated transport"	protein binding	ESCRT III complex; "cytoplasm"	weakly similar to ( 192)AT4G29160| Symbols: SNF7.1 | SNF7.1 | chr4:14381025-14382348 FORWARD no original description	0.781208	-1.06986	0.339665	1.09996	0.575693	-1.08156	0.639251	-1.05742	0.530424	1.09188	0.653807	1.1129	0.706684	1.08007	8.4298	-0.0185267	0.127747	8.52173	-0.0990734	0.044405	8.32864	0.108291	0.118271	8.08771	-0.115942	0.213227	8.04165	0.0383784	0.113668	7.95157	-0.00482019	0.0379927	AT4G29160	PF03357
11774919	Glyma01g00780	Glyma.01G004700	AT4G29170.1|Symbols:ATMND1|Mnd1 family protein|chr4:14382985-14385128 FORWARD LENGTH=230	DNA-dependent DNA replication; "DNA methylation"; "chromatin modification"; "double-strand break repair"; "double-strand break repair via homologous recombination"; "embryo sac development"; "embryo sac egg cell differentiation"; "gene silencing by RNA"; "meiosis"; "meiotic DNA double-strand break formation"; "meiotic chromosome segregation"; "mitotic cell cycle"; "mitotic recombination"; "pollen…	molecular function; "protein binding"	nucleus	moderately similar to ( 275)AT4G29170| Symbols: ATMND1 | ATMND1 | chr4:14383600-14385134 FORWARD no original description	0.802351	1.06387	0.36413	1.32134	0.890721	1.09774	0.906431	1.04495	0.268942	1.17943	0.336371	1.29783	0.705344	1.21698	4.68776	-0.2458	0.120311	4.77015	-0.182371	0.348158	4.56752	-0.00771062	0.120827	4.23208	-0.156477	0.220076	4.48582	0.21963	0.149925	4.34528	0.126825	0.504031	AT4G29170	PF03962
11764516	Glyma01g00790	Glyma.01G004800	AT4G29180.2|Symbols:RHS16|root hair specific 16|chr4:14385631-14389524 FORWARD LENGTH=913	protein phosphorylation; "root hair cell differentiation"	ATP binding; "kinase activity"; "protein kinase activity"; "protein serine/threonine kinase activity"; "protein tyrosine kinase activity"; "transferase activity, transferring phosphorus-containing groups"	plasma membrane	highly similar to ( 666)AT4G29450| Symbols: | leucine-rich repeat protein kinase, putative | chr4:14478843-14482632 REVERSEmoderately similar to ( 284)NORK_PEA no original description	0.757947	1.11235	0.172511	1.58452	0.976897	1.01575	0.109538	1.63781	0.397338	1.28098	0.148425	2.33303	0.634343	1.16974	6.43902	-0.420059	0.0687573	7.26462	0.291709	0.213265	6.4792	-0.0628066	0.348473	6.21522	-0.266452	0.35177	7.2564	0.955753	0.286298	6.16937	-0.0402637	0.069827	AT4G29180	PF07714
11774935	Glyma01g00820	Glyma.01G005000	AT2G19810.1|Symbols:|CCCH-type zinc finger family protein|chr2:8550419-8551498 FORWARD LENGTH=359	chlorophyll catabolic process; "phosphatidylinositol biosynthetic process"; "regulation of transcription, DNA-dependent"; "response to oxidative stress"	nucleic acid binding; "sequence-specific DNA binding transcription factor activity"; "zinc ion binding"	nucleus; "plasma membrane"	moderately similar to ( 366)AT2G19810| Symbols: | zinc finger (CCCH-type) family protein | chr2:8557501-8558580 FORWARD no original description	0.865109	-1.07468	0.656872	1.04156	0.989097	1.0025	0.682926	1.067	0.541185	-1.0943	0.644799	1.19435	0.972201	-1.01571	6.72053	0.00791581	0.172333	6.94398	0.101481	0.0485264	6.28008	-0.122089	0.0621303	6.2553	-0.0959943	0.376627	6.27576	0.160233	0.104375	5.94971	-0.11849	0.0967787	AT2G19810	PF00642
11764536	Glyma01g00840	Glyma.01G005100	AT2G19800.1|Symbols:MIOX2|myo-inositol oxygenase 2|chr2:8531106-8533354 REVERSE LENGTH=317	inositol catabolic process; "oxidation-reduction process"; "syncytium formation"	inositol oxygenase activity; "iron ion binding"	cytoplasm	moderately similar to ( 436)AT2G19800| Symbols: MIOX2 | MIOX2 (MYO-INOSITOL OXYGENASE 2) | chr2:8538188-8540436 REVERSEmoderately similar to ( 416)MIOX_ORYSA no original description	0.837976	1.05197	0.305366	2.25068	0.94728	-1.04578	0.630239	1.08776	0.77778	1.12405	0.379801	2.32725	0.933284	1.02174	2.77982	-0.13424	0.127248	2.87123	-0.0128786	0.152623	2.59085	0.0344692	0.473573	2.45468	-0.0611406	0.212157	3.58944	1.15748	0.940699	2.36368	-0.0301141	0.10307	AT2G19800	PF05153
11764555	Glyma01g00850	Glyma.01G005200	AT4G29210.1|Symbols:GGT3, GGT4|gamma-glutamyl transpeptidase 4|chr4:14400990-14403319 FORWARD LENGTH=637	glutathione catabolic process; "xenobiotic metabolic process"	gamma-glutamyltransferase activity; "glutathione gamma-glutamylcysteinyltransferase activity"	vacuole	highly similar to ( 701)AT4G29210| Symbols: GGT3, GGT4 | GGT3/GGT4 (GAMMA-GLUTAMYL TRANSPEPTIDASE 3); gamma-glutamyltransferase | chr4:14400996-14402758 FORWARD no original description	0.920802	1.05854	0.82641	1.03743	0.492972	1.27541	0.397461	-1.17395	0.063851	-1.51494	0.737631	-1.19783	0.68343	-1.25734	5.81505	0.17398	0.0706079	5.6531	-0.0573894	0.19824	4.88694	-0.425278	0.141368	5.43534	0.25606	0.531483	4.99003	-0.00436862	0.0079256	4.87335	-0.0743179	0.277936	AT4G29210	PF01019
11774943	Glyma01g00860	Glyma.01G005300	AT2G19790.1|Symbols:|SNARE-like superfamily protein|chr2:8527302-8528395 FORWARD LENGTH=143	intracellular protein transport; "postreplication repair"; "protein transport"; "transport"	protein transporter activity	Golgi apparatus; "clathrin vesicle coat"	weakly similar to ( 147)AT2G19790| Symbols: | clathrin adaptor complex small chain family protein | chr2:8534384-8535477 FORWARD no original description	0.547055	1.25298	0.181001	-1.31935	0.822808	1.09347	0.425336	-1.29972	0.31969	-1.42226	0.0914061	-2.14859	0.154196	-1.62974	4.00438	0.348518	0.33239	3.5578	-0.0296807	0.159382	3.08873	-0.15967	0.25244	3.77051	0.673883	0.239825	2.67516	-0.429506	0.154876	2.95587	-0.0307562	0.2031	AT2G19790	PF01217
11774954	Glyma01g00870	Glyma.01G005400	AT4G26270.1|Symbols:PFK3|phosphofructokinase 3|chr4:13301094-13304030 REVERSE LENGTH=489	glycolysis; "root epidermal cell differentiation"	6-phosphofructokinase activity; "ATP binding"	6-phosphofructokinase complex; "cytoplasm"; "cytosol"	highly similar to ( 609)AT4G26270| Symbols: | phosphofructokinase family protein | chr4:13301103-13304039 REVERSE no original description	0.288363	-1.42048	0.248166	-1.7932	0.190216	-1.95795	0.717214	-1.21136	0.9162	-1.03593	0.237609	-1.52921	0.252288	-1.42789	6.19417	0.425708	0.302762	6.02042	0.149081	0.507953	5.81518	0.374781	0.198425	5.23064	-0.0806721	0.142067	4.46474	-0.693459	0.29093	4.49747	-0.59456	0.289216	AT4G26270	PF00365
11764565	Glyma01g00880	Glyma.01G005500	AT4G29230.1|Symbols:anac075, NAC075|NAC domain containing protein 75|chr4:14410338-14414956 FORWARD LENGTH=498	multicellular organismal development; "regulation of transcription, DNA-dependent"	DNA binding; "sequence-specific DNA binding transcription factor activity"	nucleus	moderately similar to ( 341)AT5G56620| Symbols: ANAC099 | ANAC099 (Arabidopsis NAC domain containing protein 99); transcription factor | chr5:22935747-22938365 REVERSE no original description	0.373082	1.25453	0.465603	1.22128	0.53842	1.63946	0.379575	1.23304	0.751055	-1.20671	0.594168	1.20035	0.774983	1.08297	6.91634	-0.338998	0.0743071	7.35571	-0.0367823	0.251327	6.34302	-0.610075	0.70237	6.89784	-0.0118477	0.258915	6.9571	0.251611	0.238275	6.75017	0.103146	0.124833	AT4G29230	PF02365
11764575	Glyma01g00890	Glyma.01G005600	AT4G29240.1|Symbols:|Leucine-rich repeat (LRR) family protein|chr4:14418826-14420073 FORWARD LENGTH=415	biological process	NA	extracellular region	moderately similar to ( 421)AT4G29240| Symbols: | leucine-rich repeat family protein / extensin family protein | chr4:14418832-14420079 FORWARDweakly similar to ( 108)RPK1_IPONI no original description	0.861124	-1.02339	0.159577	-1.31674	0.533078	1.1545	0.847044	1.02681	0.104811	-1.34412	0.274979	-1.25305	0.439301	-1.13764	4.51234	0.111951	0.0795605	4.54927	0.150116	0.117855	3.71572	-0.314708	0.135679	3.92755	0.0785973	0.102462	3.52894	-0.246851	0.165023	3.58831	-0.107443	0.153162	AT4G29240	PF00560,PF08263
11774972	Glyma01g00900	Glyma.01G005700	AT4G29260.1|Symbols:|HAD superfamily, subfamily IIIB acid phosphatase|chr4:14422310-14423409 REVERSE LENGTH=255	NA	acid phosphatase activity	cytosol; "extracellular region"; "vacuolar membrane"; "vacuole"	weakly similar to ( 122)AT4G29260| Symbols: | acid phosphatase class B family protein | chr4:14422316-14423415 REVERSEvery weakly similar to (88.6)VSPA_SOYBN no original description	0.942224	-1.00902	0.764609	-1.07208	0.871875	-1.0558	0.713304	-1.04812	0.837703	-1.04765	0.687921	-1.11362	0.375365	-1.09623	2.53763	0.049532	0.0399049	2.44384	-0.0182669	0.137261	2.15106	-0.0176264	0.25768	2.14265	0.0365796	0.105031	2.08761	-0.118676	0.246564	1.97207	-0.0959658	0.0417728	AT4G29260	PF03767
11774978	Glyma01g00910	Glyma.01G005800	AT4G29310.1|Symbols:|Protein of unknown function (DUF1005)|chr4:14437892-14439609 REVERSE LENGTH=424	biological process	molecular function	nucleus; "plant-type cell wall"	moderately similar to ( 486)AT4G29310| Symbols: | similar to unknown protein [Arabidopsis thaliana] (TAIR:AT1G10020.1); similar to unnamed protein product [Vitis vinifera] (GB:CAO65427.1); contains InterPro domain Protein of unknown function DUF1005 (InterPro:IPR010410) | chr4:14437898-14439615 REVERSE no original description	0.485969	-1.1056	0.28962	1.30302	0.631065	1.17156	0.152481	-1.45299	0.225606	-1.27325	0.98009	-1.00859	0.950293	1.0173	5.07027	0.138852	0.10876	4.53158	-0.400173	0.190222	4.374	-0.209667	0.189715	4.38512	-0.00597779	0.113281	4.25294	-0.018315	0.229342	4.23423	0.0187621	0.220439	AT4G29310	PF06219
11764579	Glyma01g00920	Glyma.01G005900	AT4G29340.1|Symbols:PRF4|profilin 4|chr4:14447718-14448467 FORWARD LENGTH=134	actin cytoskeleton organization; "actin filament organization"; "cytoskeleton organization"; "protein folding"; "response to heat"; "response to high light intensity"; "response to hydrogen peroxide"	actin binding	actin cytoskeleton; "apoplast"; "cytoplasm"; "nucleus"	weakly similar to ( 196)AT4G29340| Symbols: PRF4 | PRF4 (PROFILIN 4); actin binding | chr4:14447724-14448473 FORWARDmoderately similar to ( 206)PROF6_HEVBR no original description	0.946719	-1.01292	0.771757	1.07406	0.777321	1.16159	0.7983	1.05694	0.847181	1.06812	0.568647	1.14988	0.360238	1.25674	4.88499	-0.0950128	0.0556818	4.98898	-0.01512	0.226957	4.62971	5.92868e-05	0.384539	4.32481	-0.113528	0.163024	4.39694	0.0879494	0.192712	4.4747	0.216156	0.216695	AT4G29340	PF00235
11764583	Glyma01g00930	Glyma.01G006000	AT5G56550.1|Symbols:OXS3, ATOXS3|oxidative stress 3|chr5:22895847-22896502 REVERSE LENGTH=172	response to cadmium ion; "response to oxidative stress"	molecular function	nuclear speck; "nucleus"	very weakly similar to (88.2)AT5G56550| Symbols: | similar to unknown protein [Arabidopsis thaliana] (TAIR:AT4G26288.1); similar to hypothetical protein [Vitis vinifera] (GB:CAN69977.1) | chr5:22913073-22913728 REVERSE no original description	0.0834476	1.47414	0.0904786	1.45987	0.631922	1.16137	0.322241	1.18363	0.122009	1.64005	0.290839	1.17217	0.0729301	1.29207	11.0775	-0.575448	0.13837	11.4631	-0.332234	0.11815	11.6797	0.138294	0.258349	11.4556	-0.0155725	0.0280996	11.5669	0.213607	0.14039	11.7264	0.354116	0.0958132	AT5G56550
11774981	Glyma01g00940	Glyma.01G006100	AT4G26300.1|Symbols:emb1027|Arginyl-tRNA synthetase, class Ic|chr4:13308400-13313109 REVERSE LENGTH=642	arginyl-tRNA aminoacylation; "cotyledon development"; "embryo development ending in seed dormancy"; "leaf development"; "purine nucleotide biosynthetic process"; "regulation of cell cycle process"; "seed dormancy process"; "tRNA aminoacylation for protein translation"	ATP binding; "aminoacyl-tRNA ligase activity"; "arginine-tRNA ligase activity"; "nucleotide binding"	chloroplast; "chloroplast stroma"; "cytoplasm"; "mitochondrion"	highly similar to ( 928)AT4G26300| Symbols: EMB1027 | EMB1027 (EMBRYO DEFECTIVE 1027); ATP binding / arginine-tRNA ligase | chr4:13308409-13313118 REVERSE no original description	0.663175	1.09449	0.486764	1.261	0.620006	1.15399	0.334557	-1.35342	0.142737	-1.52848	0.626954	-1.17471	0.108657	-1.44968	8.11091	0.264974	0.126585	7.8605	-0.171631	0.313195	7.25378	-0.347126	0.249263	7.97675	0.395236	0.183239	7.55106	0.162936	0.283452	7.17553	-0.1405	0.0519676	AT4G26300	PF03485,PF00750,PF05746
11764588	Glyma01g00950	Glyma.01G006200	NA	NA	NA	NA	no original description	0.667549	-1.1558	0.116478	-1.11006	0.384391	-1.26061	0.11801	-1.87566	0.212653	-1.53965	0.0843659	-1.80143	0.0743074	-1.67927	9.03478	0.865548	0.298361	8.32332	-0.0418541	0.0559459	8.19956	0.242944	0.226001	8.58818	0.656652	0.204453	7.54226	-0.192489	0.0261921	7.58169	-0.0911786	0.00975021
11764592	Glyma01g00960	Glyma.01G006400	AT4G26300.1|Symbols:emb1027|Arginyl-tRNA synthetase, class Ic|chr4:13308400-13313109 REVERSE LENGTH=642	arginyl-tRNA aminoacylation; "cotyledon development"; "embryo development ending in seed dormancy"; "leaf development"; "purine nucleotide biosynthetic process"; "regulation of cell cycle process"; "seed dormancy process"; "tRNA aminoacylation for protein translation"	ATP binding; "aminoacyl-tRNA ligase activity"; "arginine-tRNA ligase activity"; "nucleotide binding"	chloroplast; "chloroplast stroma"; "cytoplasm"; "mitochondrion"	highly similar to ( 709)AT4G26300| Symbols: EMB1027 | EMB1027 (EMBRYO DEFECTIVE 1027); ATP binding / arginine-tRNA ligase | chr4:13308409-13313118 REVERSE no original description	0.586034	-1.13638	0.475492	-1.12402	0.275981	1.18459	0.962598	-1.01513	0.637351	-1.10011	0.983616	-1.00409	0.158236	1.22364	7.49616	0.0755421	0.231328	7.64727	0.0538747	0.180686	7.09569	-0.0621088	0.095277	7.02304	-0.108906	0.109189	6.79875	-0.114796	0.101205	7.05246	0.182278	0.0741711	AT4G26300	PF05746,PF03485,PF00750
11764654	Glyma01g00990	Glyma.01G006600	AT4G29380.1|Symbols:|protein kinase family protein / WD-40 repeat family protein|chr4:14458822-14464692 FORWARD LENGTH=1494	N-terminal protein myristoylation; "cell death"; "cellular macromolecule catabolic process"; "ethylene mediated signaling pathway"; "fatty acid beta-oxidation"; "gravitropism"; "hormone-mediated signaling pathway"; "intra-Golgi vesicle-mediated transport"; "lipid transport"; "lithium ion transport"; "photoperiodism, flowering"; "pollen development"; "pollen germination"; "protein import into pero…	ATP binding; "protein kinase activity"; "protein serine/threonine kinase activity"; "transferase activity, transferring phosphorus-containing groups"	CUL4-RING ubiquitin ligase complex; "Golgi apparatus"; "cytoplasm"	nearly identical (2013)AT4G29380| Symbols: | protein kinase family protein / WD-40 repeat family protein | chr4:14458828-14464698 FORWARD no original description	0.297056	1.3682	0.322756	1.32568	0.963296	1.01777	0.51049	1.22011	0.222931	1.30023	0.574082	1.1822	0.92544	-1.03391	8.10755	-0.392848	0.202753	8.5586	-0.105836	0.28008	8.24918	-0.0140835	0.119715	8.30518	0.059432	0.229225	8.3569	0.3009	0.203577	8.01408	0.0113246	0.235679	AT4G29380	PF00069,PF02985,PF00400
11775001	Glyma01g01000	Glyma.01G006700	AT5G19740.1|Symbols:|Peptidase M28 family protein|chr5:6673986-6676767 FORWARD LENGTH=681	proteolysis	dipeptidase activity; "peptidase activity"	plasma membrane; "vacuole"	highly similar to ( 759)AT5G19740| Symbols: | peptidase M28 family protein | chr5:6673988-6676769 FORWARD no original description	0.687584	1.1337	0.688459	-1.06348	0.819028	1.09726	0.299974	-1.19499	0.289362	-1.33939	0.302145	-1.44077	0.310698	-1.38386	4.66136	0.191588	0.120749	4.39857	-0.065415	0.134647	3.87797	-0.229985	0.29581	4.29156	0.37263	0.309902	3.68117	-0.154209	0.13608	3.66593	-0.0960734	0.146058	AT5G19740	PF04253,PF04389,PF02225
11764666	Glyma01g01010	Glyma.01G006800	AT5G19730.1|Symbols:|Pectin lyase-like superfamily protein|chr5:6670562-6673202 FORWARD LENGTH=383	cell wall modification; "flavonoid biosynthetic process"; "response to UV"	pectinesterase activity	cell wall; "chloroplast"; "cytoplasm"; "plant-type cell wall"	highly similar to ( 519)AT5G19730| Symbols: | pectinesterase family protein | chr5:6670564-6673204 FORWARDweakly similar to ( 167)PME_PRUPE no original description	0.248962	-1.44947	0.352429	-1.15489	0.575276	-1.11632	0.907283	-1.03579	0.934899	1.02223	0.37583	1.21171	0.201815	1.32731	2.90839	0.169123	0.274299	2.79142	0.118396	0.113245	2.57287	0.200844	0.0764485	1.96495	-0.366405	0.153651	2.22846	-0.0893587	0.152952	2.24964	0.042099	0.156402	AT5G19730	PF01095
11764676	Glyma01g01020	Glyma.01G006900	AT3G51100.1|Symbols:|unknown protein; Has 48 Blast hits to 48 proteins in 16 species: Archae - 0; Bacteria - 0; Metazoa - 0; Fungi - 0; Plants - 48; Viruses - 0; Other Eukaryotes - 0 (source: NCBI BLink).|chr3:18980531-18982174 REVERSE LENGTH=211	biological process	molecular function	nucleus	weakly similar to ( 160)AT3G51100| Symbols: | similar to Os06g0713900 [Oryza sativa (japonica cultivar-group)] (GB:NP_001058569.1); similar to unknown protein [Oryza sativa (japonica cultivar-group)] (GB:BAD54105.1); similar to hypothetical protein OsI_023576 [Oryza sativa (indica cultivar-group)] (GB:EAZ02344.1) | chr3:18991511-18993154 REVERSE no original description	0.558103	1.07871	0.129084	1.30971	0.820159	1.08643	0.500383	-1.06732	0.734796	1.08077	0.489691	1.13756	0.603143	1.08851	8.59393	-0.106211	0.0780114	8.67397	-0.20021	0.0779862	8.48493	0.0058527	0.263631	8.46041	0.00309054	0.11818	8.46176	0.189034	0.152248	8.35774	0.125448	0.134857	AT3G51100
11775017	Glyma01g01030	Glyma.01G007000	AT3G16490.1|Symbols:IQD26|IQ-domain 26|chr3:5603962-5605489 REVERSE LENGTH=389	biological process	calmodulin binding	Golgi apparatus	moderately similar to ( 215)AT3G16490| Symbols: IQD26 | IQD26 (IQ-domain 26); calmodulin binding | chr3:5603968-5605495 REVERSE no original description	0.230487	-1.30481	0.997123	-1.00122	0.90618	1.05932	0.470598	-1.23856	0.486672	-1.15129	0.868481	1.05221	0.557022	1.20058	4.69791	0.206884	0.112171	4.37607	-0.101783	0.317297	4.13586	0.0036269	0.225781	3.76225	-0.176961	0.180407	3.75205	-0.103537	0.204629	3.86526	0.0867673	0.292861	AT3G16490	PF00612
11775022	Glyma01g01050	Glyma.01G007100	AT4G29140.1|Symbols:|MATE efflux family protein|chr4:14369148-14370746 FORWARD LENGTH=532	drug transmembrane transport; "negative regulation of defense response"; "response to arsenic-containing substance"; "transmembrane transport"	antiporter activity; "drug transmembrane transporter activity"; "transporter activity"	membrane; "plasma membrane"	moderately similar to ( 403)AT4G29140| Symbols: | MATE efflux protein-related | chr4:14369154-14370752 FORWARD no original description	0.459519	-1.28337	0.612027	1.12034	0.813921	1.05875	0.136572	-1.26551	0.300971	-1.10526	0.783523	1.13615	0.569296	1.22936	5.47908	0.187692	0.0749907	5.185	-0.152028	0.102268	4.98898	0.0433029	0.0842446	4.59538	-0.172242	0.358938	4.63773	0.0119131	0.263852	4.70734	0.125663	0.178752	AT4G29140	PF01554
11764691	Glyma01g01060	Glyma.01G007200	AT2G19860.1|Symbols:ATHXK2, HXK2|hexokinase 2|chr2:8570818-8573762 FORWARD LENGTH=502	carbohydrate metabolic process; "glycolysis"; "hexokinase-dependent signaling"; "programmed cell death"; "sugar mediated signaling pathway"	ATP binding; "fructokinase activity"; "glucokinase activity"; "hexokinase activity"; "phosphotransferase activity, alcohol group as acceptor"	chloroplast; "integral to mitochondrial outer membrane"; "mitochondrion"; "plastid"	highly similar to ( 728)AT4G29130| Symbols: GIN2, HXK1, ATHXK1 | ATHXK1 (GLUCOSE INSENSITIVE 2); ATP binding / hexokinase | chr4:14352344-14354871 REVERSEhighly similar to ( 712)HXK1_SPIOL no original description	0.283064	1.24303	0.166315	-1.44856	0.381791	-1.30034	0.0837318	1.99515	0.0790423	1.71519	0.66969	1.10804	0.784479	1.06114	4.34638	-0.47991	0.0849395	5.3831	0.516585	0.233613	4.76955	0.29846	0.222638	4.11316	-0.166048	0.185604	4.1521	-0.0180386	0.156	4.03034	-0.0804324	0.123372	AT2G19860	PF03727,PF00349
11764705	Glyma01g01070	Glyma.01G007300	AT2G19860.1|Symbols:ATHXK2, HXK2|hexokinase 2|chr2:8570818-8573762 FORWARD LENGTH=502	carbohydrate metabolic process; "glycolysis"; "hexokinase-dependent signaling"; "programmed cell death"; "sugar mediated signaling pathway"	ATP binding; "fructokinase activity"; "glucokinase activity"; "hexokinase activity"; "phosphotransferase activity, alcohol group as acceptor"	chloroplast; "integral to mitochondrial outer membrane"; "mitochondrion"; "plastid"	highly similar to ( 702)AT4G29130| Symbols: GIN2, HXK1, ATHXK1 | ATHXK1 (GLUCOSE INSENSITIVE 2); ATP binding / hexokinase | chr4:14352344-14354871 REVERSEhighly similar to ( 678)HXK1_SPIOL no original description	0.698353	-1.14346	0.867393	-1.05024	0.872406	-1.08169	0.699509	1.12864	0.365209	-1.2889	0.548575	1.22882	0.590652	-1.21928	6.50387	0.0958667	0.255792	6.80398	0.270448	0.241755	5.83421	-0.270276	0.21892	5.92094	-0.0975367	0.263103	6.00204	0.199733	0.237442	5.3665	-0.383565	0.309196	AT2G19860	PF03727,PF00349
11775024	Glyma01g01080	Glyma.01G007400	AT5G25930.1|Symbols:|Protein kinase family protein with leucine-rich repeat domain|chr5:9050880-9053978 FORWARD LENGTH=1005	abscisic acid mediated signaling pathway; "cellular membrane fusion"; "defense response by callose deposition"; "intracellular signal transduction"; "negative regulation of programmed cell death"; "protein phosphorylation"; "protein targeting to membrane"; "regulation of plant-type hypersensitive response"; "respiratory burst involved in defense response"; "response to chitin"; "response to ethyl…	ATP binding; "kinase activity"; "protein kinase activity"; "protein serine/threonine kinase activity"; "transferase activity, transferring phosphorus-containing groups"	membrane; "plasma membrane"	highly similar to ( 884)AT5G25930| Symbols: | leucine-rich repeat family protein / protein kinase family protein | chr5:9050883-9053981 FORWARDmoderately similar to ( 366)RPK1_IPONI no original description	0.205052	-1.50251	0.236413	-1.20125	0.279829	-1.33334	0.662676	-1.12019	0.153848	-1.48647	0.531294	1.11658	0.231951	-1.31911	8.41142	0.469028	0.260751	8.42411	0.305285	0.13712	7.60317	-0.102863	0.0880575	7.5734	-0.118344	0.143267	7.52626	0.0407448	0.112674	6.89667	-0.517903	0.188191	AT5G25930	PF00560,PF08263,PF00069
11775028	Glyma01g01090	Glyma.01G007500	AT5G25930.1|Symbols:|Protein kinase family protein with leucine-rich repeat domain|chr5:9050880-9053978 FORWARD LENGTH=1005	abscisic acid mediated signaling pathway; "cellular membrane fusion"; "defense response by callose deposition"; "intracellular signal transduction"; "negative regulation of programmed cell death"; "protein phosphorylation"; "protein targeting to membrane"; "regulation of plant-type hypersensitive response"; "respiratory burst involved in defense response"; "response to chitin"; "response to ethyl…	ATP binding; "kinase activity"; "protein kinase activity"; "protein serine/threonine kinase activity"; "transferase activity, transferring phosphorus-containing groups"	membrane; "plasma membrane"	highly similar to ( 855)AT5G25930| Symbols: | leucine-rich repeat family protein / protein kinase family protein | chr5:9050883-9053981 FORWARDmoderately similar to ( 357)RPK1_IPONI no original description	0.475182	-1.57462	0.690533	-1.12213	0.42092	-1.35321	0.0780873	2.54522	0.231555	1.48619	0.158881	3.57154	0.373049	1.72936	7.04262	-0.345436	0.275104	8.50287	1.00235	0.146154	7.32238	0.226184	0.242073	6.05262	-1.00044	0.634701	7.7119	0.836109	0.329996	6.57508	-0.210205	0.215841	AT5G25930	PF00069,PF00560,PF08263
11775034	Glyma01g01110	Glyma.01G007700	AT2G37410.2|Symbols:ATTIM17-2, TIM17, TIM17-2|translocase inner membrane subunit 17-2|chr2:15698119-15698850 REVERSE LENGTH=243	mitosis; "photoperiodism, flowering"; "protein import into mitochondrial inner membrane"; "protein maturation"; "protein transport"	P-P-bond-hydrolysis-driven protein transmembrane transporter activity	mitochondrial inner membrane; "mitochondrial inner membrane presequence translocase complex"; "mitochondrial outer membrane"; "mitochondrion"	moderately similar to ( 234)AT2G37410| Symbols: TIM17, ATTIM17-2 | ATTIM17-2 (Arabidopsis thaliana translocase inner membrane subunit 17-2); P-P-bond-hydrolysis-driven protein transmembrane transporter | chr2:15705198-15705929 REVERSE no original description	0.965712	-1.01291	0.4265	1.11408	0.212306	1.25929	0.487995	-1.11601	0.1924	-1.25046	0.974601	1.01116	0.937843	1.02006	8.39624	0.0593055	0.133789	8.41564	-0.099048	0.120499	7.84209	-0.263158	0.121131	8.12759	0.0407963	0.22777	7.94564	0.056811	0.121156	7.90988	0.0694571	0.0492982	AT2G37410	PF02466
11764716	Glyma01g01120	Glyma.01G007800	AT1G69770.1|Symbols:CMT3|chromomethylase 3|chr1:26248496-26253519 REVERSE LENGTH=839	DNA-dependent DNA replication; "DNA methylation"; "DNA methylation on cytosine within a CNG sequence"; "DNA replication"; "DNA replication initiation"; "cell proliferation"; "chromatin silencing"; "chromatin silencing by small RNA"; "gene silencing"; "gene silencing by RNA"; "histone H3-K9 methylation"; "histone lysine methylation"; "histone phosphorylation"; "methylation-dependent chromatin sile…	DNA (cytosine-5-)-methyltransferase activity; "DNA binding"	nucleus	highly similar to ( 819)AT1G69770| Symbols: CMT3 | CMT3 (CHROMOMETHYLASE 3) | chr1:26252159-26257182 REVERSEhighly similar to ( 785)CMT1_MAIZE no original description	0.610879	-1.22805	0.393915	-1.4826	0.535979	1.24276	0.300735	-1.14775	0.977744	1.00892	0.640507	-1.38565	0.290656	1.53978	5.9809	0.10349	0.0922509	5.86958	-0.0953185	0.105659	5.66541	0.116295	0.304532	5.22069	-0.192883	0.427797	4.60482	-0.663447	0.565534	5.62798	0.429843	0.066179	AT1G69770	PF00145,PF00385
11764739	Glyma01g01130	Glyma.01G007900	AT2G19880.2|Symbols:|Nucleotide-diphospho-sugar transferases superfamily protein|chr2:8581578-8585118 FORWARD LENGTH=520	biological process	ceramide glucosyltransferase activity	Golgi apparatus	highly similar to ( 770)AT2G19880| Symbols: | ceramide glucosyltransferase, putative | chr2:8588660-8592200 FORWARD no original description	0.947534	1.0076	0.166303	1.35131	0.709954	1.16234	0.232987	-1.24448	0.977744	-1.00922	0.662833	1.07765	0.361537	1.14303	3.42589	-0.0230597	0.090515	3.02257	-0.3386	0.156689	3.02972	-0.0363017	0.316519	2.9068	-0.0121374	0.0492767	2.97539	0.0957552	0.165914	2.97345	0.180727	0.151266	AT2G19880	PF00535
11775038	Glyma01g01140	Glyma.01G008000	AT1G60660.1|Symbols:B5 #5, ATCB5LP, CB5LP|cytochrome B5-like protein|chr1:22342589-22342954 REVERSE LENGTH=121	sterol biosynthetic process	heme binding	mitochondrion	weakly similar to ( 140)AT1G60660| Symbols: B5 #5 | B5 #5 (cytochrome b5 family protein #5); heme binding / transition metal ion binding | chr1:22346254-22346619 REVERSE no original description	0.292265	-1.21581	0.153233	-1.24	0.689362	-1.22207	0.279532	-1.24396	0.579486	1.18953	0.144626	-1.2687	0.497343	1.18345	6.99979	0.212823	0.168448	6.83716	-0.102116	0.123027	6.94855	0.463219	0.350667	6.36292	-0.0691007	0.0839088	5.79086	-0.412454	0.0927119	6.35029	0.173893	0.261902	AT1G60660	PF00173
11764754	Glyma01g01150	Glyma.01G008100	AT4G15450.1|Symbols:|Senescence/dehydration-associated protein-related|chr4:8839437-8841162 FORWARD LENGTH=381	NA	NA	NA	moderately similar to ( 344)AT3G21600| Symbols: | senescence/dehydration-associated protein-related | chr3:7607084-7608371 REVERSE no original description	0.909776	-1.0683	0.231621	-1.902	0.258173	-1.42604	0.522949	1.47546	0.498564	1.3252	0.66516	-1.20667	0.983452	-1.00729	3.41026	-0.0904035	0.504642	3.94991	0.470762	0.478728	3.4601	0.315802	0.120278	2.77552	-0.185726	0.211462	2.54882	-0.456759	0.38317	2.67386	-0.19621	0.205685	AT4G15450	PF06911
11764762	Glyma01g01160	Glyma.01G008200	AT3G28345.1|Symbols:|ABC transporter family protein|chr3:10593921-10598775 REVERSE LENGTH=1240	ATP catabolic process; "acropetal auxin transport"; "anthocyanin accumulation in tissues in response to UV light"; "auxin efflux"; "basipetal auxin transport"; "carpel development"; "transmembrane transport"; "transport"; "vernalization response"	ATP binding; "ATPase activity"; "ATPase activity, coupled to transmembrane movement of substances"; "nucleoside-triphosphatase activity"; "nucleotide binding"	integral to membrane; "plasma membrane"	nearly identical (1152)AT3G28345| Symbols: | ABC transporter family protein | chr3:10595158-10600012 REVERSEnearly identical (1199)MDR_ORYSA no original description	0.137809	1.65934	0.937057	-1.02693	0.0924959	1.56177	0.905152	1.05105	0.181923	1.4204	0.114907	-1.62127	0.0883345	1.33688	9.69767	-0.41772	0.268795	9.94985	-0.345891	0.310976	10.0674	0.0885792	0.0500713	10.2205	0.312888	0.050088	9.37696	-0.384233	0.209111	10.5012	0.731757	0.118437	AT3G28345	PF00664,PF00005
11764772	Glyma01g01170	Glyma.01G008400	AT1G35190.1|Symbols:|2-oxoglutarate (2OG) and Fe(II)-dependent oxygenase superfamily protein|chr1:12890544-12892632 FORWARD LENGTH=329	alkaloid biosynthetic process; "oxidation-reduction process"	iron ion binding; "oxidoreductase activity"; "oxidoreductase activity, acting on paired donors, with incorporation or reduction of molecular oxygen, 2-oxoglutarate as one donor, and incorporation of one atom each of oxygen into both donors"	cytoplasm	moderately similar to ( 483)AT1G35190| Symbols: | oxidoreductase, 2OG-Fe(II) oxygenase family protein | chr1:12890522-12892610 FORWARDweakly similar to ( 107)FLS_PETHY no original description	0.94663	-1.05264	0.746352	1.16394	0.870279	-1.10666	0.436149	1.67594	0.229885	2.25496	0.20878	2.05337	0.104789	2.14488	5.94467	-0.69624	0.681069	6.79136	0.0487281	0.303227	6.77731	0.47686	0.308858	5.42447	-0.77025	0.0905379	6.29183	0.26774	0.489613	6.31278	0.330644	0.370981	AT1G35190	PF03171
11775048	Glyma01g01180	Glyma.01G008500	AT1G79750.1|Symbols:ATNADP-ME4, NADP-ME4|NADP-malic enzyme 4|chr1:30007655-30011179 REVERSE LENGTH=646	cytoskeleton organization; "embryo development ending in seed dormancy"; "fatty acid biosynthetic process"; "gluconeogenesis"; "malate metabolic process"; "oxidation-reduction process"; "proteasomal protein catabolic process"; "protein homotetramerization"; "seed germination"	NAD binding; "cobalt ion binding"; "malate dehydrogenase (oxaloacetate-decarboxylating) (NADP+) activity"; "malate dehydrogenase (oxaloacetate-decarboxylating) activity"; "malic enzyme activity"; "metal ion binding"; "nucleotide binding"; "oxidoreductase activity"; "oxidoreductase activity, acting on NAD(P)H, NAD(P) as acceptor"; "oxidoreductase activity, acting on the CH-OH group of donors, NAD …	chloroplast	highly similar to ( 932)AT1G79750| Symbols: ATNADP-ME4 | ATNADP-ME4 (NADP-MALIC ENZYME 4); malate dehydrogenase (oxaloacetate-decarboxylating) (NADP+)/ malic enzyme/ oxidoreductase, acting on NADH or NADPH, NAD or NADP as acceptor | chr1:30012548-30016072 REVERSEnearly identical (1004)MAOX_VITVI no original description	0.956125	-1.0187	0.0608272	-1.55269	0.92514	1.02003	0.200106	1.34963	0.923438	-1.0215	0.631789	-1.12934	0.948968	1.01723	8.82203	-0.00159899	0.199547	9.42314	0.430966	0.0894676	8.59911	-0.0322892	0.128607	8.57142	-0.0283248	0.223948	8.20456	-0.203807	0.128263	8.37406	-0.0036726	0.0890709	AT1G79750	PF00390,PF03949
11775072	Glyma01g01190	Glyma.01G008600	AT1G77180.2|Symbols:SKIP|chromatin protein family|chr1:28999791-29001632 REVERSE LENGTH=613	N-terminal protein myristoylation; "RNA splicing"; "nuclear-transcribed mRNA catabolic process"; "positive regulation of transcription, DNA-dependent"; "regulation of circadian rhythm"; "response to abscisic acid stimulus"; "response to mannitol stimulus"; "response to salt stress"; "vegetative to reproductive phase transition of meristem"	protein binding	nucleolus; "nucleus"	highly similar to ( 577)AT1G77180| Symbols: | chromatin protein family | chr1:29004685-29006526 REVERSE no original description	0.159227	1.25869	0.738493	-1.05915	0.724196	1.20911	0.0494752	1.34856	0.816734	1.07766	0.971977	1.01157	0.917036	1.03521	6.58779	-0.316991	0.05049	7.14126	0.114425	0.0376856	6.38797	-0.209086	0.370598	6.55571	0.0149301	0.129709	6.34847	0.0315224	0.208029	6.32478	0.0648602	0.277702	AT1G77180	PF02731
11775075	Glyma01g01210	Glyma.01G008700	AT2G19930.1|Symbols:|RNA-dependent RNA polymerase family protein|chr2:8607533-8612441 REVERSE LENGTH=977	determination of bilateral symmetry; "embryo development ending in seed dormancy"; "lipid storage"; "meristem initiation"; "meristem structural organization"; "photomorphogenesis"; "polarity specification of adaxial/abaxial axis"; "positive regulation of cellular process"; "posttranscriptional gene silencing"; "protein ubiquitination"; "regulation of flower development"; "regulation of meristem g…	RNA-directed RNA polymerase activity	cellular component	highly similar to ( 728)AT2G19930| Symbols: | RNA-dependent RNA polymerase family protein | chr2:8614615-8619523 REVERSE no original description	0.0499022	1.91559	0.162618	1.38409	0.340732	1.45685	0.655287	1.04435	0.582045	1.12445	0.303657	-1.32524	0.471499	-1.16936	5.37719	-0.34203	0.0553324	5.49687	-0.279425	0.0952548	5.19974	-0.172808	0.258603	5.86519	0.595763	0.137535	5.23422	0.189509	0.223159	5.38053	0.370042	0.19761	AT2G19930	PF05183
11764792	Glyma01g01220	Glyma.01G008800	AT3G18760.1|Symbols:|Translation elongation factor EF1B/ribosomal protein S6 family protein|chr3:6457930-6459558 REVERSE LENGTH=139	translation	rRNA binding; "structural constituent of ribosome"	ribosome	weakly similar to ( 157)AT3G18760| Symbols: | ribosomal protein S6 family protein | chr3:6457936-6459564 REVERSE no original description	0.36975	1.26549	0.738214	1.12981	0.777688	-1.11147	0.854211	-1.07563	0.0600098	1.2757	0.561989	-1.20481	0.807151	-1.10257	5.30432	-0.183436	0.0589627	5.24938	-0.288622	0.40573	5.30224	0.167851	0.0664581	5.15316	0.15626	0.270847	4.71868	-0.112544	0.191198	4.79138	0.015384	0.304763	AT3G18760	PF01250
11775093	Glyma01g01230	Glyma.01G008900	AT2G19950.2|Symbols:GC1|golgin candidate 1|chr2:8616341-8621219 REVERSE LENGTH=710	biological process; "nuclear-transcribed mRNA catabolic process"	molecular function	Golgi apparatus	moderately similar to ( 480)AT2G19950| Symbols: GC1 | This gene is predicted to encode a protein that functions as a Golgi apparatus structural component known as a golgin in mammals and yeast. A fluorescently-tagged version of GC1 co-localizes with Golgi markers, and this localization appears to be replicated using the C-terminal (558-715 aa) portion of the protein. | chr2:8623422-8628300 REVERS…	0.359434	1.40454	0.270113	1.51927	0.805209	1.13102	0.564292	-1.27226	0.602187	1.22176	0.637958	-1.17618	0.962876	-1.01643	7.12091	-0.231787	0.350699	6.93935	-0.579178	0.324846	7.11369	0.0571733	0.320771	7.29643	0.258308	0.170001	6.84597	0.0241974	0.306073	7.00065	0.234803	0.253665	AT2G19950
11775118	Glyma01g01240	Glyma.01G009000	AT4G29110.1|Symbols:|unknown protein; FUNCTIONS IN: molecular_function unknown; INVOLVED IN: response to chitin; LOCATED IN: vacuole; BEST Arabidopsis thaliana protein match is: unknown protein (TAIR:AT1G52140.1); Has 109 Blast hits to 109 proteins in 16 species: Archae - 0; Bacteria - 0; Metazoa - 0; Fungi - 0; Plants - 109; Viruses - 0; Other Eukaryotes - 0 (source: NCBI BLink).|chr4:14348866-1…	response to chitin	molecular function	vacuole	weakly similar to ( 102)AT1G52140| Symbols: | similar to unknown protein [Arabidopsis thaliana] (TAIR:AT3G16330.1); similar to hypothetical protein [Vitis vinifera] (GB:CAN64915.1) | chr1:19411228-19411854 REVERSE no original description	0.187585	1.71974	0.10702	1.82307	0.350952	1.37478	0.611084	1.19481	0.801487	-1.07336	0.422366	1.26661	0.33728	-1.34269	4.62181	-0.266063	0.288565	4.8961	-0.00927893	0.276336	4.15905	-0.368199	0.158258	4.88855	0.516123	0.233323	5.05761	0.857092	0.189016	4.25057	0.0909969	0.235284	AT4G29110
11764798	Glyma01g01260	Glyma.01G009200	AT2G25770.2|Symbols:|Polyketide cyclase/dehydrase and lipid transport superfamily protein|chr2:10992987-10993490 FORWARD LENGTH=167	biological process	molecular function	nucleus	weakly similar to ( 150)AT2G25770| Symbols: | similar to unknown protein [Arabidopsis thaliana] (TAIR:AT4G32870.1); similar to hypothetical protein [Vitis vinifera] (GB:CAN83252.1); contains domain SSF55961 (SSF55961) | chr2:11000065-11000568 FORWARD no original description	0.700148	-1.18763	0.145288	-2.00584	0.830768	1.0668	0.200118	-1.73305	0.179615	-1.48537	0.136374	-2.92702	0.69936	-1.17238	8.089	0.532979	0.268688	7.48819	-0.260334	0.298575	7.27462	-0.0378388	0.145195	7.58638	0.284889	0.390024	5.77788	-1.26454	0.375523	7.07423	0.0554446	0.196871	AT2G25770	PF10604
11764802	Glyma01g01270	Glyma.01G009300	AT5G19690.1|Symbols:STT3A|staurosporin and temperature sensitive 3-like A|chr5:6652649-6658214 FORWARD LENGTH=779	rRNA processing; "regulation of response to osmotic stress"; "response to endoplasmic reticulum stress"; "response to salt stress"; "systemic acquired resistance"	oligosaccharyl transferase activity	chloroplast; "endoplasmic reticulum"; "membrane"; "plasma membrane"	nearly identical (1092)AT5G19690| Symbols: STT3A | STT3A (STAUROSPORIN AND TEMPERATURE SENSITIVE 3-LIKE A); oligosaccharyl transferase | chr5:6652651-6658216 FORWARD no original description	0.837449	-1.04508	0.477955	-1.18262	0.680528	1.17088	0.798201	1.05324	0.444552	-1.1758	0.821783	-1.07441	0.899812	1.04071	8.25299	0.0225768	0.17386	8.49907	0.0974099	0.132851	7.78542	-0.211062	0.195635	7.92651	-0.0410379	0.125819	7.6304	-0.144577	0.267679	7.7408	0.0165289	0.270385	AT5G19690	PF02516
11775121	Glyma01g01280	Glyma.01G009400	AT2G25800.1|Symbols:|Protein of unknown function (DUF810)|chr2:11006138-11009728 REVERSE LENGTH=987	biological process; "cell growth"; "cellulose metabolic process"; "plant-type cell wall biogenesis"	NA	chloroplast	nearly identical (1101)AT2G20010| Symbols: | similar to unknown protein [Arabidopsis thaliana] (TAIR:AT2G25800.1); similar to unnamed protein product [Vitis vinifera] (GB:CAO65466.1); similar to unnamed protein product [Vitis vinifera] (GB:CAO44019.1); similar to unknown protein [Oryza sativa (japonica cultivar-group)] (GB:BAD28473.1); contains InterPro domain Munc13 homology 2 (InterPro:IPR01477…	0.74215	1.09504	0.705933	-1.05402	0.541229	1.07448	0.152481	1.37595	0.164872	-1.2304	0.515177	1.19213	0.357011	-1.25395	7.92701	-0.0108167	0.13439	8.54644	0.449609	0.130313	7.38261	-0.309946	0.0686415	7.7851	0.120169	0.254635	7.8587	0.373709	0.113906	7.20035	-0.206312	0.078749	AT2G25800	PF05664
11775130	Glyma01g01300	Glyma.01G009600	AT5G45580.1|Symbols:|Homeodomain-like superfamily protein|chr5:18481092-18482598 REVERSE LENGTH=264	regulation of transcription, DNA-dependent	sequence-specific DNA binding transcription factor activity	nucleus	moderately similar to ( 213)AT5G45580| Symbols: | transcription factor | chr5:18498319-18499825 REVERSE no original description	0.827995	-1.02231	0.241166	-1.94283	0.818024	1.04217	0.201594	1.2614	0.233883	1.12237	0.506601	-1.5066	0.208141	1.1958	5.51686	-0.082497	0.0806951	5.91381	0.252532	0.150631	5.33538	0.0840569	0.0710983	4.98805	-0.114332	0.0621224	4.25699	-0.705631	0.634535	5.03848	0.143642	0.127409	AT5G45580	PF00249
11764836	Glyma01g01310	Glyma.01G009700	NA	NA	NA	NA	no original description	0.68473	1.24055	0.414803	1.14066	0.405412	1.87544	0.972274	1.00829	0.769874	-1.18195	0.910551	-1.07863	0.611769	1.27906	9.66538	-0.11966	0.211734	9.85669	-0.107747	0.0409639	9.2631	-0.360826	0.643527	9.74428	0.191325	0.52558	9.51577	0.0821228	0.198016	9.95843	0.546404	0.0782322
11764842	Glyma01g01330	Glyma.01G009800	AT5G45590.1|Symbols:|Ribosomal protein L35|chr5:18484643-18486227 REVERSE LENGTH=173	translation	structural constituent of ribosome	intracellular; "mitochondrion"; "ribosome"	no original description	0.758555	-1.13604	0.752743	-1.071	0.925844	1.04708	0.341846	-1.10825	0.592109	-1.11469	0.943438	-1.0448	0.904601	1.06713	7.7432	0.0940181	0.089309	7.77337	-0.054268	0.0756578	7.33074	-0.0626289	0.234526	7.27954	-0.0899962	0.421243	7.00497	-0.15323	0.25518	7.10671	0.00374524	0.279782	AT5G45590	PF01632
11775141	Glyma01g01340	Glyma.01G009900	AT1G32080.1|Symbols:|membrane protein, putative|chr1:11537572-11539756 REVERSE LENGTH=512	cellular cation homeostasis; "chloroplast organization"; "divalent metal ion transport"; "thylakoid membrane organization"	NA	chloroplast; "chloroplast envelope"; "chloroplast inner membrane"; "membrane"; "plasma membrane"	highly similar to ( 549)AT1G32080| Symbols: | membrane protein, putative | chr1:11537552-11539736 REVERSE no original description	0.428028	-1.39379	0.133919	-1.40408	0.693774	-1.35184	0.947461	-1.03475	0.988409	-1.01111	0.749161	-1.04239	0.946731	1.0197	6.54905	0.372422	0.446093	6.64065	0.323136	0.19286	6.22619	0.356482	0.615113	5.67961	-0.106591	0.0672058	5.41933	-0.166492	0.108026	5.46619	-0.0784438	0.256605	AT1G32080	PF04172
11775151	Glyma01g01350	Glyma.01G010000	AT4G19010.1|Symbols:|AMP-dependent synthetase and ligase family protein|chr4:10411715-10414221 REVERSE LENGTH=566	autophagy; "metabolic process"; "response to symbiotic fungus"	4-coumarate-CoA ligase activity; "catalytic activity"	chloroplast	highly similar to ( 630)AT4G19010| Symbols: | 4-coumarate--CoA ligase family protein / 4-coumaroyl-CoA synthase family protein | chr4:10411726-10414232 REVERSEmoderately similar to ( 333)4CL1_TOBAC no original description	0.95679	1.02654	0.293728	-1.43417	0.89099	1.07704	0.809869	1.08959	0.323873	1.29108	0.494616	-1.35118	0.511215	1.3546	4.95247	-0.12823	0.171775	5.10459	-0.00445048	0.340744	4.9618	0.240348	0.253188	4.4447	-0.0904428	0.39391	3.91394	-0.524667	0.228898	4.708	0.347421	0.327346	AT4G19010	PF00501
11775159	Glyma01g01360	Glyma.01G010100	AT1G32090.1|Symbols:|early-responsive to dehydration stress protein (ERD4)|chr1:11540244-11544041 REVERSE LENGTH=806	biological process	molecular function	Golgi apparatus; "chloroplast"; "membrane"; "plasma membrane"; "plasmodesma"	highly similar to ( 981)AT1G32090| Symbols: | early-responsive to dehydration protein-related / ERD protein-related | chr1:11540224-11544021 REVERSE no original description	0.370697	-1.66071	0.834716	-1.07309	0.90175	-1.09536	0.27069	-1.75288	0.371345	-1.67808	0.814118	-1.13265	0.810104	-1.10682	7.75132	0.732065	0.477021	7.12978	-0.077659	0.211078	6.74545	-0.0147506	0.509154	6.7104	0.000268618	0.361669	6.31773	-0.179429	0.338064	6.3043	-0.146156	0.231396	AT1G32090	PF02714
11775173	Glyma01g01370	Glyma.01G010200	AT1G32060.1|Symbols:PRK|phosphoribulokinase|chr1:11532668-11534406 FORWARD LENGTH=395	MAPK cascade; "biosynthetic process"; "carbohydrate metabolic process"; "chloroplast relocation"; "cysteine biosynthetic process"; "defense response, incompatible interaction"; "defense response to bacterium"; "defense response to fungus"; "detection of biotic stimulus"; "jasmonic acid mediated signaling pathway"; "metabolic process"; "negative regulation of defense response"; "pentose-phosphate …	ATP binding; "kinase activity"; "phosphoribulokinase activity"; "protein binding"	apoplast; "chloroplast"; "chloroplast envelope"; "chloroplast stroma"; "chloroplast thylakoid membrane"; "membrane"; "stromule"; "thylakoid"	highly similar to ( 687)AT1G32060| Symbols: PRK | PRK (PHOSPHORIBULOKINASE); ATP binding / phosphoribulokinase/ protein binding | chr1:11532648-11534386 FORWARDhighly similar to ( 701)KPPR_MESCR no original description	0.570283	-1.47346	0.906259	1.07413	0.784488	1.09369	0.582916	-1.40875	0.57031	-1.39743	0.887264	1.12347	0.610594	1.1532	3.48172	0.420955	0.70631	2.89746	-0.0734649	0.109463	2.60258	-0.0618163	0.193404	2.44678	-0.13825	0.239517	2.67873	0.0297074	0.671846	2.53121	0.0673866	0.19126	AT1G32060	PF00485
11775181	Glyma01g01380	Glyma.01G010300	AT1G32050.1|Symbols:|SCAMP family protein|chr1:11528616-11530974 FORWARD LENGTH=264	cellular membrane fusion; "protein transport"; "vesicle-mediated transport"	transmembrane transporter activity	Golgi apparatus; "integral to membrane"; "mitochondrion"; "plasma membrane"	moderately similar to ( 392)AT1G32050| Symbols: | secretory carrier membrane protein (SCAMP) family protein | chr1:11528596-11530954 FORWARD no original description	0.194911	-1.22879	0.617482	-1.09059	0.820435	-1.12208	0.171422	-1.37059	0.579644	-1.2001	0.269717	-1.21644	0.509079	-1.09588	8.76532	0.357848	0.116911	8.49413	-0.0969505	0.166518	8.28307	0.0946881	0.39195	8.22433	0.0606098	0.085998	7.75171	-0.222059	0.14233	7.85512	-0.0714842	0.127522	AT1G32050	PF04144
11764849	Glyma01g01390	Glyma.01G010400	AT1G31970.1|Symbols:STRS1|DEA(D/H)-box RNA helicase family protein|chr1:11479921-11482707 FORWARD LENGTH=537	RNA methylation	ATP-dependent helicase activity; "ATP binding"; "helicase activity"; "nucleic acid binding"	cytosol; "nucleus"	highly similar to ( 677)AT1G31970| Symbols: STRS1 | STRS1 (STRESS RESPONSE SUPPRESSOR 1); ATP-dependent helicase | chr1:11479901-11482687 FORWARDmoderately similar to ( 310)DB10_NICSY no original description	0.594547	1.12088	0.652624	1.11028	0.586035	1.17615	0.2318	1.24873	0.570352	1.12	0.499536	1.23692	0.473948	1.17522	7.75412	-0.264049	0.128549	8.23843	0.0564157	0.130377	7.67343	-0.100552	0.212166	7.65698	-0.0994134	0.194507	7.75927	0.207341	0.261095	7.62153	0.13352	0.15658	AT1G31970	PF00270,PF00271
11764864	Glyma01g01400	Glyma.01G010500	AT3G07040.1|Symbols:RPM1, RPS3|NB-ARC domain-containing disease resistance protein|chr3:2226244-2229024 REVERSE LENGTH=926	defense response; "plant-type hypersensitive response"	ADP binding; "nucleotide binding"; "protein binding"	plasma membrane	moderately similar to ( 417)AT3G07040| Symbols: RPS3, RPM1 | RPM1 (RESISTANCE TO P. SYRINGAE PV MACULICOLA 1); protein binding | chr3:2226250-2229030 REVERSE no original description	0.657371	-1.11284	0.224703	1.10601	0.484486	-1.32558	0.0269612	1.66848	0.0852264	2.12721	0.0916213	2.05359	0.0913784	1.78582	6.2933	-0.703167	0.0139366	7.14321	0.0353665	0.0532472	7.04783	0.385796	0.351084	5.7333	-0.857414	0.258711	6.58461	0.180735	0.0776093	6.32217	-0.0208286	0.0457452	AT3G07040	PF00931
11764868	Glyma01g01410	Glyma.01G010600	AT1G33810.1|Symbols:|unknown protein; FUNCTIONS IN: molecular_function unknown; INVOLVED IN: biological_process unknown; LOCATED IN: chloroplast thylakoid membrane, chloroplast, chloroplast envelope; EXPRESSED IN: 22 plant structures; EXPRESSED DURING: 13 growth stages; Has 39 Blast hits to 39 proteins in 18 species: Archae - 0; Bacteria - 0; Metazoa - 0; Fungi - 0; Plants - 39; Viruses - 0; Othe…	biological process; "protein targeting to chloroplast"	molecular function	chloroplast; "chloroplast envelope"; "chloroplast thylakoid membrane"; "nucleus"; "plastid"	weakly similar to ( 160)AT1G33810| Symbols: | similar to unknown [Populus trichocarpa] (GB:ABK94119.1) | chr1:12265064-12266635 FORWARD no original description	0.724836	-1.09118	0.133737	1.27159	0.354188	-1.18338	0.268149	-1.19329	0.241223	1.18187	0.544226	1.16278	0.724374	1.08978	6.77086	-0.020649	0.0668997	6.6512	-0.275595	0.148683	6.70166	0.220418	0.144299	6.28241	-0.14654	0.25235	6.2719	0.0710387	0.048245	6.13281	-0.0225004	0.0460108	AT1G33810
11764874	Glyma01g01420	Glyma.01G010700	AT3G07040.1|Symbols:RPM1, RPS3|NB-ARC domain-containing disease resistance protein|chr3:2226244-2229024 REVERSE LENGTH=926	defense response; "plant-type hypersensitive response"	ADP binding; "nucleotide binding"; "protein binding"	plasma membrane	moderately similar to ( 388)AT3G07040| Symbols: RPS3, RPM1 | RPM1 (RESISTANCE TO P. SYRINGAE PV MACULICOLA 1); protein binding | chr3:2226250-2229030 REVERSE no original description	0.854465	-1.08056	0.303837	1.27055	0.924436	-1.06561	0.0949723	2.01942	0.128241	2.013	0.101654	2.77249	0.167197	2.04124	7.27833	-0.793179	0.211884	8.42463	0.220765	0.188098	8.01228	0.216167	0.373144	6.86066	-0.904964	0.35891	8.14698	0.566218	0.207575	7.63962	0.12448	0.327728	AT3G07040	PF00931
11764880	Glyma01g01440	Glyma.01G010900	AT1G31940.1|Symbols:|unknown protein; LOCATED IN: plasma membrane; EXPRESSED IN: 22 plant structures; EXPRESSED DURING: 13 growth stages; BEST Arabidopsis thaliana protein match is: unknown protein (TAIR:AT2G35585.1); Has 67 Blast hits to 67 proteins in 17 species: Archae - 0; Bacteria - 0; Metazoa - 0; Fungi - 0; Plants - 67; Viruses - 0; Other Eukaryotes - 0 (source: NCBI BLink).|chr1:11470293-…	NA	NA	nucleus; "plasma membrane"	weakly similar to ( 176)AT1G31940| Symbols: | similar to unknown protein [Arabidopsis thaliana] (TAIR:AT2G35585.1); similar to hypothetical protein [Vitis vinifera] (GB:CAN79460.1) | chr1:11470273-11471134 REVERSE no original description	0.345474	-1.40811	0.0847061	-1.54914	0.585674	-1.37373	0.129868	-1.4197	0.230417	-1.71016	0.280208	-1.56188	0.2087	-1.6684	10.3447	0.659549	0.0550807	10.0327	0.153966	0.172995	9.45105	-0.114584	0.491177	9.64268	0.165785	0.375099	8.84963	-0.477499	0.105172	8.72073	-0.572678	0.156851	AT1G31940
11775205	Glyma01g01450	Glyma.01G011000	NA	NA	NA	NA	no original description	0.586498	1.5573	0.198098	1.42025	0.895598	1.09294	0.352693	-1.20659	0.581997	1.27607	0.765466	-1.32303	0.905257	-1.11661	3.26071	-0.157152	0.219877	2.90553	-0.428089	0.00545357	3.26415	0.194557	0.503674	3.37572	0.481895	0.859883	2.94161	0.0780536	0.299531	3.09715	0.322772	0.117452
11764886	Glyma01g01460	Glyma.01G011100	AT4G19006.1|Symbols:|Proteasome component (PCI) domain protein|chr4:10409349-10411347 REVERSE LENGTH=386	protein catabolic process; "ubiquitin-dependent protein catabolic process"	molecular function	cytoplasm; "cytosol"; "nucleus"; "proteasome complex"; "proteasome regulatory particle, lid subcomplex"	highly similar to ( 598)AT5G45620| Symbols: | 26S proteasome regulatory subunit, putative (RPN9) | chr5:18518817-18521095 FORWARD no original description	0.307756	-1.14661	0.110917	-1.57942	0.494487	-1.15774	0.282942	1.16588	0.470972	1.1292	0.498461	-1.18148	0.257666	1.11834	7.17538	0.0687849	0.127446	7.54877	0.290206	0.0758336	7.06625	0.244086	0.16645	6.65785	-0.128591	0.0523618	6.19127	-0.369186	0.249086	6.55028	0.0327732	0.0884912	AT5G45620	PF01399
11775208	Glyma01g01470	Glyma.01G011200	AT1G31930.3|Symbols:XLG3|extra-large GTP-binding protein 3|chr1:11465832-11468961 FORWARD LENGTH=848	G-protein coupled receptor signaling pathway; "GTP catabolic process"; "adenylate cyclase-modulating G-protein coupled receptor signaling pathway"; "gravitropism"; "regulation of root morphogenesis"; "response to abscisic acid stimulus"; "response to ethylene stimulus"; "response to fructose stimulus"; "response to glucose stimulus"; "response to mannitol stimulus"; "response to sucrose stimulus"…	G-protein beta/gamma-subunit complex binding; "G-protein coupled receptor binding"; "GTPase activity"; "guanyl nucleotide binding"; "signal transducer activity"	cytoplasm; "extrinsic to internal side of plasma membrane"; "heterotrimeric G-protein complex"; "nucleus"	nearly identical (1145)AT1G31930| Symbols: XLG3 | XLG3 (EXTRA-LARGE GTP-BINDING PROTEIN 3); signal transducer | chr1:11465812-11468941 FORWARDweakly similar to ( 189)GPA2_SOYBN no original description	0.98513	-1.00442	0.867793	1.03566	0.96209	-1.02948	0.13988	1.48868	0.985982	1.00649	0.141398	1.54859	0.952935	-1.01833	6.6263	-0.100407	0.0943324	7.31942	0.473631	0.197189	6.31959	-0.0910705	0.364717	6.24189	-0.106769	0.175096	6.67642	0.524183	0.141838	5.95481	-0.13298	0.212675	AT1G31930	PF00503
11764895	Glyma01g01480	Glyma.01G011300	AT1G31920.1|Symbols:|Tetratricopeptide repeat (TPR)-like superfamily protein|chr1:11461864-11463684 REVERSE LENGTH=606	biological process; "mRNA modification"; "regulation of meristem growth"	NA	mitochondrion	highly similar to ( 711)AT1G31920| Symbols: | pentatricopeptide (PPR) repeat-containing protein | chr1:11461844-11463664 REVERSEvery weakly similar to (81.6)RF1_ORYSA no original description	0.262959	-1.37479	0.699092	-1.08806	0.218787	1.18545	0.5147	-1.10574	0.0350029	-2.10689	0.703353	1.1427	0.260614	-1.29277	5.6647	0.348526	0.167312	5.58999	0.203519	0.0559069	4.2663	-0.72659	0.0688292	4.71146	-0.110686	0.226767	4.74326	0.0817571	0.26562	4.14694	-0.481153	0.0714778	AT1G31920	PF01535
11775220	Glyma01g01500	Glyma.01G011500	AT4G16070.1|Symbols:|Mono-/di-acylglycerol lipase, N-terminal;Lipase, class 3|chr4:9096808-9100596 REVERSE LENGTH=654	lipid catabolic process; "lipid metabolic process"	carboxylesterase activity; "triglyceride lipase activity"	plasma membrane	moderately similar to ( 245)AT4G16070| Symbols: | lipase class 3 family protein | chr4:9096820-9100608 REVERSE no original description	0.100603	-3.95981	0.227356	-2.30258	0.249704	-2.40289	0.154027	-2.7125	0.124029	-2.05992	0.544849	-1.57728	0.734263	-1.25	9.12989	1.67715	0.154599	7.91167	0.237526	0.570856	7.88705	0.63456	0.404584	6.92626	-0.308283	0.558865	6.02985	-0.965722	0.540033	6.30825	-0.630208	0.403262	AT4G16070	PF01764
11775231	Glyma01g01510	Glyma.01G011600	AT4G16070.1|Symbols:|Mono-/di-acylglycerol lipase, N-terminal;Lipase, class 3|chr4:9096808-9100596 REVERSE LENGTH=654	lipid catabolic process; "lipid metabolic process"	carboxylesterase activity; "triglyceride lipase activity"	plasma membrane	moderately similar to ( 203)AT4G16070| Symbols: | lipase class 3 family protein | chr4:9096820-9100608 REVERSE no original description	0.203853	-1.78073	0.404931	1.32763	0.519137	-1.83024	0.596053	-1.27742	0.408192	-1.59514	0.11915	1.85072	0.386927	-1.63949	8.24143	0.44575	0.326959	8.06765	0.0925148	0.413896	7.33516	-0.227931	0.605679	7.14853	-0.386717	0.262812	7.84338	0.501372	0.0972971	6.14477	-1.09997	0.567744	AT4G16070	PF01764
11775239	Glyma01g01530	Glyma.01G011800	NA	NA	NA	NA	no original description	0.102183	-2.02865	0.441646	-1.47225	0.275911	-1.53466	0.120115	-2.21551	0.167688	-1.57358	0.410506	-1.60786	0.476987	-1.1904	8.01283	1.07953	0.163229	7.06781	-0.0681041	0.353175	7.10841	0.425486	0.291451	6.70828	0.0590173	0.256195	5.79036	-0.626125	0.5269	6.17513	-0.192431	0.0897228	AT4G16070
11775247	Glyma01g01550	Glyma.01G011900	AT3G18670.1|Symbols:|Ankyrin repeat family protein|chr3:6424135-6426471 REVERSE LENGTH=598	NA	NA	NA	moderately similar to ( 275)AT3G18670| Symbols: | ankyrin repeat family protein | chr3:6424141-6426477 REVERSE no original description	0.452838	-1.17292	0.131629	-2.33365	0.743062	-1.20469	0.231431	1.35702	0.337069	-1.4874	0.463253	-1.46615	0.104277	-1.52769	5.20732	0.255528	0.210101	5.69643	0.695974	0.137898	4.28538	-0.31726	0.444322	4.44329	0.0254205	0.0953775	3.78984	-0.526612	0.526763	3.66761	-0.585928	0.188331	AT3G18670
11764911	Glyma01g01560	Glyma.01G012000	AT3G14470.1|Symbols:|NB-ARC domain-containing disease resistance protein|chr3:4857940-4861104 FORWARD LENGTH=1054	defense response; "salicylic acid biosynthetic process"; "systemic acquired resistance"	ADP binding; "protein binding"	extracellular region	weakly similar to ( 185)AT3G14470| Symbols: | disease resistance protein (NBS-LRR class), putative | chr3:4857947-4861111 FORWARD no original description	0.926535	-1.017	0.398668	-1.27771	0.828629	1.0696	0.900509	1.03787	0.346586	-1.10228	0.468452	-1.21051	0.96671	-1.01333	3.29932	0.0241152	0.0151239	3.30065	0.0777465	0.293903	2.75852	-0.116378	0.122383	2.76906	-0.000198285	0.168848	2.51851	-0.275818	0.211844	2.63594	-0.0192998	0.219374	AT3G14470	PF00560,PF00931
11775258	Glyma01g01570	Glyma.01G012100	AT4G16070.1|Symbols:|Mono-/di-acylglycerol lipase, N-terminal;Lipase, class 3|chr4:9096808-9100596 REVERSE LENGTH=654	lipid catabolic process; "lipid metabolic process"	carboxylesterase activity; "triglyceride lipase activity"	plasma membrane	moderately similar to ( 294)AT4G16070| Symbols: | lipase class 3 family protein | chr4:9096820-9100608 REVERSE no original description	0.94192	1.02663	0.226922	1.1471	0.527547	1.23395	0.524937	-1.17772	0.531902	-1.18311	0.79583	-1.05403	0.961757	1.01593	3.27436	0.117941	0.283968	2.94668	-0.118052	0.0757291	2.63749	-0.12464	0.176483	2.79323	0.155852	0.162618	2.71066	0.0799367	0.104603	2.71173	0.178646	0.237095	AT4G16070	PF01764
11775268	Glyma01g01580	Glyma.01G012200	AT4G16070.1|Symbols:|Mono-/di-acylglycerol lipase, N-terminal;Lipase, class 3|chr4:9096808-9100596 REVERSE LENGTH=654	lipid catabolic process; "lipid metabolic process"	carboxylesterase activity; "triglyceride lipase activity"	plasma membrane	moderately similar to ( 230)AT4G16070| Symbols: | lipase class 3 family protein | chr4:9096820-9100608 REVERSE no original description	0.958863	1.04133	0.480524	-1.22539	0.638797	1.12287	0.694292	-1.16076	0.874545	-1.05657	0.541775	-1.48118	0.977542	1.02056	4.55726	0.101256	0.335114	4.32537	-0.113809	0.263789	4.11652	0.0218677	0.192261	4.06595	0.159689	0.615653	3.41901	-0.407056	0.251584	3.92277	0.189055	0.103139	AT4G16070	PF01764
11775278	Glyma01g01590	Glyma.01G012300	AT1G68310.1|Symbols:AE7|Protein of unknown function (DUF59)|chr1:25599812-25601239 FORWARD LENGTH=159	DNA metabolic process; "intrachromosomal DNA recombination"; "iron-sulfur cluster assembly"; "polarity specification of adaxial/abaxial axis"; "positive regulation of response to DNA damage stimulus"; "regulation of cell cycle"; "regulation of cell proliferation"	vacuolar sorting signal binding	nucleus	weakly similar to ( 192)AT1G68310| Symbols: | Identical to UPF0195 protein At1g68310 [Arabidopsis Thaliana] (GB:Q9C9G6); similar to unknown protein [Arabidopsis thaliana] (TAIR:AT3G50845.1); similar to predicted protein [Physcomitrella patens subsp. patens] (GB:EDQ68557.1); similar to hypothetical protein [Vitis vinifera] (GB:CAN82886.1); similar to Os04g0595200 [Oryza sativa (japonica cultivar-g…	0.167879	1.79459	0.0641867	1.50266	0.672724	1.16453	0.44277	1.30114	0.39201	1.34454	0.383847	1.08948	0.536418	-1.14615	6.35937	-0.519103	0.355744	6.86261	-0.139324	0.151171	6.46858	-0.0919892	0.221962	6.84187	0.324556	0.0985279	6.75147	0.448194	0.00910638	6.36013	0.127762	0.223042	AT1G68310	PF01883
11764927	Glyma01g01610	Glyma.01G012500	AT1G32130.1|Symbols:IWS1, ATIWS1|Transcription elongation factor (TFIIS) family protein|chr1:11559146-11561786 REVERSE LENGTH=502	Golgi vesicle transport; "brassinosteroid mediated signaling pathway"; "cellular membrane fusion"; "protein N-linked glycosylation"; "protein targeting to vacuole"; "regulation of DNA-dependent transcription, elongation"; "salicylic acid biosynthetic process"; "systemic acquired resistance"; "transcription, DNA-dependent"; "vesicle-mediated transport"	DNA binding	nucleus	moderately similar to ( 438)AT1G32130| Symbols: | similar to IWS1 C-terminus family protein [Arabidopsis thaliana] (TAIR:AT4G19000.1); similar to hypothetical protein [Vitis vinifera] (GB:CAN83660.1); contains InterPro domain IWS1, C-terminal (InterPro:IPR008654) | chr1:11559126-11561766 REVERSE no original description	0.59567	1.11706	0.720382	1.12016	0.386043	1.19378	0.920256	1.03169	0.402093	1.10707	0.936165	1.03455	0.447777	1.18311	7.782	-0.114613	0.0501984	8.00136	-0.0696041	0.297448	7.67872	0.0321342	0.138825	7.67455	0.0450888	0.221403	7.51587	0.0940973	0.254765	7.65858	0.287669	0.104529	AT1G32130	PF08711
11764953	Glyma01g01630	Glyma.01G012800	AT4G16070.1|Symbols:|Mono-/di-acylglycerol lipase, N-terminal;Lipase, class 3|chr4:9096808-9100596 REVERSE LENGTH=654	lipid catabolic process; "lipid metabolic process"	carboxylesterase activity; "triglyceride lipase activity"	plasma membrane	moderately similar to ( 231)AT4G16070| Symbols: | lipase class 3 family protein | chr4:9096820-9100608 REVERSE no original description	0.0418243	-3.14248	0.0765937	-2.31205	0.341385	-2.56224	0.136201	-1.593	0.211317	-1.97446	0.63637	-1.17203	0.391094	-1.60989	7.33774	1.57316	0.198778	6.84343	0.901418	0.151501	6.10463	0.591703	0.552294	5.31177	-0.078745	0.0996167	4.91257	-0.307754	0.325908	4.39861	-0.765704	0.600059	AT4G16070	PF01764
11775295	Glyma01g01680	Glyma.01G013100	AT3G14470.1|Symbols:|NB-ARC domain-containing disease resistance protein|chr3:4857940-4861104 FORWARD LENGTH=1054	defense response; "salicylic acid biosynthetic process"; "systemic acquired resistance"	ADP binding; "protein binding"	extracellular region	weakly similar to ( 178)AT3G14470| Symbols: | disease resistance protein (NBS-LRR class), putative | chr3:4857947-4861111 FORWARD no original description	0.952952	-1.02796	0.165674	1.73322	0.15165	2.00443	0.480414	-1.35645	0.872402	-1.06163	0.399864	1.31349	0.0945803	1.94086	4.34516	-0.167176	0.292627	3.84025	-0.607011	0.393658	3.89471	-0.253457	0.29165	3.75755	-0.206964	0.299367	4.0449	0.186446	0.13349	4.53533	0.749733	0.0711802	AT3G14470	PF00560,PF00931
11775302	Glyma01g01690	Glyma.01G013200	AT3G49050.1|Symbols:|alpha/beta-Hydrolases superfamily protein|chr3:18181498-18183613 FORWARD LENGTH=477	lipid catabolic process; "lipid metabolic process"	calmodulin binding; "carboxylesterase activity"; "triglyceride lipase activity"	extracellular region	moderately similar to ( 265)AT4G16070| Symbols: | lipase class 3 family protein | chr4:9096820-9100608 REVERSE no original description	0.950009	-1.0293	0.28134	1.59394	0.220463	2.25598	0.0534011	-3.08968	0.345992	-1.46493	0.314366	-1.88322	0.243994	1.58511	9.39263	0.268025	0.156663	7.98909	-1.35943	0.200126	8.64828	-0.282806	0.456687	9.10585	0.226368	0.383174	8.02506	-0.686833	0.471921	9.61473	0.890951	0.138762	AT3G14075	PF01764
11764969	Glyma01g01700	Glyma.01G013300	AT3G18670.1|Symbols:|Ankyrin repeat family protein|chr3:6424135-6426471 REVERSE LENGTH=598	NA	NA	NA	moderately similar to ( 322)AT3G18670| Symbols: | ankyrin repeat family protein | chr3:6424141-6426477 REVERSE no original description	0.157518	-1.82782	0.224786	-1.7977	0.981292	1.01407	0.180104	-1.74449	0.984996	1.00819	0.328916	-1.71574	0.0950161	1.86873	8.8366	0.467845	0.262342	8.23803	-0.334957	0.264798	8.65455	0.479619	0.35315	7.73472	-0.402279	0.249694	6.7347	-1.18111	0.47988	8.4184	0.499781	0.150467	AT5G04700
11775318	Glyma01g01730	Glyma.01G013500	AT4G21410.1|Symbols:CRK29|cysteine-rich RLK (RECEPTOR-like protein kinase) 29|chr4:11402463-11405025 REVERSE LENGTH=679	protein phosphorylation; "response to abscisic acid stimulus"	ATP binding; "kinase activity"; "protein kinase activity"; "protein serine/threonine kinase activity"; "transferase activity, transferring phosphorus-containing groups"	extracellular region; "plasma membrane"; "vacuole"	moderately similar to ( 449)AT4G23180| Symbols: RLK4, CRK10 | CRK10 (CYSTEINE-RICH RLK10); kinase | chr4:12138182-12140791 FORWARDmoderately similar to ( 203)NORK_PEA no original description	0.603301	1.11013	0.387479	1.24438	0.686958	1.14813	0.771692	1.08113	0.957012	-1.01956	0.42641	1.21186	0.853278	1.01439	2.32121	-0.158736	0.216717	2.43589	-0.0462007	0.197781	1.98522	-0.186678	0.290031	2.13822	-0.00800792	0.026837	2.38884	0.269221	0.244772	2.08825	0.0126047	0.0714041	AT4G21410	PF07714,PF01657
11775327	Glyma01g01740	Glyma.01G013600	AT2G35530.1|Symbols:bZIP16, AtbZIP16|basic region/leucine zipper transcription factor 16|chr2:14923280-14926025 REVERSE LENGTH=409	positive regulation of transcription, DNA-dependent; "protein acetylation"; "regulation of transcription, DNA-dependent"; "transcription, DNA-dependent"	DNA binding; "protein dimerization activity"; "sequence-specific DNA binding"; "sequence-specific DNA binding transcription factor activity"	nucleus	moderately similar to ( 328)AT2G35530| Symbols: | bZIP transcription factor family protein | chr2:14930359-14933104 REVERSEweakly similar to ( 152)HBP1A_WHEAT no original description	0.387832	1.17212	0.744159	1.11798	0.17922	1.67016	0.445959	1.07716	0.0262891	-1.44719	0.963755	1.02741	0.965615	-1.01563	5.11952	-0.0401545	0.065813	5.26703	0.0670834	0.0882766	4.23901	-0.573407	0.00786498	4.8389	0.18896	0.184523	4.727	0.227978	0.410488	4.61085	0.166582	0.253658	AT2G35530	PF00170,PF07777
11764976	Glyma01g01750	Glyma.01G013800	AT2G35540.1|Symbols:|DNAJ heat shock N-terminal domain-containing protein|chr2:14927158-14928930 FORWARD LENGTH=590	protein folding	heat shock protein binding; "unfolded protein binding"	cytoplasm	moderately similar to ( 341)AT2G35540| Symbols: | DNAJ heat shock N-terminal domain-containing protein | chr2:14934237-14936009 FORWARD no original description	0.418042	1.19039	0.551813	-1.17421	0.80974	1.07906	0.48498	1.13893	0.743566	1.0839	0.551653	-1.22727	0.929743	-1.01778	4.82881	-0.20006	0.165003	5.04343	-0.0123843	0.132762	4.59204	-0.0838248	0.243771	4.54865	0.0513738	0.162352	4.12874	-0.244079	0.315508	4.33774	0.025955	0.0855814	AT2G35540	PF00226,PF11926
11764980	Glyma01g01770	Glyma.01G013900	AT1G32170.1|Symbols:XTR4, XTH30|xyloglucan endotransglucosylase/hydrolase 30|chr1:11575434-11577776 FORWARD LENGTH=343	carbohydrate metabolic process; "cellular glucan metabolic process"	hydrolase activity, acting on glycosyl bonds; "hydrolase activity, hydrolyzing O-glycosyl compounds"; "xyloglucan:xyloglucosyl transferase activity"	apoplast; "cell wall"	moderately similar to ( 451)AT1G32170| Symbols: XTH30, XTR4 | XTR4 (XYLOGLUCAN ENDOTRANSGLYCOSYLASE 4); hydrolase, acting on glycosyl bonds | chr1:11575414-11577756 FORWARDmoderately similar to ( 202)XTH_TOBAC no original description	0.0676237	1.44972	0.322006	1.33821	0.412261	1.29909	0.152284	1.19486	0.464837	-1.13856	0.79526	1.10295	0.221887	-1.27058	6.60476	-0.240471	0.0991453	6.98939	0.0163665	0.032181	6.11095	-0.427682	0.197049	6.78057	0.295304	0.0525947	6.71012	0.43667	0.355587	6.14904	-0.0501811	0.191596	AT1G32170	PF00722,PF06955
11775349	Glyma01g01780	Glyma.01G014000	AT3G03050.1|Symbols:CSLD3, KJK, ATCSLD3|cellulose synthase-like D3|chr3:687873-691629 FORWARD LENGTH=1145	cellulose biosynthetic process; "plant-type cell wall biogenesis"; "polysaccharide biosynthetic process"; "response to cold"; "response to cyclopentenone"	cellulose synthase activity; "mannan synthase activity"; "transferase activity, transferring glycosyl groups"	Golgi apparatus; "endoplasmic reticulum"; "endosome"; "membrane"; "plasma membrane"; "trans-Golgi network"	nearly identical (1656)AT3G03050| Symbols: KJK, ATCSLD3, CSLD3 | CSLD3 (CELLULOSE SYNTHASE-LIKE 3); cellulose synthase/ transferase, transferring glycosyl groups | chr3:687880-691636 FORWARD no original description	0.14506	-1.36656	0.452257	1.12587	0.767787	1.15116	0.491944	-1.14814	0.87352	-1.06241	0.120147	1.34006	0.0473434	1.48072	7.67492	0.0703394	0.160761	7.64969	-0.128962	0.163392	7.3388	-0.0170053	0.389813	6.93661	-0.380215	0.070798	7.1564	0.042081	0.114555	7.24458	0.186089	0.087	AT3G03050	PF03552
11775357	Glyma01g01790	Glyma.01G014100	AT1G32190.1|Symbols:|alpha/beta-Hydrolases superfamily protein|chr1:11593059-11595731 REVERSE LENGTH=422	N-terminal protein myristoylation; "determination of bilateral symmetry"; "meristem initiation"; "polarity specification of adaxial/abaxial axis"; "regulation of meristem growth"	hydrolase activity	extracellular region; "plasma membrane"	moderately similar to ( 285)AT1G32190| Symbols: | similar to unknown protein [Arabidopsis thaliana] (TAIR:AT2G24320.1); similar to unnamed protein product [Vitis vinifera] (GB:CAO63335.1); contains domain PTHR12277:SF8 (PTHR12277:SF8); contains domain PTHR12277 (PTHR12277); contains domain SSF53474 (SSF53474); contains domain G3DSA:3.40.50.1820 (G3DSA:3.40.50.1820) | chr1:11593039-11595461 REVERS…	0.292346	-1.32554	0.125305	-1.66478	0.938584	-1.02786	0.980501	1.00441	0.28544	-1.21335	0.549386	-1.2504	0.847707	1.06286	6.20193	0.203154	0.1132	6.31795	0.209506	0.113294	5.6007	-0.0758371	0.175783	5.34843	-0.203432	0.246734	4.84909	-0.525825	0.295723	5.22425	-0.115479	0.19553	AT1G32190	PF02230
11775384	Glyma01g01820	Glyma.01G014300	AT1G32210.1|Symbols:ATDAD1|Defender against death (DAD family) protein|chr1:11606047-11607652 REVERSE LENGTH=115	negative regulation of programmed cell death	molecular function	endoplasmic reticulum; "integral to membrane"; "membrane"	weakly similar to ( 122)AT2G35520| Symbols: DAD2 | DAD2 (DEFENDER AGAINST CELL DEATH 2) | chr2:14928666-14929736 FORWARDweakly similar to ( 127)DAD1_MALDO no original description	0.569534	-1.20438	0.474998	-1.27014	0.884863	-1.04324	0.785735	-1.07185	0.833473	-1.04112	0.810443	-1.13037	0.766926	1.10886	5.22856	0.128362	0.193938	5.16163	0.0282586	0.198583	4.81501	0.0702224	0.104519	4.4229	-0.139927	0.299908	4.13721	-0.316726	0.373428	4.39124	0.00915273	0.198789	AT2G35520	PF02109
11764988	Glyma01g01830	Glyma.01G014400	AT1G32220.1|Symbols:|NAD(P)-binding Rossmann-fold superfamily protein|chr1:11608038-11609591 FORWARD LENGTH=296	cellular metabolic process; "cellular response to water deprivation"; "response to oxidative stress"	catalytic activity; "coenzyme binding"; "nucleotide binding"	chloroplast; "mitochondrion"; "plastoglobule"; "thylakoid"	moderately similar to ( 340)AT1G32220| Symbols: | binding / catalytic/ coenzyme binding | chr1:11608018-11609571 FORWARD no original description	0.114938	-1.40945	0.114897	-1.967	0.820191	-1.15118	0.877366	1.04848	0.140062	-1.75034	0.335708	-1.33104	0.316693	-1.42961	4.74943	0.559458	0.116011	4.83055	0.627763	0.290232	3.55804	-0.248181	0.34512	3.69966	0.0643245	0.111815	3.22899	-0.348232	0.269276	3.06036	-0.4513	0.365976	AT1G32220	PF01370
11775388	Glyma01g01840	Glyma.01G014500	NA	NA	NA	NA	no original description	0.835589	1.08113	0.572175	-1.12996	0.852658	1.10347	0.793307	1.06312	0.872048	1.06266	0.72365	-1.1491	0.828085	1.08462	5.47127	-0.0420909	0.0774575	5.61564	0.0462112	0.240835	5.2148	0.045584	0.411752	5.10659	0.0704444	0.366637	4.72054	-0.130055	0.131541	4.99472	0.187634	0.0826278
11764997	Glyma01g01850	Glyma.01G014600	AT5G46880.1|Symbols:HB-7, HDG5|homeobox-7|chr5:19031540-19035388 FORWARD LENGTH=826	cellular membrane fusion; "maintenance of floral organ identity"; "regulation of transcription, DNA-dependent"	DNA binding; "sequence-specific DNA binding"; "sequence-specific DNA binding transcription factor activity"	nucleus	highly similar to ( 766)AT5G46880| Symbols: HB-7 | HB-7 (homeobox-7); DNA binding / transcription factor | chr5:19048767-19052615 FORWARD no original description	0.937228	1.04816	0.774223	1.12898	0.887405	-1.06236	0.760169	-1.17162	0.950356	-1.03318	0.878313	-1.08774	0.648303	-1.15047	3.81844	0.0512099	0.512072	3.52467	-0.177297	0.248928	3.40374	0.00411606	0.173738	3.34365	0.119062	0.180951	3.19156	-0.00227451	0.445995	3.02393	-0.0831548	0.278741	AT5G46880	PF01852,PF00046
11765010	Glyma01g01860	Glyma.01G014700	AT5G46910.1|Symbols:|Transcription factor jumonji (jmj) family protein / zinc finger (C5HC2 type) family protein|chr5:19046888-19050880 FORWARD LENGTH=787	regulation of transcription, DNA-dependent; "response to chitin"	sequence-specific DNA binding transcription factor activity	nucleus	highly similar to ( 814)AT5G46910| Symbols: | transcription factor jumonji (jmj) family protein | chr5:19065007-19068107 FORWARD no original description	0.396614	-1.27503	0.416789	1.18875	0.719299	-1.12285	0.397974	1.12067	0.133453	1.62629	0.217974	1.69859	0.091827	1.8467	10.0177	-0.184832	0.144962	10.3538	-0.0204709	0.0372839	10.601	0.516752	0.269801	9.45054	-0.535363	0.270346	10.0822	0.228978	0.264342	10.2041	0.349586	0.0679569	AT5G46910	PF02375,PF02373,PF02928
11765028	Glyma01g01890	Glyma.01G014900	AT2G35500.1|Symbols:SKL2|shikimate kinase like 2|chr2:14914038-14915909 FORWARD LENGTH=387	aromatic amino acid family biosynthetic process; "aromatic amino acid family metabolic process"; "cell differentiation"; "cell wall modification"; "cellular amino acid biosynthetic process"; "chlorophyll biosynthetic process"; "coenzyme biosynthetic process"; "cysteine biosynthetic process"; "glycine catabolic process"; "iron-sulfur cluster assembly"; "isopentenyl diphosphate biosynthetic process…	ATP binding; "shikimate kinase activity"	chloroplast	moderately similar to ( 421)AT2G35500| Symbols: | shikimate kinase-related | chr2:14921117-14922988 FORWARD no original description	0.713447	-1.12718	0.690377	1.12984	0.926664	-1.03969	0.721836	-1.11945	0.625596	-1.1669	0.732615	1.13764	0.761633	-1.07632	6.03542	0.142999	0.304187	5.96348	-0.0197948	0.180166	5.48234	-0.0796784	0.245976	5.41632	-0.0297209	0.161097	5.40287	0.156326	0.337017	5.08024	-0.135828	0.19262	AT2G35500	PF04969,PF01202
11775397	Glyma01g01900	Glyma.01G015000	AT1G32230.1|Symbols:RCD1, CEO, CEO1, ATP8, AtRCD1|WWE protein-protein interaction domain protein family|chr1:11613427-11615894 FORWARD LENGTH=589	Golgi organization; "Golgi vesicle transport"; "MAPK cascade"; "abscisic acid mediated signaling pathway"; "cell communication"; "cell death"; "cellular membrane fusion"; "defense response to bacterium, incompatible interaction"; "defense response to fungus"; "embryo development"; "endoplasmic reticulum unfolded protein response"; "ethylene mediated signaling pathway"; "glycolysis"; "hyperosmotic…	NAD+ ADP-ribosyltransferase activity; "protein binding"	cytoplasm; "nucleus"	moderately similar to ( 341)AT1G32230| Symbols: CEO, ATP8, CEO1, RCD1 | RCD1 (RADICAL-INDUCED CELL DEATH1) | chr1:11613407-11615874 FORWARD no original description	0.965865	-1.01259	0.422923	-1.12889	0.394456	-1.1868	0.469629	1.05391	0.817437	1.03534	0.872866	-1.05782	0.595411	-1.13204	6.91214	0.0102301	0.0666603	7.12326	0.0859865	0.0484008	6.65857	0.0603366	0.160909	6.55187	-0.00782585	0.250262	6.23465	-0.0889161	0.183791	6.08522	-0.186745	0.059255	AT1G32230	PF12174
11765039	Glyma01g01910	Glyma.01G015100	AT2G35490.1|Symbols:|Plastid-lipid associated protein PAP / fibrillin family protein|chr2:14912309-14913797 REVERSE LENGTH=376	biological process	structural molecule activity	chloroplast; "chloroplast thylakoid"; "chloroplast thylakoid membrane"; "plastid"; "plastoglobule"; "thylakoid"	moderately similar to ( 243)AT2G35490| Symbols: | plastid-lipid associated protein PAP, putative | chr2:14919388-14920876 REVERSEmoderately similar to ( 320)PG1_PEA no original description	0.943116	1.02605	0.406234	1.08734	0.371987	1.32891	0.240901	-1.11278	0.188333	-1.346	0.903041	-1.05006	0.919172	-1.03925	6.3043	0.0768533	0.0643623	6.262	-0.0773211	0.0639746	5.5615	-0.351828	0.227607	5.92558	0.113959	0.319625	5.65464	0.043485	0.108642	5.62464	0.0584192	0.142073	AT2G35490	PF04755
11775414	Glyma01g01920	Glyma.01G015200	AT1G32230.3|Symbols:AtRCD1|WWE protein-protein interaction domain protein family|chr1:11613427-11615748 FORWARD LENGTH=570	Golgi organization; "Golgi vesicle transport"; "MAPK cascade"; "abscisic acid mediated signaling pathway"; "cell communication"; "cell death"; "cellular membrane fusion"; "defense response to bacterium, incompatible interaction"; "defense response to fungus"; "embryo development"; "endoplasmic reticulum unfolded protein response"; "ethylene mediated signaling pathway"; "glycolysis"; "hyperosmotic…	NAD+ ADP-ribosyltransferase activity; "protein binding"	cytoplasm; "nucleus"	weakly similar to ( 194)AT1G32230| Symbols: CEO, ATP8, CEO1, RCD1 | RCD1 (RADICAL-INDUCED CELL DEATH1) | chr1:11613407-11615874 FORWARD no original description	0.151919	-1.2021	0.264701	1.35945	0.766887	-1.23515	0.273053	1.11525	0.177046	1.42659	0.150605	1.82254	0.501978	1.38842	5.21093	-0.205975	0.0163287	5.41319	-0.0486113	0.100821	5.36558	0.306598	0.271072	4.41507	-0.471537	0.105988	5.13101	0.394412	0.30669	4.70346	0.00191037	0.53198	AT1G32230
11775418	Glyma01g01930	Glyma.01G015300	AT1G32260.1|Symbols:|unknown protein; FUNCTIONS IN: molecular_function unknown; INVOLVED IN: biological_process unknown; LOCATED IN: mitochondrion; EXPRESSED IN: 22 plant structures; EXPRESSED DURING: 13 growth stages; BEST Arabidopsis thaliana protein match is: unknown protein (TAIR:AT2G35480.1); Has 48 Blast hits to 48 proteins in 14 species: Archae - 0; Bacteria - 0; Metazoa - 0; Fungi - 0; Pl…	biological process	molecular function	mitochondrion	weakly similar to ( 185)AT1G32260| Symbols: | similar to unknown protein [Arabidopsis thaliana] (TAIR:AT2G35480.1); similar to unnamed protein product [Vitis vinifera] (GB:CAO63339.1) | chr1:11640740-11641764 REVERSE no original description	0.570717	-1.11366	0.907471	1.01971	0.663675	-1.2175	0.533509	-1.1109	0.927319	-1.03307	0.9304	1.02224	0.569296	-1.1294	3.61787	0.15805	0.166034	3.38672	0.0063231	0.0984007	3.19261	0.111109	0.341288	2.92143	0.00274682	0.124213	2.92416	0.0344875	0.16041	2.6506	-0.172811	0.201046	AT1G32260
11765045	Glyma01g01940	Glyma.01G015400	AT2G35470.1|Symbols:|unknown protein; Has 25 Blast hits to 25 proteins in 8 species: Archae - 0; Bacteria - 0; Metazoa - 0; Fungi - 0; Plants - 25; Viruses - 0; Other Eukaryotes - 0 (source: NCBI BLink).|chr2:14909014-14909720 REVERSE LENGTH=167	biological process	molecular function	mitochondrion	no original description	0.111912	-1.88714	0.325262	-1.49283	0.733003	-1.20046	0.182861	-1.79119	0.0727569	-2.71403	0.397971	-1.41694	0.152406	-1.72648	6.99926	1.11238	0.246457	6.31521	0.271459	0.309668	5.29542	-0.328056	0.335936	5.70587	0.196183	0.156511	5.01212	-0.306594	0.386718	4.67502	-0.591647	0.311762	AT2G35470
11775425	Glyma01g01950	Glyma.01G015500	AT4G17720.1|Symbols:|RNA-binding (RRM/RBD/RNP motifs) family protein|chr4:9862660-9864498 REVERSE LENGTH=313	response to endoplasmic reticulum stress; "systemic acquired resistance"	nucleic acid binding; "nucleotide binding"	cytosol; "nucleus"	moderately similar to ( 290)AT4G17720| Symbols: | RNA recognition motif (RRM)-containing protein | chr4:9862673-9864511 REVERSE no original description	0.399017	-1.18408	0.889506	-1.07747	0.747549	-1.24079	0.854786	-1.0521	0.780454	1.14167	0.95395	1.04452	0.688196	1.08949	5.86733	0.0428837	0.184634	5.86781	-0.0303893	0.219363	5.7259	0.234026	0.531212	5.14511	-0.20088	0.109435	5.0631	-0.138037	0.569596	5.05215	-0.0772276	0.199517	AT4G17720	PF00076
11765051	Glyma01g01960	Glyma.01G015600	AT5G46860.1|Symbols:VAM3, ATVAM3, SYP22, ATSYP22, SGR3|Syntaxin/t-SNARE family protein|chr5:19012342-19013795 REVERSE LENGTH=268	Golgi organization; "Golgi vesicle transport"; "amyloplast organization"; "callose deposition in cell wall"; "cell growth"; "cell morphogenesis"; "cellular membrane fusion"; "endosomal transport"; "intracellular protein transport"; "microsporogenesis"; "negative gravitropism"; "protein targeting to vacuole"; "stomatal movement"; "vacuole organization"; "vesicle-mediated transport"	SNAP receptor activity; "protein binding"	Golgi apparatus; "late endosome"; "plant-type vacuole"; "plant-type vacuole membrane"; "trans-Golgi network transport vesicle"; "vacuole"	moderately similar to ( 288)AT5G46860| Symbols: ATVAM3, SYP22, ATSYP22, SGR3, VAM3 | VAM3 (syntaxin 22); SNAP receptor | chr5:19029569-19031022 REVERSE no original description	0.133986	-1.1758	0.372962	1.19931	0.814537	-1.07561	0.181007	-1.38496	0.474514	-1.12387	0.922906	1.01819	0.876053	-1.0281	8.5395	0.229778	0.0599198	8.25763	-0.240065	0.210731	8.14073	0.0613062	0.194218	8.05856	-0.00386715	0.0603125	7.89333	0.0221442	0.139265	7.76798	-0.0438538	0.162185	AT5G46860	PF00804,PF05739
11765061	Glyma01g01970	Glyma.01G015700	AT1G32310.1|Symbols:|unknown protein; Has 28 Blast hits to 28 proteins in 9 species: Archae - 0; Bacteria - 0; Metazoa - 0; Fungi - 0; Plants - 28; Viruses - 0; Other Eukaryotes - 0 (source: NCBI BLink).|chr1:11653619-11654538 FORWARD LENGTH=100	gamete generation; "microsporogenesis"; "negative regulation of organ growth"; "pollen development"; "positive regulation of protein catabolic process"; "regulation of DNA endoreduplication"; "regulation of cell division"; "regulation of unidimensional cell growth"	anaphase-promoting complex binding; "protein binding"	NA	very weakly similar to (90.9)AT1G32310| Symbols: | similar to unknown protein [Oryza sativa] (GB:AAL67597.1) | chr1:11653599-11654518 FORWARD no original description	0.957153	1.02178	0.960479	1.02051	0.511704	-1.14981	0.282322	1.40467	0.366711	1.25859	0.46464	1.40291	0.789107	1.07127	3.72963	-0.21821	0.249525	4.21223	0.272019	0.212389	3.7026	0.113599	0.177756	3.20537	-0.187121	0.256819	3.6435	0.301304	0.400011	3.18538	-0.0877972	0.0606408	AT1G32310
11775432	Glyma01g01980	Glyma.01G015800	AT1G32320.1|Symbols:ATMKK10, MKK10|MAP kinase kinase 10|chr1:11655156-11656073 FORWARD LENGTH=305	protein phosphorylation	ATP binding; "MAP kinase kinase activity"; "kinase activity"; "protein kinase activity"; "protein serine/threonine kinase activity"; "transferase activity, transferring phosphorus-containing groups"	NA	moderately similar to ( 325)AT1G32320| Symbols: ATMKK10 | ATMKK10 (Arabidopsis thaliana MAP kinase kinase 10); kinase | chr1:11655136-11656053 FORWARDweakly similar to ( 184)M2K1_ORYSA no original description	0.828653	-1.07454	0.449504	1.17102	0.457789	1.16497	0.36649	-1.20711	0.638593	-1.07113	0.925059	1.04242	0.606097	1.16868	3.70055	0.0645529	0.122947	3.33731	-0.206999	0.192249	3.21349	-0.0345796	0.132424	3.06513	-0.0391671	0.309211	3.08213	0.0207683	0.181039	3.14266	0.185716	0.120706	AT1G32320	PF00069
11775434	Glyma01g01990	Glyma.01G015900	AT1G32330.1|Symbols:ATHSFA1D, HSFA1D|heat shock transcription factor A1D|chr1:11657265-11660234 REVERSE LENGTH=485	regulation of transcription, DNA-dependent; "response to heat"; "toxin catabolic process"	DNA binding; "protein binding"; "sequence-specific DNA binding"; "sequence-specific DNA binding transcription factor activity"	nucleus	moderately similar to ( 341)AT1G32330| Symbols: HSFA1D, ATHSFA1D | ATHSFA1D (Arabidopsis thaliana heat shock transcription factor A1D); DNA binding / transcription factor | chr1:11657245-11660214 REVERSE no original description	0.93357	-1.00998	0.795554	1.01992	0.840592	-1.05871	0.641586	-1.05518	0.717287	1.07449	0.663193	-1.02436	0.71834	1.02503	9.31281	0.0173124	0.0959319	9.40601	-0.0601788	0.08929	9.2379	0.120958	0.22091	9.05589	0.00298818	0.0523693	8.87425	-0.0317278	0.0190802	8.90666	0.0386562	0.0497395	AT1G32330	PF00447
11775443	Glyma01g02020	Glyma.01G016000	NA	NA	NA	NA	no original description	0.307754	1.45327	0.157539	1.87009	0.469812	1.31762	0.953055	-1.02667	0.727569	1.09056	0.580693	1.25339	0.981082	-1.01136	5.33634	-0.315985	0.172821	5.34996	-0.353958	0.379292	5.11495	-0.190915	0.245237	5.38752	0.223313	0.334406	5.54288	0.54915	0.255052	5.15358	0.207019	0.226692
11765070	Glyma01g02050	Glyma.01G016400	AT4G18230.1|Symbols:|FUNCTIONS IN: molecular_function unknown; INVOLVED IN: biological_process unknown; LOCATED IN: endomembrane system; EXPRESSED IN: 23 plant structures; EXPRESSED DURING: 13 growth stages; CONTAINS InterPro DOMAIN/s: Oligosaccharide biosynthesis protein Alg14 like (InterPro:IPR013969); Has 640 Blast hits to 640 proteins in 277 species: Archae - 4; Bacteria - 281; Metazoa - 94; …	biological process	molecular function	mitochondrion	moderately similar to ( 278)AT4G18230| Symbols: | similar to unnamed protein product [Vitis vinifera] (GB:CAO66912.1); contains InterPro domain Oligosaccharide biosynthesis protein Alg14 like (InterPro:IPR013969) | chr4:10080532-10081721 REVERSE no original description	0.954895	1.01468	0.0697112	1.50395	0.9363	-1.02637	0.211277	-1.34869	0.302538	-1.2485	0.552318	1.09899	0.220353	-1.30022	6.89698	0.169381	0.203103	6.6191	-0.262175	0.105147	6.29101	-0.150809	0.147946	6.57759	0.1904	0.107003	6.49213	0.32658	0.124114	5.91732	-0.188358	0.188386	AT4G18230	PF08660
11765081	Glyma01g02060	Glyma.01G016500	AT4G25960.1|Symbols:PGP2|P-glycoprotein 2|chr4:13177438-13183425 FORWARD LENGTH=1273	ATP catabolic process; "acropetal auxin transport"; "anthocyanin accumulation in tissues in response to UV light"; "auxin efflux"; "basipetal auxin transport"; "carpel development"; "transmembrane transport"; "transport"; "vernalization response"	ATP binding; "ATPase activity"; "ATPase activity, coupled to transmembrane movement of substances"; "nucleoside-triphosphatase activity"; "nucleotide binding"	chloroplast; "integral to membrane"; "membrane"; "plasma membrane"	nearly identical (1895)AT4G25960| Symbols: PGP2 | PGP2 (P-GLYCOPROTEIN 2); ATPase, coupled to transmembrane movement of substances | chr4:13177447-13183434 FORWARDhighly similar to ( 979)MDR_ORYSA no original description	0.723353	-1.07607	0.652131	-1.07097	0.970047	-1.00914	0.464738	-1.10067	0.786454	-1.04138	0.715892	-1.09545	0.916484	1.02396	2.34443	0.0856802	0.078537	2.24441	-0.0527062	0.12615	2.02191	0.0271873	0.158077	1.92935	-0.0200932	0.203339	1.8874	-0.151618	0.143436	1.92436	0.0140665	0.0468109	AT4G25960	PF00664,PF00005
11765095	Glyma01g02070	Glyma.01G016600	AT5G16770.2|Symbols:AtMYB9, MYB9|myb domain protein 9|chr5:5515209-5516734 FORWARD LENGTH=336	regulation of transcription, DNA-dependent; "response to abscisic acid stimulus"	DNA binding; "sequence-specific DNA binding transcription factor activity"	nucleus	moderately similar to ( 245)AT5G16770| Symbols: AtMYB9 | AtMYB9 (myb domain protein 9); DNA binding | chr5:5515212-5516737 FORWARDmoderately similar to ( 201)MYB38_MAIZE no original description	0.947221	1.0585	0.433753	-1.09549	0.268363	-1.51699	0.965045	1.03296	0.990252	1.00835	0.765179	-1.12258	0.288245	-1.59244	8.77703	0.0107137	0.675911	8.9795	0.0574935	0.116348	8.57014	0.0227032	0.0392725	8.61208	0.0927299	0.365076	8.25616	-0.0740837	0.0893414	7.68224	-0.57851	0.285822	AT4G17785	PF00249
11775458	Glyma01g02080	Glyma.01G016700	AT5G16760.1|Symbols:|Inositol 1,3,4-trisphosphate 5/6-kinase family protein|chr5:5509890-5510849 FORWARD LENGTH=319	inositol phosphorylation; "myo-inositol hexakisphosphate biosynthetic process"	ATP binding; "catalytic activity"; "inositol-1,3,4-trisphosphate 5-kinase activity"; "inositol-1,3,4-trisphosphate 6-kinase activity"; "inositol tetrakisphosphate 1-kinase activity"; "magnesium ion binding"; "metal ion binding"	cytosol; "intracellular"	moderately similar to ( 336)AT5G16760| Symbols: | inositol 1,3,4-trisphosphate 5/6-kinase | chr5:5509893-5510852 FORWARDmoderately similar to ( 363)ITPK1_MAIZE no original description	0.116773	2.14203	0.155845	2.03933	0.122566	2.1297	0.768786	-1.1321	0.736806	-1.07319	0.685973	-1.18912	0.840491	-1.0794	3.24627	-0.497944	0.167083	2.9768	-0.676948	0.429837	2.78345	-0.599852	0.188595	3.8481	0.601038	0.320017	3.52714	0.351149	0.286	3.57931	0.490802	0.202149	AT5G16760	PF05770
11765100	Glyma01g02090	Glyma.01G016800	AT4G17790.1|Symbols:|SNARE associated Golgi protein family|chr4:9891425-9892675 FORWARD LENGTH=264	biological process; "phosphatidylinositol biosynthetic process"	NA	NA	moderately similar to ( 341)AT4G17790| Symbols: | similar to unknown protein [Arabidopsis thaliana] (TAIR:AT1G71940.1); similar to hypothetical protein 23.t00026 [Brassica oleracea] (GB:ABD65614.1); contains InterPro domain SNARE associated Golgi protein (InterPro:IPR015414) | chr4:9891438-9892688 FORWARD no original description	0.928715	1.04489	0.281116	1.1664	0.344006	1.33421	0.597432	1.20092	0.887134	1.05922	0.309441	1.34058	0.243907	1.35252	5.16886	-0.298773	0.36705	5.46562	-0.0346387	0.149076	4.89726	-0.215769	0.250381	4.70828	-0.235429	0.265583	4.97858	0.187428	0.079891	4.94531	0.200216	0.027734	AT4G17790	PF09335
11775461	Glyma01g02100	Glyma.01G016900	AT5G46840.1|Symbols:|RNA-binding (RRM/RBD/RNP motifs) family protein|chr5:19005651-19007609 FORWARD LENGTH=501	embryo sac egg cell differentiation; "mitotic recombination"	RNA binding; "nucleic acid binding"; "nucleotide binding"	cytoplasm	moderately similar to ( 303)AT5G46840| Symbols: | RNA recognition motif (RRM)-containing protein | chr5:19023289-19024836 FORWARD no original description	0.223647	1.46791	0.0275102	1.84632	0.457957	1.40474	0.916707	-1.0286	0.568426	1.18294	0.275972	1.22281	0.698455	1.13203	6.79614	-0.417192	0.259574	6.88706	-0.457873	0.0392187	6.71854	-0.174816	0.257586	6.99285	0.136573	0.149625	7.0841	0.426779	0.0882474	6.90655	0.315487	0.304766	AT5G46840	PF00076
11775470	Glyma01g02110	Glyma.01G017000	AT4G17940.1|Symbols:|Tetratricopeptide repeat (TPR)-like superfamily protein|chr4:9965787-9966778 FORWARD LENGTH=274	biological process	NA	chloroplast	weakly similar to ( 162)AT4G17940| Symbols: | binding | chr4:9965799-9966790 FORWARD no original description	0.525075	-1.35939	0.706897	1.04625	0.691443	-1.17128	0.101245	-3.00275	0.108863	-2.60977	0.093429	-2.11126	0.0865769	-2.24865	9.03568	1.41028	0.462936	7.65843	-0.176008	0.0772899	7.43089	0.0263537	0.245139	8.35212	0.967324	0.254723	7.0546	-0.110778	0.12759	6.90508	-0.201736	0.245744	AT4G17940
11765107	Glyma01g02120	Glyma.01G017100	AT2G23910.1|Symbols:|NAD(P)-binding Rossmann-fold superfamily protein|chr2:10177902-10179789 FORWARD LENGTH=304	cellular metabolic process; "flavonoid biosynthetic process"; "lignin biosynthetic process"; "response to UV-B"; "response to karrikin"; "response to sucrose stimulus"	catalytic activity; "cinnamoyl-CoA reductase activity"; "coenzyme binding"; "nucleotide binding"	cellular component	moderately similar to ( 266)AT2G23910| Symbols: | cinnamoyl-CoA reductase-related | chr2:10184982-10186869 FORWARDweakly similar to ( 112)DFRA_MAIZE no original description	0.302479	-1.32835	0.403847	-1.10796	0.801785	-1.13578	0.0769263	1.79184	0.470683	1.28725	0.0793311	2.14827	0.144429	1.50549	8.63258	-0.253616	0.177964	9.6121	0.587826	0.0710548	8.78776	0.110671	0.397224	7.98163	-0.663254	0.218092	8.91105	0.439921	0.135925	8.34766	-0.0730178	0.126684	AT2G23910	PF01370
11765115	Glyma01g02130	Glyma.01G017200	AT4G17920.1|Symbols:|RING/U-box superfamily protein|chr4:9963221-9964090 REVERSE LENGTH=289	NA	zinc ion binding	nucleus	weakly similar to ( 169)AT4G17920| Symbols: | zinc finger (C3HC4-type RING finger) family protein | chr4:9963233-9964102 REVERSE no original description	0.981435	-1.00967	0.307165	1.23366	0.881872	-1.06137	0.189664	1.61551	0.163027	1.57771	0.0951166	2.01226	0.218414	1.50086	3.90319	-0.555831	0.234955	4.60635	0.136154	0.239585	4.20901	0.102001	0.230753	3.35632	-0.569719	0.261942	4.24154	0.439097	0.0636724	3.76967	0.0160672	0.205415	AT4G17920	PF00097
11775476	Glyma01g02140	Glyma.01G017300	AT3G03550.1|Symbols:|RING/U-box superfamily protein|chr3:850391-851461 REVERSE LENGTH=356	response to karrikin	zinc ion binding	nucleus	moderately similar to ( 204)AT5G17600| Symbols: | zinc finger (C3HC4-type RING finger) family protein | chr5:5800031-5801119 REVERSE no original description	0.474548	-1.28344	0.144477	-1.5401	0.917613	1.03283	0.491834	-1.22401	0.136472	-1.78284	0.290338	-1.46879	0.229213	-1.34495	5.92352	0.592403	0.310026	5.72084	0.300787	0.127533	4.77514	-0.241776	0.201551	5.09536	0.232386	0.219257	4.39469	-0.322241	0.267825	4.45952	-0.195167	0.122033	AT5G17600	PF00097
11775480	Glyma01g02150	Glyma.01G017400	AT2G35410.1|Symbols:|RNA-binding (RRM/RBD/RNP motifs) family protein|chr2:14898341-14899590 FORWARD LENGTH=308	chlorophyll biosynthetic process; "chloroplast relocation"; "isopentenyl diphosphate biosynthetic process, mevalonate-independent pathway"; "ncRNA metabolic process"; "photosynthesis"; "rRNA processing"; "thylakoid membrane organization"; "transcription from plastid promoter"	RNA binding; "nucleic acid binding"; "nucleotide binding"	chloroplast; "chloroplast stroma"; "thylakoid"	moderately similar to ( 210)AT2G35410| Symbols: | 33 kDa ribonucleoprotein, chloroplast, putative / RNA-binding protein cp33, putative | chr2:14905420-14906669 FORWARDweakly similar to ( 118)ROC5_NICSY no original description	0.192927	1.9921	0.134248	1.50264	0.428911	1.26891	0.72552	1.13751	0.716607	1.13522	0.676973	-1.16547	0.315882	-1.38293	3.51431	-0.357107	0.374286	3.68093	-0.171228	0.163266	3.35665	-0.174135	0.200181	4.00075	0.637186	0.303281	3.69293	0.416271	0.209653	3.38642	0.169453	0.167306	AT2G35410	PF00076
11765117	Glyma01g02160	Glyma.01G017500	AT5G46700.1|Symbols:TET1, TRN2|Tetraspanin family protein|chr5:18951035-18952439 FORWARD LENGTH=269	aging; "auxin polar transport"; "cysteine biosynthetic process"; "determination of bilateral symmetry"; "growth"; "leaf vascular tissue pattern formation"; "meristem initiation"; "meristem maintenance"; "meristem structural organization"; "pattern specification process"; "polarity specification of adaxial/abaxial axis"; "radial pattern formation"; "regulation of cell size"; "regulation of meriste…	molecular function	integral to membrane; "plasma membrane"; "plasmodesma"	weakly similar to ( 178)AT5G46700| Symbols: TET1, TRN2 | TET1/TRN2 (TETRASPANIN2) | chr5:18968262-18969666 FORWARD no original description	0.456339	-1.29199	0.940859	1.02603	0.956931	1.0352	0.344435	-1.31432	0.226701	-1.47463	0.987612	1.0086	0.832233	-1.10255	5.35913	0.393471	0.301463	4.99057	-0.000842253	0.0853206	4.45232	-0.166881	0.184179	4.45857	0.0238806	0.22076	4.33675	0.0362349	0.374032	4.13523	-0.116968	0.405282	AT5G46700	PF00335
11775486	Glyma01g02180	Glyma.01G017700	AT4G17900.1|Symbols:|PLATZ transcription factor family protein|chr4:9946046-9947697 FORWARD LENGTH=227	biological process	NA	mitochondrion	moderately similar to ( 317)AT4G17900| Symbols: | zinc-binding family protein | chr4:9946826-9947710 FORWARD no original description	0.613992	1.0543	0.83815	1.0242	0.65165	1.11027	0.11801	-1.35399	0.0665101	-1.71822	0.072216	-1.39378	0.0301737	-1.6316	12.2851	0.397608	0.0697176	12.0425	-0.0396064	0.128263	11.4726	-0.383303	0.200114	12.1926	0.473895	0.0897039	11.6135	-0.00510661	0.0502158	11.4025	-0.232388	0.0396677	AT4G17900	PF04640
11765122	Glyma01g02190	Glyma.01G017800	AT1G32690.1|Symbols:|unknown protein; FUNCTIONS IN: molecular_function unknown; INVOLVED IN: biological_process unknown; LOCATED IN: plasma membrane; EXPRESSED IN: 21 plant structures; EXPRESSED DURING: 11 growth stages; BEST Arabidopsis thaliana protein match is: unknown protein (TAIR:AT2G35200.1); Has 45 Blast hits to 45 proteins in 8 species: Archae - 0; Bacteria - 0; Metazoa - 0; Fungi - 0; P…	biological process	molecular function	nucleus; "plasma membrane"	very weakly similar to (89.4)AT1G32690| Symbols: | similar to unknown protein [Arabidopsis thaliana] (TAIR:AT2G35200.1); similar to hypothetical protein [Vitis vinifera] (GB:CAN63850.1) | chr1:11821059-11821661 REVERSE no original description	0.443813	-1.48606	0.0530345	-1.76028	0.188683	-1.5882	0.274323	1.48618	0.549922	1.2003	0.609214	1.25466	0.803763	1.1231	6.07454	0.189184	0.331918	6.74245	0.760795	0.168923	5.99699	0.452576	0.183315	5.04186	-0.382309	0.451178	5.19128	-0.0550122	0.053087	4.98238	-0.214819	0.152764	AT1G32690
11765125	Glyma01g02200	Glyma.01G017900	AT5G46720.1|Symbols:|AIG2-like (avirulence induced gene) family protein|chr5:18959183-18959710 FORWARD LENGTH=175	biological process	molecular function	cellular component	weakly similar to ( 110)AT5G46720| Symbols: | similar to unknown protein [Arabidopsis thaliana] (TAIR:AT3G02910.1); similar to Os03g0854000 [Oryza sativa (japonica cultivar-group)] (GB:NP_001051934.1); similar to predicted protein [Physcomitrella patens subsp. patens] (GB:EDQ78254.1); contains InterPro domain Butirosin biosynthesis, BtrG-like (InterPro:IPR013024); contains InterPro domain Protein…	0.432355	1.3469	0.285482	1.30459	0.9716	-1.01527	0.518917	1.15044	0.976171	-1.00903	0.818683	1.1143	0.378651	-1.37983	5.03712	-0.133064	0.146398	5.27935	0.0691241	0.200697	4.66411	-0.146039	0.263518	4.93765	0.296581	0.382151	4.95154	0.452719	0.217156	4.28033	-0.167909	0.115156	AT5G46720	PF06094
11775505	Glyma01g02240	Glyma.01G018300	AT4G17895.1|Symbols:UBP20|ubiquitin-specific protease 20|chr4:9939914-9942698 FORWARD LENGTH=695	ubiquitin-dependent protein catabolic process	ubiquitin-specific protease activity; "ubiquitin thiolesterase activity"	nucleus	moderately similar to ( 345)AT4G17895| Symbols: UBP20 | UBP20 (UBIQUITIN-SPECIFIC PROTEASE 20); ubiquitin-specific protease | chr4:9939927-9942711 FORWARD no original description	0.342603	1.48041	0.0708358	1.61263	0.520827	1.12765	0.350898	1.35266	0.225571	1.46759	0.257306	1.47347	0.698941	1.11788	7.04374	-0.593928	0.313347	7.62628	-0.158132	0.160917	7.3096	-0.0404782	0.149439	7.29678	-0.0279261	0.297024	7.6652	0.531288	0.107269	7.19416	0.132839	0.0719972	AT4G17895	PF00443
11765133	Glyma01g02260	Glyma.01G018500	AT2G35215.1|Symbols:|unknown protein; BEST Arabidopsis thaliana protein match is: unknown protein (TAIR:AT5G46770.1); Has 19 Blast hits to 19 proteins in 6 species: Archae - 0; Bacteria - 0; Metazoa - 0; Fungi - 0; Plants - 19; Viruses - 0; Other Eukaryotes - 0 (source: NCBI BLink).|chr2:14839296-14839616 FORWARD LENGTH=106	biological process	molecular function	nucleus	no original description	0.909181	1.0247	0.249163	1.30919	0.87228	1.07245	0.777082	-1.06385	0.815611	1.05034	0.430714	1.20094	0.747359	1.09928	5.74723	-0.0666612	0.127884	5.72654	-0.15596	0.201288	5.47585	0.00419251	0.208128	5.31254	-0.0314566	0.153898	5.39076	0.232713	0.181012	5.22462	0.105106	0.265344	AT2G35215
11775516	Glyma01g02270	Glyma.01G018600	NA	NA	NA	NA	no original description	0.716707	1.21797	0.364183	-1.15304	0.747507	-1.20767	0.360049	-1.22459	0.76379	-1.10021	0.336856	-1.71977	0.419123	-1.6183	5.45641	0.266482	0.241698	5.2139	-0.0258174	0.00612944	4.97384	0.128698	0.289668	5.24582	0.550959	0.519744	4.31979	-0.231257	0.193654	4.34715	-0.143524	0.402583	AT1G32630
11765135	Glyma01g02280	Glyma.01G018700	AT2G35230.1|Symbols:IKU1|VQ motif-containing protein|chr2:14842871-14844079 FORWARD LENGTH=402	Golgi localization; "actin filament-based movement"; "endosperm development"; "mitochondrion localization"; "peroxisome localization"; "regulation of seed growth"	molecular function	nucleus; "polar nucleus"	no original description	0.125445	1.26163	0.0853799	1.17094	0.215525	1.58427	0.951519	1.00494	0.0751059	-1.81157	0.528459	-1.07216	0.070436	-1.44264	9.15668	-0.00480429	0.0483305	9.34039	0.00230471	0.0584829	8.10735	-0.862045	0.248416	9.24675	0.330489	0.105449	9.00839	0.229972	0.0444454	8.52884	-0.198226	0.0904449	AT1G32610	PF05678
11775522	Glyma01g02290	Glyma.01G018800	AT5G46790.1|Symbols:PYL1, RCAR12|PYR1-like 1|chr5:18984063-18984728 REVERSE LENGTH=221	abscisic acid mediated signaling pathway; "glucosinolate biosynthetic process"; "indoleacetic acid biosynthetic process"; "regulation of protein serine/threonine phosphatase activity"; "tryptophan catabolic process"	abscisic acid binding; "protein binding"; "protein homodimerization activity"; "receptor activity"	nucleus	moderately similar to ( 254)AT5G46790| Symbols: | similar to unknown protein [Arabidopsis thaliana] (TAIR:AT4G17870.1); similar to Streptomyces cyclase/dehydrase family protein [Brassica oleracea] (GB:ABD65631.1); contains InterPro domain Streptomyces cyclase/dehydrase (InterPro:IPR005031) | chr5:19001290-19001955 REVERSE no original description	0.697332	-1.09096	0.812488	-1.06139	0.573276	1.5154	0.0987712	-1.4153	0.122378	-2.25314	0.36802	-1.37695	0.493899	-1.36287	6.7688	0.395149	0.114604	6.40758	-0.105959	0.0881781	5.31556	-0.776789	0.468561	6.26377	0.269552	0.208174	5.5788	-0.19192	0.285785	5.55782	-0.177091	0.456229	AT5G46790	PF10604
11775525	Glyma01g02300	Glyma.01G019000	AT5G46800.1|Symbols:BOU|Mitochondrial substrate carrier family protein|chr5:18988779-18989810 REVERSE LENGTH=300	mitochondrial transport; "ornithine transport"; "transmembrane transport"; "transport"	transporter activity	chloroplast; "mitochondrial inner membrane"; "mitochondrion"; "plastid"	moderately similar to ( 417)AT5G46800| Symbols: BOU | BOU (A BOUT DE SOUFFLE); binding | chr5:19006006-19007037 REVERSE no original description	0.180676	-1.23302	0.0506089	-1.44246	0.70427	-1.1666	0.684631	1.02635	0.822372	1.06866	0.411854	-1.13983	0.418964	1.12951	6.44638	0.0723332	0.0399398	6.60689	0.109853	0.0602014	6.21865	0.168142	0.339046	5.73825	-0.229864	0.133771	5.34233	-0.41868	0.0912371	5.66508	-0.0541709	0.0987141	AT5G46800	PF00153
11775544	Glyma01g02330	Glyma.01G019200	AT4G37870.1|Symbols:PCK1, PEPCK|phosphoenolpyruvate carboxykinase 1|chr4:17802974-17806332 REVERSE LENGTH=671	cellular response to phosphate starvation; "defense response to fungus, incompatible interaction"; "gluconeogenesis"; "response to cadmium ion"	ATP binding; "phosphoenolpyruvate carboxykinase (ATP) activity"; "phosphoenolpyruvate carboxykinase activity"; "purine nucleotide binding"	cytoplasm; "cytosol"; "membrane"; "nucleolus"; "nucleus"	nearly identical (1058)AT4G37870| Symbols: PCK1, PEPCK | PCK1/PEPCK (PHOSPHOENOLPYRUVATE CARBOXYKINASE 1); ATP binding / phosphoenolpyruvate carboxykinase (ATP) | chr4:17802968-17806326 REVERSEnearly identical (1020)PEPCK_MAIZE no original description	0.35377	1.2179	0.739056	1.05258	0.785288	1.08716	0.200612	1.29336	0.245882	-1.23489	0.609743	1.1178	0.22353	-1.38338	11.4207	-0.035382	0.0427838	11.9476	0.335742	0.183464	11.0414	-0.339761	0.198932	11.5211	0.249009	0.218593	11.5734	0.409674	0.0454594	10.9178	-0.219191	0.159264	AT4G37870	PF01293
11775559	Glyma01g02340	Glyma.01G019300	AT2G22680.1|Symbols:|Zinc finger (C3HC4-type RING finger) family protein|chr2:9645433-9647484 FORWARD LENGTH=683	brassinosteroid biosynthetic process; "cytokinin metabolic process"; "fatty acid catabolic process"	ubiquitin-protein ligase activity; "zinc ion binding"	extracellular region	moderately similar to ( 414)AT2G22680| Symbols: | zinc finger (C3HC4-type RING finger) family protein | chr2:9652513-9654564 FORWARD no original description	0.100069	1.29521	0.148687	1.37244	0.340099	1.42632	0.810855	1.05029	0.478232	1.15877	0.353458	1.11292	0.21297	1.27606	5.15222	-0.319912	0.0519002	5.25994	-0.249121	0.213036	5.00709	-0.107318	0.253366	5.01137	0.0532796	0.0953957	5.00345	0.207628	0.0627178	5.15898	0.404975	0.171645	AT2G22680	PF00092
11775563	Glyma01g02350	Glyma.01G019400	AT5G65670.2|Symbols:IAA9|indole-3-acetic acid inducible 9|chr5:26254463-26256134 FORWARD LENGTH=336	auxin mediated signaling pathway; "regulation of transcription, DNA-dependent"; "response to auxin stimulus"; "response to cyclopentenone"; "vegetative phase change"; "virus induced gene silencing"	protein dimerization activity; "sequence-specific DNA binding transcription factor activity"	nucleus	moderately similar to ( 367)AT2G22670| Symbols: IAA8 | IAA8 (indoleacetic acid-induced protein 8) | chr2:9644216-9645539 FORWARDmoderately similar to ( 211)IAA30_ORYSA no original description	0.1546	-1.39513	0.111293	-1.4844	0.999799	-1.00024	0.253395	-1.13628	0.0761622	-1.52151	0.480681	-1.20898	0.699964	-1.09085	6.64909	0.463107	0.075291	6.59732	0.278794	0.0841523	5.74161	-0.142401	0.164652	5.77087	-0.0172952	0.182102	5.29213	-0.291082	0.209525	5.397	-0.14275	0.155702	AT5G65670	PF02309
11765140	Glyma01g02360	Glyma.01G019500	AT5G65660.1|Symbols:|hydroxyproline-rich glycoprotein family protein|chr5:26245444-26246245 REVERSE LENGTH=136	biological process	molecular function	nucleus; "plasma membrane"	very weakly similar to (92.8)AT5G65660| Symbols: | hydroxyproline-rich glycoprotein family protein | chr5:26262670-26263471 REVERSE no original description	0.767462	-1.1241	0.191913	-1.38268	0.956926	-1.02556	0.666126	1.09122	0.573983	-1.16641	0.791435	-1.1272	0.878626	-1.06415	5.11419	0.121724	0.203135	5.27643	0.247668	0.105252	4.54324	-0.100346	0.273184	4.39947	-0.0470524	0.353909	4.11405	-0.219802	0.248934	4.13846	-0.136759	0.175302	AT5G65660
11765145	Glyma01g02380	Glyma.01G019600	NA	NA	NA	NA	weakly similar to ( 155)AT3G53440| Symbols: | DNA binding | chr3:19821914-19823452 FORWARD no original description	0.35242	1.28215	0.274497	1.27323	0.722027	1.31703	0.776921	1.0913	0.908874	-1.06034	0.65444	1.08371	0.951014	-1.03225	5.36442	-0.296698	0.269423	5.54832	-0.170645	0.201512	4.9433	-0.381218	0.484157	5.23784	0.0618656	0.0753024	5.18418	0.177847	0.165594	4.97078	0.0160686	0.457645	AT3G53440
11775577	Glyma01g02390	Glyma.01G019700	AT5G65640.1|Symbols:bHLH093|beta HLH protein 93|chr5:26237137-26238904 FORWARD LENGTH=351	NA	DNA binding; "sequence-specific DNA binding transcription factor activity"	nucleus	moderately similar to ( 254)AT5G65640| Symbols: BHLH093 | BHLH093 (BETA HLH PROTEIN 93) | chr5:26254363-26255861 FORWARD no original description	0.185992	-1.87913	0.535274	-1.32567	0.547716	-1.37255	0.564323	-1.41341	0.339176	-1.44687	0.991519	1.00289	0.905986	-1.05682	3.4549	0.760278	0.391899	2.87146	0.261102	0.564468	2.47436	0.227342	0.240099	2.06982	-0.149785	0.174849	2.12017	-0.145614	0.118702	1.92492	-0.229514	0.401695	AT5G65640	PF00010
11775585	Glyma01g02400	Glyma.01G019800	AT2G22660.2|Symbols:|Protein of unknown function (duplicated DUF1399)|chr2:9627737-9630840 FORWARD LENGTH=819	biological process	molecular function	cytoplasm; "nucleus"; "plasma membrane"	highly similar to ( 763)AT2G22660| Symbols: | similar to glycine-rich protein [Arabidopsis thaliana] (TAIR:AT4G37900.1); similar to unnamed protein product [Vitis vinifera] (GB:CAO44607.1); similar to unnamed protein product [Vitis vinifera] (GB:CAO38708.1); similar to glycine-rich protein [Medicago truncatula] (GB:ABY48136.1); contains InterPro domain Protein of unknown function DUF1399 (InterPr…	0.13682	-1.46018	0.0102171	-2.42021	0.85631	-1.06019	0.962651	-1.00613	0.0620696	-2.05492	0.0805667	-1.66764	0.0925847	-1.49201	7.91907	0.749956	0.115673	8.08445	0.741137	0.0307067	6.64088	-0.289124	0.242838	7.10548	0.203812	0.16673	6.11174	-0.533993	0.0513666	6.23271	-0.373447	0.0754892	AT2G22660	PF07173
11775597	Glyma01g02420	Glyma.01G019900	AT4G37920.1|Symbols:|unknown protein; FUNCTIONS IN: molecular_function unknown; INVOLVED IN: biological_process unknown; LOCATED IN: chloroplast thylakoid membrane, chloroplast, chloroplast envelope; BEST Arabidopsis thaliana protein match is: unknown protein (TAIR:AT1G36320.1); Has 123 Blast hits to 120 proteins in 40 species: Archae - 2; Bacteria - 11; Metazoa - 8; Fungi - 0; Plants - 85; Virus…	biological process	molecular function	chloroplast; "chloroplast envelope"; "chloroplast thylakoid membrane"	moderately similar to ( 465)AT4G37920| Symbols: | similar to unknown protein [Arabidopsis thaliana] (TAIR:AT1G36320.1); similar to putative protein [Medicago truncatula] (GB:ABY48137.1) | chr4:17828532-17830311 REVERSE no original description	0.271336	-1.40465	0.0768778	1.71768	0.847111	1.20779	0.168857	-1.26818	0.892518	-1.0938	0.155281	1.90252	0.277817	1.55105	4.9298	0.00640869	0.0130588	4.58742	-0.33635	0.150876	4.43129	-0.122938	0.72223	3.88741	-0.483804	0.307674	4.68593	0.44411	0.177123	4.35231	0.149436	0.293714	AT4G37920
11775613	Glyma01g02480	Glyma.01G020300	AT5G65620.1|Symbols:|Zincin-like metalloproteases family protein|chr5:26221951-26225784 FORWARD LENGTH=791	methylglyoxal catabolic process to D-lactate; "proteolysis"	metalloendopeptidase activity	chloroplast; "chloroplast stroma"; "cytosol"; "mitochondrion"	nearly identical (1177)AT5G65620| Symbols: | peptidase M3 family protein / thimet oligopeptidase family protein | chr5:26239177-26243010 FORWARD no original description	0.975802	-1.01315	0.405803	-1.20287	0.820882	-1.1103	0.948259	-1.02102	0.900547	1.03715	0.577051	-1.21221	0.903438	-1.05664	7.11128	0.0464962	0.284077	7.21864	0.0164892	0.094985	6.86318	0.0991154	0.136564	6.75025	0.0276519	0.240978	6.24982	-0.24999	0.260914	6.40185	-0.0518297	0.349699	AT5G65620	PF01432
11765177	Glyma01g02510	Glyma.01G020400	NA	NA	NA	NA	no original description	0.598846	-1.15837	0.3319	-1.19839	0.520161	-1.32369	0.777359	-1.06878	0.719272	1.12796	0.721844	-1.1057	0.967272	-1.01308	3.15423	0.202437	0.191132	2.96761	0.106469	0.171418	2.97266	0.376156	0.358535	2.44139	-0.00966287	0.235879	2.32474	-0.154622	0.149669	2.35135	-0.0284092	0.143083
11775651	Glyma01g02540	Glyma.01G020600	AT1G53080.1|Symbols:|Legume lectin family protein|chr1:19781368-19782219 FORWARD LENGTH=283	biological process	carbohydrate binding	plant-type cell wall; "plasma membrane"	weakly similar to ( 135)AT5G10530| Symbols: | lectin protein kinase, putative | chr5:3324979-3326934 REVERSEweakly similar to ( 159)LEC_SOYBN no original description	0.346512	1.21746	0.642722	1.07149	0.650426	1.15686	0.936187	-1.01146	0.791082	1.03533	0.573324	-1.14924	0.964863	-1.01647	2.74374	-0.0775298	0.116758	2.66604	-0.0939647	0.0689956	2.43194	-0.0274431	0.100651	2.56955	0.20634	0.184686	2.42724	0.00565982	0.174351	2.45362	0.18277	0.264917	AT5G10530	PF00139
11765180	Glyma01g02550	Glyma.01G020700	AT5G10530.1|Symbols:|Concanavalin A-like lectin protein kinase family protein|chr5:3324978-3326933 REVERSE LENGTH=651	protein phosphorylation	ATP binding; "kinase activity"; "protein kinase activity"; "protein serine/threonine kinase activity"; "transferase activity, transferring phosphorus-containing groups"	plasma membrane	weakly similar to ( 105)AT5G10530| Symbols: | lectin protein kinase, putative | chr5:3324979-3326934 REVERSEweakly similar to ( 147)LEC_SOYBN no original description	0.259926	-1.81805	0.653672	-1.17649	0.117791	-1.42537	0.509874	-1.43924	0.438341	-1.37373	0.8179	1.07371	0.67263	-1.07701	5.09372	0.663032	0.495466	4.59253	0.137724	0.39191	4.29677	0.204938	0.100023	3.68629	-0.199363	0.172548	3.72401	-0.0967623	0.23048	3.44307	-0.306398	0.0749121	AT5G10530	PF00139
11765182	Glyma01g02560	Glyma.01G020800	AT2G22620.1|Symbols:|Rhamnogalacturonate lyase family protein|chr2:9604902-9610156 REVERSE LENGTH=677	carbohydrate metabolic process	carbohydrate binding; "catalytic activity"; "lyase activity"	extracellular region	highly similar to ( 704)AT2G22620| Symbols: | lyase | chr2:9611982-9617236 REVERSE no original description	0.768914	1.03229	0.44183	-1.14995	0.751794	-1.10546	0.303852	1.19298	0.231016	1.29418	0.983545	1.00496	0.406954	1.13409	2.23191	-0.11807	0.0879034	2.5152	0.136498	0.158393	2.37016	0.253972	0.221238	1.9911	-0.0722198	0.0686027	2.04002	-0.0650783	0.165682	2.08128	0.10932	0.152332	AT2G22620	PF06045
11775655	Glyma01g02570	Glyma.01G020900	AT4G37980.1|Symbols:ELI3-1, ELI3, ATCAD7, CAD7|elicitor-activated gene 3-1|chr4:17852670-17854302 FORWARD LENGTH=357	lignin biosynthetic process; "oxidation-reduction process"; "plant-type hypersensitive response"; "response to bacterium"	cinnamyl-alcohol dehydrogenase activity; "nucleotide binding"; "oxidoreductase activity"; "transferase activity, transferring acyl groups other than amino-acyl groups"; "zinc ion binding"	cytoplasm	moderately similar to ( 453)AT4G37980| Symbols: ELI3-1 | ELI3-1 (ELICITOR-ACTIVATED GENE 3); binding / catalytic/ oxidoreductase/ zinc ion binding | chr4:17852664-17853908 FORWARDhighly similar to ( 553)MTDH_FRAAN no original description	0.849038	1.09144	0.76983	-1.13766	0.819185	-1.1053	0.645427	-1.12779	0.638707	1.18144	0.585969	-1.40036	0.961121	-1.0211	7.30196	0.0333462	0.271472	7.29081	-0.140151	0.119849	7.26206	0.273894	0.344484	7.11055	0.159579	0.364881	6.40362	-0.326223	0.519934	6.81652	0.129452	0.0915244	AT4G37980	PF08240,PF00107
11765198	Glyma01g02580	Glyma.01G021000	AT4G37990.1|Symbols:ELI3-2, ELI3, ATCAD8, CAD-B2|elicitor-activated gene 3-2|chr4:17855964-17857388 FORWARD LENGTH=359	amino acid transport; "lignin biosynthetic process"; "oxidation-reduction process"; "plant-type hypersensitive response"; "response to bacterium"; "response to cyclopentenone"; "toxin catabolic process"	aryl-alcohol dehydrogenase (NADP+) activity; "cinnamyl-alcohol dehydrogenase activity"; "nucleotide binding"; "oxidoreductase activity"; "zinc ion binding"	cytoplasm	moderately similar to ( 434)AT4G37990| Symbols: ELI3, ELI3-2 | ELI3-2 (ELICITOR-ACTIVATED GENE 3) | chr4:17855958-17857382 FORWARDhighly similar to ( 530)MTDH_FRAAN no original description	0.955521	1.02556	0.887059	1.05145	0.555026	-2.15833	0.989854	-1.00714	0.134979	5.75654	0.96436	1.01799	0.119083	2.60066	3.91578	-0.240067	0.37068	3.84908	-0.250326	0.313142	6.07634	2.28513	1.04677	3.40149	-0.203656	0.160832	3.37497	-0.17794	0.253758	4.60354	1.17522	0.493733	AT4G37990	PF08240,PF00107
11765207	Glyma01g02610	Glyma.01G021100	AT5G65590.1|Symbols:|Dof-type zinc finger DNA-binding family protein|chr5:26212084-26213034 REVERSE LENGTH=316	guard cell differentiation; "positive regulation of transcription, DNA-dependent"; "regulation of cell wall pectin metabolic process"; "regulation of transcription, DNA-dependent"; "stomatal movement"	DNA binding; "sequence-specific DNA binding"; "sequence-specific DNA binding transcription factor activity"	nucleus	weakly similar to ( 116)AT5G65590| Symbols: | Dof-type zinc finger domain-containing protein | chr5:26229310-26230260 REVERSEweakly similar to ( 110)PBF_MAIZE no original description	0.933099	-1.03802	0.619444	1.12831	0.0868565	1.53421	0.937977	-1.0365	0.497494	-1.23368	0.626954	1.12996	0.167718	1.29088	2.74864	0.000962178	0.370288	2.73741	-0.0507552	0.238506	2.16217	-0.302011	0.107618	2.35578	-0.0528701	0.16857	2.49705	0.123408	0.192818	2.58862	0.31548	0.0441651	AT5G65590	PF02701
11775666	Glyma01g02620	Glyma.01G021200	AT2G22610.2|Symbols:|Di-glucose binding protein with Kinesin motor domain|chr2:9599550-9604626 FORWARD LENGTH=1062	DNA methylation; "chromatin silencing"; "cytokinesis by cell plate formation"; "floral organ formation"; "gene silencing"; "gene silencing by RNA"; "histone H3-K9 methylation"; "histone lysine methylation"; "histone modification"; "histone phosphorylation"; "microtubule cytoskeleton organization"; "mitotic cell cycle"; "petal formation"; "regulation of flower development"; "sepal formation"	ATP binding; "microtubule motor activity"	cytoplasm	nearly identical (1045)AT2G22610| Symbols: | kinesin motor protein-related | chr2:9606630-9611706 FORWARDmoderately similar to ( 218)FLA10_CHLRE no original description	0.994761	-1.00367	0.821798	1.06897	0.934217	1.05057	0.874809	-1.08766	0.81921	1.11764	0.965087	-1.01376	0.572206	1.17847	4.89605	-0.0558949	0.422452	4.77518	-0.177116	0.341931	4.70221	0.104566	0.372152	4.33406	-0.0611788	0.220481	4.20679	-0.0808994	0.0824168	4.39692	0.17574	0.233094	AT2G22610	PF00225,PF11721
11765212	Glyma01g02630	Glyma.01G021300	AT4G38040.1|Symbols:|Exostosin family protein|chr4:17867501-17869131 FORWARD LENGTH=425	biological process	catalytic activity	Golgi apparatus; "endosome"; "membrane"; "trans-Golgi network"	highly similar to ( 652)AT4G38040| Symbols: | exostosin family protein | chr4:17867495-17869125 FORWARD no original description	0.303641	-1.1923	0.208377	-1.25698	0.818837	1.08078	0.338786	-1.20607	0.159351	-1.28267	0.20471	-1.27149	0.98891	1.00463	5.87178	0.302256	0.130072	5.68013	0.0319448	0.166914	5.18421	-0.0568972	0.119966	5.15264	0.0485078	0.117017	4.63858	-0.298012	0.114094	4.9422	0.0551713	0.24814	AT4G38040	PF03016
11775687	Glyma01g02640	Glyma.01G021400	AT2G22600.1|Symbols:|RNA-binding KH domain-containing protein|chr2:9596617-9599050 FORWARD LENGTH=632	biological process	RNA binding; "nucleic acid binding"	nucleus	moderately similar to ( 254)AT2G22600| Symbols: | KH domain-containing protein | chr2:9603697-9606130 FORWARD no original description	0.377598	1.37763	0.997085	-1.0019	0.514996	1.18858	0.404169	1.33355	0.498797	1.25708	0.96436	-1.03502	0.575485	1.08458	4.49448	-0.475945	0.369063	4.92465	-0.0606728	0.105137	4.46516	-0.145863	0.204087	4.4104	-0.0137602	0.110952	4.25661	-0.0634122	0.569394	4.34529	0.103372	0.115179	AT2G22600	PF00013
11775698	Glyma01g02660	Glyma.01G021600	AT5G65540.1|Symbols:|unknown protein; Has 6825 Blast hits to 3811 proteins in 289 species: Archae - 0; Bacteria - 184; Metazoa - 2139; Fungi - 760; Plants - 816; Viruses - 52; Other Eukaryotes - 2874 (source: NCBI BLink).|chr5:26195710-26198112 FORWARD LENGTH=605	biological process	molecular function	nucleus	moderately similar to ( 278)AT5G65540| Symbols: | similar to unnamed protein product [Vitis vinifera] (GB:CAO23654.1) | chr5:26212936-26215338 FORWARD no original description	0.513985	1.10584	0.557084	1.12929	0.406492	1.13565	0.417008	-1.14032	0.632067	-1.06032	0.661502	-1.11664	0.832233	-1.03248	5.52023	0.00887918	0.0897787	5.38709	-0.180564	0.157103	5.09932	-0.0756148	0.121692	5.19219	0.154016	0.14245	4.85664	-0.0051473	0.210776	4.92176	0.107903	0.0503735	AT5G65540	PF07524
11765223	Glyma01g02670	Glyma.01G021700	AT1G22380.1|Symbols:AtUGT85A3, UGT85A3|UDP-glucosyl transferase 85A3|chr1:7900522-7902332 REVERSE LENGTH=488	metabolic process; "proline transport"	glucuronosyltransferase activity; "transferase activity, transferring glycosyl groups"; "transferase activity, transferring hexosyl groups"	cellular component	moderately similar to ( 283)AT1G22360| Symbols: ATUGT85A2 | ATUGT85A2 (UDP-GLUCOSYL TRANSFERASE 85A2); UDP-glycosyltransferase | chr1:7895057-7897516 REVERSEweakly similar to ( 157)UFOG_HORVU no original description	0.605553	-1.17961	0.609967	1.20543	0.963807	1.0231	0.61657	-1.2107	0.929885	1.03463	0.670355	1.17447	0.371108	1.24864	4.75621	0.104463	0.309991	4.47722	-0.171377	0.306354	4.45106	0.153572	0.268131	3.96407	-0.133844	0.156489	4.09727	0.0981669	0.346974	4.1242	0.186516	0.22046	AT1G22380	PF00201
11775705	Glyma01g02710	Glyma.01G022000	AT4G16100.1|Symbols:|Protein of unknown function (DUF789)|chr4:9105809-9107986 FORWARD LENGTH=394	biological process	molecular function	nucleus	no original description	0.909184	1.03278	0.0986455	1.22557	0.966487	-1.02139	0.392966	-1.18615	0.995502	-1.00224	0.998573	1.00044	0.768079	-1.05723	4.28117	0.0583528	0.212381	3.99251	-0.18793	0.0613665	3.90825	0.0551284	0.327516	3.76333	0.104884	0.157996	3.69171	0.105519	0.0858736	3.54122	0.0245945	0.113496	AT4G16100	PF05623
11765240	Glyma01g02720	Glyma.01G022100	AT5G54640.1|Symbols:HTA1, RAT5, ATHTA1|Histone superfamily protein|chr5:22196540-22197279 FORWARD LENGTH=130	DNA mediated transformation; "nucleosome assembly"; "response to bacterium"; "response to wounding"	DNA binding; "protein binding"	nucleolus; "nucleosome"; "nucleus"	weakly similar to ( 150)AT1G51060| Symbols: HTA10 | HTA10; DNA binding | chr1:18930616-18931111 FORWARDweakly similar to ( 146)H2A3_ORYSA no original description	0.261084	-1.25535	0.0844081	-1.47552	0.353882	-1.13651	0.0896967	-1.40261	0.0425405	-1.24231	0.124009	-1.64861	0.559523	-1.1247	12.5178	0.384837	0.007834	12.1878	-0.103281	0.129494	12.1507	0.0718168	0.0611948	12.0258	0.0567487	0.200014	11.1733	-0.664503	0.124475	11.7712	-0.112789	0.0973389	AT1G51060	PF00125
11765247	Glyma01g02740	Glyma.01G022300	AT1G22380.1|Symbols:AtUGT85A3, UGT85A3|UDP-glucosyl transferase 85A3|chr1:7900522-7902332 REVERSE LENGTH=488	metabolic process; "proline transport"	glucuronosyltransferase activity; "transferase activity, transferring glycosyl groups"; "transferase activity, transferring hexosyl groups"	cellular component	moderately similar to ( 303)AT1G22380| Symbols: ATUGT85A3 | ATUGT85A3 (UDP-GLUCOSYL TRANSFERASE 85A3); glucuronosyltransferase/ transcription factor/ transferase, transferring glycosyl groups | chr1:7900511-7902321 REVERSEweakly similar to ( 150)UFOG_SOLME no original description	0.0745462	2.42969	0.109956	3.16735	0.213375	1.5873	0.24433	1.21582	0.0869392	1.59335	0.493719	1.58494	0.90803	1.04092	5.96535	-0.935075	0.0547393	6.33926	-0.653149	0.158458	6.29358	-0.263016	0.213694	6.84494	0.345696	0.286809	7.31401	1.01013	0.633883	6.64041	0.403558	0.153192	AT1G22380	PF00201
11765250	Glyma01g02750	Glyma.01G022400	AT5G65530.1|Symbols:|Protein kinase superfamily protein|chr5:26190844-26192826 REVERSE LENGTH=456	protein autophosphorylation; "protein phosphorylation"	ATP binding; "kinase activity"; "protein kinase activity"; "protein serine/threonine kinase activity"; "protein tyrosine kinase activity"; "transferase activity, transferring phosphorus-containing groups"	cytoplasm	highly similar to ( 515)AT5G65530| Symbols: | protein kinase, putative | chr5:26208070-26210052 REVERSEweakly similar to ( 182)NORK_PEA no original description	0.193279	-1.52438	0.374786	-1.16798	0.298265	-1.28803	0.103559	2.11394	0.359671	1.28329	0.0452536	2.75901	0.0556507	1.51878	8.79673	-0.211868	0.267139	10.0178	0.86807	0.18634	8.96915	0.147982	0.187291	7.95457	-0.82009	0.12544	9.26572	0.64406	0.110651	8.33808	-0.21718	0.0491482	AT5G65530	PF00069
11775710	Glyma01g02760	Glyma.01G022500	AT5G10510.2|Symbols:AIL6|AINTEGUMENTA-like 6|chr5:3315991-3320008 FORWARD LENGTH=581	auxin mediated signaling pathway involved in phyllotactic patterning; "cell wall macromolecule metabolic process"; "determination of bilateral symmetry"; "flower development"; "leaf phyllotactic patterning"; "maintenance of shoot apical meristem identity"; "meristem initiation"; "organ growth"; "organ morphogenesis"; "phyllotactic patterning"; "polarity specification of adaxial/abaxial axis"; "re…	DNA binding; "sequence-specific DNA binding transcription factor activity"	nucleus	moderately similar to ( 476)AT5G10510| Symbols: AIL6 | AIL6 (AINTEGUMENTA-LIKE 6) | chr5:3315992-3320009 FORWARDmoderately similar to ( 306)BBM1_BRANA no original description	0.223711	1.56951	0.435313	1.37662	0.396799	1.29228	0.857555	-1.08809	0.380693	1.29108	0.57407	-1.24054	0.80948	1.06303	8.24988	-0.360061	0.244575	8.30199	-0.481853	0.417961	8.37907	0.00851758	0.253259	8.63329	0.290254	0.253054	8.14041	-0.0207179	0.302675	8.51153	0.378433	0.0494256	AT5G10510	PF00847
11765259	Glyma01g02780	Glyma.01G022600	AT5G65500.1|Symbols:|U-box domain-containing protein kinase family protein|chr5:26181093-26183997 REVERSE LENGTH=791	protein phosphorylation; "protein ubiquitination"	ATP binding; "kinase activity"; "protein kinase activity"; "protein tyrosine kinase activity"; "transferase activity, transferring phosphorus-containing groups"; "ubiquitin-protein ligase activity"	nucleus; "ubiquitin ligase complex"	highly similar to ( 664)AT5G65500| Symbols: | protein kinase family protein | chr5:26198319-26201223 REVERSEvery weakly similar to (92.0)KPRO_MAIZE no original description	0.569604	-1.33843	0.15302	-1.65343	0.122973	-1.40644	0.197843	2.17912	0.682263	1.19135	0.185466	1.76396	0.551153	1.13373	4.96367	-0.18288	0.517215	6.1542	0.940866	0.219162	4.87183	0.0697168	0.0867889	4.00767	-0.603419	0.21465	4.71469	0.2154	0.28535	4.02565	-0.422336	0.0904007	AT5G65500	PF04564,PF07714
11775725	Glyma01g02790	Glyma.01G022700	AT4G38050.1|Symbols:|Xanthine/uracil permease family protein|chr4:17869529-17872461 REVERSE LENGTH=709	transmembrane transport; "transport"	transmembrane transporter activity; "transporter activity"	membrane; "plasma membrane"	highly similar to ( 790)AT4G38050| Symbols: | transmembrane transporter | chr4:17869523-17872455 REVERSE no original description	0.993691	-1.00852	0.338417	-1.21403	0.573857	1.23538	0.930885	1.04343	0.95727	-1.02702	0.881711	-1.15366	0.818001	1.21313	4.11512	-0.114819	0.440029	4.14832	-0.053484	0.156093	3.70431	-0.153287	0.24059	3.5922	-0.127066	0.817636	3.29005	-0.333284	0.192119	3.66666	0.151673	0.230239	AT4G38050	PF00860
11765270	Glyma01g02800	Glyma.01G022800	AT5G65490.1|Symbols:|FUNCTIONS IN: molecular_function unknown; INVOLVED IN: biological_process unknown; LOCATED IN: chloroplast; EXPRESSED IN: 22 plant structures; EXPRESSED DURING: 13 growth stages; CONTAINS InterPro DOMAIN/s: SGT1 (InterPro:IPR010770); Has 1807 Blast hits to 1807 proteins in 277 species: Archae - 0; Bacteria - 0; Metazoa - 736; Fungi - 347; Plants - 385; Viruses - 0; Other Euka…	biological process	molecular function	chloroplast	moderately similar to ( 445)AT5G65490| Symbols: | Identical to SGT1 protein homolog At5g65490 [Arabidopsis Thaliana] (GB:Q9LSM5); similar to hypothetical protein [Vitis vinifera] (GB:CAN64607.1); contains InterPro domain SGT1 (InterPro:IPR010770) | chr5:26195229-26197535 REVERSE no original description	0.866703	1.07658	0.463999	1.17785	0.817698	-1.09172	0.623063	1.13739	0.164362	1.26519	0.593239	1.24438	0.888053	1.07646	6.03271	-0.263118	0.0989669	6.31753	-0.0773956	0.281393	6.03746	0.0762416	0.139262	5.71966	-0.156666	0.419064	5.81807	0.158766	0.0259199	5.56984	-0.0503653	0.276343	AT5G65490	PF07093
11775739	Glyma01g02810	Glyma.01G022900	AT2G22560.1|Symbols:|Kinase interacting (KIP1-like) family protein|chr2:9585892-9588838 FORWARD LENGTH=947	biological process	molecular function	plasma membrane	highly similar to ( 637)AT2G22560| Symbols: | kinase interacting protein-related | chr2:9592972-9595918 FORWARD no original description	0.592776	1.19735	0.169845	1.68893	0.789791	1.08321	0.474772	-1.29025	0.168201	1.51272	0.81961	1.09324	0.297302	1.36851	5.84318	-0.296529	0.299094	5.53997	-0.66418	0.272406	6.08757	0.300615	0.0622231	5.65506	-0.0366785	0.211414	5.58543	0.0919301	0.295967	5.86374	0.415922	0.240208	AT2G22560	PF07765
11775745	Glyma01g02820	Glyma.01G023000	AT4G38060.2|Symbols:|unknown protein; BEST Arabidopsis thaliana protein match is: unknown protein (TAIR:AT5G65480.1); Has 35333 Blast hits to 34131 proteins in 2444 species: Archae - 798; Bacteria - 22429; Metazoa - 974; Fungi - 991; Plants - 531; Viruses - 0; Other Eukaryotes - 9610 (source: NCBI BLink).|chr4:17873709-17874379 REVERSE LENGTH=136	biological process	molecular function	chloroplast; "mitochondrion"	no original description	0.0906876	-1.36488	0.0463145	-2.445	0.189129	-1.50893	0.0987712	1.28341	0.749785	-1.05235	0.241528	-1.39578	0.295654	-1.1634	8.56183	0.283085	0.0300828	9.07736	0.64307	0.0993539	8.26761	0.209476	0.188543	7.86972	-0.165694	0.1169	7.17655	-0.646765	0.229511	7.38113	-0.384047	0.0996881	AT4G38060
11765278	Glyma01g02830	Glyma.01G023100	AT4G38070.1|Symbols:|basic helix-loop-helix (bHLH) DNA-binding superfamily protein|chr4:17876535-17882569 FORWARD LENGTH=1513	NA	DNA binding; "sequence-specific DNA binding transcription factor activity"	cytoplasm; "mitochondrion"	weakly similar to ( 135)AT4G38070| Symbols: | bHLH family protein | chr4:17876529-17882563 FORWARD no original description	0.110914	1.14205	0.822275	1.03153	0.839455	-1.05795	0.192945	1.15371	0.147366	1.21402	0.781732	1.04206	0.982974	1.00479	2.58605	-0.187641	0.037517	2.78682	0.0186384	0.0941389	2.56201	0.0921469	0.125164	2.39462	0.00398715	0.0476959	2.44213	0.0634241	0.134401	2.31594	0.0108805	0.183971	AT4G38070
11765280	Glyma01g02840	Glyma.01G023200	AT5G10490.1|Symbols:MSL2|MSCS-like 2|chr5:3300376-3304005 REVERSE LENGTH=673	chloroplast fission; "plastid organization"; "transmembrane transport"	ion channel activity	chloroplast; "membrane"; "plasma membrane"; "plastid envelope"	highly similar to ( 616)AT5G10490| Symbols: MSL2 | MSL2 (MSCS-LIKE 2) | chr5:3300377-3303837 REVERSE no original description	0.250641	-1.48615	0.20352	-1.72404	0.268363	-1.67891	0.570121	-1.1634	0.804031	1.09945	0.530446	-1.34962	0.903114	-1.02752	6.75649	0.3626	0.279155	6.68248	0.144259	0.123323	6.59093	0.49938	0.348006	5.80427	-0.208984	0.189401	5.16754	-0.641535	0.457073	5.50998	-0.248145	0.0870898	AT5G10490	PF00924
11775751	Glyma01g02850	Glyma.01G023300	AT5G65470.1|Symbols:|O-fucosyltransferase family protein|chr5:26172432-26174904 FORWARD LENGTH=504	biological process	transferase activity, transferring glycosyl groups	Golgi apparatus	highly similar to ( 773)AT5G65470| Symbols: | similar to unknown protein [Arabidopsis thaliana] (TAIR:AT4G24530.1); similar to unnamed protein product [Vitis vinifera] (GB:CAO61608.1); similar to unknown [Populus trichocarpa] (GB:ABK95421.1); similar to hypothetical protein [Vitis vinifera] (GB:CAN78778.1); contains InterPro domain Protein of unknown function DUF246, plant (InterPro:IPR004348) | …	0.248686	-1.35054	0.794999	-1.07766	0.937992	-1.02147	0.378184	-1.16389	0.107864	1.37799	0.864236	1.07675	0.0918406	1.82192	7.57142	0.0751834	0.139976	7.53348	-0.143771	0.127308	7.77856	0.537748	0.103274	6.84117	-0.358358	0.212233	6.74467	-0.251669	0.321088	7.46032	0.507099	0.171388	AT5G65470	PF10250
11775765	Glyma01g02880	Glyma.01G023500	AT2G22540.1|Symbols:SVP, AGL22|K-box region and MADS-box transcription factor family protein|chr2:9580417-9583603 FORWARD LENGTH=240	MAPK cascade; "callose deposition in cell wall"; "cell differentiation"; "cellular membrane fusion"; "floral meristem determinacy"; "floral whorl development"; "jasmonic acid mediated signaling pathway"; "leaf morphogenesis"; "maintenance of floral meristem identity"; "microsporogenesis"; "negative regulation of defense response"; "negative regulation of flower development"; "negative regulation …	protein binding; "sequence-specific DNA binding transcription factor activity"; "translation repressor activity, nucleic acid binding"	nucleus	moderately similar to ( 275)AT2G22540| Symbols: AGL22, SVP | SVP (SHORT VEGETATIVE PHASE); transcription factor | chr2:9587497-9590683 FORWARDweakly similar to ( 195)MAD47_ORYSA no original description	0.251755	-1.44819	0.542196	-1.19352	0.944319	1.03642	0.539247	-1.22525	0.652852	-1.16235	0.981302	-1.00979	0.2868	1.2913	6.91356	0.367645	0.296749	6.7703	0.0745702	0.235108	6.40231	0.150606	0.287381	6.01068	-0.166604	0.109131	5.78983	-0.180656	0.283374	6.12816	0.202216	0.229296	AT2G22540	PF01486,PF00319
11765306	Glyma01g02890	Glyma.01G023600	AT5G10470.2|Symbols:KAC1|kinesin like protein for actin based chloroplast movement 1|chr5:3290121-3297248 REVERSE LENGTH=1274	chloroplast accumulation movement; "chloroplast avoidance movement"; "cytokinesis"; "microtubule-based movement"; "preprophase band assembly"	ATP binding; "microtubule binding"; "microtubule motor activity"; "protein binding"	cell plate; "chloroplast envelope"; "cytoplasm"; "cytosol"; "membrane"; "phragmoplast"; "plasma membrane"	nearly identical (1594)AT5G65460| Symbols: | kinesin motor protein-related | chr5:26179057-26186227 REVERSEweakly similar to ( 118)FLA10_CHLRE no original description	0.634357	1.24616	0.852913	-1.09982	0.569037	1.0896	0.870371	-1.04447	0.545024	-1.0863	0.614568	-1.43151	0.628065	-1.24239	5.59142	0.0461443	0.139936	5.59618	-0.0166299	0.231983	5.13853	-0.073283	0.0963404	5.43707	0.363638	0.479819	4.75185	-0.153899	0.549198	4.89943	0.0505199	0.0922286	AT5G10470	PF00225
11765332	Glyma01g02900	Glyma.01G023700	AT2G22530.1|Symbols:|Alkaline-phosphatase-like family protein|chr2:9572971-9577441 REVERSE LENGTH=958	metabolic process; "phospholipid biosynthetic process"	catalytic activity; "transferase activity"	endoplasmic reticulum	highly similar to ( 890)AT2G22530| Symbols: | transferase | chr2:9580051-9584521 REVERSE no original description	0.63193	-1.11537	0.429024	-1.12912	0.786364	-1.07236	0.420509	-1.19629	0.319978	-1.25375	0.324883	-1.21103	0.287474	-1.2054	6.98206	0.356957	0.17051	6.87955	0.0983891	0.181566	6.37196	0.0307055	0.206915	6.4783	0.19943	0.177762	5.97412	-0.0768067	0.0661932	5.93789	-0.0700795	0.0541336	AT2G22530	PF01663
11765364	Glyma01g02950	Glyma.01G024000	AT2G22500.1|Symbols:UCP5, ATPUMP5, DIC1|uncoupling protein 5|chr2:9563531-9564472 REVERSE LENGTH=313	mitochondrial transport; "proton transport"; "response to chitin"; "transport"	dicarboxylic acid transmembrane transporter activity; "oxidative phosphorylation uncoupler activity"	mitochondrial inner membrane; "mitochondrial membrane"; "mitochondrion"	moderately similar to ( 399)AT2G22500| Symbols: | mitochondrial substrate carrier family protein | chr2:9570611-9571552 REVERSE no original description	0.967301	1.01462	0.7884	-1.03195	0.355975	1.17292	0.101825	1.65817	0.371445	1.14571	0.163324	1.58369	0.301116	1.32446	10.2465	-0.279575	0.170719	11.119	0.450021	0.133661	10.3093	-0.0833308	0.0670463	10.0575	-0.258632	0.259822	10.5696	0.404655	0.0449057	10.3336	0.146771	0.127468	AT2G22500	PF00153
11765372	Glyma01g02990	Glyma.01G024300	NA	NA	NA	NA	no original description	0.66407	-1.08515	0.189903	1.12487	0.468166	1.18926	0.633184	-1.06283	0.637286	1.07712	0.411713	1.14849	0.158863	1.39004	4.10616	-0.0451218	0.133209	3.98388	-0.133027	0.0574185	3.85048	0.0620568	0.142073	3.43995	-0.16301	0.152071	3.56688	0.0367254	0.0787218	3.75686	0.31212	0.153399
11775792	Glyma01g03020	Glyma.01G024600	AT4G38100.1|Symbols:|unknown protein; LOCATED IN: chloroplast thylakoid membrane; EXPRESSED IN: 23 plant structures; EXPRESSED DURING: 13 growth stages; BEST Arabidopsis thaliana protein match is: unknown protein (TAIR:AT4G01150.1); Has 30201 Blast hits to 17322 proteins in 780 species: Archae - 12; Bacteria - 1396; Metazoa - 17338; Fungi - 3422; Plants - 5037; Viruses - 0; Other Eukaryotes - 299…	NA	NA	chloroplast; "chloroplast thylakoid membrane"	weakly similar to ( 135)AT4G38100| Symbols: | threonine endopeptidase | chr4:17887027-17888171 REVERSE no original description	0.283844	-1.3459	0.0885375	-1.91143	0.759961	-1.20925	0.903371	1.03914	0.316778	-1.58497	0.284587	-1.3667	0.171403	-1.42406	7.41969	0.49811	0.183639	7.63786	0.553503	0.251368	6.50334	-0.166348	0.509398	6.68131	0.0695418	0.210543	5.985	-0.381153	0.179089	5.88678	-0.440464	0.124894	AT4G38100
11765389	Glyma01g03030	Glyma.01G024700	AT5G65420.1|Symbols:CYCD4;1|CYCLIN D4;1|chr5:26141592-26143750 REVERSE LENGTH=308	DNA endoreduplication; "cell wall macromolecule metabolic process"; "mitotic cell cycle"; "negative regulation of cyclin-dependent protein serine/threonine kinase activity"; "regulation of cell cycle"; "response to sucrose stimulus"; "stomatal lineage progression"; "xylem development"	cyclin-dependent protein serine/threonine kinase regulator activity; "protein binding"	nucleus	moderately similar to ( 266)AT5G65420| Symbols: CYCD4;1 | CYCD4;1 (CYCLIN D4;1); cyclin-dependent protein kinase regulator | chr5:26158818-26160976 REVERSE no original description	0.117623	-1.57716	0.0395738	-2.17796	0.562982	-1.61788	0.282213	-1.21125	0.0965417	-1.68498	0.110666	-1.67266	0.404723	-1.72848	6.9949	0.671655	0.184214	6.87707	0.395158	0.0139188	5.96539	-0.0810733	0.188516	5.97472	0.0143263	0.114689	5.02043	-0.727821	0.190419	4.92026	-0.775178	0.713585	AT5G65420	PF00134,PF02984
11775799	Glyma01g03040	Glyma.01G024800	AT2G22480.1|Symbols:PFK5|phosphofructokinase 5|chr2:9545670-9548414 FORWARD LENGTH=537	cytoskeleton organization; "gluconeogenesis"; "glycolysis"; "proteasomal protein catabolic process"	6-phosphofructokinase activity; "ATP binding"	6-phosphofructokinase complex; "chloroplast"	highly similar to ( 801)AT2G22480| Symbols: | phosphofructokinase family protein | chr2:9552750-9555494 FORWARD no original description	0.750981	1.08935	0.652508	-1.14159	0.836737	1.06663	0.404364	1.25452	0.761822	1.06753	0.985015	1.00879	0.876003	1.04527	2.48542	-0.108175	0.0729392	2.81775	0.218965	0.293525	2.30617	-0.0138999	0.245528	2.24533	0.0152862	0.271079	2.26225	0.0279183	0.224142	2.23076	0.0791551	0.0527799	AT2G22480	PF00365
11765397	Glyma01g03050	Glyma.01G024900	AT1G26290.1|Symbols:|unknown protein; Has 126 Blast hits to 112 proteins in 36 species: Archae - 0; Bacteria - 6; Metazoa - 14; Fungi - 3; Plants - 14; Viruses - 0; Other Eukaryotes - 89 (source: NCBI BLink).|chr1:9098051-9098555 FORWARD LENGTH=142	biological process	molecular function	mitochondrion	no original description	0.690106	-1.14747	0.42531	1.38675	0.963059	1.02392	0.398172	-1.3293	0.405714	-1.31537	0.726749	1.19706	0.702816	-1.11955	3.35832	0.259304	0.35179	2.83822	-0.151359	0.127484	2.56335	-0.13616	0.193408	2.64235	0.0608531	0.105133	2.88727	0.320347	0.49948	2.41086	-0.102062	0.295704	AT1G26290
11775813	Glyma01g03060	Glyma.01G025000	AT4G24660.1|Symbols:ATHB22, MEE68, HB22, ZHD2|homeobox protein 22|chr4:12724851-12725513 REVERSE LENGTH=220	embryo development ending in seed dormancy; "gibberellic acid mediated signaling pathway"; "gibberellin biosynthetic process"; "reproductive structure development"; "response to abscisic acid stimulus"; "seed dormancy process"; "seed germination"	DNA binding; "protein binding"; "sequence-specific DNA binding transcription factor activity"	nucleus	weakly similar to ( 196)AT4G24660| Symbols: ATHB22, MEE68 | ATHB22/MEE68 (ARABIDOPSIS THALIANA HOMEOBOX PROTEIN 22); DNA binding / transcription factor | chr4:12724861-12725523 REVERSE no original description	0.373079	-1.11584	0.432174	1.14605	0.953764	-1.02382	0.622258	-1.09282	0.386594	-1.10635	0.312643	1.1702	0.962665	-1.01511	3.12746	0.0410639	0.0568099	2.9191	-0.0869958	0.197275	2.6082	-0.10474	0.129492	2.50904	-0.117071	0.117153	2.70139	0.109678	0.0939003	2.38942	-0.138709	0.253874	AT4G24660	PF04770
11765400	Glyma01g03070	Glyma.01G025100	NA	NA	NA	NA	no original description	0.134569	-1.63738	0.161852	-1.33387	0.112735	-1.60136	0.259515	-1.20717	0.573234	1.08481	0.965496	1.01687	0.649294	1.10921	9.03094	0.416332	0.123825	8.94859	0.144699	0.115703	8.97535	0.533771	0.130135	8.11042	-0.295055	0.228439	7.93307	-0.270924	0.180555	8.01845	-0.145524	0.0922655
11765404	Glyma01g03090	Glyma.01G025200	AT5G65380.1|Symbols:|MATE efflux family protein|chr5:26123241-26126352 REVERSE LENGTH=486	drug transmembrane transport; "fruit ripening"; "transmembrane transport"	antiporter activity; "drug transmembrane transporter activity"; "transporter activity"	membrane; "plasma membrane"	highly similar to ( 635)AT5G65380| Symbols: | ripening-responsive protein, putative | chr5:26140467-26143578 REVERSE no original description	0.531426	-1.23397	0.679186	-1.18508	0.965937	1.01781	0.318582	1.41863	0.669258	-1.11557	0.432384	1.47715	0.716106	1.12583	3.57655	0.12219	0.286352	4.04879	0.626692	0.240046	3.01901	-0.0355941	0.130513	2.7617	-0.181113	0.231084	3.24839	0.381702	0.452581	2.7953	-0.01012	0.253711	AT5G65380	PF01554
11765413	Glyma01g03100	Glyma.01G025300	AT1G67900.3|Symbols:|Phototropic-responsive NPH3 family protein|chr1:25467737-25469888 FORWARD LENGTH=631	response to light stimulus	signal transducer activity	plasma membrane	highly similar to ( 705)AT1G67900| Symbols: | phototropic-responsive NPH3 family protein | chr1:25471400-25473551 FORWARDweakly similar to ( 135)NPH3_ORYSA no original description	0.181249	1.73227	0.796087	-1.09631	0.35143	1.31799	0.145203	2.10662	0.216762	1.39103	0.790724	1.10927	0.868044	1.05836	4.47477	-0.70756	0.242709	5.57729	0.367367	0.344247	4.58797	-0.23141	0.159132	4.73787	0.085103	0.274961	4.74651	0.234712	0.252032	4.62088	0.16693	0.187954	AT1G67900	PF03000
11765420	Glyma01g03110	Glyma.01G025400	AT1G24590.1|Symbols:DRNL, DRN-LIKE, SOB2, ESR2|DORNROSCHEN-like|chr1:8714389-8715309 REVERSE LENGTH=306	cotyledon development; "embryonic pattern specification"; "regulation of cell cycle"; "regulation of transcription, DNA-dependent"; "response to auxin stimulus"	DNA binding; "protein binding"; "sequence-specific DNA binding transcription factor activity"	nucleus	no original description	0.86099	-1.0446	0.321331	1.26845	0.919882	-1.03493	0.187132	-1.23604	0.420483	1.11389	0.8592	1.07199	0.690497	1.12429	5.83701	-0.0317467	0.105704	5.60643	-0.337466	0.101079	5.64987	0.123855	0.125295	5.30609	-0.094693	0.220587	5.22636	0.00559489	0.27271	5.2511	0.0743163	0.222498	AT1G24590	PF00847
11775823	Glyma01g03120	Glyma.01G025500	AT4G10500.1|Symbols:|2-oxoglutarate (2OG) and Fe(II)-dependent oxygenase superfamily protein|chr4:6491089-6492342 FORWARD LENGTH=349	oxidation-reduction process; "salicylic acid biosynthetic process"; "secondary metabolic process"; "systemic acquired resistance"	oxidoreductase activity; "oxidoreductase activity, acting on paired donors, with incorporation or reduction of molecular oxygen, 2-oxoglutarate as one donor, and incorporation of one atom each of oxygen into both donors"	NA	moderately similar to ( 238)AT4G10500| Symbols: | oxidoreductase, 2OG-Fe(II) oxygenase family protein | chr4:6491085-6492338 FORWARDweakly similar to ( 164)FLS_PETHY no original description	0.0657231	-1.79938	0.254915	-1.37923	0.165363	-1.80364	0.880343	1.04243	0.785575	1.06565	0.249759	1.35998	0.698455	1.06313	4.43678	0.211449	0.082736	4.50071	0.271394	0.267033	4.17061	0.303182	0.262896	3.03132	-0.636054	0.15214	3.41212	-0.192471	0.191526	3.00338	-0.547733	0.0703119	AT4G10500	PF03171
11775831	Glyma01g03130	Glyma.01G025600	AT1G12970.1|Symbols:PIRL3|plant intracellular ras group-related LRR 3|chr1:4423727-4425632 FORWARD LENGTH=464	protein autophosphorylation	protein serine/threonine kinase activity	NA	moderately similar to ( 400)AT1G12970| Symbols: | leucine-rich repeat family protein | chr1:4423725-4425630 FORWARD no original description	0.394982	1.17992	0.612458	1.08292	0.85406	-1.06952	0.902811	1.0328	0.675082	1.09159	0.656968	-1.05498	0.514064	-1.15607	7.19111	-0.109273	0.189339	7.39708	-0.0627181	0.17893	7.03224	0.0171566	0.173263	7.11993	0.129421	0.0861605	6.8259	0.0522065	0.0862581	6.6306	-0.0798057	0.23085	AT1G12970	PF00560
11775836	Glyma01g03140	Glyma.01G025700	NA	NA	NA	NA	no original description	0.552936	1.24566	0.37905	-1.2327	0.467825	-1.42515	0.124546	2.46714	0.254488	1.73088	0.116842	1.60671	0.917691	-1.02564	3.73669	-0.418255	0.389285	5.06349	0.884586	0.233552	4.16269	0.37325	0.379427	3.48978	-0.101342	0.113582	4.07957	0.582768	0.180871	3.32438	-0.137867	0.195381
11775840	Glyma01g03150	Glyma.01G025800	AT3G26510.4|Symbols:|Octicosapeptide/Phox/Bem1p family protein|chr3:9711886-9712588 REVERSE LENGTH=196	biological process	protein binding	nucleus	weakly similar to ( 148)AT3G26510| Symbols: | octicosapeptide/Phox/Bem1p (PB1) domain-containing protein | chr3:9713123-9713779 REVERSE no original description	0.448041	1.42532	0.85914	-1.04479	0.121319	-1.38047	0.711067	-1.1236	0.0823953	-1.64044	0.290336	-1.67322	0.0754776	-3.22773	8.82893	0.222406	0.217646	8.84847	0.0542803	0.276443	7.9038	-0.491674	0.0568758	9.07818	0.733688	0.457419	8.17463	-0.00893911	0.0743473	7.15369	-0.95683	0.102102	AT3G48240	PF00564
11775847	Glyma01g03160	Glyma.01G026000	AT1G70610.1|Symbols:ATTAP1, TAP1|transporter associated with antigen processing protein 1|chr1:26622086-26626331 FORWARD LENGTH=700	chlorophyll catabolic process; "iron ion homeostasis"; "response to iron ion"; "response to reactive oxygen species"; "transmembrane transport"; "transport"	ATP binding; "ATPase activity"; "ATPase activity, coupled to transmembrane movement of substances"; "nucleoside-triphosphatase activity"; "nucleotide binding"; "transporter activity"	chloroplast; "chloroplast envelope"; "integral to membrane"	highly similar to ( 937)AT1G70610| Symbols: ATTAP1 | ATTAP1 (Arabidopsis thaliana transporter associated with antigen processing protein 1); ATPase, coupled to transmembrane movement of substances | chr1:26625749-26629994 FORWARDmoderately similar to ( 243)MDR_ORYSA no original description	0.500753	1.18211	0.488158	-1.4511	0.575276	-1.21696	0.378032	1.45971	0.562837	1.15967	0.782553	-1.17515	0.371354	-1.24051	3.82094	-0.168278	0.219966	4.35669	0.377399	0.416845	3.65989	0.045441	0.229605	3.50375	0.0730921	0.158607	3.21193	-0.159747	0.538194	3.07377	-0.237843	0.209285	AT1G70610	PF00005,PF00664
11765427	Glyma01g03180	Glyma.01G026100	AT1G70600.1|Symbols:|Ribosomal protein L18e/L15 superfamily protein|chr1:26621168-26621608 REVERSE LENGTH=146	translation	structural constituent of ribosome	cytoplasm; "cytosol"; "cytosolic large ribosomal subunit"; "cytosolic ribosome"; "intracellular"; "membrane"; "plasmodesma"; "ribosome"	moderately similar to ( 208)AT1G70600| Symbols: | 60S ribosomal protein L27A (RPL27aC) | chr1:26624831-26625271 REVERSE no original description	0.135529	1.40357	0.784146	1.06989	0.162449	1.39585	0.15385	1.32354	0.168612	1.3218	0.982579	1.00888	0.0796897	1.31453	4.67675	-0.398738	0.1434	5.10608	0.00566355	0.083432	4.72149	0.00376511	0.148313	4.62988	0.0903654	0.10851	4.51164	0.10312	0.284784	4.83356	0.484913	0.0335937	AT1G70600	PF00828
11775870	Glyma01g03190	Glyma.01G026200	AT3G26590.1|Symbols:|MATE efflux family protein|chr3:9761927-9765259 REVERSE LENGTH=500	drug transmembrane transport; "transmembrane transport"	antiporter activity; "drug transmembrane transporter activity"; "transporter activity"	membrane; "plasma membrane"; "vacuolar membrane"; "vacuole"	moderately similar to ( 466)AT3G26590| Symbols: | MATE efflux family protein | chr3:9763164-9766496 REVERSE no original description	0.104247	-1.46816	0.0850343	-1.2148	0.871054	-1.05679	0.0884225	-1.32581	0.198316	-1.40534	0.542294	-1.09701	0.938733	-1.01157	12.1373	0.522656	0.102662	11.9534	0.11578	0.0274874	11.6118	0.0317373	0.261457	11.4716	-0.0313578	0.131326	11.1927	-0.16494	0.0860817	11.3444	-0.0479511	0.0375029	AT3G26590	PF01554
11765441	Glyma01g03210	Glyma.01G026400	AT3G26600.1|Symbols:ARO4|armadillo repeat only 4|chr3:9769889-9771736 FORWARD LENGTH=615	biological process	NA	plasmodesma	highly similar to ( 654)AT3G26600| Symbols: | armadillo/beta-catenin repeat family protein | chr3:9771126-9772973 FORWARD no original description	0.623682	1.13995	0.537449	1.14767	0.169098	1.17178	0.910159	-1.03432	0.270678	-1.17856	0.938939	-1.02737	0.536299	-1.14655	5.57962	-0.0184116	0.164716	5.59556	-0.0670969	0.242578	5.00285	-0.255432	0.0447331	5.28572	0.170564	0.237032	5.0613	0.13161	0.146637	4.86898	-0.0267342	0.0594267	AT3G26600
11775879	Glyma01g03220	Glyma.01G026500	AT1G70590.1|Symbols:|F-box family protein|chr1:26618403-26620159 FORWARD LENGTH=351	Golgi vesicle transport; "biological process"; "cellular membrane fusion"; "response to chitin"	NA	NA	moderately similar to ( 375)AT1G70590| Symbols: | F-box family protein | chr1:26622066-26623822 FORWARD no original description	0.645433	-1.34736	0.17147	-2.46508	0.998874	-1.0024	0.347051	1.72919	0.532187	-1.58622	0.954167	-1.05805	0.743223	-1.18011	5.24588	0.195066	0.624649	6.08791	0.985164	0.0983865	4.22932	-0.470524	0.672902	4.28216	-0.235066	0.310263	4.09855	-0.31647	0.689689	3.86945	-0.473984	0.426963	AT1G70590	PF08238
11775887	Glyma01g03240	Glyma.01G026600	AT5G40460.1|Symbols:|unknown protein; BEST Arabidopsis thaliana protein match is: unknown protein (TAIR:AT3G27630.1); Has 87 Blast hits to 87 proteins in 12 species: Archae - 0; Bacteria - 0; Metazoa - 0; Fungi - 0; Plants - 87; Viruses - 0; Other Eukaryotes - 0 (source: NCBI BLink).|chr5:16202465-16202803 FORWARD LENGTH=112	biological process; "jasmonic acid metabolic process"; "response to jasmonic acid stimulus"	protein binding	cellular component	no original description	0.385859	-1.24091	0.0608272	-2.06664	0.632381	-1.38888	0.578539	1.17302	0.154548	1.78876	0.1284	-1.41977	0.333665	1.59819	4.34511	-0.0655718	0.238844	4.57887	0.164655	0.2261	4.81896	0.773387	0.326837	3.47712	-0.376975	0.115102	2.95451	-0.882634	0.12498	3.99513	0.299461	0.50981	AT5G40460
11775890	Glyma01g03260	Glyma.01G026700	AT1G70580.4|Symbols:AOAT2, GGT2|alanine-2-oxoglutarate aminotransferase 2|chr1:26613222-26615845 FORWARD LENGTH=481	1-aminocyclopropane-1-carboxylate biosynthetic process; "biosynthetic process"; "myo-inositol hexakisphosphate biosynthetic process"; "photorespiration"	1-aminocyclopropane-1-carboxylate synthase activity; "L-alanine:2-oxoglutarate aminotransferase activity"; "alanine-glyoxylate transaminase activity"; "catalytic activity"; "glycine:2-oxoglutarate aminotransferase activity"; "pyridoxal phosphate binding"; "transferase activity"	chloroplast; "chloroplast stroma"; "cytoplasm"; "peroxisome"	highly similar to ( 874)AT1G70580| Symbols: GGT2, AOAT2 | AOAT2 (GLUTAMATE:GLYOXYLATE AMINOTRANSFERASE 2); alanine transaminase | chr1:26616885-26619508 FORWARDmoderately similar to ( 485)ALA2_HORVU no original description	0.741359	-1.09789	0.505655	-1.20859	0.737666	-1.27451	0.98008	1.00783	0.517388	1.30465	0.827478	-1.09227	0.793432	1.12385	4.98468	-0.0215786	0.21928	5.02489	-0.0103203	0.170611	5.01096	0.362081	0.461975	4.30017	-0.156312	0.197632	4.07291	-0.283645	0.318309	4.30413	0.0121412	0.409714	AT1G70580	PF00155
11765453	Glyma01g03270	Glyma.01G026800	AT1G10700.1|Symbols:PRS3|phosphoribosyl pyrophosphate (PRPP) synthase 3|chr1:3554157-3556274 FORWARD LENGTH=411	heme biosynthetic process; "nucleoside metabolic process"; "nucleotide biosynthetic process"	magnesium ion binding; "ribose phosphate diphosphokinase activity"	chloroplast	highly similar to ( 525)AT1G10700| Symbols: | ribose-phosphate pyrophosphokinase 3 / phosphoribosyl diphosphate synthetase 3 (PRS3) | chr1:3554158-3556275 FORWARDhighly similar to ( 543)KPRS3_SPIOL no original description	0.514944	-1.26244	0.404402	-1.35255	0.304462	1.55138	0.405757	-1.21345	0.13276	-1.92611	0.6189	-1.30007	0.963566	1.01683	6.01662	0.328567	0.240022	5.83509	0.0494555	0.0973361	4.7615	-0.617121	0.333616	5.23133	-0.00764624	0.308698	4.68187	-0.386231	0.441882	5.03339	0.0164277	0.0734808	AT1G10700	PF00156
11775912	Glyma01g03310	Glyma.01G027000	AT4G08770.1|Symbols:Prx37|Peroxidase superfamily protein|chr4:5598259-5600262 REVERSE LENGTH=346	defense response to bacterium; "indoleacetic acid biosynthetic process"; "negative regulation of growth"; "oxidation-reduction process"; "response to oxidative stress"	heme binding; "peroxidase activity"	extracellular region; "vacuole"	moderately similar to ( 215)AT4G08770| Symbols: | peroxidase, putative | chr4:5598256-5600259 REVERSEweakly similar to ( 194)PER2_ARAHY no original description	0.353561	1.29462	0.552117	1.18053	0.127097	1.41423	0.915509	1.04365	0.754094	-1.0713	0.850436	-1.05077	0.92129	1.01969	3.68148	-0.203256	0.240939	3.68488	-0.141624	0.309809	3.20759	-0.302618	0.102689	3.50741	0.169267	0.164218	3.3773	0.0978157	0.171299	3.40009	0.197399	0.0809832	AT4G08770	PF00141
11765482	Glyma01g03330	Glyma.01G027300	AT1G60780.1|Symbols:HAP13|Clathrin adaptor complexes medium subunit family protein|chr1:22369289-22371885 REVERSE LENGTH=428	intracellular protein transport; "transport"; "vesicle-mediated transport"	NA	clathrin adaptor complex; "clathrin vesicle coat"; "cytosol"	highly similar to ( 582)AT1G60780| Symbols: | clathrin adaptor complexes medium subunit family protein | chr1:22372954-22375550 REVERSE no original description	0.54542	-1.18348	0.829995	1.03487	0.444384	-1.16524	0.205384	-1.46651	0.562525	-1.15447	0.399864	-1.1974	0.403216	-1.13668	7.24796	0.31508	0.276519	6.86237	-0.237308	0.0713988	6.75752	0.107847	0.135669	6.68161	0.0720457	0.12846	6.18996	-0.187854	0.174327	6.21845	-0.112775	0.109035	AT1G60780	PF01217,PF00928
11775917	Glyma01g03340	Glyma.01G027400	AT1G70560.1|Symbols:WEI8, TAA1, SAV3|tryptophan aminotransferase of Arabidopsis 1|chr1:26604894-26607319 FORWARD LENGTH=391	cotyledon development; "cotyledon vascular tissue pattern formation"; "defense response to bacterium"; "embryo development ending in seed dormancy"; "flower development"; "gynoecium development"; "indoleacetic acid biosynthetic process"; "leaf development"; "maintenance of root meristem identity"; "phloem or xylem histogenesis"; "positive gravitropism"; "primary root development"; "response to et…	L-alanine:2-oxoglutarate aminotransferase activity; "L-glutamine:2-oxoglutarate aminotransferase activity"; "L-leucine:2-oxoglutarate aminotransferase activity"; "L-methionine:2-oxoglutarate aminotransferase activity"; "L-phenylalanine:2-oxoglutarate aminotransferase activity"; "L-phenylalanine:pyruvate aminotransferase activity"; "L-tryptophan:2-oxoglutarate aminotransferase activity"; "L-trypto…	cytoplasm; "nucleus"	moderately similar to ( 421)AT1G70560| Symbols: | alliinase C-terminal domain-containing protein | chr1:26608557-26610982 FORWARD no original description	0.914677	1.03917	0.107597	1.22995	0.962603	1.01588	0.938112	1.01589	0.255836	1.32992	0.521879	1.2024	0.335948	1.30011	3.56758	-0.236017	0.170038	3.53575	-0.213277	0.0937472	3.62686	0.17532	0.226966	3.11198	-0.180584	0.289891	3.29895	0.0853289	0.0680141	3.32593	0.198049	0.0489011	AT1G70560	PF04864
11775929	Glyma01g03360	Glyma.01G027500	AT1G10740.4|Symbols:|alpha/beta-Hydrolases superfamily protein|chr1:3568343-3570466 REVERSE LENGTH=473	glycerol biosynthetic process	NA	extracellular region	highly similar to ( 556)AT1G10740| Symbols: | similar to unknown protein [Arabidopsis thaliana] (TAIR:AT1G23330.1); similar to unnamed protein product [Vitis vinifera] (GB:CAO42648.1); contains domain SSF53474 (SSF53474); contains domain G3DSA:3.40.50.1820 (G3DSA:3.40.50.1820) | chr1:3568613-3570467 REVERSE no original description	0.232646	-1.43245	0.624734	-1.24186	0.771122	-1.15881	0.57271	1.16873	0.128867	1.67024	0.571708	1.34809	0.123885	2.06465	6.31398	-0.178982	0.040366	6.65748	0.0459558	0.313906	6.72453	0.561077	0.313107	5.36022	-0.697468	0.286242	5.62357	-0.266551	0.462043	6.18963	0.348429	0.284477	AT1G10740
11775944	Glyma01g03380	Glyma.01G027700	AT2G44820.1|Symbols:|unknown protein; Has 70 Blast hits to 70 proteins in 25 species: Archae - 0; Bacteria - 0; Metazoa - 9; Fungi - 4; Plants - 47; Viruses - 0; Other Eukaryotes - 10 (source: NCBI BLink).|chr2:18484690-18485517 FORWARD LENGTH=194	biological process	molecular function	cellular component	very weakly similar to (88.2)AT2G44820| Symbols: | similar to unnamed protein product [Vitis vinifera] (GB:CAO67279.1) | chr2:18491765-18492592 FORWARD no original description	0.140702	1.32153	0.141661	1.46759	0.479442	1.19387	0.722231	-1.07997	0.153971	1.20048	0.895508	1.02829	0.717051	1.08451	6.96793	-0.281175	0.0914873	7.00895	-0.392164	0.223368	6.92912	-0.0175635	0.0880173	7.03721	0.121033	0.12271	6.87414	0.161283	0.133147	6.89222	0.23808	0.20148	AT2G44820
11775951	Glyma01g03390	Glyma.01G027800	AT1G70550.2|Symbols:|Protein of Unknown Function (DUF239)|chr1:26597675-26599888 FORWARD LENGTH=410	biological process; "cytokinin mediated signaling pathway"; "glucuronoxylan metabolic process"; "xylan biosynthetic process"	NA	extracellular region; "mitochondrion"	highly similar to ( 621)AT1G70550| Symbols: | similar to unknown protein [Arabidopsis thaliana] (TAIR:AT1G23340.1); similar to unknown protein [Arabidopsis thaliana] (TAIR:AT1G10750.1); similar to unknown protein [Arabidopsis thaliana] (TAIR:AT1G23340.2); similar to hypothetical protein [Vitis vinifera] (GB:CAN78442.1); similar to putative carboxyl-terminal proteinase [Gossypium hirsutum] (GB:AAK…	0.197634	-1.11947	0.416148	1.13105	0.754337	1.12099	0.124932	-1.32637	0.246	-1.33751	0.76191	-1.04754	0.649803	-1.06581	4.50267	0.217232	0.028462	4.06245	-0.190252	0.139602	3.71675	-0.202313	0.279129	3.78335	0.0544146	0.0750682	3.64203	-0.0125897	0.128616	3.54686	-0.0375362	0.131775	AT1G70550	PF03080
11775962	Glyma01g03400	Glyma.01G027900	AT3G26610.1|Symbols:|Pectin lyase-like superfamily protein|chr3:9777025-9780267 FORWARD LENGTH=470	carbohydrate metabolic process	polygalacturonase activity	extracellular region	highly similar to ( 539)AT3G26610| Symbols: | polygalacturonase, putative / pectinase, putative | chr3:9778262-9781504 FORWARDmoderately similar to ( 238)PGLR_ACTCH no original description	0.247829	-1.71526	0.809967	-1.08996	0.891318	-1.07639	0.169815	-1.87595	0.486796	-1.3483	0.714143	-1.19207	0.53944	1.18188	3.5484	0.630409	0.36041	2.50032	-0.277209	0.179725	2.73192	0.199269	0.39539	2.29768	-0.148016	0.277757	2.11262	-0.401487	0.387123	2.40797	0.0930673	0.116468	AT3G26610	PF00295
11765499	Glyma01g03410	Glyma.01G028000	AT1G70530.1|Symbols:CRK3|cysteine-rich RLK (RECEPTOR-like protein kinase) 3|chr1:26588750-26591379 REVERSE LENGTH=646	protein phosphorylation; "regulation of defense response"; "systemic acquired resistance"	ATP binding; "kinase activity"; "protein kinase activity"; "protein serine/threonine kinase activity"; "transferase activity, transferring phosphorus-containing groups"	extracellular region; "plasma membrane"	moderately similar to ( 351)AT1G70530| Symbols: | protein kinase family protein | chr1:26592413-26595042 REVERSEvery weakly similar to (98.6)NORK_MEDTR no original description	0.352625	-1.14232	0.959022	1.01603	0.992305	1.00692	0.696076	-1.04828	0.988259	-1.00372	0.779596	1.10718	0.702949	1.14597	2.62521	0.0537689	0.0643168	2.5212	-0.0142615	0.119437	2.28327	0.048411	0.244128	2.07184	-0.138203	0.13535	2.25527	0.00868619	0.322303	2.17128	0.0583626	0.353771	AT1G70530	PF01657,PF07714
11765513	Glyma01g03420	Glyma.01G028100	AT1G70520.1|Symbols:CRK2|cysteine-rich RLK (RECEPTOR-like protein kinase) 2|chr1:26584888-26587334 REVERSE LENGTH=649	oligopeptide transport; "protein autophosphorylation"; "protein folding"; "protein phosphorylation"; "response to endoplasmic reticulum stress"; "response to heat"; "response to high light intensity"; "response to hydrogen peroxide"; "response to ozone"	ATP binding; "kinase activity"; "protein kinase activity"; "protein serine/threonine kinase activity"; "transferase activity, transferring phosphorus-containing groups"	extracellular region; "plasma membrane"; "plasmodesma"	highly similar to ( 863)AT1G70520| Symbols: | protein kinase family protein | chr1:26588551-26590997 REVERSEweakly similar to ( 200)NORK_MEDTR no original description	0.27416	-1.22264	0.134279	-1.37237	0.961602	-1.02589	0.431341	-1.13307	0.168538	-1.38215	0.282371	-1.27183	0.627265	-1.15973	5.99413	0.320616	0.11648	5.89964	0.140377	0.134846	5.19872	-0.146297	0.209009	5.24036	0.0306115	0.141898	4.72396	-0.316295	0.156561	4.80581	-0.183171	0.301158	AT1G70520	PF01657,PF00069
11775971	Glyma01g03430	Glyma.01G028200	AT1G23360.1|Symbols:MENG|S-adenosyl-L-methionine-dependent methyltransferases superfamily protein|chr1:8295421-8296893 REVERSE LENGTH=261	phylloquinone biosynthetic process	2-phytyl-1,4-naphthoquinone methyltransferase activity; "methyltransferase activity"	chloroplast; "mitochondrion"	moderately similar to ( 340)AT1G23360| Symbols: | UbiE/COQ5 methyltransferase family protein | chr1:8295410-8296328 REVERSE no original description	0.942109	1.03524	0.537676	-1.07476	0.811915	1.07873	0.984357	1.00706	0.908153	-1.03225	0.770811	-1.10484	0.984408	1.00945	2.79866	0.0586796	0.284592	2.72827	0.068834	0.134789	2.37023	0.0128858	0.0864813	2.35778	0.108651	0.325686	2.29362	-0.035183	0.0623044	2.31283	0.122215	0.244975	AT1G23360	PF01209
11775981	Glyma01g03450	Glyma.01G028300	AT1G23380.1|Symbols:KNAT6, KNAT6L, KNAT6S|KNOTTED1-like homeobox gene 6|chr1:8297499-8302492 REVERSE LENGTH=327	determination of bilateral symmetry; "fatty acid catabolic process"; "meristem initiation"; "meristem maintenance"; "organ development"; "regulation of transcription, DNA-dependent"	DNA binding; "sequence-specific DNA binding"; "sequence-specific DNA binding transcription factor activity"	nucleus	moderately similar to ( 352)AT1G23380| Symbols: KNAT6L, KNAT6S, KNAT6 | KNAT6 (Knotted-like Arabidopsis thaliana 6); DNA binding / transcription factor | chr1:8297488-8302481 REVERSEmoderately similar to ( 229)HSBH1_SOYBN no original description	0.482833	1.24629	0.282294	1.22455	0.957591	-1.02351	0.623712	1.07891	0.969027	1.00919	0.891313	1.06009	0.505719	-1.26396	3.23111	-0.10227	0.166646	3.29441	0.00730642	0.0577322	2.87586	-0.0890663	0.16826	3.02922	0.215368	0.298132	3.0854	0.299559	0.215729	2.61232	-0.122586	0.252046	AT1G23380	PF03789,PF03790,PF00046,PF03791
11765532	Glyma01g03470	Glyma.01G028500	NA	NA	NA	NA	weakly similar to ( 166)NO36A_SOYBN no original description	0.909294	1.06326	0.663969	-1.29154	0.961186	1.08936	0.862156	-1.12032	0.387788	-1.55883	0.452608	-1.53847	0.69972	-1.52147	7.18082	0.226986	0.410959	7.17214	0.0630806	0.530551	6.26987	-0.413473	0.46788	6.93965	0.315476	0.291784	6.09996	-0.306016	0.511954	6.06722	-0.289991	1.11744
11775988	Glyma01g03480	Glyma.01G028600	AT1G60790.1|Symbols:TBL2|Plant protein of unknown function (DUF828)|chr1:22380193-22382216 REVERSE LENGTH=541	biological process	NA	NA	highly similar to ( 563)AT1G60790| Symbols: | similar to unknown protein [Arabidopsis thaliana] (TAIR:AT5G06700.1); similar to unnamed protein product [Vitis vinifera] (GB:CAO66110.1); contains InterPro domain Protein of unknown function DUF231, plant (InterPro:IPR004253) | chr1:22383858-22385881 REVERSE no original description	0.794396	1.1388	0.333828	-1.76851	0.99689	1.00336	0.871687	-1.07229	0.643322	1.19981	0.325338	-2.15957	0.923052	1.05712	4.80212	0.0882128	0.243017	4.71076	-0.0124787	0.365827	4.70819	0.351024	0.420672	4.46633	0.275728	0.445432	3.25741	-0.835015	0.620159	4.35228	0.355869	0.292155	AT1G60790	PF03005
11775996	Glyma01g03490	Glyma.01G028700	AT1G60800.1|Symbols:NIK3|NSP-interacting kinase 3|chr1:22383601-22386931 REVERSE LENGTH=632	anther development; "microtubule nucleation"; "protein phosphorylation"; "regulation of meristem growth"	ATP binding; "kinase activity"; "protein kinase activity"; "protein serine/threonine kinase activity"; "transferase activity, transferring phosphorus-containing groups"	extracellular region; "plasma membrane"	highly similar to ( 906)AT1G60800| Symbols: NIK3 | NIK3 (NSP-INTERACTING KINASE 3); kinase | chr1:22387266-22390596 REVERSEmoderately similar to ( 266)PSKR_DAUCA no original description	0.151263	-1.81304	0.117406	-2.03896	0.131308	-1.51875	0.587088	-1.21543	0.11515	-1.51364	0.383145	-1.36688	0.386769	-1.26795	5.82161	0.697538	0.214765	5.60385	0.416069	0.35064	4.89598	0.0995115	0.0971506	4.45331	-0.160871	0.270681	3.89758	-0.611762	0.237143	3.9382	-0.503373	0.130163	AT1G60800	PF00069,PF00560,PF08263
11776012	Glyma01g03500	Glyma.01G028800	AT1G23390.1|Symbols:|Kelch repeat-containing F-box family protein|chr1:8309449-8310633 REVERSE LENGTH=394	biological process	molecular function	nucleus	moderately similar to ( 236)AT1G23390| Symbols: | kelch repeat-containing F-box family protein | chr1:8309438-8310622 REVERSE no original description	0.274447	1.38109	0.06552	1.2731	0.142223	1.67866	0.0615399	1.64717	0.075139	1.67639	0.202901	1.51838	0.0778049	2.03758	7.3456	-0.713538	0.107828	8.20658	0.00645065	0.0647507	7.81846	0.0318206	0.191937	7.51963	-0.247731	0.274715	7.92869	0.3548	0.0649897	8.31811	0.779126	0.0947988	AT1G23390	PF00646
11776023	Glyma01g03530	Glyma.01G028900	AT1G10670.4|Symbols:ACLA-1|ATP-citrate lyase A-1|chr1:3535787-3538098 FORWARD LENGTH=423	Golgi vesicle transport; "acetyl-CoA biosynthetic process"; "acetyl-CoA metabolic process"; "aging"; "anthocyanin accumulation in tissues in response to UV light"; "carotenoid biosynthetic process"; "cell tip growth"; "cell wall organization"; "cellulose biosynthetic process"; "chlorophyll biosynthetic process"; "cysteine biosynthetic process"; "fatty acid biosynthetic process"; "leaf development…	ATP binding; "ATP citrate synthase activity"; "ligase activity"	citrate lyase complex; "cytoplasm"; "cytosol"	highly similar to ( 731)AT1G10670| Symbols: ACLA-1 | ACLA-1 (ATP-citrate lyase A-1) | chr1:3535788-3538099 FORWARD no original description	0.183034	1.4604	0.186243	1.54363	0.611142	1.42209	0.75996	1.06826	0.381586	1.54466	0.744772	1.12914	0.169016	1.50414	8.03829	-0.530309	0.0765823	8.30541	-0.435042	0.224337	8.42946	0.0969823	0.595756	8.32377	0.0160542	0.242746	8.31473	0.191281	0.274627	8.7026	0.604993	0.139815	AT1G10670	PF08442
11765536	Glyma01g03540	Glyma.01G029000	AT5G05670.1|Symbols:|signal recognition particle binding|chr5:1695916-1697534 REVERSE LENGTH=260	determination of bilateral symmetry; "double-strand break repair"; "embryo sac egg cell differentiation"; "floral organ formation"; "heterochromatin assembly"; "histone modification"; "meiotic DNA double-strand break formation"; "meiotic chromosome segregation"; "meristem initiation"; "mitotic recombination"; "polarity specification of adaxial/abaxial axis"; "positive regulation of cell cycle"; "…	GTP binding; "signal recognition particle binding"	cytoplasm; "endoplasmic reticulum"; "intracellular"; "plasma membrane"	moderately similar to ( 350)AT5G05670| Symbols: | signal recognition particle binding | chr5:1695917-1697535 REVERSE no original description	0.958433	1.01305	0.283041	1.13019	0.559936	1.14002	0.452195	-1.09947	0.979234	1.00549	0.959389	1.01471	0.513843	1.13152	8.64086	-0.034282	0.117703	8.67329	-0.171092	0.0807625	8.42537	-0.0263812	0.177112	8.41673	-0.015583	0.188666	8.24099	0.00547949	0.10853	8.37156	0.162681	0.0918136	AT5G05670	PF09439
11776038	Glyma01g03550	Glyma.01G029100	AT1G10660.1|Symbols:|unknown protein; LOCATED IN: endomembrane system; EXPRESSED IN: 24 plant structures; EXPRESSED DURING: 15 growth stages; BEST Arabidopsis thaliana protein match is: unknown protein (TAIR:AT5G62960.1); Has 155 Blast hits to 154 proteins in 22 species: Archae - 0; Bacteria - 0; Metazoa - 10; Fungi - 4; Plants - 139; Viruses - 0; Other Eukaryotes - 2 (source: NCBI BLink).|chr1:3…	biological process	molecular function	cellular component	moderately similar to ( 344)AT1G10660| Symbols: | similar to unknown protein [Arabidopsis thaliana] (TAIR:AT5G62960.1); similar to unnamed protein product [Vitis vinifera] (GB:CAO64308.1) | chr1:3533010-3534782 FORWARD no original description	0.359123	1.22336	0.15783	1.37772	0.226259	1.19868	0.19023	1.46408	0.131722	1.40983	0.0943607	1.6488	0.0850282	1.38138	8.34551	-0.524574	0.208184	9.04818	0.0254224	0.167852	8.62483	-0.0290562	0.050352	8.3908	-0.233719	0.100234	8.94466	0.487701	0.163451	8.63702	0.232388	0.0972434	AT1G10660
11765545	Glyma01g03570	Glyma.01G029200	AT1G23410.1|Symbols:|Ribosomal protein S27a / Ubiquitin family protein|chr1:8314940-8315410 FORWARD LENGTH=156	cell wall pectin metabolic process; "chromatin silencing"; "histone H3-K9 methylation"; "nucleotide biosynthetic process"; "plant-type cell wall cellulose metabolic process"; "protein ubiquitination involved in ubiquitin-dependent protein catabolic process"; "translation"	structural constituent of ribosome	Golgi apparatus; "cytosolic small ribosomal subunit"; "intracellular"; "plasma membrane"; "plasmodesma"; "ribosome"	moderately similar to ( 245)AT2G47110| Symbols: UBQ6 | UBQ6 (ubiquitin 6); protein binding | chr2:19351771-19352244 FORWARDweakly similar to ( 147)UBIQ_WHEAT no original description	0.228576	-1.30501	0.277206	-1.40651	0.997592	-1.00415	0.934941	-1.02313	0.423029	-1.67196	0.777373	-1.1027	0.216709	-1.2865	6.76657	0.348826	0.0943517	6.86939	0.315839	0.250777	5.74443	-0.392711	0.78083	6.00288	-0.0352389	0.189056	5.64928	-0.176278	0.273583	5.37793	-0.398688	0.080118	AT1G23410	PF00240,PF01599
11765549	Glyma01g03580	Glyma.01G029300	AT1G23420.1|Symbols:INO|Plant-specific transcription factor YABBY family protein|chr1:8317423-8319104 FORWARD LENGTH=231	chromatin assembly or disassembly; "ovule development"; "polarity specification of adaxial/abaxial axis"	protein binding; "sequence-specific DNA binding transcription factor activity"	nucleus	weakly similar to ( 177)AT1G23420| Symbols: INO | INO (INNER NO OUTER); transcription factor | chr1:8317412-8319093 FORWARDvery weakly similar to ( 100)YAB1_ORYSA no original description	0.575055	-1.12277	0.911275	1.04429	0.675698	1.1318	0.873012	-1.04174	0.530619	-1.08515	0.784123	1.12552	0.563657	1.17104	2.84419	0.00578427	0.113387	2.74137	-0.053209	0.234702	2.36959	-0.112114	0.115657	2.24063	-0.161278	0.194885	2.46466	0.00931883	0.364772	2.37322	0.0665103	0.231132	AT1G23420	PF04690
11776050	Glyma01g03590	Glyma.01G029400	AT1G61700.1|Symbols:|RNA polymerases N / 8 kDa subunit|chr1:22787105-22788112 FORWARD LENGTH=71	transcription, DNA-dependent	DNA-directed RNA polymerase activity; "DNA binding"; "zinc ion binding"	nucleus	weakly similar to ( 136)AT1G61700| Symbols: | DNA-directed RNA polymerase II, putative (RPB10) | chr1:22790770-22791777 FORWARDweakly similar to ( 127)RPB10_BRANA no original description	0.885822	1.02162	0.931806	-1.02053	0.78222	-1.18467	0.888086	1.03455	0.386244	1.37882	0.974918	-1.00777	0.6112	1.13925	6.96185	-0.0463394	0.140017	7.15601	0.00266981	0.196472	7.11675	0.417092	0.426691	6.65231	-0.015485	0.0330418	6.41821	-0.0266455	0.178463	6.57288	0.172602	0.278703	AT1G61700	PF01194
11765558	Glyma01g03600	Glyma.01G029500	AT1G10650.1|Symbols:|SBP (S-ribonuclease binding protein) family protein|chr1:3524122-3525318 REVERSE LENGTH=339	biological process	zinc ion binding	cytoplasm	moderately similar to ( 330)AT1G10650| Symbols: | protein binding / zinc ion binding | chr1:3524123-3525061 REVERSE no original description	0.832703	1.07217	0.238685	-1.54665	0.572166	-1.15657	0.53977	-1.27148	0.517982	-1.17118	0.0992764	-2.10845	0.173195	-1.45232	6.70717	0.257218	0.282855	6.50321	-0.0892852	0.347932	6.1871	0.0292506	0.111986	6.46053	0.357755	0.168236	5.15372	-0.71843	0.244436	5.64033	-0.180601	0.198572	AT1G10650
11765566	Glyma01g03610	Glyma.01G029600	AT2G46290.1|Symbols:|Transducin/WD40 repeat-like superfamily protein|chr2:19005910-19007797 REVERSE LENGTH=355	NA	nucleotide binding	CUL4-RING ubiquitin ligase complex; "cytoplasm"; "plasmodesma"	highly similar to ( 564)AT2G46290| Symbols: | eukaryotic translation initiation factor 3 subunit 2, putative / eIF-3 beta, putative / eIF3i, putative | chr2:19012983-19014870 REVERSE no original description	0.795134	-1.03645	0.85955	1.05678	0.605413	1.06323	0.81328	-1.06238	0.787829	1.03919	0.929057	1.03099	0.0649327	1.14518	8.70714	-0.023633	0.139241	8.79889	-0.110934	0.235323	8.55839	0.0318292	0.0946756	8.42509	-0.0752805	0.0174043	8.28096	-0.0312545	0.27501	8.39428	0.120289	0.0455461	AT2G46290	PF00400
11765582	Glyma01g03650	Glyma.01G029800	AT5G14670.1|Symbols:ATARFA1B, ARFA1B|ADP-ribosylation factor A1B|chr5:4729319-4730495 FORWARD LENGTH=188	N-terminal protein myristoylation; "small GTPase mediated signal transduction"	GTP binding; "phospholipase activator activity"	Golgi apparatus; "intracellular"	moderately similar to ( 307)AT1G70490| Symbols: ATARFA1D | ATARFA1D | chr1:26567825-26568815 REVERSEmoderately similar to ( 307)ARF_VIGUN no original description	0.401845	1.19138	0.103026	1.24604	0.412716	1.2081	0.44814	-1.12523	0.566231	1.09486	0.688388	-1.07587	0.612474	1.11023	6.36504	-0.144446	0.15054	6.30936	-0.314669	0.0907798	6.17334	-0.0137024	0.125636	6.2237	0.108187	0.165651	5.8984	0.00267712	0.0761685	6.11406	0.259041	0.154083	AT5G14670	PF00025
11765593	Glyma01g03670	Glyma.01G030000	AT1G23530.1|Symbols:|unknown protein; BEST Arabidopsis thaliana protein match is: unknown protein (TAIR:AT1G70470.1); Has 38 Blast hits to 38 proteins in 12 species: Archae - 0; Bacteria - 0; Metazoa - 0; Fungi - 0; Plants - 37; Viruses - 0; Other Eukaryotes - 1 (source: NCBI BLink).|chr1:8345861-8346430 FORWARD LENGTH=189	biological process	molecular function	nucleus	no original description	0.155572	-1.51717	0.361723	-1.31077	0.817698	-1.05843	0.519165	-1.15665	0.689617	-1.0715	0.998762	1.00071	0.218238	1.33776	4.75392	0.23507	0.190463	4.54186	0.0251155	0.174204	4.30052	0.135439	0.0919914	3.59176	-0.366314	0.158873	3.52714	-0.365294	0.321951	3.86017	0.0535081	0.177793	AT1G23530
11776069	Glyma01g03690	Glyma.01G030200	AT1G23540.1|Symbols:IGI1, AtPERK12|Protein kinase superfamily protein|chr1:8346942-8349786 REVERSE LENGTH=720	cellular process involved in reproduction; "developmental process"; "pollen tube development"; "protein phosphorylation"; "regulation of unidimensional cell growth"	ATP binding; "kinase activity"; "protein kinase activity"; "protein serine/threonine kinase activity"; "protein tyrosine kinase activity"; "transferase activity, transferring phosphorus-containing groups"	plasma membrane	highly similar to ( 516)AT1G23540| Symbols: | protein kinase family protein | chr1:8346931-8349775 REVERSEmoderately similar to ( 253)NORK_MEDTR no original description	0.382869	-1.33105	0.385381	1.16633	0.362694	1.48175	0.234881	-1.25061	0.129829	-1.52744	0.543996	1.24136	0.50785	1.29123	3.975	0.209067	0.0988657	3.58524	-0.113565	0.157725	2.94617	-0.402052	0.24246	3.03627	-0.203501	0.334298	3.27109	0.108416	0.154047	3.24606	0.16525	0.267662	AT1G23540	PF07714
11765604	Glyma01g03700	Glyma.01G030300	AT1G70420.1|Symbols:|Protein of unknown function (DUF1645)|chr1:26539840-26540658 REVERSE LENGTH=272	response to karrikin	molecular function	nucleus	weakly similar to ( 150)AT1G70420| Symbols: | similar to unknown protein [Arabidopsis thaliana] (TAIR:AT1G23710.1); similar to unnamed protein product [Vitis vinifera] (GB:CAO66069.1); contains InterPro domain Protein of unknown function DUF1645 (InterPro:IPR012442) | chr1:26543503-26544321 REVERSE no original description	0.647485	1.423	0.129779	1.21183	0.983959	1.00609	0.286376	1.54554	0.170536	1.82147	0.705336	1.31619	0.713793	1.28781	7.08372	-0.741182	0.41341	7.83494	-0.113069	0.0985728	7.64695	0.123922	0.169697	7.28206	-0.23225	0.719936	7.46066	0.164122	0.0725154	7.36295	0.132674	0.0982359	AT1G70420	PF07816
11776080	Glyma01g03710	Glyma.01G030400	AT1G10600.1|Symbols:AMSH2|associated molecule with the SH3 domain of STAM 2|chr1:3503765-3505190 FORWARD LENGTH=223	ubiquitin-dependent protein catabolic process	molecular function	mitochondrion; "nucleus"	moderately similar to ( 302)AT1G10600| Symbols: | similar to mov34 family protein [Arabidopsis thaliana] (TAIR:AT1G48790.1); similar to unnamed protein product [Vitis vinifera] (GB:CAO66068.1); contains InterPro domain Mov34/MPN/PAD-1 (InterPro:IPR000555) | chr1:3503766-3505191 FORWARD no original description	0.160003	1.48633	0.180587	1.28139	0.693567	1.2748	0.373389	1.17917	0.417634	-1.38636	0.957548	1.01658	0.162365	-1.6164	6.95069	-0.0835956	0.0729415	7.32575	0.154177	0.189681	6.19715	-0.554899	0.48789	7.19506	0.488161	0.229408	7.0103	0.511884	0.0586837	6.20567	-0.204623	0.222996	AT1G10600	PF01398
11765608	Glyma01g03720	Glyma.01G030500	AT5G14740.2|Symbols:CA2, CA18, BETA CA2|carbonic anhydrase 2|chr5:4760536-4762382 FORWARD LENGTH=259	MAPK cascade; "carbon utilization"; "defense response, incompatible interaction"; "defense response to bacterium"; "defense response to fungus"; "detection of biotic stimulus"; "jasmonic acid mediated signaling pathway"; "methylglyoxal catabolic process to D-lactate"; "negative regulation of defense response"; "photosynthesis, light reaction"; "protein targeting to membrane"; "regulation of hydro…	carbonate dehydratase activity; "zinc ion binding"	apoplast; "chloroplast"; "chloroplast envelope"; "chloroplast stroma"; "chloroplast thylakoid membrane"; "cytoplasm"; "cytosol"	moderately similar to ( 379)AT5G14740| Symbols: CA18, BETA CA2, CA2 | CA2 (BETA CARBONIC ANHYDRASE 2) | chr5:4758260-4762318 FORWARDmoderately similar to ( 400)CAHC_TOBAC no original description	0.990533	1.00147	0.481056	-1.18004	0.609042	1.11822	0.962751	-1.01268	0.55208	-1.09353	0.363294	-1.19675	0.861786	1.02108	2.77462	0.0593417	0.0722771	2.71985	0.0411685	0.236487	2.27231	-0.0696466	0.172225	2.36343	0.0614595	0.0786263	2.15719	-0.197664	0.180207	2.29435	0.0915564	0.0874228	AT5G14740	PF00484
11776093	Glyma01g03730	Glyma.01G030600	AT1G23750.1|Symbols:|Nucleic acid-binding, OB-fold-like protein|chr1:8400638-8401171 FORWARD LENGTH=137	biological process	NA	NA	moderately similar to ( 210)AT1G23750| Symbols: | DNA-binding protein-related | chr1:8400627-8401160 FORWARD no original description	0.239413	-1.67482	0.0987859	-1.87983	0.402423	-1.37227	0.584414	-1.1656	0.207516	-1.44599	0.517907	-1.30828	0.673971	-1.18478	8.21363	0.677338	0.108316	8.17224	0.456262	0.301954	7.44772	0.145276	0.294418	7.20755	-0.0666685	0.410195	6.58852	-0.454338	0.127536	6.68153	-0.311293	0.134075	AT1G23750
11765623	Glyma01g03750	Glyma.01G030800	AT1G23750.1|Symbols:|Nucleic acid-binding, OB-fold-like protein|chr1:8400638-8401171 FORWARD LENGTH=137	biological process	NA	NA	moderately similar to ( 217)AT1G23750| Symbols: | DNA-binding protein-related | chr1:8400627-8401160 FORWARD no original description	0.620206	-1.12734	0.765472	1.06403	0.905065	1.06455	0.273542	-1.31219	0.630824	-1.16508	0.732303	-1.09392	0.918148	1.03007	8.90387	0.215007	0.155458	8.69546	-0.176969	0.20195	8.48185	-0.00542005	0.360605	8.50099	0.0420812	0.210573	8.18087	-0.087424	0.151852	8.32332	0.0848214	0.162781	AT1G23750
11765627	Glyma01g03760	Glyma.01G030900	AT1G70370.2|Symbols:PG2|polygalacturonase 2|chr1:26513003-26514998 REVERSE LENGTH=626	anther development; "anthocyanin accumulation in tissues in response to UV light"; "auxin polar transport"; "biological process"; "cell tip growth"; "cell wall organization"; "growth"; "multidimensional cell growth"; "pattern specification process"; "plant-type cell wall biogenesis"; "plant-type cell wall organization"; "polysaccharide biosynthetic process"; "polysaccharide catabolic process"; "r…	polygalacturonase activity	extracellular region	highly similar to ( 716)AT1G70370| Symbols: | BURP domain-containing protein / polygalacturonase, putative | chr1:26516666-26518661 REVERSE no original description	0.0835812	-2.02029	0.160391	-2.03908	0.888403	-1.0785	0.131215	1.45896	0.227063	-1.59384	0.490377	1.44552	0.455498	1.1753	6.48238	0.547788	0.158719	7.14292	1.09273	0.117381	5.50112	-0.124723	0.39365	5.01727	-0.466777	0.202004	5.39483	0.0648063	0.513872	5.04957	-0.233752	0.128075	AT1G70370	PF03181
11765637	Glyma01g03780	Glyma.01G031200	AT1G70350.1|Symbols:|unknown protein; Has 98 Blast hits to 98 proteins in 11 species: Archae - 0; Bacteria - 0; Metazoa - 0; Fungi - 0; Plants - 98; Viruses - 0; Other Eukaryotes - 0 (source: NCBI BLink).|chr1:26507341-26508262 REVERSE LENGTH=105	biological process	molecular function	plasma membrane	no original description	0.997208	1.00164	0.983216	-1.00606	0.245039	1.62545	0.875783	1.06618	0.263091	-1.55585	0.850355	1.05801	0.822585	1.04302	5.79992	-0.00757806	0.372504	5.97344	0.0848743	0.188749	4.84266	-0.645284	0.250966	5.34467	-0.00520817	0.0374644	5.23066	0.076151	0.267452	5.18086	0.0555523	0.185434	AT1G70350
11765641	Glyma01g03790	Glyma.01G031300	AT1G23790.1|Symbols:|Plant protein of unknown function (DUF936)|chr1:8410099-8411917 FORWARD LENGTH=518	biological process; "cell proliferation"; "cytokinesis by cell plate formation"; "microtubule cytoskeleton organization"; "petal formation"; "sepal formation"	molecular function	nucleus	moderately similar to ( 489)AT1G23790| Symbols: | similar to unknown protein [Arabidopsis thaliana] (TAIR:AT1G70340.1); similar to unnamed protein product [Vitis vinifera] (GB:CAO40888.1); contains InterPro domain Protein of unknown function DUF936, plant (InterPro:IPR010341) | chr1:8410088-8411906 FORWARD no original description	0.398182	1.08739	0.789021	1.03239	0.90175	1.06036	0.373208	-1.11705	0.853789	-1.05292	0.214993	-1.17656	0.687797	-1.07976	4.3566	0.0285408	0.0625269	4.17228	-0.131148	0.121246	3.92106	-0.0458556	0.309067	3.92087	0.149412	0.0858361	3.61047	-0.0851605	0.0763506	3.6556	0.0387038	0.184446	AT1G70340	PF06075
11765649	Glyma01g03810	Glyma.01G031400	AT1G60200.1|Symbols:|splicing factor PWI domain-containing protein / RNA recognition motif (RRM)-containing protein|chr1:22200882-22205241 REVERSE LENGTH=899	mRNA processing	nucleic acid binding; "nucleotide binding"	plasma membrane	moderately similar to ( 284)AT1G60200| Symbols: | splicing factor PWI domain-containing protein / RNA recognition motif (RRM)-containing protein | chr1:22204547-22208906 REVERSE no original description	0.153682	1.48443	0.670619	1.06636	0.0936973	1.29722	0.395764	1.143	0.0559225	-1.21726	0.411266	-1.21789	0.17761	-1.39293	8.27966	-0.130764	0.0631556	8.64017	0.0620597	0.16252	7.76638	-0.414398	0.0257682	8.58901	0.439145	0.223818	8.11856	0.154759	0.0961732	7.87467	-0.0389805	0.0723005	AT1G60200	PF01480,PF00076
11776101	Glyma01g03820	Glyma.01G031500	AT1G23800.1|Symbols:ALDH2B7, ALDH2B|aldehyde dehydrogenase 2B7|chr1:8412238-8414804 REVERSE LENGTH=534	hydrogen peroxide biosynthetic process; "metabolic process"; "oxidation-reduction process"; "protein desumoylation"; "vegetative to reproductive phase transition of meristem"	3-chloroallyl aldehyde dehydrogenase activity; "aldehyde dehydrogenase (NAD) activity"; "oxidoreductase activity"	chloroplast	highly similar to ( 872)AT1G23800| Symbols: ALDH2B, ALDH2B7 | ALDH2B7 (Aldehyde dehydrogenase 2B7); 3-chloroallyl aldehyde dehydrogenase/ aldehyde dehydrogenase (NAD) | chr1:8412227-8414793 REVERSEmoderately similar to ( 367)BADH_SPIOL no original description	0.921241	1.04562	0.105351	-1.25851	0.721995	-1.13247	0.0787819	2.04036	0.152738	1.70563	0.267748	1.55052	0.289741	1.44041	8.75821	-0.58507	0.221673	9.93359	0.443756	0.093191	9.35398	0.185237	0.294377	8.58908	-0.52071	0.359595	9.05649	0.112044	0.085112	8.92153	0.00576591	0.0624326	AT1G23800	PF00171
11765658	Glyma01g03830	Glyma.01G031700	AT1G23820.1|Symbols:SPDS1|spermidine synthase 1|chr1:8420278-8422724 FORWARD LENGTH=378	spermidine biosynthetic process	catalytic activity; "protein binding"; "spermidine synthase activity"	chloroplast; "cytosol"	highly similar to ( 526)AT1G23820| Symbols: SPDS1 | SPDS1 (SPERMIDINE SYNTHASE 1) | chr1:8420267-8422713 FORWARDhighly similar to ( 570)SPD1_PEA no original description	0.174132	1.50445	0.422335	-1.37975	0.772841	-1.22148	0.135549	1.84486	0.173144	1.81981	0.812764	-1.12516	0.985437	-1.00981	4.3578	-0.568409	0.212902	5.2662	0.315099	0.248503	4.84974	0.295379	0.397374	4.40017	0.0208317	0.157408	4.12797	-0.149304	0.438173	4.21104	0.00675201	0.419332	AT1G23820	PF01564
11765670	Glyma01g03850	Glyma.01G031800	AT1G70300.1|Symbols:KUP6|K+ uptake permease 6|chr1:26477993-26481233 REVERSE LENGTH=782	potassium ion transmembrane transport; "potassium ion transport"	potassium ion transmembrane transporter activity	membrane; "plasma membrane"	nearly identical (1126)AT1G70300| Symbols: KUP6 | KUP6 (K+ uptake permease 6); potassium ion transmembrane transporter | chr1:26481656-26484896 REVERSEhighly similar to ( 943)HAK9_ORYSA no original description	0.134931	-1.55971	0.567655	-1.3117	0.99805	1.00171	0.557449	1.09203	0.881126	-1.04054	0.673779	1.2985	0.203371	1.5015	6.69294	0.0669943	0.136983	6.94942	0.194009	0.103831	6.32928	0.0096639	0.26053	5.6545	-0.574281	0.190442	5.81194	-0.197434	0.593719	5.99799	0.0121223	0.25306	AT1G70300	PF02705
11765685	Glyma01g03870	Glyma.01G031900	AT1G23870.1|Symbols:ATTPS9, TPS9|trehalose-phosphatase/synthase 9|chr1:8432695-8435506 FORWARD LENGTH=867	metabolic process; "response to fructose stimulus"; "response to sucrose stimulus"; "trehalose biosynthetic process"	catalytic activity; "transferase activity, transferring glycosyl groups"; "trehalose-phosphatase activity"	nucleus	nearly identical (1358)AT1G23870| Symbols: TPS9, ATTPS9 | ATTPS9 (Arabidopsis thaliana trehalose-phosphatase/synthase 9); transferase, transferring glycosyl groups / trehalose-phosphatase | chr1:8432684-8435495 FORWARD no original description	0.0606635	1.42458	0.0717393	1.47802	0.481464	1.08644	0.439305	-1.07706	0.314114	1.08707	0.821821	-1.03812	0.125417	-1.2062	9.49664	-0.146997	0.0962557	9.55645	-0.2541	0.0491477	9.44779	-0.0265471	0.0155031	9.76446	0.36354	0.0260821	9.58519	0.309562	0.152045	9.31841	0.0930669	0.102154	AT1G23870	PF02358,PF00982
11765690	Glyma01g03880	Glyma.01G032000	AT1G70280.2|Symbols:|NHL domain-containing protein|chr1:26466086-26468471 REVERSE LENGTH=509	RNA splicing, via endonucleolytic cleavage and ligation; "biological process"; "methionine biosynthetic process"	molecular function	extracellular region; "nucleus"	highly similar to ( 528)AT1G70280| Symbols: | NHL repeat-containing protein | chr1:26469749-26472134 REVERSE no original description	0.203955	-2.04888	0.123349	-2.27172	0.800026	-1.14192	0.777486	-1.13387	0.139796	-2.13473	0.668432	-1.25719	0.690593	-1.18977	6.46873	1.00017	0.371018	6.41505	0.818922	0.313156	5.08143	-0.0938797	0.323903	4.98312	-0.0346615	0.366986	4.50218	-0.364866	0.395164	4.5392	-0.285343	0.285303	AT1G70280	PF01436
11765700	Glyma01g03890	Glyma.01G032100	AT1G60070.1|Symbols:|Adaptor protein complex AP-1, gamma subunit|chr1:22142944-22149296 REVERSE LENGTH=862	intracellular protein transport; "protein transport"; "vesicle-mediated transport"	clathrin binding; "protein transporter activity"	Golgi apparatus; "clathrin adaptor complex"; "cytosol"; "membrane coat"	nearly identical (1278)AT1G60070| Symbols: | clathrin binding | chr1:22146609-22152961 REVERSE no original description	0.203853	1.21145	0.350985	1.10871	0.81686	1.06588	0.314793	-1.1771	0.754029	-1.04806	0.0865127	-1.28618	0.332622	-1.1912	8.31498	0.0442293	0.131769	8.25938	-0.191003	0.111602	8.01033	-0.0234962	0.120314	8.33643	0.320965	0.045649	7.78265	-0.0421222	0.0774435	7.83981	0.0685549	0.189165	AT1G60070	PF01602,PF02883
11776118	Glyma01g03900	Glyma.01G032200	AT5G40250.1|Symbols:|RING/U-box superfamily protein|chr5:16086056-16087186 FORWARD LENGTH=376	NA	zinc ion binding	nucleus	moderately similar to ( 288)AT5G40250| Symbols: | zinc finger (C3HC4-type RING finger) family protein | chr5:16103284-16104414 FORWARD no original description	0.864886	-1.07046	0.48632	-1.30725	0.947107	-1.05086	0.397115	1.48726	0.931691	-1.03735	0.556455	1.21787	0.973883	-1.01836	3.377	-0.0569415	0.257835	3.95908	0.515717	0.45204	2.9649	-0.109846	0.375315	2.74854	-0.155172	0.293843	3.01615	0.129184	0.182633	2.63916	-0.181418	0.382074	AT5G40250	PF00097
11776123	Glyma01g03910	Glyma.01G032300	NA	NA	NA	NA	no original description	0.191106	-2.51554	0.0537028	-2.40905	0.190648	-2.32306	0.615363	1.18077	0.712513	-1.13758	0.724049	1.23296	0.94452	-1.05053	6.24258	0.667853	0.309215	6.59708	0.907577	0.216366	5.74197	0.481888	0.292124	4.44141	-0.663018	0.560236	4.58727	-0.360888	0.178	4.17704	-0.734138	0.329778
11765728	Glyma01g03930	Glyma.01G032500	AT5G26830.1|Symbols:|Threonyl-tRNA synthetase|chr5:9437351-9441568 FORWARD LENGTH=709	cytoskeleton organization; "gluconeogenesis"; "proteasomal protein catabolic process"; "tRNA aminoacylation"; "tRNA aminoacylation for protein translation"; "threonyl-tRNA aminoacylation"	ATP binding; "aminoacyl-tRNA ligase activity"; "ligase activity, forming aminoacyl-tRNA and related compounds"; "nucleotide binding"; "threonine-tRNA ligase activity"	cell wall; "chloroplast"; "cytoplasm"; "cytosol"; "membrane"; "mitochondrion"; "plasma membrane"	nearly identical (1101)AT5G26830| Symbols: | threonyl-tRNA synthetase / threonine--tRNA ligase (THRRS) | chr5:9437354-9441571 FORWARD no original description	0.537157	-1.08929	0.320657	-1.35217	0.986077	1.00773	0.554468	-1.0797	0.267645	-1.31089	0.420006	-1.34026	0.261002	-1.19419	8.59376	0.211217	0.117471	8.6577	0.100586	0.0907505	7.9792	-0.179325	0.252591	8.22629	0.0878229	0.0961673	7.60376	-0.334693	0.357089	7.7155	-0.168212	0.133492	AT5G26830	PF03129,PF02824,PF00587,PF07973
11776128	Glyma01g03940	Glyma.01G032600	AT1G60060.1|Symbols:|Serine/threonine-protein kinase WNK (With No Lysine)-related|chr1:22139282-22141585 FORWARD LENGTH=386	biological process	molecular function	extracellular region	moderately similar to ( 418)AT1G60060| Symbols: | similar to unknown protein [Arabidopsis thaliana] (TAIR:AT5G53900.2); similar to unnamed protein product [Vitis vinifera] (GB:CAO40921.1); contains domain PTHR13902:SF3 (PTHR13902:SF3); contains domain PTHR13902 (PTHR13902) | chr1:22142947-22145250 FORWARD no original description	0.196252	2.1002	0.0702648	2.04709	0.171081	1.78613	0.467894	-1.41108	0.71382	-1.16683	0.216476	-1.44769	0.270131	-1.372	5.39979	-0.51584	0.454877	4.93332	-1.01264	0.28738	4.8306	-0.738434	0.234007	6.0181	0.554686	0.262521	5.26326	0.0209341	0.0126383	5.30135	0.0984027	0.145808	AT1G60060
11765753	Glyma01g03980	Glyma.01G032900	AT5G17680.1|Symbols:|disease resistance protein (TIR-NBS-LRR class), putative|chr5:5822999-5827153 FORWARD LENGTH=1294	defense response; "signal transduction"	ADP binding	intracellular	highly similar to ( 506)AT5G17680| Symbols: | disease resistance protein (TIR-NBS-LRR class), putative | chr5:5823001-5827155 FORWARD no original description	0.727125	-1.06625	0.227989	-1.213	0.982492	1.01127	0.40304	1.20231	0.253215	-1.35003	0.580033	1.05686	0.309021	-1.25204	5.58518	0.0854972	0.181686	5.92725	0.351309	0.164296	4.81815	-0.347493	0.233907	5.00762	-0.00704384	0.0658941	4.92208	0.0727339	0.0789332	4.47421	-0.331327	0.226734	AT5G17680	PF01582,PF00931,PF07725,PF00560
11765766	Glyma01g04000	Glyma.01G033300	AT5G17680.1|Symbols:|disease resistance protein (TIR-NBS-LRR class), putative|chr5:5822999-5827153 FORWARD LENGTH=1294	defense response; "signal transduction"	ADP binding	intracellular	moderately similar to ( 491)AT5G17680| Symbols: | disease resistance protein (TIR-NBS-LRR class), putative | chr5:5823001-5827155 FORWARD no original description	0.0284775	-10.4121	0.0310991	-11.2738	0.0608696	-8.01092	0.49309	1.22599	0.394092	-1.2937	0.797501	1.13228	0.990845	1.00466	7.18647	1.59276	0.308484	7.63139	1.88671	0.140226	6.54306	1.22125	0.197839	3.36902	-1.78743	0.0633292	3.5041	-1.6082	0.454779	3.24958	-1.78071	0.332956	AT5G17680	PF00560,PF00931,PF01582
11765780	Glyma01g04030	Glyma.01G033600	AT4G10730.1|Symbols:|Protein kinase superfamily protein|chr4:6609793-6614786 REVERSE LENGTH=711	protein phosphorylation	ATP binding; "kinase activity"; "protein kinase activity"; "protein tyrosine kinase activity"; "transferase activity, transferring phosphorus-containing groups"	plasma membrane	no original description	0.051662	1.8848	0.105685	1.94947	0.0924959	2.1695	0.85794	-1.06815	0.634889	-1.10395	0.809488	-1.03271	0.587337	1.04267	5.6032	-0.476101	0.147798	5.56652	-0.571211	0.348948	5.12005	-0.618771	0.210846	6.07898	0.438313	0.040451	5.81583	0.391874	0.118349	5.88053	0.498593	0.0745411	AT4G10730	PF00069
11765782	Glyma01g04040	Glyma.01G033700	AT5G40210.1|Symbols:|nodulin MtN21 /EamA-like transporter family protein|chr5:16073725-16076088 REVERSE LENGTH=339	purine nucleobase transport	NA	membrane	moderately similar to ( 206)AT5G40210| Symbols: | nodulin MtN21 family protein | chr5:16090953-16093316 REVERSE no original description	0.931919	-1.0328	0.839672	-1.06336	0.85629	-1.05761	0.879886	-1.05053	0.960931	-1.01885	0.848003	-1.08161	0.805735	-1.04332	3.1121	0.0847486	0.299246	2.97838	0.0136307	0.140665	2.71068	0.0578109	0.242575	2.576	0.0381829	0.174073	2.4663	-0.0749947	0.327559	2.44146	-0.0229977	0.0229227	AT5G40210	PF00892
11765792	Glyma01g04050	Glyma.01G033800	AT5G40240.1|Symbols:|nodulin MtN21 /EamA-like transporter family protein|chr5:16082325-16084466 REVERSE LENGTH=368	NA	molecular function	membrane	weakly similar to ( 180)AT5G40240| Symbols: | nodulin MtN21 family protein | chr5:16099553-16101694 REVERSE no original description	0.48407	-1.47068	0.43576	-1.38049	0.513099	-1.28365	0.783483	-1.2033	0.311137	-1.71157	0.691721	-1.12951	0.1867	-1.49391	5.08664	0.635773	0.536764	4.86043	0.368779	0.499112	3.97035	-0.139551	0.315048	3.98667	0.0792931	0.268468	3.74365	-0.096403	0.149523	3.28665	-0.499798	0.119775	AT5G40240	PF00892
11765802	Glyma01g04060	Glyma.01G033900	AT5G40240.1|Symbols:|nodulin MtN21 /EamA-like transporter family protein|chr5:16082325-16084466 REVERSE LENGTH=368	NA	molecular function	membrane	weakly similar to ( 166)AT5G40240| Symbols: | nodulin MtN21 family protein | chr5:16099553-16101694 REVERSE no original description	0.186889	-1.44935	0.378687	-1.34984	0.630725	-1.17988	0.975009	-1.01328	0.615515	-1.11717	0.871276	1.05965	0.727189	1.09955	3.39862	0.280843	0.0940414	3.32866	0.261807	0.366199	2.847	0.12099	0.25619	2.39345	-0.254567	0.235208	2.43898	-0.170985	0.211981	2.40346	-0.117649	0.162582	AT5G40240	PF00892
11776152	Glyma01g04070	Glyma.01G034000	AT1G24020.2|Symbols:MLP423|MLP-like protein 423|chr1:8500653-8501458 REVERSE LENGTH=155	defense response; "mRNA modification"	NA	chloroplast; "membrane"	weakly similar to ( 179)AT1G24020| Symbols: MLP423 | MLP423 (MLP-LIKE PROTEIN 423) | chr1:8500642-8501447 REVERSE no original description	0.512686	-1.22471	0.877733	1.04396	0.195718	-1.31266	0.348145	-1.27492	0.828087	-1.05372	0.995181	1.00285	0.579506	-1.12939	3.03311	0.279636	0.236529	2.57442	-0.0707672	0.152104	2.58388	0.204146	0.145121	2.26619	-0.0128094	0.241559	2.27257	-0.0087045	0.281936	2.04757	-0.188347	0.0116234	AT1G24020	PF00407
11765813	Glyma01g04080	Glyma.01G034100	AT1G24030.2|Symbols:|Protein kinase superfamily protein|chr1:8503394-8505195 FORWARD LENGTH=361	cell wall biogenesis; "cell wall macromolecule metabolic process"; "glucuronoxylan metabolic process"; "hydrogen peroxide biosynthetic process"; "protein desumoylation"; "protein phosphorylation"; "vegetative to reproductive phase transition of meristem"; "xylan biosynthetic process"	ATP binding; "kinase activity"; "protein kinase activity"; "protein serine/threonine kinase activity"; "protein tyrosine kinase activity"; "transferase activity, transferring phosphorus-containing groups"	plasma membrane	highly similar to ( 595)AT1G24030| Symbols: | protein kinase family protein | chr1:8503383-8505184 FORWARDmoderately similar to ( 223)NORK_MEDTR no original description	0.85708	-1.16838	0.171863	-2.45384	0.683574	-1.51132	0.870536	1.09874	0.429453	-1.65349	0.471366	-1.91148	0.378651	-2.13882	5.25616	0.450322	0.581461	5.45258	0.586168	0.0817258	4.19531	-0.275193	0.524664	4.52276	0.225815	0.619254	3.49275	-0.708872	0.689371	3.27743	-0.870999	0.710308	AT1G24030	PF00069
11776157	Glyma01g04090	Glyma.01G034200	AT1G24040.2|Symbols:|Acyl-CoA N-acyltransferases (NAT) superfamily protein|chr1:8505794-8506753 REVERSE LENGTH=319	metabolic process	N-acetyltransferase activity	chloroplast	moderately similar to ( 286)AT1G24040| Symbols: | GCN5-related N-acetyltransferase (GNAT) family protein | chr1:8505783-8506742 REVERSE no original description	0.981611	1.00722	0.741499	1.11945	0.787018	1.07143	0.98631	1.00695	0.634882	1.10537	0.755347	1.11915	0.411574	1.17585	2.65415	-0.107739	0.258168	2.6343	-0.0977499	0.237834	2.46477	0.0367966	0.0371544	2.25899	-0.0973627	0.0618729	2.43141	0.0650407	0.346603	2.39212	0.13634	0.208455	AT1G24040	PF00583
11776164	Glyma01g04100	Glyma.01G034300	AT1G70230.1|Symbols:TBL27|TRICHOME BIREFRINGENCE-LIKE 27|chr1:26450389-26451724 FORWARD LENGTH=416	nitrate transport; "response to nitrate"; "xyloglucan metabolic process"	NA	Golgi apparatus; "nucleus"	highly similar to ( 507)AT1G70230| Symbols: | similar to unknown protein [Arabidopsis thaliana] (TAIR:AT1G01430.1); similar to Os09g0375300 [Oryza sativa (japonica cultivar-group)] (GB:NP_001063036.1); similar to Os06g0235200 [Oryza sativa (japonica cultivar-group)] (GB:NP_001057240.1); similar to leaf senescence protein-like [Oryza sativa (japonica cultivar-group)] (GB:BAD26032.1); contains Inte…	0.053514	-2.19524	0.133965	-1.65918	0.19729	-1.76266	0.343749	-1.3034	0.34932	-1.22668	0.962072	1.01511	0.958091	1.01527	5.84632	0.709278	0.176453	5.55011	0.326999	0.246598	5.23028	0.414514	0.191579	4.20114	-0.425103	0.0891426	4.12724	-0.403467	0.219101	4.06239	-0.403239	0.238318	AT1G70230	PF03005
11776173	Glyma01g04130	Glyma.01G034700	AT1G70230.1|Symbols:TBL27|TRICHOME BIREFRINGENCE-LIKE 27|chr1:26450389-26451724 FORWARD LENGTH=416	nitrate transport; "response to nitrate"; "xyloglucan metabolic process"	NA	Golgi apparatus; "nucleus"	moderately similar to ( 353)AT1G70230| Symbols: | similar to unknown protein [Arabidopsis thaliana] (TAIR:AT1G01430.1); similar to Os09g0375300 [Oryza sativa (japonica cultivar-group)] (GB:NP_001063036.1); similar to Os06g0235200 [Oryza sativa (japonica cultivar-group)] (GB:NP_001057240.1); similar to leaf senescence protein-like [Oryza sativa (japonica cultivar-group)] (GB:BAD26032.1); contains …	0.57651	-1.08571	0.711858	-1.05952	0.810713	1.09116	0.988957	1.00209	0.63033	-1.13041	0.919785	1.02687	0.687066	1.04801	2.72254	0.050175	0.113465	2.69706	0.0531921	0.0629657	2.17693	-0.126672	0.293492	2.20528	-0.0684632	0.113785	2.27938	-0.0302125	0.183463	2.19536	-0.000815471	0.0494242	AT1G70230	PF03005
11776178	Glyma01g04140	Glyma.01G034800	AT1G70230.1|Symbols:TBL27|TRICHOME BIREFRINGENCE-LIKE 27|chr1:26450389-26451724 FORWARD LENGTH=416	nitrate transport; "response to nitrate"; "xyloglucan metabolic process"	NA	Golgi apparatus; "nucleus"	moderately similar to ( 305)AT1G70230| Symbols: | similar to unknown protein [Arabidopsis thaliana] (TAIR:AT1G01430.1); similar to Os09g0375300 [Oryza sativa (japonica cultivar-group)] (GB:NP_001063036.1); similar to Os06g0235200 [Oryza sativa (japonica cultivar-group)] (GB:NP_001057240.1); similar to leaf senescence protein-like [Oryza sativa (japonica cultivar-group)] (GB:BAD26032.1); contains …	0.446791	-1.10299	0.750875	1.08259	0.914805	1.01648	0.89808	1.04126	0.982228	-1.0033	0.159489	1.24336	0.257185	1.11748	2.30573	0.00493669	0.121116	2.38715	0.0632726	0.288764	2.00528	0.000176867	0.0887338	1.8513	-0.136482	0.0695346	2.17332	0.177761	0.101126	1.9407	0.0237613	0.0744857	AT1G70230	PF03005
11765825	Glyma01g04160	Glyma.01G035000	AT1G60030.1|Symbols:ATNAT7, NAT7|nucleobase-ascorbate transporter 7|chr1:22113993-22116648 REVERSE LENGTH=538	transmembrane transport; "transport"	transmembrane transporter activity; "transporter activity"	membrane; "plasma membrane"; "plasmodesma"	highly similar to ( 858)AT1G60030| Symbols: | xanthine/uracil permease family protein | chr1:22117658-22120313 REVERSE no original description	0.79001	1.11464	0.943179	-1.03607	0.907683	-1.11535	0.823296	1.14323	0.952006	1.04439	0.977914	-1.01016	0.597276	-1.19037	4.18656	-0.11731	0.348831	4.34188	0.075802	0.529056	3.87033	-0.0546502	0.653047	3.77741	0.039271	0.224853	3.68524	0.0246845	0.154613	3.39002	-0.212143	0.285376	AT1G60030	PF00860
11765841	Glyma01g04170	Glyma.01G035100	AT1G07420.1|Symbols:ATSMO2, SMO2-1|sterol 4-alpha-methyl-oxidase 2-1|chr1:2277910-2280033 FORWARD LENGTH=266	chromatin assembly or disassembly; "fatty acid biosynthetic process"; "oxidation-reduction process"; "sphingoid biosynthetic process"; "sterol biosynthetic process"	4-alpha-methyl-delta7-sterol-4alpha-methyl oxidase activity; "C-4 methylsterol oxidase activity"; "iron ion binding"; "oxidoreductase activity"	chloroplast envelope	moderately similar to ( 443)AT1G07420| Symbols: ATSMO1, ATSMO2-2, ATSMO2, SMO2-2 | SMO2-2 (sterol 4-alpha-methyl-oxidase 2); C-4 methylsterol oxidase | chr1:2278915-2280030 FORWARD no original description	0.120619	-2.14661	0.0611719	-2.9659	0.318006	-1.60474	0.392297	-1.33833	0.175177	-1.50162	0.182873	-1.84913	0.785329	-1.12257	6.51047	0.766468	0.305103	6.21891	0.346034	0.220975	5.62219	0.179949	0.0461913	4.98115	-0.335589	0.212195	3.95986	-1.22244	0.318915	4.60142	-0.502394	0.380792	AT1G07420	PF04116
11765856	Glyma01g04190	Glyma.01G035300	AT1G60010.1|Symbols:|unknown protein; FUNCTIONS IN: molecular_function unknown; INVOLVED IN: N-terminal protein myristoylation; LOCATED IN: cellular_component unknown; EXPRESSED IN: 22 plant structures; EXPRESSED DURING: 13 growth stages; BEST Arabidopsis thaliana protein match is: unknown protein (TAIR:AT1G10530.1); Has 185 Blast hits to 185 proteins in 18 species: Archae - 0; Bacteria - 0; Meta…	N-terminal protein myristoylation; "response to fructose stimulus"; "response to salt stress"; "water transport"	molecular function	nucleus	weakly similar to ( 157)AT1G60010| Symbols: | similar to unknown protein [Arabidopsis thaliana] (TAIR:AT1G10530.1); similar to unnamed protein product [Vitis vinifera] (GB:CAO40951.1) | chr1:22099325-22100099 REVERSE no original description	0.0694927	-1.37204	0.639158	-1.1446	0.678599	-1.20165	0.244538	-1.34039	0.470745	-1.17765	0.688493	-1.1182	0.91948	-1.0314	7.49938	0.380524	0.0652833	7.2589	-0.0421276	0.242898	7.00046	0.144614	0.274294	6.74395	-0.0757984	0.0725366	6.34864	-0.236975	0.269126	6.41998	-0.120407	0.272538	AT1G60010
11765862	Glyma01g04200	Glyma.01G035400	AT3G14470.1|Symbols:|NB-ARC domain-containing disease resistance protein|chr3:4857940-4861104 FORWARD LENGTH=1054	defense response; "salicylic acid biosynthetic process"; "systemic acquired resistance"	ADP binding; "protein binding"	extracellular region	moderately similar to ( 357)AT3G14470| Symbols: | disease resistance protein (NBS-LRR class), putative | chr3:4857947-4861111 FORWARD no original description	0.720384	-1.1213	0.641845	-1.141	0.597243	1.20075	0.903057	-1.03882	0.45955	-1.1758	0.90281	-1.05707	0.693864	1.14509	3.29854	0.0864683	0.112122	3.19206	0.0315272	0.286984	2.6782	-0.147169	0.247512	2.62971	-0.0786986	0.317719	2.56496	-0.158774	0.212444	2.71195	0.116768	0.180649	AT3G14470	PF00931
11776187	Glyma01g04210	Glyma.01G035500	NA	NA	NA	NA	no original description	0.277453	1.69575	0.197151	1.38859	0.109276	2.78196	0.157443	1.46181	0.688403	-1.10867	0.728269	1.19702	0.391864	1.47974	4.85404	-0.651792	0.11676	5.43159	-0.104039	0.197178	4.35178	-0.800622	0.292222	5.0991	0.110134	0.473397	5.19572	0.36958	0.197809	5.45984	0.675478	0.165904
11776191	Glyma01g04220	Glyma.01G035600	AT1G70210.1|Symbols:CYCD1;1, ATCYCD1;1|CYCLIN D1;1|chr1:26440015-26441980 FORWARD LENGTH=339	DNA endoreduplication; "mitotic cell cycle"; "negative regulation of cyclin-dependent protein serine/threonine kinase activity"; "regulation of cell cycle"; "stomatal lineage progression"	cyclin-dependent protein serine/threonine kinase regulator activity; "protein binding"	nucleus	moderately similar to ( 343)AT1G70210| Symbols: CYCD1;1 | CYCD1;1 (CYCLIN D1;1); cyclin-dependent protein kinase regulator | chr1:26443678-26445643 FORWARD no original description	0.470294	1.18902	0.355542	-1.25302	0.375914	1.51739	0.275377	1.30343	0.815454	1.0885	0.663485	-1.14304	0.163261	1.38911	3.9647	-0.271907	0.209639	4.33099	0.110406	0.135787	3.70795	-0.149569	0.365582	3.64944	-0.0221355	0.155402	3.4014	-0.215008	0.268179	3.97119	0.452026	0.155468	AT1G70210	PF00134,PF02984
11765864	Glyma01g04230	Glyma.01G035700	AT1G70200.1|Symbols:|RNA-binding (RRM/RBD/RNP motifs) family protein|chr1:26432514-26434351 REVERSE LENGTH=538	chloroplast organization; "protein targeting to chloroplast"; "rRNA processing"; "tRNA metabolic process"; "thylakoid membrane organization"	nucleic acid binding	chloroplast	weakly similar to ( 171)AT1G70200| Symbols: | RNA recognition motif (RRM)-containing protein | chr1:26436177-26438014 REVERSE no original description	0.359123	1.37879	0.869173	1.05713	0.256591	1.63116	0.838747	1.04993	0.968306	-1.01539	0.642146	-1.24224	0.58112	1.1651	4.57889	-0.160724	0.238594	4.64981	-0.0904245	0.0746867	4.18791	-0.182762	0.304345	4.5043	0.302683	0.280389	4.07787	-0.010265	0.381988	4.53362	0.523134	0.119915	AT1G70200
11776199	Glyma01g04250	Glyma.01G036000	AT1G24100.1|Symbols:UGT74B1|UDP-glucosyl transferase 74B1|chr1:8525547-8527010 REVERSE LENGTH=460	defense response by callose deposition in cell wall; "defense response to bacterium"; "glucosinolate biosynthetic process"; "indoleacetic acid biosynthetic process"; "metabolic process"; "root hair elongation"; "tryptophan catabolic process"	UDP-glycosyltransferase activity; "thiohydroximate beta-D-glucosyltransferase activity"; "transferase activity, transferring glycosyl groups"; "transferase activity, transferring hexosyl groups"	nucleus	moderately similar to ( 483)AT1G24100| Symbols: UGT74B1 | UGT74B1 (UDP-glucosyl transferase 74B1); UDP-glycosyltransferase/ thiohydroximate beta-D-glucosyltransferase/ transferase, transferring glycosyl groups | chr1:8525536-8526999 REVERSEmoderately similar to ( 325)IAAG_MAIZE no original description	0.505551	1.19628	0.677961	1.09693	0.88703	1.10884	0.321752	-1.36912	0.334037	1.60201	0.155795	-1.49312	0.151645	1.4849	9.28924	-0.102176	0.227965	9.00777	-0.555427	0.250208	9.79958	0.577707	0.532619	9.29761	0.156384	0.185688	8.56254	-0.421951	0.121365	9.7077	0.726753	0.170042	AT1G24100	PF00201
11776213	Glyma01g04270	Glyma.01G036200	AT1G10510.1|Symbols:emb2004|RNI-like superfamily protein|chr1:3461771-3465590 FORWARD LENGTH=605	embryo development ending in seed dormancy	NA	chloroplast; "chloroplast envelope"; "mitochondrion"; "plastid"	highly similar to ( 580)AT1G10510| Symbols: EMB2004 | EMB2004 (EMBRYO DEFECTIVE 2004); protein binding | chr1:3461772-3465591 FORWARD no original description	0.486263	-1.5317	0.0792791	-1.69219	0.488747	-1.38261	0.685492	-1.08641	0.225264	-1.3652	0.794701	-1.20025	0.768808	-1.23232	4.52002	0.474842	0.187652	4.38653	0.355268	0.134497	3.70196	0.0257299	0.209683	3.38939	-0.140292	0.640756	3.05941	-0.403622	0.188296	2.93054	-0.441667	0.354106	AT1G10510
11776236	Glyma01g04300	Glyma.01G036500	AT1G24120.1|Symbols:ARL1|ARG1-like 1|chr1:8529283-8531946 REVERSE LENGTH=436	protein folding; "response to abscisic acid stimulus"	heat shock protein binding; "unfolded protein binding"	nucleus	highly similar to ( 539)AT1G24120| Symbols: ARL1 | ARL1 (ARG1-LIKE 1); heat shock protein binding / unfolded protein binding | chr1:8529272-8531935 REVERSE no original description	0.141075	1.25487	0.466677	1.14343	0.253841	1.19872	0.359659	1.13216	0.090939	-1.30686	0.904752	1.03161	0.0661984	-1.36806	8.98236	-0.0846532	0.0692824	9.3337	0.0944195	0.130736	8.39586	-0.470755	0.110376	9.05512	0.242881	0.103974	8.96481	0.287783	0.192689	8.41623	-0.209256	0.0467645	AT1G24120	PF00226
11776251	Glyma01g04310	Glyma.01G036600	AT1G68360.1|Symbols:|C2H2 and C2HC zinc fingers superfamily protein|chr1:25621678-25622412 REVERSE LENGTH=244	regulation of transcription, DNA-dependent	sequence-specific DNA binding transcription factor activity; "zinc ion binding"	intracellular; "nucleus"	no original description	0.747328	1.09218	0.28942	1.12758	0.862696	1.04125	0.119678	1.78402	0.207559	1.47234	0.0547101	1.84184	0.0367384	1.40369	9.84961	-0.580915	0.280653	10.841	0.254217	0.0312255	10.2776	-0.0228024	0.171924	9.7711	-0.453704	0.0505494	10.5017	0.427447	0.131424	10.1183	0.035519	0.0626994	AT1G68360
11776255	Glyma01g04320	Glyma.01G036700	AT1G70180.2|Symbols:|Sterile alpha motif (SAM) domain-containing protein|chr1:26426768-26429097 FORWARD LENGTH=460	chromatin silencing by small RNA; "meiotic DNA double-strand break formation"; "meiotic chromosome segregation"; "reciprocal meiotic recombination"; "regulation of chromosome organization"; "sister chromatid cohesion"	NA	nucleus	no original description	0.428297	-1.30566	0.146402	-1.29647	0.74446	1.08841	0.562219	-1.10331	0.047435	-1.39069	0.809916	-1.09554	0.963645	1.02187	9.87534	0.419067	0.0736721	9.91822	0.277236	0.179676	9.2545	-0.0567306	0.0709252	9.26068	0.0342827	0.355103	8.99481	-0.0973571	0.0155794	9.12178	0.0654888	0.208695	AT1G70180	PF00536
11776269	Glyma01g04340	Glyma.01G036800	AT1G24130.1|Symbols:|Transducin/WD40 repeat-like superfamily protein|chr1:8534183-8535430 REVERSE LENGTH=415	biological process	nucleotide binding	cytoplasm; "heterotrimeric G-protein complex"	moderately similar to ( 370)AT1G24130| Symbols: | transducin family protein / WD-40 repeat family protein | chr1:8534172-8535419 REVERSE no original description	0.94894	1.04153	0.436836	1.161	0.251663	1.32161	0.30794	-1.8013	0.301599	-1.6679	0.0497191	-1.61594	0.124873	-1.31443	6.98774	0.515754	0.567824	6.27656	-0.333284	0.223572	5.9575	-0.222277	0.106413	6.70054	0.574458	0.0341214	5.76184	-0.11792	0.0923383	6.02197	0.180024	0.148992	AT1G24130	PF00400,PF11715
11776273	Glyma01g04350	Glyma.01G036900	AT1G59970.1|Symbols:|Matrixin family protein|chr1:22073601-22074683 FORWARD LENGTH=360	metabolic process; "proteolysis"	metalloendopeptidase activity; "metallopeptidase activity"; "zinc ion binding"	anchored to membrane; "extracellular matrix"; "extracellular region"; "plasma membrane"	weakly similar to ( 138)AT1G59970| Symbols: | matrixin family protein | chr1:22077266-22078348 FORWARDweakly similar to ( 114)MEP1_SOYBN no original description	0.824451	-1.12803	0.058065	1.82244	0.376254	1.33164	0.416331	-1.49234	0.458356	-1.40773	0.173919	1.37755	0.751124	1.06706	11.3257	0.191377	0.511656	10.9428	-0.386201	0.202758	10.7441	-0.301997	0.255401	11.0022	0.0175692	0.189902	11.3116	0.479674	0.0316126	10.9398	0.11121	0.0964903	AT1G59970	PF00413,PF01471
11765882	Glyma01g04370	Glyma.01G037100	AT1G59970.1|Symbols:|Matrixin family protein|chr1:22073601-22074683 FORWARD LENGTH=360	metabolic process; "proteolysis"	metalloendopeptidase activity; "metallopeptidase activity"; "zinc ion binding"	anchored to membrane; "extracellular matrix"; "extracellular region"; "plasma membrane"	weakly similar to ( 150)AT1G59970| Symbols: | matrixin family protein | chr1:22077266-22078348 FORWARDweakly similar to ( 131)MEP1_SOYBN no original description	0.937304	1.02169	0.260914	1.31884	0.888908	1.05177	0.525285	-1.18469	0.624202	-1.07388	0.706708	1.0896	0.903428	-1.04317	3.55921	0.000740608	0.140995	3.22755	-0.243764	0.270208	3.06795	-0.102095	0.111818	3.04067	0.0317022	0.20405	3.12865	0.155505	0.0997967	2.87441	-0.0292736	0.253762	AT1G59970	PF01471,PF00413
11776276	Glyma01g04380	Glyma.01G037200	AT1G24140.1|Symbols:|Matrixin family protein|chr1:8536131-8537285 REVERSE LENGTH=384	endoplasmic reticulum unfolded protein response; "ethylene biosynthetic process"; "metabolic process"; "proteolysis"; "response to chitin"	metalloendopeptidase activity; "metallopeptidase activity"; "zinc ion binding"	anchored to membrane; "extracellular matrix"; "extracellular region"	moderately similar to ( 329)AT1G24140| Symbols: | matrixin family protein | chr1:8536120-8537274 REVERSEmoderately similar to ( 278)MEP1_SOYBN no original description	0.464642	-1.51537	0.297052	-1.12901	0.861888	-1.05923	0.206646	1.54146	0.994365	-1.00279	0.232574	2.06897	0.469856	1.42665	7.73626	-0.0936063	0.317905	8.50471	0.530693	0.0640377	7.46359	-0.0976256	0.226384	6.8565	-0.693275	0.530119	7.70821	0.355637	0.123722	7.09472	-0.180647	0.126442	AT1G24140	PF00413,PF01471
11776280	Glyma01g04400	Glyma.01G037300	AT1G70160.1|Symbols:|unknown protein; FUNCTIONS IN: molecular_function unknown; INVOLVED IN: biological_process unknown; LOCATED IN: endomembrane system; EXPRESSED IN: 24 plant structures; EXPRESSED DURING: 15 growth stages; BEST Arabidopsis thaliana protein match is: unknown protein (TAIR:AT4G27020.1); Has 108 Blast hits to 108 proteins in 20 species: Archae - 0; Bacteria - 0; Metazoa - 0; Fungi…	biological process	molecular function	extracellular region	highly similar to ( 862)AT1G70160| Symbols: | similar to unknown protein [Arabidopsis thaliana] (TAIR:AT5G54870.1); similar to unknown protein [Arabidopsis thaliana] (TAIR:AT4G27020.1); similar to unknown [Picea sitchensis] (GB:ABK24649.1); similar to hypothetical protein OsI_030218 [Oryza sativa (indica cultivar-group)] (GB:EAZ08986.1); similar to unnamed protein product [Vitis vinifera] (GB:CAO…	0.123167	1.77152	0.337169	1.23639	0.643146	1.26432	0.939711	1.0175	0.347918	-1.39225	0.309121	-1.40817	0.098179	-1.95077	6.37512	-0.0398936	0.153207	6.51728	-0.0148621	0.15666	5.58167	-0.517309	0.391476	6.82328	0.785095	0.23726	6.08837	0.291273	0.219953	5.57845	-0.178952	0.214067	AT1G70160
11776289	Glyma01g04410	Glyma.01G037400	AT1G70150.1|Symbols:|zinc ion binding|chr1:26416898-26419521 FORWARD LENGTH=374	biological process	zinc ion binding	nucleus	moderately similar to ( 402)AT1G70150| Symbols: | zinc finger (MYND type) family protein | chr1:26420561-26422880 FORWARD no original description	0.765031	1.11398	0.131314	1.28014	0.909681	-1.04759	0.467996	-1.28392	0.763175	-1.12367	0.314967	-1.11728	0.127784	-1.31132	6.21951	0.0696122	0.365032	5.95369	-0.290949	0.13917	5.72628	-0.098604	0.278828	5.95089	0.225339	0.0752416	5.57616	0.0653535	0.075786	5.3114	-0.165681	0.134583	AT1G70150	PF01753
11765895	Glyma01g04430	Glyma.01G037600	AT1G70140.1|Symbols:ATFH8, FH8|formin 8|chr1:26412688-26415048 REVERSE LENGTH=760	RNA processing; "actin nucleation"; "amino acid transport"; "cell tip growth"; "mitotic cell cycle"; "proline transport"; "respiratory burst involved in defense response"; "response to chitin"; "response to cyclopentenone"; "toxin catabolic process"	actin binding; "actin filament binding"; "profilin binding"	cell-cell junction; "plasma membrane"	moderately similar to ( 457)AT1G70140| Symbols: ATFH8 | ATFH8 (FORMIN 8); actin binding / actin filament binding / profilin binding | chr1:26416351-26418711 REVERSE no original description	0.656856	-1.06583	0.970606	1.01025	0.785043	1.07123	0.149292	1.19195	0.0774067	-1.53474	0.431661	1.28344	0.143277	-1.3442	7.71517	0.0331672	0.0553191	8.1334	0.286488	0.0849872	6.84293	-0.584827	0.178075	7.34722	-0.058805	0.144014	7.5086	0.301206	0.290817	6.64	-0.485554	0.110293	AT1G70140	PF02181
11776302	Glyma01g04440	Glyma.01G037700	AT1G70100.4|Symbols:|unknown protein; FUNCTIONS IN: molecular_function unknown; INVOLVED IN: biological_process unknown; LOCATED IN: cellular_component unknown; EXPRESSED IN: 22 plant structures; EXPRESSED DURING: 13 growth stages; BEST Arabidopsis thaliana protein match is: unknown protein (TAIR:AT1G24160.2); Has 3305 Blast hits to 2533 proteins in 359 species: Archae - 8; Bacteria - 641; Metazo…	biological process	molecular function	nucleus	weakly similar to ( 144)AT1G70100| Symbols: | similar to unknown protein [Arabidopsis thaliana] (TAIR:AT1G24160.1); similar to unnamed protein product [Vitis vinifera] (GB:CAO40971.1) | chr1:26407399-26409433 FORWARD no original description	0.589752	-1.16886	0.308254	-1.42489	0.804899	-1.05874	0.49649	-1.18858	0.765445	-1.06349	0.391825	-1.44893	0.897326	1.0381	7.02508	0.182224	0.174051	6.92832	-0.067018	0.231862	6.64374	0.0934122	0.172379	6.45797	-0.0428801	0.262633	5.69757	-0.577867	0.34949	6.23517	0.0110614	0.0783167	AT1G70100
11765898	Glyma01g04450	Glyma.01G037800	AT1G10460.1|Symbols:GLP7|germin-like protein 7|chr1:3439578-3440231 REVERSE LENGTH=217	biological process	manganese ion binding; "nutrient reservoir activity"	apoplast; "extracellular region"	moderately similar to ( 234)AT1G10460| Symbols: GLP7 | GLP7 (GERMIN-LIKE PROTEIN 7); manganese ion binding / metal ion binding / nutrient reservoir | chr1:3439579-3440232 REVERSEweakly similar to ( 164)NEC1_NICPL no original description	0.797815	1.04964	0.765984	1.06256	0.985836	-1.00805	0.177026	-1.23793	0.0326273	-1.57106	0.460501	-1.22288	0.160235	-1.66233	7.74202	0.257293	0.0200576	7.61694	-0.0506334	0.139892	6.83894	-0.394448	0.100984	7.53603	0.327185	0.191306	7.03184	0.0369075	0.204141	6.51691	-0.40602	0.275075	AT1G10460	PF00190
11776314	Glyma01g04460	Glyma.01G037900	AT1G70090.2|Symbols:GATL9, LGT8|glucosyl transferase family 8|chr1:26400927-26402099 FORWARD LENGTH=390	carbohydrate biosynthetic process	polygalacturonate 4-alpha-galacturonosyltransferase activity; "transferase activity, transferring glycosyl groups"; "transferase activity, transferring hexosyl groups"	Golgi apparatus	highly similar to ( 526)AT1G70090| Symbols: GATL9, LGT8 | GATL9/LGT8 (Galacturonosyltransferase-like 9) | chr1:26404590-26405762 FORWARD no original description	0.284418	-1.38	0.882095	1.03085	0.723759	1.13974	0.10374	-1.61072	0.166411	-1.62488	0.700487	-1.13225	0.906038	-1.03308	8.22571	0.55979	0.183403	7.73453	-0.12792	0.0973322	7.28548	-0.14054	0.305119	7.50107	0.0951171	0.241605	7.12199	-0.0840812	0.213174	7.19136	0.0481625	0.0914057	AT1G70090	PF01501
11765901	Glyma01g04500	Glyma.01G038400	AT1G27210.1|Symbols:|ARM repeat superfamily protein|chr1:9455669-9457917 REVERSE LENGTH=625	NA	NA	chloroplast	moderately similar to ( 379)AT1G27210| Symbols: | binding | chr1:9455656-9457904 REVERSE no original description	0.735842	-1.05011	0.567573	-1.10969	0.820354	1.10731	0.0463074	-1.44857	0.216915	-1.52226	0.184292	-1.53077	0.109401	-1.30914	4.45768	0.477896	0.0691439	3.87552	-0.0567385	0.0173239	3.46599	-0.128321	0.363214	3.82814	0.407359	0.134845	3.18981	-0.206895	0.23044	3.30819	0.0187438	0.0325035	AT1G27210	PF02985
11765912	Glyma01g04530	Glyma.01G038600	AT1G70000.2|Symbols:|myb-like transcription factor family protein|chr1:26363674-26364635 REVERSE LENGTH=261	regulation of transcription, DNA-dependent; "response to abscisic acid stimulus"; "response to auxin stimulus"; "response to cadmium ion"; "response to ethylene stimulus"; "response to gibberellin stimulus"; "response to jasmonic acid stimulus"; "response to karrikin"; "response to salicylic acid stimulus"; "response to salt stress"	DNA binding; "nucleic acid binding"; "sequence-specific DNA binding transcription factor activity"; "zinc ion binding"	nucleus	moderately similar to ( 214)AT1G70000| Symbols: | DNA-binding family protein | chr1:26367337-26368298 REVERSE no original description	0.172859	-1.44808	0.342344	-1.1541	0.631673	-1.11322	0.230743	-1.30088	0.128102	-1.50431	0.881075	-1.03678	0.383789	-1.15645	4.65855	0.511656	0.210738	4.25592	0.132171	0.047992	3.69473	-0.07745	0.13502	3.56321	-0.0224868	0.112293	3.44878	-0.0745957	0.178305	3.2227	-0.232195	0.1439	AT1G70000	PF00249
11765939	Glyma01g04560	Glyma.01G038700	AT1G69980.1|Symbols:|unknown protein; LOCATED IN: endomembrane system; EXPRESSED IN: 24 plant structures; EXPRESSED DURING: 15 growth stages; Has 30 Blast hits to 30 proteins in 12 species: Archae - 0; Bacteria - 0; Metazoa - 0; Fungi - 0; Plants - 30; Viruses - 0; Other Eukaryotes - 0 (source: NCBI BLink).|chr1:26356559-26357647 REVERSE LENGTH=205	NA	NA	chloroplast	weakly similar to ( 133)AT1G69980| Symbols: | similar to unnamed protein product [Vitis vinifera] (GB:CAO40983.1) | chr1:26360222-26361310 REVERSE no original description	0.457758	1.1948	0.546691	1.20422	0.984826	1.0073	0.573889	-1.14533	0.577524	-1.13386	0.740482	-1.13638	0.202807	-1.34493	4.75856	0.0375601	0.191184	4.56924	-0.158208	0.199597	4.21989	-0.143688	0.204959	4.46625	0.294326	0.17708	4.17451	0.109885	0.336221	3.87327	-0.1332	0.147311	AT1G69980
11776365	Glyma01g04570	Glyma.01G038800	AT1G10430.1|Symbols:PP2A-2|protein phosphatase 2A-2|chr1:3428705-3430437 REVERSE LENGTH=306	N-terminal protein myristoylation; "cellular protein localization"; "chloroplast avoidance movement"; "protein dephosphorylation"	hydrolase activity; "protein serine/threonine phosphatase activity"	cell; "cytoplasm"; "cytosol"; "nucleus"; "plasma membrane"	highly similar to ( 637)AT1G10430| Symbols: PP2A-2 | PP2A-2 (protein phosphatase 2a-2); protein serine/threonine phosphatase | chr1:3428706-3430438 REVERSEhighly similar to ( 642)PP2A_HEVBR no original description	0.641132	1.17028	0.957834	1.02653	0.876675	-1.0576	0.861174	1.07108	0.590369	-1.12896	0.921624	-1.06438	0.323307	-1.39729	5.69545	0.0706679	0.129755	5.86707	0.169731	0.381207	5.18631	-0.104326	0.247117	5.47024	0.297516	0.339436	5.19443	0.207501	0.391228	4.74381	-0.185119	0.131514	AT1G10430	PF00149
11776375	Glyma01g04580	Glyma.01G038900	AT1G69970.2|Symbols:CLE26|CLAVATA3/ESR-RELATED 26|chr1:26353079-26354256 REVERSE LENGTH=102	signal transduction	receptor binding; "receptor serine/threonine kinase binding"	apoplast; "extracellular region"	no original description	0.720392	1.2011	0.410968	-1.3801	0.870124	1.08029	0.374001	1.36157	0.655739	-1.1876	0.758157	-1.21744	0.489998	-1.3204	5.57422	0.0258563	0.358587	6.08266	0.471128	0.129089	4.97677	-0.22219	0.313176	5.37069	0.29021	0.402877	4.91126	0.00635846	0.473381	4.73029	-0.110765	0.19206	AT1G69970
11765945	Glyma01g04590	Glyma.01G039000	AT1G27170.1|Symbols:|transmembrane receptors;ATP binding|chr1:9434718-9439219 FORWARD LENGTH=1384	defense response; "signal transduction"	ADP binding	chloroplast; "cytoplasm"; "intracellular"; "plasmodesma"	nearly identical (1139)AT1G27170| Symbols: | ATP binding / protein binding / transmembrane receptor | chr1:9434705-9439206 FORWARDvery weakly similar to (95.9)RPK1_IPONI no original description	0.457805	-1.24469	0.0725216	-1.65842	0.283844	-1.32392	0.44595	1.23056	0.153519	-1.5814	0.728832	-1.08276	0.0767669	-1.68207	5.79235	0.375125	0.296889	6.17914	0.674444	0.0791494	4.81535	-0.286077	0.112812	5.00889	0.0593381	0.120816	4.71765	-0.0553689	0.192516	4.04854	-0.690897	0.171605	AT1G27170	PF01582,PF00560,PF00931
11765951	Glyma01g04600	Glyma.01G039100	AT1G69935.1|Symbols:SHW1|short hypocotyl in white light1|chr1:26342072-26343082 REVERSE LENGTH=192	negative regulation of photomorphogenesis	molecular function	mitochondrion; "nucleus"	no original description	0.982825	-1.00974	0.649132	1.13897	0.856939	-1.09281	0.479203	-1.35575	0.852233	-1.06162	0.391848	-1.17884	0.718811	-1.14895	6.45692	0.180231	0.347651	6.12984	-0.258858	0.342687	6.05113	0.0939695	0.102452	6.0479	0.166248	0.160142	5.58343	-0.0711241	0.109483	5.58098	-0.034071	0.373373	AT1G69935
11776380	Glyma01g04610	Glyma.01G039200	AT1G59640.1|Symbols:ZCW32, BPE, BPEub|BIG PETAL P|chr1:21909464-21911030 REVERSE LENGTH=264	fatty acid catabolic process; "jasmonic acid metabolic process"; "ovule development"; "petal development"; "petal morphogenesis"; "plant-type cell wall modification"; "pollen tube growth"; "regulation of transcription, DNA-dependent"; "response to jasmonic acid stimulus"; "seed dormancy process"; "stamen development"	DNA binding; "sequence-specific DNA binding transcription factor activity"	nucleus	moderately similar to ( 234)AT1G59640| Symbols: BPE, BPEUB, BPEP, ZCW32 | ZCW32 (BIGPETAL, BIGPETALUB); DNA binding / transcription factor | chr1:21913300-21914695 REVERSE no original description	0.180604	-1.24945	0.866282	-1.07774	0.801197	-1.0626	0.394431	-1.3581	0.351295	-1.168	0.653388	-1.17146	0.968626	1.00671	6.22995	0.248516	0.0779804	5.88743	-0.193071	0.39025	5.68705	0.0244756	0.182994	5.48525	-0.0727789	0.126235	5.04276	-0.301081	0.333885	5.25791	-0.0631237	0.0765712	AT1G59640	PF00010
11765957	Glyma01g04630	Glyma.01G039500	AT1G59650.1|Symbols:CW14|Protein of unknown function (DUF1336)|chr1:21920099-21922670 FORWARD LENGTH=492	N-terminal protein myristoylation	molecular function	nucleus; "plasma membrane"	highly similar to ( 604)AT1G59650| Symbols: CW14 | CW14 | chr1:21923764-21926335 FORWARD no original description	0.874228	-1.06939	0.434929	-1.13538	0.738237	1.19109	0.868982	1.04203	0.68381	-1.17345	0.970928	-1.01889	0.823707	1.08547	6.82425	0.0236001	0.218494	7.0203	0.0829935	0.129794	6.29877	-0.207152	0.428917	6.37864	-0.0731888	0.349946	6.1177	-0.100181	0.158412	6.21378	0.0451363	0.12168	AT1G59650	PF07059
11776393	Glyma01g04640	Glyma.01G039600	AT5G23400.1|Symbols:|Leucine-rich repeat (LRR) family protein|chr5:7880603-7882372 FORWARD LENGTH=589	defense response; "signal transduction"	NA	cell wall; "plasma membrane"; "plasmodesma"	moderately similar to ( 210)AT4G08850| Symbols: | leucine-rich repeat family protein / protein kinase family protein | chr4:5637464-5640493 REVERSEweakly similar to ( 177)PSKR_DAUCA no original description	0.20655	1.40129	0.579169	-1.12699	0.803689	1.06362	0.0695236	1.22244	0.90336	1.01465	0.469397	-1.29188	0.336861	-1.29845	2.93693	-0.128485	0.0204326	3.19786	0.161277	0.0552625	2.59608	-0.107503	0.128118	2.93328	0.358274	0.24705	2.56946	-0.0111934	0.267622	2.48194	-0.0185185	0.158253	AT4G08850	PF08263,PF00560
11776400	Glyma01g04650	Glyma.01G039700	AT1G10385.1|Symbols:|Vps51/Vps67 family (components of vesicular transport) protein|chr1:3403224-3405856 FORWARD LENGTH=754	NA	molecular function	cellular component	highly similar to ( 777)AT1G10385| Symbols: | similar to unknown protein [Arabidopsis thaliana] (TAIR:AT5G49830.1); similar to unnamed protein product [Vitis vinifera] (GB:CAO40996.1); similar to hypothetical protein [Vitis vinifera] (GB:CAN69091.1); similar to unnamed protein product [Vitis vinifera] (GB:CAO23193.1); contains domain gb def: F14N23.28 (PTHR21426:SF4); contains domain FAMILY NOT N…	0.933166	-1.05188	0.385863	1.31891	0.722881	1.09074	0.97939	-1.01565	0.901852	-1.05679	0.447773	1.36597	0.805735	1.08568	4.53245	-0.0173806	0.438442	4.50359	-0.0397812	0.305885	4.09619	-0.0970636	0.205012	3.8977	-0.090354	0.337054	4.24993	0.359568	0.253045	3.86511	0.0282472	0.0489296	AT1G10385	PF08700
11765970	Glyma01g04660	Glyma.01G039800	AT5G62620.1|Symbols:|Galactosyltransferase family protein|chr5:25137136-25139764 FORWARD LENGTH=681	protein glycosylation	carbohydrate binding; "galactosyltransferase activity"; "transferase activity, transferring hexosyl groups"	Golgi apparatus; "chloroplast"; "membrane"	highly similar to ( 786)AT5G62620| Symbols: | galactosyltransferase family protein | chr5:25154362-25156659 FORWARD no original description	0.462246	-1.1712	0.6779	-1.12418	0.287671	-1.23133	0.766586	-1.09639	0.766429	-1.0568	0.855657	-1.05237	0.497606	-1.11105	4.22189	0.21245	0.1753	4.06054	0.0796906	0.290495	3.773	0.132749	0.134016	3.4327	-0.0155392	0.15447	3.32098	-0.0891841	0.198363	3.15667	-0.167463	0.0758187	AT5G62620	PF01762,PF00337
11776407	Glyma01g04670	Glyma.01G039900	AT1G10380.1|Symbols:|Putative membrane lipoprotein|chr1:3400706-3402110 FORWARD LENGTH=305	biological process	molecular function	extracellular region	moderately similar to ( 290)AT1G10380| Symbols: | similar to unknown protein [Arabidopsis thaliana] (TAIR:AT3G17350.1); similar to unnamed protein product [Vitis vinifera] (GB:CAO40998.1); contains domain PROKAR_LIPOPROTEIN (PS51257) | chr1:3400707-3402111 FORWARD no original description	0.130758	-1.27572	0.0887518	-1.74371	0.897892	-1.10539	0.259378	-1.24595	0.468663	-1.41508	0.101773	-1.70301	0.137149	-1.22615	8.3876	0.418028	0.125206	8.25376	0.100783	0.153147	7.64868	-0.0828595	0.582163	7.78897	0.0667143	0.00662395	6.79821	-0.701374	0.216746	7.22255	-0.227418	0.1212	AT1G10380
11765981	Glyma01g04690	Glyma.01G040000	AT1G10360.1|Symbols:ATGSTU18, GST29, GSTU18|glutathione S-transferase TAU 18|chr1:3395738-3396806 REVERSE LENGTH=227	PSII associated light-harvesting complex II catabolic process; "pentose-phosphate shunt"; "response to cyclopentenone"; "toxin catabolic process"	glutathione transferase activity	cytoplasm	moderately similar to ( 236)AT1G10360| Symbols: GST29, ATGSTU18 | ATGSTU18 (GLUTATHIONE S-TRANSFERASE 29); glutathione transferase | chr1:3395740-3396808 REVERSEmoderately similar to ( 203)GSTU6_ORYSA no original description	0.109698	1.55476	0.416955	-1.62517	0.647165	-1.23545	0.393241	1.75781	0.492854	1.21876	0.220374	-1.43744	0.141232	-1.57606	2.89069	-0.131426	0.156037	3.76655	0.682356	0.713979	2.85213	0.153982	0.323493	3.07159	0.505269	0.123596	2.57952	-0.0182342	0.23028	2.35358	-0.151058	0.247519	AT1G10360	PF02798,PF00043
11765993	Glyma01g04710	Glyma.01G040200	AT1G10360.1|Symbols:ATGSTU18, GST29, GSTU18|glutathione S-transferase TAU 18|chr1:3395738-3396806 REVERSE LENGTH=227	PSII associated light-harvesting complex II catabolic process; "pentose-phosphate shunt"; "response to cyclopentenone"; "toxin catabolic process"	glutathione transferase activity	cytoplasm	moderately similar to ( 209)AT1G10360| Symbols: GST29, ATGSTU18 | ATGSTU18 (GLUTATHIONE S-TRANSFERASE 29); glutathione transferase | chr1:3395740-3396808 REVERSEweakly similar to ( 166)GSTU6_ORYSA no original description	0.663776	1.09315	0.927678	1.03177	0.849329	-1.04061	0.650644	1.02816	0.272077	1.13989	0.958228	-1.03048	0.994443	1.00206	2.26761	-0.0456866	0.0384471	2.34054	-0.00562628	0.0580024	2.19126	0.143206	0.131024	2.06844	0.0828083	0.216752	2.12886	0.0394958	0.380761	2.02909	0.0857789	0.102572	AT1G10360	PF02798,PF00043
11765997	Glyma01g04720	Glyma.01G040300	AT1G27150.1|Symbols:|Tetratricopeptide repeat (TPR)-like superfamily protein|chr1:9429177-9432068 FORWARD LENGTH=468	biological process	NA	nucleus	moderately similar to ( 430)AT1G27150| Symbols: | binding | chr1:9429164-9432055 FORWARD no original description	0.317659	1.79063	0.0763124	1.35853	0.864519	1.08396	0.699163	1.23141	0.531442	1.40142	0.54531	-1.07037	0.41216	-1.17875	4.20763	-0.638355	0.592068	4.5159	-0.338045	0.122271	4.34419	-0.151463	0.313948	4.5111	0.202109	0.10614	4.29132	0.104005	0.0469421	4.09704	-0.0351537	0.193845	AT1G27150
11766009	Glyma01g04730	Glyma.01G040400	AT1G27100.1|Symbols:|Actin cross-linking protein|chr1:9407557-9411074 REVERSE LENGTH=519	biological process; "positive regulation of flavonoid biosynthetic process"; "protein targeting to membrane"; "regulation of plant-type hypersensitive response"	molecular function	nucleus; "vacuole"	moderately similar to ( 458)AT1G27100| Symbols: | similar to unknown protein [Arabidopsis thaliana] (TAIR:AT1G69900.1); similar to hypothetical protein [Vitis vinifera] (GB:CAN62089.1); contains InterPro domain Protein of unknown function DUF569 (InterPro:IPR007679); contains InterPro domain Actin-crosslinking proteins (InterPro:IPR008999) | chr1:9407544-9411061 REVERSE no original description	0.866609	-1.04741	0.487444	1.20183	0.788673	-1.06231	0.688278	1.11754	0.726519	1.07468	0.278758	1.40677	0.781445	1.05961	8.05211	-0.114242	0.234335	8.37255	0.0460828	0.20627	7.90402	-0.0103315	0.0825166	7.71881	-0.181069	0.134206	8.01403	0.31132	0.264575	7.53522	-0.097538	0.167427	AT1G27100	PF04601
11766017	Glyma01g04740	Glyma.01G040500	AT2G02590.1|Symbols:|FUNCTIONS IN: molecular_function unknown; INVOLVED IN: biological_process unknown; LOCATED IN: chloroplast; EXPRESSED IN: 21 plant structures; EXPRESSED DURING: 13 growth stages; CONTAINS InterPro DOMAIN/s: Putative small multi-drug export (InterPro:IPR009577); Has 405 Blast hits to 405 proteins in 185 species: Archae - 65; Bacteria - 295; Metazoa - 0; Fungi - 0; Plants - 23;…	biological process	molecular function	chloroplast	moderately similar to ( 279)AT2G02590| Symbols: | similar to unnamed protein product [Vitis vinifera] (GB:CAO41025.1); contains InterPro domain Putative small multi-drug export (InterPro:IPR009577) | chr2:704976-706493 FORWARD no original description	0.647441	1.29521	0.622134	1.27669	0.915471	-1.06705	0.180449	2.40366	0.0948296	3.55454	0.232134	2.36929	0.0908796	2.57191	4.45562	-1.37009	0.45118	5.76383	-0.104852	0.377659	5.90454	0.459577	0.446276	4.29258	-0.996898	0.408391	5.38151	0.247558	0.498799	5.46218	0.365944	0.121957	AT2G02590	PF06695
11766022	Glyma01g04750	Glyma.01G040600	AT1G59725.1|Symbols:|DNAJ heat shock family protein|chr1:21950738-21952210 FORWARD LENGTH=331	protein folding	heat shock protein binding; "unfolded protein binding"	cytoplasm	moderately similar to ( 309)AT1G59725| Symbols: | DNAJ heat shock protein, putative | chr1:21954403-21955875 FORWARDvery weakly similar to (90.5)DNJH_CUCSA no original description	0.341262	-1.25382	0.688459	-1.0904	0.838991	-1.1018	0.624594	-1.15659	0.818564	1.06461	0.975564	-1.00583	0.517054	1.2115	3.94781	0.241821	0.235445	3.68278	0.0319477	0.243278	3.67145	0.332144	0.21046	3.08435	-0.0845124	0.0782965	3.03375	-0.0929042	0.115193	3.2162	0.192284	0.318853	AT1G10350	PF00226,PF01556
11776418	Glyma01g04760	Glyma.01G040700	AT5G39950.1|Symbols:ATTRX2, ATH2, ATTRXH2, TRXH2, TRX2|thioredoxin 2|chr5:15990885-15991881 REVERSE LENGTH=133	N-terminal protein myristoylation; "cell redox homeostasis"; "glycerol ether metabolic process"; "nuclear division"; "nucleolus organization"; "sulfate assimilation"	electron carrier activity; "oxidoreductase activity, acting on a sulfur group of donors, disulfide as acceptor"; "protein disulfide oxidoreductase activity"	cytoplasm; "cytosol"; "mitochondrion"; "plasma membrane"	weakly similar to ( 127)AT5G39950| Symbols: ATH2, ATTRXH2, TRXH2, ATTRX2 | ATTRX2 (ARABIDOPSIS THIOREDOXIN H2); thiol-disulfide exchange intermediate | chr5:16008113-16009109 REVERSEweakly similar to ( 108)TRXH1_TOBAC no original description	0.32292	-1.47412	0.663562	1.15855	0.571262	1.12617	0.548596	1.28516	0.225988	-1.51595	0.110995	2.19484	0.686706	1.09509	6.81061	0.339743	0.353108	7.30938	0.701688	0.322601	5.92361	-0.260475	0.132795	5.88178	-0.22011	0.201747	6.83051	0.914005	0.274414	5.75155	-0.0890557	0.130062	AT5G39950	PF00085
11766027	Glyma01g04770	Glyma.01G040800	NA	NA	NA	NA	no original description	0.248032	1.17705	0.157889	1.56421	0.570751	1.20448	0.868355	1.03089	0.0676989	1.91471	0.313861	1.36998	0.0474535	1.95934	2.62942	-0.389666	0.0850181	2.66606	-0.345775	0.166307	3.32035	0.547458	0.242999	2.4658	-0.154494	0.108118	2.88983	0.29966	0.281801	3.27939	0.815873	0.159325
11766031	Glyma01g04780	Glyma.01G041000	NA	NA	NA	NA	no original description	0.65755	1.0691	0.373955	1.20151	0.847444	1.04689	0.459758	1.10787	0.0411834	1.42939	0.392386	1.24509	0.167197	1.3997	3.34731	-0.220357	0.0915669	3.43733	-0.0725707	0.127226	3.51251	0.295047	0.0364727	2.91401	-0.123966	0.133662	3.18313	0.192281	0.2218	3.2632	0.361156	0.18599
11776429	Glyma01g04800	Glyma.01G041100	AT1G59730.1|Symbols:ATH7, TH7|thioredoxin H-type 7|chr1:21952759-21953392 REVERSE LENGTH=129	N-terminal protein myristoylation; "cell redox homeostasis"; "glycerol ether metabolic process"; "nuclear division"; "nucleolus organization"	electron carrier activity; "protein disulfide oxidoreductase activity"	cytoplasm	weakly similar to ( 111)AT1G59730| Symbols: ATH7 | ATH7 (thioredoxin H-type 7); thiol-disulfide exchange intermediate | chr1:21956424-21957057 REVERSEvery weakly similar to (97.4)TRXH_BRAOL no original description	0.639199	-1.10709	0.495254	1.1673	0.705969	1.26807	0.697796	-1.0939	0.692411	-1.12792	0.515177	1.18137	0.604299	1.24464	2.82058	0.0985896	0.218373	2.62295	-0.0308888	0.140387	2.30712	-0.0750787	0.301331	2.24653	-0.0481828	0.0834814	2.4699	0.192281	0.251037	2.46466	0.267551	0.456293	AT5G39950	PF00085
11776434	Glyma01g04810	Glyma.01G041200	AT5G39950.1|Symbols:ATTRX2, ATH2, ATTRXH2, TRXH2, TRX2|thioredoxin 2|chr5:15990885-15991881 REVERSE LENGTH=133	N-terminal protein myristoylation; "cell redox homeostasis"; "glycerol ether metabolic process"; "nuclear division"; "nucleolus organization"; "sulfate assimilation"	electron carrier activity; "oxidoreductase activity, acting on a sulfur group of donors, disulfide as acceptor"; "protein disulfide oxidoreductase activity"	cytoplasm; "cytosol"; "mitochondrion"; "plasma membrane"	weakly similar to ( 110)AT5G39950| Symbols: ATH2, ATTRXH2, TRXH2, ATTRX2 | ATTRX2 (ARABIDOPSIS THIOREDOXIN H2); thiol-disulfide exchange intermediate | chr5:16008113-16009109 REVERSEvery weakly similar to (93.2)TRXH_BRAOL no original description	0.450183	-1.67237	0.168056	-3.56346	0.649771	-1.34475	0.79962	1.20143	0.784356	1.1088	0.527467	-1.77355	0.676552	1.37893	4.96718	0.142807	0.248911	5.26489	0.407556	0.738007	4.74893	0.291801	0.369608	3.65208	-0.599086	0.696181	2.80357	-1.42572	0.629324	3.9704	-0.135533	0.440466	AT5G39950	PF00085
11776440	Glyma01g04820	Glyma.01G041300	AT1G27090.1|Symbols:|glycine-rich protein|chr1:9404041-9406098 REVERSE LENGTH=420	biological process; "glucose catabolic process"	molecular function	chloroplast; "cytosol"	moderately similar to ( 228)AT1G27090| Symbols: | glycine-rich protein | chr1:9404028-9406085 REVERSE no original description	0.683369	1.0454	0.216351	-1.19306	0.203134	1.3528	0.975859	1.0019	0.10615	-1.31725	0.277406	-1.24487	0.904931	-1.01793	7.97987	0.017597	0.0433084	8.15785	0.0203376	0.035953	7.33099	-0.379933	0.141144	7.77752	0.0816552	0.107968	7.25676	-0.234334	0.156075	7.48856	0.0560155	0.0876814	AT1G27090
11776447	Glyma01g04830	Glyma.01G041400	AT1G69870.1|Symbols:NRT1.7|nitrate transporter 1.7|chr1:26316208-26320097 FORWARD LENGTH=620	glucosinolate biosynthetic process; "low affinity nitrate transport"; "nitrate transport"; "oligopeptide transport"	low affinity nitrate transmembrane transporter activity; "transporter activity"	membrane; "plasma membrane"	moderately similar to ( 310)AT1G69870| Symbols: | proton-dependent oligopeptide transport (POT) family protein | chr1:26319871-26323760 FORWARD no original description	0.30103	-1.33041	0.206052	-1.51027	0.37694	-1.41245	0.530781	1.22652	0.84653	1.06827	0.781493	1.08045	0.978196	1.00622	3.95137	0.251139	0.244505	4.2212	0.545709	0.280485	3.6654	0.346416	0.301255	2.99097	-0.160727	0.140202	3.05118	-0.0490998	0.227858	2.87902	-0.151784	0.134043	AT1G69870	PF00854
11766035	Glyma01g04860	Glyma.01G041500	AT1G27070.1|Symbols:|5'-AMP-activated protein kinase-related|chr1:9396945-9399225 REVERSE LENGTH=532	NA	NA	NA	moderately similar to ( 270)AT1G27070| Symbols: | 5'-AMP-activated protein kinase-related | chr1:9396932-9399212 REVERSE no original description	0.834124	-1.08619	0.653004	-1.12362	0.536853	-1.23693	0.356528	1.23156	0.838782	-1.05685	0.697066	1.19053	0.600292	-1.20352	3.90897	0.026961	0.212529	4.1854	0.32745	0.124572	3.44262	-0.0528059	0.227786	3.24866	-0.0923109	0.331282	3.42664	0.159297	0.300707	2.85686	-0.359565	0.203463	AT1G27070
11776477	Glyma01g04890	Glyma.01G041700	AT3G01470.1|Symbols:ATHB-1, ATHB1, HD-ZIP-1, HAT5, HB-1|homeobox 1|chr3:182648-184034 REVERSE LENGTH=272	chlorophyll catabolic process; "leaf morphogenesis"; "nitrate transport"; "positive regulation of transcription, DNA-dependent"; "regulation of transcription, DNA-dependent"; "response to blue light"; "response to nitrate"; "response to salt stress"	DNA binding; "protein homodimerization activity"; "sequence-specific DNA binding"; "sequence-specific DNA binding transcription factor activity"; "transcription regulatory region sequence-specific DNA binding"	nucleus	weakly similar to ( 138)AT3G01470| Symbols: ATHB1, HD-ZIP-1, HAT5, ATHB-1 | ATHB-1 (Homeobox-leucine zipper protein HAT5); transcription factor | chr3:182655-184041 REVERSE no original description	0.402014	-1.43966	0.933271	-1.03707	0.885161	-1.0958	0.26723	1.7929	0.133118	2.57337	0.114907	2.48891	0.0427357	3.38087	7.88168	-0.659931	0.365579	8.86929	0.182367	0.393677	9.01764	0.703729	0.468276	7.08197	-1.18565	0.288945	8.21882	0.129857	0.284758	8.63422	0.57174	0.133715	AT3G01470	PF02183,PF00046
11766044	Glyma01g04900	Glyma.01G042100	AT1G69850.1|Symbols:ATNRT1:2, NTL1, NRT1:2|nitrate transporter 1:2|chr1:26296945-26300407 REVERSE LENGTH=585	abscisic acid transport; "regulation of stomatal movement"; "response to nematode"	abscisic acid transporter activity; "calcium ion binding"; "transporter activity"	membrane; "plasma membrane"	highly similar to ( 748)AT1G69850| Symbols: NTL1, ATNRT1:2 | ATNRT1:2 (NITRATE TRANSPORTER 1:2); calcium ion binding / transporter | chr1:26300608-26304070 REVERSE no original description	0.618794	1.25067	0.100477	1.69786	0.968829	1.02001	0.253245	1.72359	0.049368	4.85123	0.0804748	2.33988	0.0364146	3.95651	5.99881	-1.14615	0.450476	6.87723	-0.360738	0.167605	7.92021	1.1322	0.224368	5.88732	-0.823454	0.184232	6.94899	0.402982	0.22348	7.66518	1.16078	0.265843	AT1G69850	PF00854
11776484	Glyma01g04920	Glyma.01G042300	AT2G02710.2|Symbols:PLP, PLPA|PAS/LOV protein B|chr2:758812-760608 REVERSE LENGTH=397	phosphorelay signal transduction system; "protein autophosphorylation"; "protein phosphorylation"; "regulation of proton transport"; "regulation of transcription, DNA-dependent"; "signal transduction"; "signal transduction by phosphorylation"	phosphorelay sensor kinase activity; "signal transducer activity"	plasma membrane	moderately similar to ( 386)AT2G02710| Symbols: | PAC motif-containing protein | chr2:758811-760607 REVERSE no original description	0.153648	1.88071	0.43166	1.12606	0.36691	1.31298	0.728827	-1.09727	0.155313	-1.49934	0.127806	-1.83264	0.0925665	-2.14765	7.64999	-0.000789324	0.232256	7.69218	-0.134714	0.185645	6.81402	-0.585113	0.161543	8.27828	0.91049	0.289962	7.20149	0.0365691	0.0407471	6.90512	-0.192272	0.195203	AT2G02710	PF00989
11766052	Glyma01g04930	Glyma.01G042400	AT5G15080.1|Symbols:|Protein kinase superfamily protein|chr5:4886414-4888555 FORWARD LENGTH=493	N-terminal protein myristoylation; "protein phosphorylation"	ATP binding; "kinase activity"; "protein kinase activity"; "protein serine/threonine kinase activity"; "transferase activity, transferring phosphorus-containing groups"	plasma membrane	highly similar to ( 674)AT5G15080| Symbols: | protein kinase, putative | chr5:4886417-4888558 FORWARDmoderately similar to ( 228)NORK_PEA no original description	0.990755	1.00317	0.471751	-1.07482	0.572287	1.08604	0.891839	-1.02539	0.0414594	-1.63854	0.595306	-1.1056	0.123976	-1.51351	7.34077	0.139553	0.13379	7.46673	0.103384	0.126036	6.3622	-0.572856	0.0295879	7.03672	0.144121	0.193435	6.67215	-0.000709375	0.0138051	6.15158	-0.453776	0.126056	AT5G15080	PF00069
11766061	Glyma01g04950	Glyma.01G042600	AT5G62740.1|Symbols:HIR1, ATHIR1|SPFH/Band 7/PHB domain-containing membrane-associated protein family|chr5:25201320-25202535 FORWARD LENGTH=286	N-terminal protein myristoylation	protein binding; "protein histidine kinase binding"	Golgi apparatus; "membrane"; "plasma membrane"; "plasmodesma"; "vacuolar membrane"; "vacuole"	moderately similar to ( 456)AT5G62740| Symbols: | band 7 family protein | chr5:25218546-25219761 FORWARD no original description	0.403236	1.47565	0.671493	1.10604	0.646441	-1.40042	0.504988	1.23456	0.119847	3.05821	0.881599	-1.08068	0.381808	1.47988	5.54779	-0.482833	0.268193	5.91979	-0.178832	0.241556	6.79339	1.12986	0.596495	5.66164	0.0785193	0.421377	5.34083	-0.0334236	0.172632	5.97481	0.643997	0.250056	AT5G62740	PF01145
11766070	Glyma01g04970	Glyma.01G042700	AT1G14420.1|Symbols:AT59|Pectate lyase family protein|chr1:4931844-4933405 REVERSE LENGTH=459	plant-type cell wall modification; "plant-type cell wall organization"	lyase activity; "pectate lyase activity"	extracellular region	highly similar to ( 512)AT1G14420| Symbols: AT59 | AT59 (Arabidopsis homolog of tomato LAT59); lyase/ pectate lyase | chr1:4931839-4933400 REVERSEmoderately similar to ( 461)PEL_LILLO no original description	0.327021	-1.32199	0.160442	-1.12948	0.932875	1.03347	0.372892	-1.16231	0.430661	-1.15039	0.983284	1.00699	0.588556	1.18763	3.14641	0.227685	0.176327	2.8302	0.0106951	0.0566513	2.54575	0.0255622	0.129487	2.26826	-0.175025	0.237325	2.29381	-0.164969	0.0700609	2.40478	0.0730592	0.257635	AT1G14420	PF04431,PF00544
11776500	Glyma01g04980	Glyma.01G042800	AT1G27000.1|Symbols:|Protein of unknown function (DUF1664)|chr1:9374068-9376422 FORWARD LENGTH=304	regulation of transcription, DNA-dependent	DNA binding	NA	moderately similar to ( 209)AT1G27000| Symbols: | bZIP family transcription factor | chr1:9374055-9376409 FORWARD no original description	0.675737	-1.0903	0.0962755	-1.17048	0.95378	-1.02484	0.494409	1.041	0.893036	-1.03262	0.90924	-1.03126	0.917151	1.03026	8.82474	0.0112505	0.0479766	9.05555	0.0692171	0.0468937	8.58616	-0.0350539	0.255045	8.46396	-0.113468	0.21622	8.23235	-0.157881	0.0648724	8.28855	-0.0704581	0.152373	AT1G27000	PF07889
11766075	Glyma01g05000	Glyma.01G043000	AT1G14410.1|Symbols:ATWHY1, PTAC1, WHY1|ssDNA-binding transcriptional regulator|chr1:4929352-4930810 REVERSE LENGTH=263	DNA repair; "defense response"; "negative regulation of telomere maintenance via telomerase"	DNA binding; "single-stranded DNA binding"; "telomeric DNA binding"	chloroplast; "nucleoid"; "plastid chromosome"; "telomerase holoenzyme complex"	moderately similar to ( 222)AT1G14410| Symbols: ATWHY1, PTAC1 | ATWHY1/PTAC1 (A. THALIANA WHIRLY 1); DNA binding / telomeric DNA binding | chr1:4929347-4930805 REVERSE no original description	0.450049	-1.05944	0.623111	-1.12046	0.578175	1.06453	0.347347	1.15994	0.710117	1.02399	0.714143	1.09677	0.182051	1.15486	2.95852	-0.0330698	0.061878	3.13356	0.180986	0.159906	2.63677	0.00113622	0.0469411	2.42522	-0.116366	0.0552965	2.56722	0.0168999	0.244297	2.52104	0.0913498	0.0878674	AT1G14410	PF08536
11766084	Glyma01g05020	Glyma.01G043100	AT4G36950.1|Symbols:MAPKKK21|mitogen-activated protein kinase kinase kinase 21|chr4:17422834-17423844 REVERSE LENGTH=336	protein phosphorylation	ATP binding; "protein kinase activity"; "protein serine/threonine kinase activity"; "transferase activity, transferring phosphorus-containing groups"	plasma membrane	moderately similar to ( 265)AT3G50310| Symbols: MAPKKK20 | MAPKKK20 (Mitogen-activated protein kinase kinase kinase 20); kinase | chr3:18659278-18660306 REVERSEvery weakly similar to (87.8)M2K1_ORYSA no original description	0.527522	-1.24231	0.418907	1.29628	0.610049	-1.16807	0.292301	1.56347	0.129172	1.91242	0.085397	2.51777	0.0566968	2.03398	6.2159	-0.692226	0.295775	6.95983	-0.0474785	0.330708	6.79926	0.243175	0.268852	5.46382	-1.00526	0.231683	6.62477	0.326894	0.229882	6.25919	0.0190536	0.015856	AT4G36950	PF00069
11766096	Glyma01g05050	Glyma.01G043300	AT5G15130.1|Symbols:WRKY72, ATWRKY72|WRKY DNA-binding protein 72|chr5:4904426-4906879 FORWARD LENGTH=548	defense response; "regulation of transcription, DNA-dependent"	sequence-specific DNA binding; "sequence-specific DNA binding transcription factor activity"	nucleus	weakly similar to ( 163)AT1G18860| Symbols: ATWRKY61, WRKY61 | WRKY61 (WRKY DNA-binding protein 61); transcription factor | chr1:6509485-6511200 FORWARD no original description	0.203811	-1.45402	0.210298	-1.19849	0.891004	-1.12992	0.100972	-1.47721	0.546686	-1.29276	0.452085	-1.21761	0.99422	-1.00461	3.69085	0.533487	0.146426	3.02906	-0.0293917	0.0782454	2.93947	0.163037	0.508501	2.60296	-0.00655778	0.229278	2.38117	-0.290612	0.140817	2.52559	-0.0131881	0.454293	AT5G15130	PF03106
11766102	Glyma01g05060	Glyma.01G043400	AT1G69800.1|Symbols:|Cystathionine beta-synthase (CBS) protein|chr1:26274416-26276105 REVERSE LENGTH=447	biological process	NA	NA	moderately similar to ( 494)AT1G69800| Symbols: | CBS domain-containing protein | chr1:26278079-26279988 REVERSE no original description	0.690263	-1.14476	0.27591	1.26757	0.557233	1.24066	0.39912	-1.25924	0.307756	-1.32074	0.656652	1.15233	0.844333	1.07535	3.34547	0.118036	0.219415	2.89851	-0.214518	0.210039	2.54049	-0.283315	0.232096	2.60611	-0.0770047	0.286638	2.80697	0.127545	0.14807	2.63576	0.0277979	0.229533	AT1G69800	PF00571
11766110	Glyma01g05080	Glyma.01G043600	AT1G14400.2|Symbols:UBC1, ATUBC1|ubiquitin carrier protein 1|chr1:4927294-4928136 REVERSE LENGTH=152	cellular membrane fusion; "endosomal transport"; "histone H2B ubiquitination"; "leaf morphogenesis"; "negative regulation of flower development"; "phosphatidylinositol biosynthetic process"; "postreplication repair"; "protein targeting"; "protein targeting to vacuole"; "ubiquitin-dependent protein catabolic process"; "vegetative to reproductive phase transition of meristem"	acid-amino acid ligase activity; "ubiquitin-protein ligase activity"	nucleus	moderately similar to ( 284)AT2G02760| Symbols: UBC2, ATUBC2 | ATUBC2 (UBIQUITING-CONJUGATING ENZYME 2); ubiquitin-protein ligase | chr2:774270-775148 FORWARDmoderately similar to ( 286)UBC2_MEDSA no original description	0.143895	1.53356	0.415421	1.35164	0.62965	1.31307	0.73092	1.13373	0.851853	-1.08322	0.998591	-1.00076	0.342407	-1.26512	4.54151	-0.232277	0.23329	4.74048	-0.0511953	0.331219	4.06408	-0.347605	0.423645	4.62698	0.384609	0.052964	4.49566	0.383515	0.324372	4.10057	0.0453378	0.262186	AT2G02760	PF00179
11776532	Glyma01g05090	Glyma.01G043700	AT1G14390.1|Symbols:|Leucine-rich repeat protein kinase family protein|chr1:4924277-4926794 FORWARD LENGTH=747	protein phosphorylation; "transmembrane receptor protein tyrosine kinase signaling pathway"	ATP binding; "protein kinase activity"; "protein serine/threonine kinase activity"; "protein tyrosine kinase activity"; "transferase activity, transferring phosphorus-containing groups"	plasma membrane	highly similar to ( 501)AT1G14390| Symbols: | leucine-rich repeat transmembrane protein kinase, putative | chr1:4924272-4926789 FORWARDweakly similar to ( 116)NORK_MEDTR no original description	0.485226	1.09898	0.904445	1.0213	0.926113	-1.03365	0.639824	-1.07844	0.350452	-1.12155	0.368753	-1.16046	0.323894	-1.27404	3.38723	0.0273279	0.105886	3.19517	-0.0816124	0.149523	2.82597	-0.138166	0.101443	2.99325	0.163491	0.10251	2.78802	-0.0512067	0.129093	2.56912	-0.185918	0.243143	AT1G14390	PF00069,PF00560
11766117	Glyma01g05100	Glyma.01G043800	AT1G14380.2|Symbols:IQD28|IQ-domain 28|chr1:4918279-4920761 REVERSE LENGTH=602	biological process	calmodulin binding	cytoplasm; "plasma membrane"	weakly similar to ( 171)AT2G02790| Symbols: IQD29 | IQD29 (IQ-domain 29); calmodulin binding | chr2:788707-790945 FORWARD no original description	0.906682	-1.07107	0.248369	-1.58174	0.347031	-1.34344	0.909819	-1.04114	0.814268	-1.06688	0.477354	-1.53754	0.53215	-1.33818	6.54397	0.274316	0.249152	6.61259	0.216157	0.243858	6.14335	0.180921	0.200527	6.05859	0.175265	0.488465	5.23263	-0.445355	0.389992	5.37557	-0.245006	0.165429	AT1G14380	PF00612
11776542	Glyma01g05110	Glyma.01G043900	NA	NA	NA	NA	no original description	0.852543	-1.07175	0.726299	-1.08686	0.719519	-1.18673	0.960886	1.01917	0.982222	-1.00836	0.989806	1.00499	0.778282	-1.11653	2.73031	0.0469479	0.348203	2.67687	0.0743364	0.0714309	2.35126	0.0349398	0.145029	2.20669	-0.0530204	0.118541	2.19617	-0.0458341	0.284482	1.99241	-0.212048	0.385019
11776551	Glyma01g05150	Glyma.01G044000	AT1G17100.1|Symbols:|SOUL heme-binding family protein|chr1:5844766-5845539 FORWARD LENGTH=232	biological process; "glucosinolate biosynthetic process"	NA	chloroplast; "vacuolar membrane"; "vacuole"	moderately similar to ( 273)AT1G17100| Symbols: | SOUL heme-binding family protein | chr1:5844759-5845532 FORWARD no original description	0.390106	-1.21805	0.967116	-1.00555	0.777688	-1.08671	0.329509	-1.22135	0.493619	-1.13047	0.973281	-1.00827	0.977987	-1.00858	3.15481	0.22048	0.200942	2.75791	-0.0679958	0.090266	2.57094	0.0435516	0.0967872	2.37504	-0.0640949	0.139619	2.37501	-0.0759811	0.117504	2.28838	-0.0764139	0.225541	AT1G17100	PF04832
11776556	Glyma01g05160	Glyma.01G044100	AT2G02800.2|Symbols:APK2B|protein kinase 2B|chr2:796889-799250 REVERSE LENGTH=426	protein phosphorylation	ATP binding; "kinase activity"; "protein kinase activity"; "protein serine/threonine kinase activity"; "transferase activity, transferring phosphorus-containing groups"	chloroplast; "cytoplasm"; "nucleus"; "plasma membrane"	highly similar to ( 598)AT2G02800| Symbols: APK2B | APK2B (PROTEIN KINASE 2B); kinase | chr2:796888-799249 REVERSEmoderately similar to ( 228)NORK_MEDTR no original description	0.609294	1.33124	0.060241	1.21897	0.803625	1.04014	0.425118	1.35326	0.135752	1.9627	0.617811	1.23913	0.308446	1.53352	8.58407	-0.69423	0.423021	9.16867	-0.257795	0.0426774	9.3522	0.278608	0.0728923	8.73568	-0.281462	0.435519	8.88607	0.027868	0.0550068	9.15693	0.335382	0.107444	AT2G02800	PF07714
11766136	Glyma01g05170	Glyma.01G044200	AT1G14360.1|Symbols:ATUTR3, UTR3|UDP-galactose transporter 3|chr1:4911362-4913029 REVERSE LENGTH=331	embryo sac development; "endoplasmic reticulum unfolded protein response"; "pollen development"; "protein folding"; "response to endoplasmic reticulum stress"; "response to heat"; "response to high light intensity"; "response to hydrogen peroxide"; "systemic acquired resistance"; "transmembrane transport"	UDP-glucose transmembrane transporter activity; "pyrimidine nucleotide-sugar transmembrane transporter activity"	integral to Golgi membrane; "integral to endoplasmic reticulum membrane"	highly similar to ( 546)AT1G14360| Symbols: ATUTR3, UTR3 | ATUTR3/UTR3 (UDP-GALACTOSE TRANSPORTER 3); pyrimidine nucleotide sugar transmembrane transporter | chr1:4911357-4913024 REVERSE no original description	0.750699	-1.08611	0.571009	1.13267	0.783291	1.1603	0.948527	-1.02454	0.990089	-1.0063	0.297631	1.20074	0.182019	1.25232	6.27959	-0.0876707	0.217978	6.36116	-0.122651	0.274721	5.96081	-0.0967321	0.448379	5.74399	-0.206841	0.160248	5.80531	0.0570793	0.0487261	5.82549	0.117767	0.0252732	AT1G14360	PF08449
11776567	Glyma01g05190	Glyma.01G044300	AT2G02820.2|Symbols:MYB88|myb domain protein 88|chr2:804716-807139 REVERSE LENGTH=484	guard cell differentiation; "regulation of transcription, DNA-dependent"	DNA binding; "sequence-specific DNA binding transcription factor activity"	nucleus	moderately similar to ( 435)AT2G02820| Symbols: AtMYB88, MYB88 | MYB88 (myb domain protein 88); DNA binding / transcription factor | chr2:804715-807138 REVERSE no original description	0.303349	-1.61589	0.23611	-1.39414	0.968167	-1.03536	0.967953	-1.0159	0.486887	-1.44395	0.774132	1.14092	0.844169	1.08086	6.61896	0.378589	0.297907	6.72795	0.355831	0.212007	5.78434	-0.15143	0.586608	5.50668	-0.313743	0.372472	5.52207	-0.12354	0.241395	5.40067	-0.201558	0.124029	AT2G02820	PF00249
11766146	Glyma01g05180	Glyma.01G044400	NA	NA	NA	NA	no original description	0.824674	1.03954	0.0725772	1.81669	0.892479	1.03155	0.124361	1.32089	0.0385314	1.76373	0.0750582	2.30838	0.0642404	1.75018	4.48227	-0.604263	0.0935232	4.89945	-0.202754	0.103868	4.94023	0.214366	0.116089	3.98699	-0.548323	0.148966	5.05863	0.658555	0.223209	4.61961	0.259176	0.131748
11776584	Glyma01g05220	Glyma.01G044500	AT1G14345.1|Symbols:|NAD(P)-linked oxidoreductase superfamily protein|chr1:4899176-4899766 FORWARD LENGTH=196	isopentenyl diphosphate biosynthetic process, mevalonate-independent pathway; "pentose-phosphate shunt"; "photosystem II assembly"	NA	chloroplast; "chloroplast thylakoid"; "chloroplast thylakoid membrane"; "membrane"	weakly similar to ( 182)AT1G14345| Symbols: | oxidoreductase | chr1:4899171-4899761 FORWARD no original description	0.949058	1.01984	0.887494	1.02513	0.820653	1.07662	0.875932	-1.04017	0.976903	1.00848	0.896193	-1.0348	0.79564	1.06463	3.58011	-0.0237051	0.240019	3.46453	-0.0805204	0.0913766	3.22305	-0.01152	0.165013	3.08598	0.00463478	0.134583	3.00116	-0.044716	0.178094	3.042	0.0949906	0.20677	AT1G14345
11776587	Glyma01g05230	Glyma.01G044600	AT1G69780.1|Symbols:ATHB13|Homeobox-leucine zipper protein family|chr1:26259166-26260465 FORWARD LENGTH=294	cotyledon morphogenesis; "leaf morphogenesis"; "regulation of transcription, DNA-dependent"; "response to sucrose stimulus"	DNA binding; "sequence-specific DNA binding"; "sequence-specific DNA binding transcription factor activity"; "transcription regulatory region sequence-specific DNA binding"	nucleus	moderately similar to ( 290)AT1G69780| Symbols: ATHB13 | ATHB13; DNA binding / transcription factor | chr1:26262829-26264128 FORWARD no original description	0.303426	-1.48515	0.524008	-1.32695	0.813915	1.13454	0.297957	-1.59362	0.381781	-1.40491	0.468164	-1.42386	0.569224	1.19933	5.83839	0.506033	0.386617	5.21749	-0.166273	0.267902	5.00582	0.0155538	0.267256	4.76696	-0.0645758	0.0714384	4.13259	-0.574388	0.495549	4.83388	0.197655	0.345579	AT1G69780	PF02183,PF00046
11776632	Glyma01g05310	Glyma.01G044800	AT1G26945.1|Symbols:KDR|basic helix-loop-helix (bHLH) DNA-binding superfamily protein|chr1:9351571-9352474 FORWARD LENGTH=94	response to light stimulus	NA	nucleus	very weakly similar to ( 100)AT1G26945| Symbols: | transcription regulator | chr1:9351558-9352461 FORWARD no original description	0.517229	-1.22752	0.875609	1.08844	0.933628	-1.05504	0.376789	-1.25335	0.613465	-1.20919	0.938604	1.066	0.920397	-1.03929	3.17697	0.200688	0.16784	2.74381	-0.1251	0.224801	2.45775	-0.0733508	0.433902	2.42958	-0.0950537	0.302565	2.44154	-0.00284314	0.580769	2.25241	-0.150653	0.189866	AT1G26945	PF00010
11766170	Glyma01g05340	Glyma.01G045100	AT2G02870.3|Symbols:|Galactose oxidase/kelch repeat superfamily protein|chr2:838378-839781 FORWARD LENGTH=467	biological process; "cellular response to phosphate starvation"; "cellular response to water deprivation"; "galactolipid biosynthetic process"; "response to symbiotic fungus"	molecular function	chloroplast; "nucleus"	highly similar to ( 524)AT2G02870| Symbols: | kelch repeat-containing F-box family protein | chr2:838377-839780 FORWARD no original description	0.682081	-1.05785	0.420001	1.21908	0.917429	-1.03044	0.270489	1.35364	0.100072	1.41894	0.0834358	1.74566	0.106769	1.45667	8.25145	-0.357946	0.0823737	8.85024	0.0789026	0.268877	8.53509	0.146863	0.160952	7.91407	-0.439076	0.121618	8.54228	0.364698	0.150756	8.23249	0.103597	0.146682	AT2G02870	PF01344
11766176	Glyma01g05350	Glyma.01G045200	AT1G69760.1|Symbols:|unknown protein; BEST Arabidopsis thaliana protein match is: unknown protein (TAIR:AT1G26920.1); Has 51 Blast hits to 51 proteins in 15 species: Archae - 0; Bacteria - 2; Metazoa - 2; Fungi - 7; Plants - 29; Viruses - 0; Other Eukaryotes - 11 (source: NCBI BLink).|chr1:26240094-26240627 REVERSE LENGTH=177	biological process	molecular function	nucleus	no original description	0.981886	-1.01055	0.988272	1.0036	0.863638	-1.07101	0.802296	1.09764	0.269279	1.55988	0.702003	1.11321	0.109546	1.47183	5.87319	-0.256496	0.340942	6.09594	-0.122085	0.210371	6.16256	0.38494	0.308567	5.39844	-0.271634	0.193081	5.38025	-0.116903	0.202492	5.73096	0.285972	0.0487436	AT1G26920
11766180	Glyma01g05360	Glyma.01G045300	AT2G02880.1|Symbols:|mucin-related|chr2:841303-843151 FORWARD LENGTH=314	biological process; "embryo sac egg cell differentiation"	molecular function	chloroplast	moderately similar to ( 206)AT2G02880| Symbols: | mucin-related | chr2:841302-843150 FORWARD no original description	0.699118	-1.10957	0.765096	-1.09379	0.598119	-1.13091	0.53781	-1.11376	0.477717	-1.13858	0.837913	-1.09793	0.540453	-1.16049	3.26204	0.139365	0.195505	3.0343	-0.0160786	0.04246	2.70165	-0.0478726	0.116299	2.64029	-0.0106316	0.207791	2.48132	-0.14542	0.361787	2.33092	-0.22536	0.170946	AT2G02880
11776645	Glyma01g05370	Glyma.01G045400	AT1G69700.1|Symbols:ATHVA22C, HVA22C|HVA22 homologue C|chr1:26220337-26221663 FORWARD LENGTH=184	hyperosmotic salinity response; "response to abscisic acid stimulus"; "response to water deprivation"	molecular function	nucleus; "plasmodesma"	moderately similar to ( 221)AT1G69700| Symbols: ATHVA22C | ATHVA22C (Arabidopsis thaliana HVA22 homologue C) | chr1:26224000-26225326 FORWARDvery weakly similar to (89.7)HVA22_HORVU no original description	0.756283	1.07369	0.976568	-1.0061	0.618965	-1.27552	0.876767	1.04775	0.503513	1.2717	0.828757	-1.03101	0.703608	-1.07691	2.31979	-0.0691658	0.231515	2.4186	-0.00187492	0.201063	2.41528	0.277595	0.382961	2.12027	0.0334084	0.0549794	2.12973	-0.0106556	0.118325	1.95805	-0.073486	0.198898	AT1G69700	PF03134
11776663	Glyma01g05410	Glyma.01G045500	AT3G47620.1|Symbols:AtTCP14, TCP14|TEOSINTE BRANCHED, cycloidea and PCF (TCP) 14|chr3:17559004-17560473 FORWARD LENGTH=489	cell proliferation; "inflorescence development"; "regulation of defense response"; "regulation of seed germination"; "regulation of transcription, DNA-dependent"; "response to abscisic acid stimulus"; "response to cytokinin stimulus"; "response to gibberellin stimulus"	protein binding; "sequence-specific DNA binding transcription factor activity"	nucleus	weakly similar to ( 114)AT3G47620| Symbols: ATTCP14 | TCP family transcription factor, putative | chr3:17569989-17571458 FORWARD no original description	0.102298	1.30463	0.677284	1.09068	0.811416	-1.09201	0.316677	1.24567	0.675844	1.10087	0.814801	1.04138	0.139034	-1.29413	5.43801	-0.233698	0.0891914	5.81306	0.0832183	0.216051	5.22677	-0.0950524	0.267657	5.34347	0.149947	0.0714561	5.20779	0.208449	0.145126	4.74129	-0.222033	0.13777	AT1G69690	PF03634
11776671	Glyma01g05430	Glyma.01G045700	AT1G69680.1|Symbols:|Mog1/PsbP/DUF1795-like photosystem II reaction center PsbP family protein|chr1:26205148-26206568 FORWARD LENGTH=202	biological process	molecular function	NA	moderately similar to ( 262)AT1G69680| Symbols: | similar to unknown [Populus trichocarpa] (GB:ABK93471.1); contains InterPro domain Mog1/PsbP/DUF1795, alpha/beta/alpha sandwich (InterPro:IPR016124); contains InterPro domain Mog1/PsbP, alpha/beta/alpha sandwich (InterPro:IPR016123); contains InterPro domain Ran-interacting Mog1 protein (InterPro:IPR007681) | chr1:26208811-26210231 FORWARD no orig…	0.356844	-1.12038	0.423373	1.15186	0.876482	-1.12908	0.905422	1.02092	0.633842	1.16351	0.209346	1.31752	0.755432	1.15456	6.51305	-0.0380311	0.127278	6.66761	-0.00815678	0.115241	6.41739	0.180456	0.371925	5.9529	-0.202026	0.0234307	6.13681	0.195802	0.189737	5.90351	0.00531149	0.478054	AT1G69680	PF04603
11776682	Glyma01g05440	Glyma.01G045800	AT3G05290.1|Symbols:PNC1|peroxisomal adenine nucleotide carrier 1|chr3:1506129-1507614 REVERSE LENGTH=322	ADP transport; "ATP transport"; "fatty acid beta-oxidation"; "indolebutyric acid metabolic process"; "mitochondrial transport"; "peroxisome organization"; "proteasomal ubiquitin-dependent protein catabolic process"; "proteasome core complex assembly"; "response to misfolded protein"; "seedling development"; "toxin catabolic process"; "transport"	ADP transmembrane transporter activity; "ATP transmembrane transporter activity"	mitochondrial inner membrane; "mitochondrion"; "peroxisome"	moderately similar to ( 416)AT3G05290| Symbols: | mitochondrial substrate carrier family protein | chr3:1506135-1507620 REVERSE no original description	0.53831	-1.30412	0.643423	-1.15928	0.576702	-1.191	0.665378	-1.22123	0.463536	1.27833	0.819285	-1.08561	0.313471	1.39974	7.15506	0.133153	0.350096	7.02199	-0.155187	0.38844	7.21596	0.487409	0.224876	6.44444	-0.249919	0.318029	6.0816	-0.368419	0.10426	6.65986	0.235238	0.162788	AT3G05290	PF00153
11776690	Glyma01g05450	Glyma.01G045900	AT5G52900.1|Symbols:|unknown protein; Has 30201 Blast hits to 17322 proteins in 780 species: Archae - 12; Bacteria - 1396; Metazoa - 17338; Fungi - 3422; Plants - 5037; Viruses - 0; Other Eukaryotes - 2996 (source: NCBI BLink).|chr5:21452893-21453692 REVERSE LENGTH=235	biological process; "response to brassinosteroid stimulus"	molecular function	nucleus	no original description	0.967504	1.02112	0.927937	1.01362	0.95227	-1.00956	0.709643	-1.0983	0.810083	-1.05153	0.807976	-1.10643	0.839067	-1.08401	2.25691	0.0936144	0.240382	2.19747	-0.0416559	0.14727	1.96146	0.0211213	0.036736	2.01875	0.123771	0.382224	1.95803	-0.0221391	0.0791697	1.873	0.00739082	0.10607	AT5G52900
11766194	Glyma01g05470	Glyma.01G046000	AT2G46210.1|Symbols:|Fatty acid/sphingolipid desaturase|chr2:18977542-18978891 FORWARD LENGTH=449	fatty acid biosynthetic process; "lipid metabolic process"; "oxidation-reduction process"	heme binding; "iron ion binding"; "oxidoreductase activity"; "oxidoreductase activity, acting on paired donors, with oxidation of a pair of donors resulting in the reduction of molecular oxygen to two molecules of water"	NA	highly similar to ( 719)AT2G46210| Symbols: | delta-8 sphingolipid desaturase, putative | chr2:18984615-18985964 FORWARD no original description	0.373967	-1.30547	0.192291	-1.50808	0.82243	1.08688	0.726631	-1.12741	0.445766	-1.23629	0.336686	-1.30238	0.575096	1.1477	3.93483	0.221955	0.170135	3.7056	0.0489489	0.341436	3.2328	-0.0840596	0.298781	2.99603	-0.162611	0.268009	2.63346	-0.543767	0.0340306	3.07383	0.0361363	0.0402446	AT2G46210	PF00173,PF00487
11776696	Glyma01g05490	Glyma.01G046200	AT1G14310.1|Symbols:|Haloacid dehalogenase-like hydrolase (HAD) superfamily protein|chr1:4885049-4886672 FORWARD LENGTH=254	metabolic process	catalytic activity; "hydrolase activity"; "phosphoglycolate phosphatase activity"	cellular component	moderately similar to ( 297)AT1G14310| Symbols: | haloacid dehalogenase-like hydrolase family protein | chr1:4885044-4886667 FORWARD no original description	0.603977	1.10621	0.564543	1.11697	0.167129	1.33018	0.0828322	-1.38701	0.30112	-1.16304	0.309742	-1.37364	0.857002	1.03391	7.29542	0.0942966	0.111965	7.00039	-0.377687	0.0321536	6.8057	-0.1236	0.128268	7.14782	0.239916	0.179213	6.4536	-0.218091	0.241473	6.91738	0.288023	0.0336915	AT1G14310	PF00702
11776709	Glyma01g05500	Glyma.01G046300	AT2G15480.2|Symbols:UGT73B5|UDP-glucosyl transferase 73B5|chr2:6758817-6763398 FORWARD LENGTH=494	metabolic process; "response to cyclopentenone"; "response to ethylene stimulus"; "response to other organism"; "toxin catabolic process"	UDP-glucosyltransferase activity; "UDP-glycosyltransferase activity"; "quercetin 3-O-glucosyltransferase activity"; "transferase activity, transferring glycosyl groups"; "transferase activity, transferring hexosyl groups"	NA	moderately similar to ( 330)AT2G15480| Symbols: UGT73B5 | UGT73B5 (UDP-GLUCOSYL TRANSFERASE 73B5); UDP-glycosyltransferase/ transferase, transferring glycosyl groups | chr2:6765899-6767534 FORWARDweakly similar to ( 134)ZOX_PHAVU no original description	0.155659	-1.88526	0.0553194	-1.75023	0.69915	-1.47191	0.192704	-1.49182	0.937305	1.0695	0.310567	-1.38497	0.26785	1.36985	6.60198	0.555918	0.265541	6.14398	-0.0211517	0.0986627	6.3715	0.652859	0.863129	5.247	-0.358842	0.268665	4.61159	-0.828694	0.153284	5.49159	0.0951732	0.126324	AT2G15480	PF00201
11766215	Glyma01g05540	Glyma.01G046400	AT1G26840.1|Symbols:ORC6, ATORC6|origin recognition complex protein 6|chr1:9298822-9300603 FORWARD LENGTH=284	DNA-dependent DNA replication; "DNA replication"	DNA binding; "protein binding"	nuclear origin of replication recognition complex; "nucleus"; "origin recognition complex"	moderately similar to ( 315)AT1G26840| Symbols: ORC6, ATORC6 | ATORC6/ORC6 (Origin recognition complex protein 6); DNA binding | chr1:9298809-9300590 FORWARD no original description	0.1546	-2.04252	0.138013	-1.76387	0.601605	-1.33057	0.790584	1.10263	0.236059	-1.3047	0.528783	1.27682	0.77752	1.17657	6.29328	0.540931	0.15032	6.5403	0.681885	0.370461	5.5882	0.157209	0.19891	4.78135	-0.489418	0.39505	4.99636	-0.13686	0.0724995	4.8371	-0.254834	0.441853	AT1G26840	PF05460
11766227	Glyma01g05550	Glyma.01G046500	AT1G14290.1|Symbols:SBH2|sphingoid base hydroxylase 2|chr1:4880307-4881784 REVERSE LENGTH=259	fatty acid biosynthetic process; "oxidation-reduction process"; "photomorphogenesis"; "sphingoid biosynthetic process"; "sterol biosynthetic process"	catalytic activity; "iron ion binding"; "oxidoreductase activity"; "sphingosine hydroxylase activity"	Golgi apparatus; "endoplasmic reticulum"	moderately similar to ( 370)AT1G69640| Symbols: | acid phosphatase, putative | chr1:26197596-26199129 REVERSE no original description	0.413959	-1.34347	0.111457	-1.44609	0.765716	-1.16526	0.146022	1.42373	0.801082	-1.08825	0.466127	1.3227	0.89869	1.05944	7.16299	0.0249572	0.0819708	7.81402	0.534632	0.183035	6.76196	-0.0970548	0.383871	6.40296	-0.40101	0.380001	6.59681	0.00247558	0.1054	6.21882	-0.317711	0.19561	AT1G14290	PF04116
11776715	Glyma01g05580	Glyma.01G046700	AT1G26850.2|Symbols:|S-adenosyl-L-methionine-dependent methyltransferases superfamily protein|chr1:9301146-9303432 REVERSE LENGTH=616	NA	methyltransferase activity	Golgi apparatus; "endosome"; "membrane"; "trans-Golgi network"	nearly identical (1071)AT1G26850| Symbols: | dehydration-responsive family protein | chr1:9301133-9303419 REVERSE no original description	0.834196	-1.0489	0.261278	1.05051	0.349896	1.22093	0.890853	1.0186	0.702544	1.06636	0.530942	1.12238	0.15628	1.36563	7.91985	-0.0784022	0.128326	8.12066	-0.0518182	0.0386266	7.76681	0.0142927	0.160329	7.58196	-0.147286	0.187684	7.555	0.0192736	0.0338195	7.78716	0.302276	0.0757496	AT1G26850	PF03141
11766264	Glyma01g05680	Glyma.01G046800	AT1G26870.1|Symbols:FEZ, ANAC009|NAC (No Apical Meristem) domain transcriptional regulator superfamily protein|chr1:9312856-9314983 FORWARD LENGTH=425	multicellular organismal development; "positive regulation of asymmetric cell division"; "regulation of transcription, DNA-dependent"; "response to auxin stimulus"; "root cap development"; "somatic stem cell division"	DNA binding; "sequence-specific DNA binding transcription factor activity"	nucleus	moderately similar to ( 306)AT1G26870| Symbols: ANAC009 | ANAC009 (Arabidopsis NAC domain containing protein 9); transcription factor | chr1:9312843-9314970 FORWARDweakly similar to ( 191)NAC68_ORYSA no original description	0.488222	-1.16582	0.687968	-1.07804	0.916801	1.03661	0.942227	1.0192	0.710755	-1.08953	0.661754	1.10219	0.596138	1.10918	2.87486	0.10185	0.221391	2.83436	0.12929	0.11515	2.38095	-0.0218614	0.173976	2.19351	-0.119492	0.0959527	2.38079	0.020876	0.202961	2.27167	0.0300074	0.192835	AT1G26870	PF02365
11776741	Glyma01g05710	Glyma.01G046900	AT5G36930.1|Symbols:|Disease resistance protein (TIR-NBS-LRR class) family|chr5:14567771-14571907 REVERSE LENGTH=1188	defense response; "signal transduction"	ADP binding	cytoplasm; "intracellular"	moderately similar to ( 476)AT5G36930| Symbols: | disease resistance protein (TIR-NBS-LRR class), putative | chr5:14585001-14589146 REVERSE no original description	0.0418243	15.4204	0.0188224	18.5184	0.0673264	9.71239	0.75142	-1.16618	0.915029	1.05807	0.941557	1.02977	0.317824	-1.50057	3.61671	-1.70007	0.515311	3.32888	-1.92187	0.141349	3.33745	-1.61864	0.246736	7.15942	2.24669	0.141636	6.98107	2.28902	0.282684	6.27892	1.66118	0.412269	AT5G36930	PF01582,PF00931
11776756	Glyma01g05740	Glyma.01G047000	AT1G26880.1|Symbols:|Ribosomal protein L34e superfamily protein|chr1:9315640-9316681 REVERSE LENGTH=120	RNA methylation; "ribosome biogenesis"; "translation"	structural constituent of ribosome	chloroplast; "cytoplasm"; "intracellular"; "nucleolus"; "ribosome"	weakly similar to ( 139)AT1G26880| Symbols: | 60S ribosomal protein L34 (RPL34A) | chr1:9315785-9316668 REVERSEweakly similar to ( 140)RL34_TOBAC no original description	0.79239	-1.11547	0.197948	-1.03493	0.975554	-1.01372	0.903417	-1.02176	0.480298	1.20428	0.907496	1.05487	0.431181	1.32516	8.73447	-0.00731119	0.172576	8.87236	-0.0383673	0.0276276	8.80184	0.260855	0.278727	8.33894	-0.164965	0.385613	8.22755	-0.0878954	0.00974262	8.52559	0.241201	0.0855683	AT1G26880	PF01199
11766279	Glyma01g05750	Glyma.01G047100	AT2G02970.1|Symbols:|GDA1/CD39 nucleoside phosphatase family protein|chr2:865395-868007 REVERSE LENGTH=555	anther dehiscence; "pollen exine formation"	hydrolase activity	NA	highly similar to ( 579)AT2G02970| Symbols: | nucleoside phosphatase family protein / GDA1/CD39 family protein | chr2:865394-868006 REVERSEweakly similar to ( 157)NTPA_PEA no original description	0.133746	1.38889	0.0286141	1.43329	0.556032	1.2399	0.72747	-1.04714	0.946872	1.02207	0.911797	-1.0147	0.467244	-1.09598	7.38923	-0.254688	0.143155	7.48511	-0.321137	0.0330567	7.14952	-0.22319	0.308033	7.57008	0.219248	0.0956838	7.33939	0.198193	0.0533038	7.16625	0.0870287	0.101666	AT2G02970	PF01150
11776763	Glyma01g05760	Glyma.01G047200	NA	NA	NA	NA	no original description	0.230979	1.42377	0.916393	1.03133	0.862107	1.04206	0.304257	1.21319	0.351274	1.17128	0.739889	-1.13793	0.529628	-1.1665	3.19028	-0.253842	0.19749	3.44329	0.0249654	0.0210691	3.07247	-0.0257578	0.0446206	3.1984	0.255875	0.202252	2.97433	0.0694683	0.325758	2.86805	0.0336839	0.180469
11766290	Glyma01g05770	Glyma.01G047400	AT5G22260.1|Symbols:MS1|RING/FYVE/PHD zinc finger superfamily protein|chr5:7367707-7370192 REVERSE LENGTH=672	anther wall tapetum morphogenesis; "cellular response to brassinosteroid stimulus"; "microgametogenesis"; "microsporogenesis"; "pollen germination"; "pollen wall assembly"; "positive regulation of transcription, DNA-dependent"; "regulation of transcription, DNA-dependent"	DNA binding; "sequence-specific DNA binding transcription factor activity"; "zinc ion binding"	mitochondrion; "nucleus"	moderately similar to ( 375)AT5G22260| Symbols: MS1 | MS1 (MALE STERILITY 1); DNA binding | chr5:7367710-7370195 REVERSE no original description	0.257079	1.39215	0.128326	1.44034	0.883508	1.05501	0.198063	-1.50182	0.101831	-1.68729	0.172998	-1.45158	0.0675452	-2.22649	5.99753	0.341606	0.2094	5.492	-0.245106	0.205956	4.92494	-0.413101	0.175731	6.05184	0.818924	0.197549	5.30025	0.281304	0.103228	4.63462	-0.335846	0.219099	AT5G22260
11766301	Glyma01g05780	Glyma.01G047600	NA	NA	NA	NA	no original description	0.477733	1.34967	0.335271	-1.50712	0.828679	1.06854	0.648352	1.24276	0.468575	-1.24868	0.28278	-1.63676	0.204523	-1.5772	3.84325	0.0908743	0.329063	4.14861	0.404426	0.429571	3.12938	-0.229531	0.191596	3.73562	0.523477	0.3202	2.97945	-0.187366	0.292473	2.95355	-0.133891	0.156761
11766305	Glyma01g05800	Glyma.01G047700	AT2G02960.3|Symbols:|RING/FYVE/PHD zinc finger superfamily protein|chr2:862346-863980 REVERSE LENGTH=271	NA	zinc ion binding	nucleus	moderately similar to ( 216)AT2G02960| Symbols: | zinc finger (C3HC4-type RING finger) family protein | chr2:862345-863979 REVERSE no original description	0.41903	-1.23223	0.0611719	-1.37306	0.702748	-1.13806	0.122785	1.22714	0.884419	1.04033	0.735756	1.10128	0.635499	1.12642	8.43107	0.0894737	0.0907244	8.88286	0.384776	0.0459483	8.26075	0.146519	0.285333	7.88903	-0.211802	0.262713	7.82558	-0.0726231	0.103506	7.80358	-0.0400559	0.0745856	AT2G02960	PF12428,PF00097
11766316	Glyma01g05810	Glyma.01G047900	AT5G15210.1|Symbols:ATHB30, ZFHD3, HB30, ZHD8|homeobox protein 30|chr5:4937874-4938689 REVERSE LENGTH=271	NA	DNA binding; "protein binding"; "sequence-specific DNA binding transcription factor activity"	nucleus	very weakly similar to ( 100)AT5G15210| Symbols: ATHB30, ZFHD3 | ATHB30/ZFHD3 (ZINC FINGER HOMEODOMAIN 3); DNA binding / transcription factor | chr5:4937877-4938692 REVERSE no original description	0.776571	1.1124	0.60242	1.11646	0.853294	1.05869	0.81622	-1.06434	0.993763	1.00252	0.891967	-1.06046	0.891796	-1.0481	3.9245	-0.0272426	0.274626	3.77913	-0.117197	0.078822	3.54648	-0.0236172	0.152911	3.51236	0.126437	0.269814	3.37938	0.0417403	0.255472	3.31915	0.0586607	0.19028	AT4G24660	PF04770
11766319	Glyma01g05820	Glyma.01G048000	AT5G39785.1|Symbols:|Protein of unknown function (DUF1666)|chr5:15929257-15932215 FORWARD LENGTH=606	translation	structural constituent of ribosome	intracellular; "nucleus"; "ribosome"	moderately similar to ( 275)AT5G39785| Symbols: | structural constituent of ribosome | chr5:15946485-15949443 FORWARD no original description	0.373906	-1.21343	0.270626	-1.27723	0.314904	-1.62346	0.489513	1.16874	0.109562	2.02657	0.652336	1.11036	0.124899	1.51472	6.2527	-0.124746	0.206487	6.59373	0.10021	0.152847	6.93813	0.894294	0.32845	5.54571	-0.403835	0.102041	5.5113	-0.25281	0.212128	5.91384	0.19522	0.20876	AT5G39785	PF07891
11766328	Glyma01g05830	Glyma.01G048100	AT2G02980.1|Symbols:OTP85|Pentatricopeptide repeat (PPR) superfamily protein|chr2:868468-870279 FORWARD LENGTH=603	chloroplast RNA processing; "mRNA modification"	NA	chloroplast; "mitochondrion"	highly similar to ( 857)AT2G02980| Symbols: | pentatricopeptide (PPR) repeat-containing protein | chr2:868467-870278 FORWARDvery weakly similar to (92.4)RF1_ORYSA no original description	0.238045	1.54893	0.149683	1.36025	0.634431	1.14334	0.728387	1.08766	0.457255	1.20394	0.904118	-1.04694	0.681812	-1.12526	3.72073	-0.360339	0.264585	3.80315	-0.239108	0.0470242	3.63208	-0.0925746	0.160568	3.79991	0.270937	0.241694	3.66751	0.204763	0.211773	3.49545	0.100678	0.19011	AT2G02980	PF01535
11766332	Glyma01g05840	Glyma.01G048200	AT2G02990.1|Symbols:RNS1, ATRNS1|ribonuclease 1|chr2:873714-874667 FORWARD LENGTH=230	aging; "amino acid transport"; "anthocyanin-containing compound biosynthetic process"; "cellular response to phosphate starvation"; "proline transport"; "response to wounding"	RNA binding; "endoribonuclease activity"; "ribonuclease T2 activity"; "ribonuclease activity"	cell wall; "extracellular region"; "plasma membrane"	moderately similar to ( 319)AT2G02990| Symbols: RNS1 | RNS1 (RIBONUCLEASE 1); endoribonuclease | chr2:873713-874666 FORWARDweakly similar to ( 117)RN28_PANGI no original description	0.571883	1.09918	0.503301	1.12919	0.984363	1.01236	0.660671	-1.1153	0.983503	1.00749	0.339739	-1.08566	0.765811	-1.07768	3.9294	-0.0357417	0.174796	3.69793	-0.193167	0.220722	3.56159	-0.0249724	0.324098	3.50046	0.100681	0.0530067	3.33189	-0.0178848	0.0660491	3.26752	-0.00724427	0.253879	AT2G02990	PF00445
11766337	Glyma01g05850	Glyma.01G048400	AT1G14220.1|Symbols:|Ribonuclease T2 family protein|chr1:4858642-4859601 REVERSE LENGTH=228	N-terminal protein myristoylation	RNA binding; "endoribonuclease activity"; "ribonuclease T2 activity"	extracellular region	moderately similar to ( 343)AT1G14220| Symbols: | ribonuclease T2 family protein | chr1:4858637-4859596 REVERSEweakly similar to ( 115)RN28_PANGI no original description	0.623099	1.23845	0.234916	-1.60219	0.683673	1.23473	0.14397	1.25983	0.471121	1.26168	0.466546	-1.575	0.626034	1.25789	7.82804	-0.292437	0.107578	8.31975	0.0407894	0.0724743	7.91155	0.0429138	0.386565	7.875	0.0161022	0.458174	6.99576	-0.639254	0.44826	7.95695	0.347107	0.23235	AT1G14220	PF00445
11766344	Glyma01g05860	Glyma.01G048500	AT1G26810.1|Symbols:GALT1|galactosyltransferase1|chr1:9286862-9289327 REVERSE LENGTH=643	Lewis a epitope biosynthetic process; "protein glycosylation"	UDP-galactose:N-glycan beta-1,3-galactosyltransferase activity; "carbohydrate binding"; "galactosyltransferase activity"; "transferase activity, transferring glycosyl groups"; "transferase activity, transferring hexosyl groups"	Golgi apparatus; "membrane"	highly similar to ( 848)AT1G26810| Symbols: GALT1 | GALT1 (GALACTOSYLTRANSFERASE1); UDP-galactose:N-glycan beta-1,3-galactosyltransferase/ transferase, transferring glycosyl groups / transferase, transferring hexosyl groups | chr1:9286849-9289314 REVERSE no original description	0.254508	-1.39457	0.0931332	-1.29123	0.129138	-1.48167	0.074403	1.5797	0.105796	1.33826	0.142747	1.70612	0.375365	1.25959	9.53486	-0.165727	0.0726475	10.3357	0.493922	0.124658	9.79748	0.254636	0.137757	8.81731	-0.645542	0.277109	9.45336	0.125179	0.0229675	8.96706	-0.312586	0.0618853	AT1G26810	PF00337,PF01762
11766355	Glyma01g05880	Glyma.01G048700	AT1G26800.1|Symbols:|RING/U-box superfamily protein|chr1:9285576-9286190 REVERSE LENGTH=204	NA	zinc ion binding	nucleus	weakly similar to ( 160)AT1G26800| Symbols: | zinc finger (C3HC4-type RING finger) family protein | chr1:9285563-9286177 REVERSE no original description	0.651168	1.37775	0.791276	1.09953	0.271201	1.50526	0.206378	-1.9761	0.163275	-1.86149	0.246625	-2.47611	0.390406	-1.7038	5.36266	0.57215	0.42332	4.36794	-0.410504	0.284408	4.11689	-0.324309	0.150681	5.35219	1.03446	0.634289	3.88478	-0.273617	0.323909	4.33858	0.265704	0.243296	AT1G26800	PF00097
11776774	Glyma01g05890	Glyma.01G048800	AT1G14190.1|Symbols:|Glucose-methanol-choline (GMC) oxidoreductase family protein|chr1:4852802-4854307 FORWARD LENGTH=501	alcohol metabolic process; "oxidation-reduction process"	aldehyde-lyase activity; "choline dehydrogenase activity"; "flavin adenine dinucleotide binding"; "oxidoreductase activity, acting on CH-OH group of donors"	nucleus	highly similar to ( 629)AT1G14190| Symbols: | glucose-methanol-choline (GMC) oxidoreductase family protein | chr1:4852797-4854302 FORWARD no original description	0.748028	-1.12142	0.524784	-1.16777	0.75655	-1.09402	0.928894	1.01956	0.986735	-1.00432	0.97094	-1.02136	0.960115	1.02063	3.0471	0.0195986	0.206241	2.99489	0.0475412	0.0267876	2.63832	0.0133781	0.163479	2.37201	-0.145723	0.308804	2.35964	-0.176218	0.30819	2.33016	-0.116259	0.181913	AT1G14190	PF05199,PF00732
11776789	Glyma01g05920	Glyma.01G049100	AT1G69580.1|Symbols:|Homeodomain-like superfamily protein|chr1:26172127-26173612 FORWARD LENGTH=336	cytokinin mediated signaling pathway; "regulation of transcription, DNA-dependent"	sequence-specific DNA binding transcription factor activity	nucleus	weakly similar to ( 105)AT1G69580| Symbols: | similar to myb family transcription factor [Arabidopsis thaliana] (TAIR:AT3G04030.3); similar to unnamed protein product [Vitis vinifera] (GB:CAO48371.1); contains InterPro domain Homeodomain-related; (InterPro:IPR012287); contains InterPro domain Homeodomain-like (InterPro:IPR009057); contains InterPro domain Myb, DNA-binding (InterPro:IPR014778); co…	0.985362	-1.00879	0.746566	1.04861	0.864066	-1.03142	0.181007	-1.26727	0.0508864	-1.23032	0.657497	-1.19799	0.547474	-1.25792	2.73203	0.290007	0.0650708	2.33547	-0.0517198	0.14544	2.07838	-0.00903034	0.0180631	2.34605	0.27738	0.398293	2.12087	0.0167602	0.10647	1.94349	-0.0536559	0.139973	AT1G69580	PF00249
11766365	Glyma01g05960	Glyma.01G049400	AT3G47500.1|Symbols:CDF3|cycling DOF factor 3|chr3:17504276-17505964 REVERSE LENGTH=448	regulation of transcription, DNA-dependent	DNA binding; "protein binding"; "sequence-specific DNA binding transcription factor activity"; "zinc ion binding"	nucleus	moderately similar to ( 217)AT3G47500| Symbols: CDF3 | CDF3 (CYCLING DOF FACTOR 3); DNA binding / protein binding / transcription factor | chr3:17515261-17516949 REVERSEweakly similar to ( 101)MNB1A_MAIZE no original description	0.94894	-1.0307	0.536023	-1.15099	0.682408	-1.32222	0.6155	1.14895	0.483225	1.35589	0.956884	1.02887	0.916812	1.05694	3.28504	-0.0547699	0.294261	3.418	0.145542	0.113915	3.34107	0.384468	0.453336	2.75063	-0.0983923	0.303477	2.75002	-0.0573328	0.264746	2.68996	-0.018499	0.384026	AT3G47500	PF02701
11766368	Glyma01g05970	Glyma.01G049500	AT3G29000.1|Symbols:|Calcium-binding EF-hand family protein|chr3:11005791-11006375 FORWARD LENGTH=194	biological process	calcium ion binding	plasma membrane	very weakly similar to (88.2)AT3G29000| Symbols: | calcium-binding EF hand family protein | chr3:11007028-11007612 FORWARD no original description	0.479509	1.07111	0.656842	-1.09469	0.585579	1.20086	0.508833	1.16642	0.954336	-1.00591	0.957434	-1.00524	0.698939	1.11455	2.12134	-0.0806307	0.0994338	2.40503	0.141457	0.246964	1.87776	-0.0891285	0.0331533	1.96368	0.0184809	0.035659	2.01195	0.0109373	0.0660723	2.04823	0.17494	0.295273	AT3G29000	PF00036
11776800	Glyma01g05980	Glyma.01G049600	AT1G69560.1|Symbols:MYB105, LOF2, ATMYB105|myb domain protein 105|chr1:26157755-26158906 FORWARD LENGTH=330	organ boundary specification between lateral organs and the meristem; "regulation of transcription, DNA-dependent"	DNA binding; "sequence-specific DNA binding transcription factor activity"	nucleus	moderately similar to ( 226)AT1G69560| Symbols: AtMYB105, MYB105 | MYB105 (myb domain protein 105); DNA binding / transcription factor | chr1:26161418-26162569 FORWARDvery weakly similar to (99.4)MYB1_MAIZE no original description	0.903936	1.02942	0.677856	1.07347	0.573986	1.15855	0.284955	-1.17598	0.253572	-1.18236	0.648256	-1.12772	0.86179	-1.05057	3.18954	0.159618	0.146627	2.8561	-0.0742409	0.0576065	2.53937	-0.0820456	0.0767053	2.73339	0.201453	0.171633	2.58083	0.0280461	0.20509	2.55245	0.130274	0.219013	AT1G69560	PF00249
11776809	Glyma01g06010	Glyma.01G049900	AT2G03050.1|Symbols:EMB93, SOLDAT10|Mitochondrial transcription termination factor family protein|chr2:900094-900945 REVERSE LENGTH=283	cellular response to singlet oxygen; "embryo development ending in seed dormancy"	molecular function	chloroplast; "mitochondrion"	moderately similar to ( 271)AT2G03050| Symbols: | mitochondrial transcription termination factor-related / mTERF-related | chr2:900093-900944 REVERSE no original description	0.830602	1.05538	0.820545	-1.06238	0.848016	1.11177	0.470877	1.12763	0.802366	1.04881	0.989982	1.00572	0.825499	1.10486	4.70921	-0.0339635	0.133432	4.90335	0.139331	0.133923	4.42377	0.0347916	0.177961	4.23244	0.0437959	0.213672	4.13199	0.0520288	0.287318	4.21717	0.187655	0.401854	AT2G03050	PF02536
11776812	Glyma01g06030	Glyma.01G050100	AT1G69530.2|Symbols:ATEXPA1, EXP1, AT-EXP1, ATEXP1, ATHEXP ALPHA 1.2, EXPA1|expansin A1|chr1:26142034-26143051 FORWARD LENGTH=250	plant-type cell wall loosening; "plant-type cell wall organization"; "regulation of stomatal movement"; "response to gibberellin stimulus"; "response to red light"; "syncytium formation"; "unidimensional cell growth"	NA	extracellular region; "plant-type cell wall"	moderately similar to ( 309)AT2G03090| Symbols: EXP15, ATEXP15, ATHEXP ALPHA 1.3, ATEXPA15 | ATEXPA15 (ARABIDOPSIS THALIANA EXPANSIN A15) | chr2:917360-918553 REVERSEmoderately similar to ( 283)EXPA2_ORYSA no original description	0.819816	-1.05309	0.314074	-1.26561	0.379751	1.21715	0.247582	1.28316	0.647021	-1.07756	0.838301	1.06769	0.384667	1.1895	2.7457	0.00193397	0.162578	3.11548	0.361637	0.14234	2.30142	-0.10584	0.118972	2.27061	-0.0726889	0.160984	2.39319	0.0218048	0.244665	2.42688	0.177672	0.147563	AT1G69530	PF01357,PF03330
11776821	Glyma01g06060	Glyma.01G050400	AT1G14180.1|Symbols:|RING/U-box superfamily protein|chr1:4847828-4848970 FORWARD LENGTH=348	biological process; "cytokinesis by cell plate formation"; "petal formation"; "regulation of cell proliferation"; "sepal formation"	zinc ion binding	extracellular region; "nucleus"	very weakly similar to (83.2)AT5G18260| Symbols: | protein binding / zinc ion binding | chr5:6036228-6037297 REVERSE no original description	0.993618	-1.00228	0.992044	1.00124	0.983546	-1.01552	0.202755	1.21376	0.900795	1.05793	0.420469	1.21803	0.848514	1.04413	7.88171	-0.133135	0.138441	8.32836	0.146346	0.0367497	7.71511	-0.0518951	0.468063	7.61427	-0.136415	0.200695	7.70551	0.14813	0.147961	7.40907	-0.0741078	0.100153	AT1G14180
11776830	Glyma01g06080	Glyma.01G050500	AT5G64130.1|Symbols:|cAMP-regulated phosphoprotein 19-related protein|chr5:25664547-25665339 REVERSE LENGTH=115	biological process	molecular function	cytoplasm; "mitochondrion"; "nucleus"; "plasma membrane"	weakly similar to ( 107)AT5G64130| Symbols: | similar to unknown protein [Arabidopsis thaliana] (TAIR:AT1G69510.2); similar to unknown protein [Arabidopsis thaliana] (TAIR:AT1G69510.1); similar to unknown protein [Arabidopsis thaliana] (TAIR:AT1G69510.3); similar to hypothetical protein [Vitis vinifera] (GB:CAN80447.1); contains InterPro domain Lg106-like (InterPro:IPR012482) | chr5:25681773-2568…	0.158187	-1.47082	0.637929	-1.04883	0.24548	-1.44908	0.207047	-1.32599	0.595786	-1.09956	0.727389	1.05759	0.736456	-1.08331	7.78647	0.415161	0.208563	7.5584	0.0080932	0.0366772	7.39091	0.27823	0.0746355	6.94104	-0.141463	0.10219	6.81225	-0.0606852	0.122072	6.55263	-0.25691	0.227092	AT5G64130	PF04667
11776839	Glyma01g06110	Glyma.01G050900	AT1G14150.1|Symbols:PQL1, PQL2|PsbQ-like 2|chr1:4839885-4840632 FORWARD LENGTH=190	pentose-phosphate shunt; "photosynthesis"; "photosynthetic electron transport chain"	calcium ion binding; "electron transporter, transferring electrons within the cyclic electron transport pathway of photosynthesis activity"	chloroplast; "chloroplast photosystem II"; "chloroplast thylakoid"; "chloroplast thylakoid lumen"; "chloroplast thylakoid membrane"; "extrinsic to membrane"; "nitrite reductase complex [NAD(P)H]"; "oxygen evolving complex"; "photosystem II"	weakly similar to ( 181)AT1G14150| Symbols: | oxygen evolving enhancer 3 (PsbQ) family protein | chr1:4839882-4840629 FORWARD no original description	0.664188	1.23955	0.931171	-1.01866	0.999389	-1.00078	0.915509	1.05339	0.744234	1.17077	0.576527	-1.19868	0.863371	-1.05957	3.44381	-0.126264	0.418936	3.44826	-0.0512259	0.22973	3.30246	0.101195	0.39755	3.22006	0.183557	0.327273	2.94072	-0.0778929	0.066076	3.01014	0.100073	0.0424751	AT1G14150	PF05757
11766393	Glyma01g06140	Glyma.01G051200	AT1G18720.1|Symbols:|Protein of unknown function (DUF962)|chr1:6458020-6459658 REVERSE LENGTH=206	biological process	molecular function	chloroplast	very weakly similar to (86.3)AT1G74440| Symbols: | similar to unknown protein [Arabidopsis thaliana] (TAIR:AT1G18720.1); similar to unknown [Populus trichocarpa] (GB:ABK94463.1); similar to hypothetical protein [Vitis vinifera] (GB:CAN69808.1); contains InterPro domain Protein of unknown function DUF962 (InterPro:IPR009305) | chr1:27982869-27984032 REVERSE no original description	0.731681	-1.12175	0.579594	-1.18626	0.756874	1.1093	0.99744	1.0014	0.82025	-1.07639	0.903561	-1.05602	0.523745	1.15605	2.71249	0.0163596	0.255341	2.65126	0.0183839	0.259138	2.27185	-0.0898407	0.273818	2.16566	-0.149392	0.241417	2.1211	-0.228035	0.29254	2.24783	0.0598062	0.0716839	AT1G18720	PF06127
11776857	Glyma01g06150	Glyma.01G051300	AT1G69490.1|Symbols:NAP, ANAC029, ATNAP|NAC-like, activated by AP3/PI|chr1:26122233-26123222 FORWARD LENGTH=268	flower development; "innate immune response"; "leaf senescence"; "multicellular organismal development"; "multidimensional cell growth"; "regulation of transcription, DNA-dependent"; "response to bacterium"	DNA binding; "sequence-specific DNA binding transcription factor activity"	nucleus	moderately similar to ( 257)AT1G69490| Symbols: ANAC029, ATNAP, NAP | NAP (NAC-LIKE, ACTIVATED BY AP3/PI); transcription factor | chr1:26125896-26126885 FORWARDweakly similar to ( 193)NAC68_ORYSA no original description	0.22096	2.60872	0.0693853	2.31294	0.276985	1.9238	0.187394	2.0917	0.687255	1.22443	0.337235	1.85454	0.873585	-1.10747	5.26055	-1.02349	0.490854	6.39235	0.0411827	0.139054	5.20576	-0.731381	0.371456	6.22315	0.359849	0.555858	6.9062	1.25091	0.302042	5.79045	0.212576	0.285969	AT1G69490	PF02365
11766399	Glyma01g06170	Glyma.01G051400	AT2G03150.1|Symbols:emb1579|ATP/GTP-binding protein family|chr2:952313-959004 FORWARD LENGTH=1340	Golgi vesicle transport; "cellulose biosynthetic process"; "embryo development ending in seed dormancy"; "gravitropism"	calcium ion binding	cytoplasm; "cytosol"	highly similar to ( 555)AT2G03150| Symbols: EMB1579 | EMB1579 (EMBRYO DEFECTIVE 1579); binding | chr2:952310-959001 FORWARD no original description	0.730512	1.13349	0.230203	-1.19384	0.530108	1.17176	0.626889	1.13997	0.637172	-1.14317	0.53027	-1.18706	0.692479	-1.10583	6.90267	-0.0540849	0.289423	7.22312	0.134909	0.101607	6.4066	-0.247119	0.197941	6.72721	0.126692	0.249045	6.25054	-0.120703	0.134103	6.30674	-0.0184418	0.105509	AT2G03150
11766447	Glyma01g06250	Glyma.01G052000	AT5G05800.2|Symbols:|unknown protein; FUNCTIONS IN: molecular_function unknown; INVOLVED IN: biological_process unknown; LOCATED IN: cellular_component unknown; EXPRESSED IN: 24 plant structures; EXPRESSED DURING: 15 growth stages; BEST Arabidopsis thaliana protein match is: unknown protein (TAIR:AT3G11290.1); Has 881 Blast hits to 512 proteins in 30 species: Archae - 0; Bacteria - 2; Metazoa - 0…	biological process; "photoperiodism, flowering"	molecular function	nucleus	no original description	0.998426	1.0004	0.989769	1.00396	0.808439	-1.04822	0.879271	1.04622	0.638699	1.04211	0.881333	1.04995	0.979761	-1.00626	2.3605	-0.0293427	0.0591047	2.42379	0.035845	0.295782	2.13346	0.030165	0.0909827	2.00721	-0.02877	0.164618	2.14955	0.0415458	0.232693	1.97055	-0.0377745	0.129968	AT5G05800
11766453	Glyma01g06260	Glyma.01G052200	AT1G26750.1|Symbols:|unknown protein; Has 44 Blast hits to 44 proteins in 16 species: Archae - 0; Bacteria - 0; Metazoa - 0; Fungi - 0; Plants - 44; Viruses - 0; Other Eukaryotes - 0 (source: NCBI BLink).|chr1:9246857-9248053 FORWARD LENGTH=195	biological process	molecular function	cellular component	very weakly similar to (91.7)AT1G26750| Symbols: | similar to unnamed protein product [Vitis vinifera] (GB:CAO68449.1); similar to hypothetical protein [Vitis vinifera] (GB:CAN72786.1) | chr1:9246844-9248040 FORWARD no original description	0.711495	-1.10342	0.685371	1.08613	0.746475	1.09516	0.414247	-1.20386	0.748831	-1.05777	0.989982	-1.00451	0.631934	1.14243	7.40078	0.096825	0.0998404	7.30271	-0.170844	0.233224	7.04516	0.0157938	0.184154	6.95857	-0.0451619	0.262643	6.72974	-0.0516477	0.101815	6.88084	0.146939	0.151072	AT1G26750
11776870	Glyma01g06270	Glyma.01G052400	AT3G52220.1|Symbols:|CONTAINS InterPro DOMAIN/s: Kinase phosphorylation domain (InterPro:IPR019315); Has 8882 Blast hits to 4920 proteins in 346 species: Archae - 10; Bacteria - 184; Metazoa - 3955; Fungi - 1221; Plants - 712; Viruses - 24; Other Eukaryotes - 2776 (source: NCBI BLink).|chr3:19369580-19370980 REVERSE LENGTH=237	biological process	molecular function	nucleus	weakly similar to ( 176)AT3G52220| Symbols: | similar to unnamed protein product [Vitis vinifera] (GB:CAO62409.1); contains domain PTHR14580 (PTHR14580) | chr3:19380558-19381958 REVERSE no original description	0.230201	1.62476	0.2795	1.50516	0.217184	1.42907	0.3848	1.40261	0.268026	1.37869	0.506025	1.29936	0.459668	1.21263	5.14224	-0.674076	0.284045	5.67422	-0.185959	0.322228	5.24631	-0.210782	0.169847	5.3587	0.0261517	0.263158	5.53664	0.403956	0.310338	5.40405	0.304294	0.117393	AT3G52220	PF10159
11776889	Glyma01g06290	Glyma.01G052600	AT1G14000.1|Symbols:VIK|VH1-interacting kinase|chr1:4797606-4800043 FORWARD LENGTH=438	MAPK cascade; "abscisic acid mediated signaling pathway"; "auxin mediated signaling pathway"; "brassinosteroid mediated signaling pathway"; "cell communication"; "defense response to fungus"; "endoplasmic reticulum unfolded protein response"; "hyperosmotic salinity response"; "intracellular signal transduction"; "jasmonic acid mediated signaling pathway"; "leaf vascular tissue pattern formation";…	ATP binding; "protein kinase activity"; "protein serine/threonine/tyrosine kinase activity"; "protein serine/threonine kinase activity"; "transferase activity, transferring phosphorus-containing groups"	nucleus	highly similar to ( 696)AT1G14000| Symbols: | protein kinase family protein / ankyrin repeat family protein | chr1:4797603-4800040 FORWARDweakly similar to ( 108)PSKR_DAUCA no original description	0.528036	-1.20216	0.307219	-1.22516	0.774605	-1.08839	0.712594	1.0737	0.596576	-1.09646	0.894414	1.05354	0.985728	1.00735	8.89164	0.0681785	0.184094	9.17272	0.170768	0.112599	8.5671	-0.0646769	0.111687	8.40756	-0.197445	0.260864	8.29648	-0.122197	0.211718	8.1851	-0.186874	0.219978	AT1G14000	PF00023,PF00069
11776903	Glyma01g06300	Glyma.01G052700	AT1G13990.1|Symbols:|unknown protein; FUNCTIONS IN: molecular_function unknown; INVOLVED IN: biological_process unknown; LOCATED IN: chloroplast; EXPRESSED IN: 23 plant structures; EXPRESSED DURING: 13 growth stages; CONTAINS InterPro DOMAIN/s: Protein of unknown function DUF3110 (InterPro:IPR021503); Has 25 Blast hits to 25 proteins in 8 species: Archae - 0; Bacteria - 0; Metazoa - 0; Fungi - 0;…	biological process; "response to absence of light"	molecular function	chloroplast	moderately similar to ( 281)AT1G13990| Symbols: | similar to unnamed protein product [Vitis vinifera] (GB:CAO68469.1) | chr1:4794807-4796473 FORWARD no original description	0.65897	1.21046	0.0557319	1.6994	0.399835	1.42188	0.560014	-1.19327	0.976329	-1.01171	0.643021	1.17654	0.717888	1.16107	6.62293	-0.209647	0.336616	6.49194	-0.464565	0.0843801	6.2876	-0.226443	0.202483	6.52096	0.0659057	0.321487	6.54076	0.300459	0.152717	6.47239	0.281362	0.293612	AT1G13990	PF11360
11776910	Glyma01g06320	Glyma.01G052800	AT1G26670.1|Symbols:VTI12, ATVTI12, VTI1B|Vesicle transport v-SNARE family protein|chr1:9216103-9217793 FORWARD LENGTH=222	Golgi vesicle transport; "cell growth"; "cell morphogenesis"; "cellular membrane fusion"; "endosomal transport"; "intra-Golgi vesicle-mediated transport"; "intracellular protein transport"; "intracellular transport"; "lipid transport"; "lithium ion transport"; "protein import into peroxisome matrix"; "protein targeting to vacuole"; "vesicle-mediated transport"	SNARE binding; "protein binding"; "receptor activity"; "soluble NSF attachment protein activity"	Golgi apparatus; "endosome"; "late endosome"; "nucleus"; "plasma membrane"; "trans-Golgi network"	moderately similar to ( 280)AT1G26670| Symbols: VTI12, ATVTI12, VTI1B | ATVTI12/VTI12/VTI1B (VESICAL TRANSPORT V-SNARE 12); SNARE binding / receptor/ soluble NSF attachment protein | chr1:9216090-9217780 FORWARD no original description	0.57719	-1.25392	0.47033	1.15226	0.936491	-1.07941	0.407597	-1.30913	0.675947	-1.28806	0.791006	1.10367	0.777708	-1.10879	5.93175	0.297611	0.276449	5.62036	-0.0909987	0.234224	5.24421	-0.0675874	0.689984	5.13451	-0.0288361	0.346042	5.10513	0.113472	0.082333	4.76382	-0.177826	0.148972	AT1G26670	PF05008,PF12352
11766483	Glyma01g06370	Glyma.01G053100	AT1G69440.1|Symbols:AGO7, ZIP|Argonaute family protein|chr1:26101565-26105016 REVERSE LENGTH=990	gene silencing by miRNA; "production of lsiRNA involved in RNA interference"; "production of ta-siRNAs involved in RNA interference"; "regulation of development, heterochronic"; "vegetative phase change"	nucleic acid binding	cytoplasm	nearly identical (1252)AT1G69440| Symbols: ZIP, AGO7 | AGO7 (ARGONAUTE7); nucleic acid binding | chr1:26105228-26108679 REVERSE no original description	0.54693	-1.34592	0.12527	1.15696	0.498245	1.49959	0.574583	-1.11745	0.341777	1.20875	0.491106	1.39351	0.211432	2.43966	5.43823	-0.102538	0.218679	5.3241	-0.262753	0.0595725	5.35354	0.17098	0.0921857	4.47655	-0.53113	0.493418	4.81804	-0.0524106	0.0682247	5.58109	0.755552	0.51795	AT1G69440	PF02170,PF02171,PF08699
11776918	Glyma01g06380	Glyma.01G053200	AT1G26660.1|Symbols:|Prefoldin chaperone subunit family protein|chr1:9212298-9213765 FORWARD LENGTH=152	embryo sac egg cell differentiation; "mitotic recombination"; "protein folding"	unfolded protein binding	cytoplasm; "prefoldin complex"	weakly similar to ( 154)AT1G26660| Symbols: | c-myc binding protein, putative / prefoldin, putative | chr1:9212285-9213752 FORWARD no original description	0.438941	1.15815	0.203715	1.10533	0.688441	-1.08289	0.811226	1.04636	0.369128	1.17509	0.990695	-1.00136	0.658237	-1.06727	7.74829	-0.160812	0.195392	7.99115	-0.0954324	0.0545811	7.74015	0.0719641	0.0928537	7.69613	0.0510049	0.0622124	7.49157	0.0490473	0.0679325	7.33197	-0.0429204	0.145865	AT1G26660	PF02996
11776942	Glyma01g06450	Glyma.01G053300	AT1G69420.1|Symbols:|DHHC-type zinc finger family protein|chr1:26093690-26096736 FORWARD LENGTH=596	biological process; "microtubule nucleation"; "plant-type cell wall biogenesis"; "plant-type cell wall organization"; "regulation of meristem growth"	zinc ion binding	NA	highly similar to ( 593)AT1G69420| Symbols: | zinc finger (DHHC type) family protein | chr1:26097353-26100399 FORWARD no original description	0.282384	-1.47055	0.0775046	-1.74187	0.87493	-1.07683	0.288513	1.20688	0.22036	-1.31195	0.971433	1.0189	0.935197	1.04092	7.15912	0.319072	0.151323	7.58295	0.590356	0.105751	6.49224	-0.0726409	0.188151	6.25358	-0.237288	0.327848	6.07738	-0.210281	0.214981	6.05992	-0.179428	0.310916	AT1G69420	PF01529
11776962	Glyma01g06480	Glyma.01G053500	NA	NA	NA	NA	no original description	0.861524	-1.05769	0.323549	1.14367	0.561336	1.14767	0.467981	-1.18138	0.538451	-1.15009	0.93884	1.02393	0.830907	1.05547	3.36428	0.142694	0.258306	3.05214	-0.0977734	0.0339099	2.77975	-0.0590521	0.114315	2.80216	0.0617784	0.181373	2.79702	0.0958982	0.161755	2.75	0.139659	0.176842
11766511	Glyma01g06530	Glyma.01G053600	AT1G13970.1|Symbols:|Protein of unknown function (DUF1336)|chr1:4779742-4781882 REVERSE LENGTH=504	N-terminal protein myristoylation; "regulation of anion channel activity"	molecular function	mitochondrion	moderately similar to ( 421)AT3G29180| Symbols: | similar to unknown protein [Arabidopsis thaliana] (TAIR:AT5G39430.1); similar to unnamed protein product [Vitis vinifera] (GB:CAO15029.1); contains InterPro domain Protein of unknown function DUF1336 (InterPro:IPR009769) | chr3:11150310-11152559 FORWARD no original description	0.532562	-1.33858	0.551148	-1.29056	0.900404	1.08405	0.768578	-1.13111	0.406393	-1.26007	0.901069	-1.09054	0.81861	1.15159	2.73049	0.200159	0.223631	2.5139	0.0224211	0.399161	2.03471	-0.133341	0.254972	1.99911	-0.220542	0.460253	1.84964	-0.345581	0.367675	2.05744	-0.0169131	0.419019	AT1G13970	PF07059
11766522	Glyma01g06540	Glyma.01G053700	AT4G32175.1|Symbols:|PNAS-3 related|chr4:15535555-15537537 FORWARD LENGTH=241	biological process	NA	chloroplast	moderately similar to ( 362)AT2G25355| Symbols: | exonuclease-related | chr2:10808646-10810670 FORWARD no original description	0.80094	-1.11774	0.405217	-1.48716	0.834635	-1.11169	0.849385	-1.08544	0.457255	-1.26148	0.524047	-1.44418	0.592127	-1.25465	4.25622	0.249765	0.311607	4.11083	0.131486	0.320618	3.53461	-0.0853503	0.230097	3.53089	0.0891743	0.322039	2.96236	-0.441077	0.502268	3.08208	-0.238107	0.336978	AT4G32175
11776973	Glyma01g06550	Glyma.01G053800	AT1G13960.1|Symbols:WRKY4|WRKY DNA-binding protein 4|chr1:4776622-4779043 FORWARD LENGTH=514	regulation of transcription, DNA-dependent	DNA binding; "sequence-specific DNA binding"; "sequence-specific DNA binding transcription factor activity"	nucleus	moderately similar to ( 353)AT1G13960| Symbols: WRKY4 | WRKY4 (WRKY DNA-binding protein 4); transcription factor | chr1:4776619-4779040 FORWARD no original description	0.436432	-1.07199	0.102731	-1.40205	0.270468	-1.11459	0.114943	1.35768	0.0774067	1.2246	0.812518	1.03807	0.111609	1.17779	8.33735	-0.0813144	0.0701355	8.93132	0.359834	0.125178	8.40722	0.210991	0.0535671	7.98765	-0.181601	0.0662735	7.84692	-0.127702	0.131566	7.98742	0.0544767	0.0535582	AT2G03340	PF03106
11776987	Glyma01g06600	Glyma.01G054000	AT1G13950.1|Symbols:EIF-5A, ELF5A-1, ATELF5A-1, EIF5A|eukaryotic elongation factor 5A-1|chr1:4773631-4774668 FORWARD LENGTH=158	peptidyl-lysine modification to hypusine; "positive regulation of translational elongation"; "positive regulation of translational termination"; "translational frameshifting"; "translational initiation"; "xylem development"	RNA binding; "ribosome binding"; "translation elongation factor activity"; "translation initiation factor activity"	cytoplasm	weakly similar to ( 174)AT1G69410| Symbols: | eukaryotic translation initiation factor 5A, putative / eIF-5A, putative | chr1:26092964-26093857 FORWARDweakly similar to ( 196)IF5A2_NICPL no original description	0.665928	1.17885	0.954937	-1.0169	0.951291	1.03168	0.759376	1.09218	0.742757	1.09466	0.836801	-1.0976	0.927492	-1.04384	2.94397	-0.149992	0.131615	3.0548	-0.022786	0.287087	2.74392	-0.0195093	0.302174	2.68374	0.0873859	0.387393	2.58683	-0.0469622	0.145493	2.56464	0.0254828	0.196375	AT1G13950	PF00467,PF01287
11776997	Glyma01g06610	Glyma.01G054100	AT1G69400.1|Symbols:|Transducin/WD40 repeat-like superfamily protein|chr1:26087027-26088806 FORWARD LENGTH=314	NA	nucleotide binding; "protein binding"	CUL4-RING ubiquitin ligase complex; "nucleus"	moderately similar to ( 335)AT1G69400| Symbols: | transducin family protein / WD-40 repeat family protein | chr1:26090690-26092469 FORWARD no original description	0.743444	-1.13499	0.996183	-1.0008	0.359101	1.2167	0.424609	-1.32056	0.263645	-1.43596	0.485508	-1.16443	0.87582	-1.03984	5.00254	0.349383	0.360277	4.62047	-0.0517618	0.150128	4.13534	-0.172629	0.0767646	4.28677	0.166708	0.182234	3.95922	-0.0529164	0.132351	4.05656	0.11034	0.161183	AT1G69400	PF00400
11777007	Glyma01g06620	Glyma.01G054200	AT1G69390.1|Symbols:ATMINE1, MINE1, ARC12|homologue of bacterial MinE 1|chr1:26084721-26086284 FORWARD LENGTH=229	cell division; "chloroplast fission"; "regulation of barrier septum assembly"	ATPase binding; "identical protein binding"; "protein binding"	chloroplast; "chloroplast inner membrane"	moderately similar to ( 250)AT1G69390| Symbols: ATMINE1 | ATMINE1 (ARABIDOPSIS HOMOLOGUE OF BACTERIAL MINE 1); protein binding | chr1:26088384-26089947 FORWARD no original description	0.477149	1.17414	0.780872	1.11158	0.702934	-1.1836	0.679562	-1.13013	0.808084	-1.07948	0.652336	-1.19373	0.163914	-1.50016	4.80839	0.103814	0.228296	4.63826	-0.0726756	0.244286	4.34637	-0.006519	0.286688	4.50943	0.335413	0.0902543	4.14067	0.0799395	0.387831	3.75033	-0.249701	0.256606	AT1G69390	PF03776
11766551	Glyma01g06630	Glyma.01G054300	AT1G69380.1|Symbols:|Protein of unknown function (DUF155)|chr1:26081729-26083431 REVERSE LENGTH=373	embryo sac egg cell differentiation; "regulation of DNA endoreduplication"; "regulation of cell division"; "regulation of root meristem growth"	molecular function	mitochondrion	moderately similar to ( 338)AT1G69380| Symbols: | similar to unknown protein [Arabidopsis thaliana] (TAIR:AT5G13610.1); similar to unnamed protein product [Vitis vinifera] (GB:CAO15325.1); contains InterPro domain Protein of unknown function DUF155 (InterPro:IPR003734) | chr1:26085392-26087094 REVERSE no original description	0.61201	-1.30115	0.0670719	-1.87587	0.877221	1.10302	0.397225	1.1464	0.33905	-1.46092	0.696002	-1.25759	0.979025	-1.01792	5.24779	0.287595	0.133042	5.49229	0.484706	0.12002	4.35546	-0.259282	0.452307	4.35296	-0.0921912	0.546266	3.90452	-0.422853	0.211486	4.13533	-0.117821	0.193419	AT1G69380	PF02582
11777012	Glyma01g06640	Glyma.01G054400	AT2G03350.1|Symbols:|Protein of unknown function, DUF538|chr2:1019733-1021071 REVERSE LENGTH=179	biological process	NA	cellular component	moderately similar to ( 262)AT2G03350| Symbols: | similar to unknown protein [Arabidopsis thaliana] (TAIR:AT3G08890.1); similar to unknown protein [Arabidopsis thaliana] (TAIR:AT3G08890.2); similar to unnamed protein product [Vitis vinifera] (GB:CAO15324.1); contains InterPro domain Protein of unknown function DUF538 (InterPro:IPR007493) | chr2:1019730-1021068 REVERSE no original description	0.0814251	-2.06442	0.0424862	-3.24467	0.202631	-2.03891	0.190012	-1.52907	0.774623	1.11644	0.0703782	-2.40325	0.229935	1.13041	8.776	0.768256	0.254429	8.35473	0.1556	0.154413	8.7365	0.927166	0.378011	7.49278	-0.277481	0.0372327	5.96798	-1.54247	0.262637	7.39997	-0.100636	0.0971288	AT2G03350	PF04398
11777018	Glyma01g06660	Glyma.01G054500	AT1G69370.1|Symbols:CM3, cm-3|chorismate mutase 3|chr1:26080098-26081559 FORWARD LENGTH=316	aromatic amino acid family biosynthetic process; "chorismate metabolic process"; "defense response to bacterium"; "tryptophan biosynthetic process"	chorismate mutase activity	chloroplast; "plastid"	moderately similar to ( 292)AT3G29200| Symbols: ATCM1, CM1 | CM1 (chorismate mutase 1); chorismate mutase | chr3:11165819-11167495 REVERSE no original description	0.200678	-1.9359	0.865564	-1.052	0.851578	-1.08527	0.381705	-1.53086	0.424364	-1.3671	0.435039	1.20208	0.390281	1.30479	4.53061	0.59857	0.43265	3.85862	-0.0157755	0.315868	3.70784	0.147447	0.208334	3.01469	-0.354434	0.19536	3.24033	-0.0889047	0.141311	3.27125	0.0293876	0.277165	AT1G69370	PF01817
11777029	Glyma01g06690	Glyma.01G054900	AT1G69350.1|Symbols:|Tetratricopeptide repeat (TPR)-like superfamily protein|chr1:26069882-26072245 FORWARD LENGTH=787	biological process	molecular function	mitochondrion	highly similar to ( 764)AT1G69350| Symbols: | pentatricopeptide (PPR) repeat-containing protein | chr1:26073545-26075908 FORWARDvery weakly similar to (86.3)RF1_ORYSA no original description	0.920741	-1.04066	0.36365	-1.26247	0.910251	1.06889	0.95705	1.02433	0.792995	-1.10246	0.512429	-1.18433	0.984344	1.00897	4.1091	0.119348	0.307356	4.12234	0.154034	0.274642	3.59709	-0.0213795	0.310735	3.49757	0.0618549	0.215166	3.22075	-0.182216	0.157657	3.37529	0.0747376	0.319761	AT1G69350	PF01535
11777031	Glyma01g06700	Glyma.01G055000	AT2G03390.1|Symbols:|uvrB/uvrC motif-containing protein|chr2:1030635-1032354 REVERSE LENGTH=330	nucleotide-excision repair	DNA binding; "nuclease activity"	chloroplast; "nucleus"	moderately similar to ( 369)AT2G03390| Symbols: | uvrB/uvrC motif-containing protein | chr2:1030632-1032351 REVERSE no original description	0.921953	-1.08004	0.421784	1.30952	0.998819	1.00315	0.251897	-1.56126	0.390625	-1.28744	0.912964	-1.10388	0.886296	-1.18828	4.43275	0.39524	0.316776	3.7222	-0.247466	0.23045	3.69826	0.0307386	0.163756	3.76404	0.284153	0.66238	3.55888	0.141568	0.352744	3.3902	0.0352777	0.953398	AT2G03390	PF02151,PF08755
11777041	Glyma01g06720	Glyma.01G055200	AT5G24090.1|Symbols:ATCHIA, CHIA|chitinase A|chr5:8143805-8145153 REVERSE LENGTH=302	carbohydrate metabolic process; "cellular response to water deprivation"; "hydrogen peroxide biosynthetic process"; "protein desumoylation"; "response to cold"; "response to light intensity"; "response to salt stress"; "response to wounding"; "vegetative to reproductive phase transition of meristem"	catalytic activity; "cation binding"; "hydrolase activity, hydrolyzing O-glycosyl compounds"	extracellular region	moderately similar to ( 341)AT5G24090| Symbols: | acidic endochitinase (CHIB1) | chr5:8143808-8145156 REVERSEmoderately similar to ( 349)CHLY_HEVBR no original description	0.432355	1.23794	0.16785	1.3663	0.378582	-1.1901	0.909819	1.03287	0.145251	1.42688	0.596102	1.13997	0.900411	-1.03251	2.21717	-0.283799	0.198525	2.34391	-0.237136	0.197226	2.54647	0.22907	0.130043	2.28881	0.0241463	0.215933	2.45934	0.213137	0.133059	2.14462	-0.0220095	0.104751	AT5G24090	PF00704
11777045	Glyma01g06730	Glyma.01G055300	AT1G69340.1|Symbols:|appr-1-p processing enzyme family protein|chr1:26066298-26069644 FORWARD LENGTH=562	biological process	molecular function	nucleus	highly similar to ( 779)AT1G69340| Symbols: | appr-1-p processing enzyme family protein | chr1:26069961-26073307 FORWARD no original description	0.139529	2.13928	0.479286	-1.21387	0.885541	-1.07959	0.216235	1.51224	0.752527	1.12308	0.252702	-1.71719	0.115014	-2.05645	3.78005	-0.437554	0.315507	4.3758	0.159131	0.0640679	3.57277	-0.270097	0.304597	4.34237	0.659574	0.269086	3.48362	-0.120479	0.340626	3.16163	-0.380579	0.2727	AT1G69340	PF01661
11777064	Glyma01g06740	Glyma.01G055400	AT2G03420.1|Symbols:|unknown protein; Has 38 Blast hits to 38 proteins in 17 species: Archae - 0; Bacteria - 0; Metazoa - 0; Fungi - 0; Plants - 38; Viruses - 0; Other Eukaryotes - 0 (source: NCBI BLink).|chr2:1035100-1035937 REVERSE LENGTH=170	biological process; "isopentenyl diphosphate biosynthetic process, mevalonate-independent pathway"; "maltose metabolic process"; "positive regulation of transcription, DNA-dependent"; "starch biosynthetic process"; "stomatal complex morphogenesis"	molecular function	chloroplast	no original description	0.74009	-1.06469	0.702921	1.06812	0.890486	1.06461	0.890763	1.02896	0.930943	-1.03015	0.432399	1.17016	0.5219	1.1003	3.34465	-0.0195613	0.173778	3.33715	0.0216309	0.113448	2.92453	-0.0624181	0.319455	2.75092	-0.109993	0.0932567	2.93439	0.116709	0.182235	2.77191	0.0279031	0.136546	AT2G03420
11777074	Glyma01g06750	Glyma.01G055500	AT2G03430.1|Symbols:|Ankyrin repeat family protein|chr2:1036192-1037536 REVERSE LENGTH=240	DNA endoreduplication; "DNA metabolic process"; "biological process"; "chromosome segregation"; "double-strand break repair via homologous recombination"; "male meiosis"; "meiosis"; "meiotic DNA double-strand break formation"; "meiotic chromosome segregation"; "multicellular organism reproduction"; "proteasomal ubiquitin-dependent protein catabolic process"; "proteasome assembly"; "reciprocal mei…	NA	cell wall	weakly similar to ( 132)AT2G03430| Symbols: | ankyrin repeat family protein | chr2:1036189-1037533 REVERSE no original description	0.962466	-1.01632	0.681216	-1.06048	0.804905	1.104	0.439305	-1.09071	0.605051	-1.1262	0.694598	-1.1381	0.992982	-1.00373	3.24876	0.0848685	0.104632	3.03438	-0.0403995	0.0709331	2.69315	-0.0865932	0.264685	2.73009	0.0615168	0.285623	2.54064	-0.125112	0.163757	2.60563	0.0561416	0.194122	AT2G03430	PF00023
11766586	Glyma01g06800	Glyma.01G055900	AT1G69330.1|Symbols:|RING/U-box superfamily protein|chr1:26064138-26064950 REVERSE LENGTH=270	NA	zinc ion binding	NA	moderately similar to ( 279)AT1G69330| Symbols: | zinc finger (C3HC4-type RING finger) family protein | chr1:26067801-26068613 REVERSE no original description	0.465963	-1.31455	0.330324	-1.16222	0.953975	1.0253	0.966153	-1.00902	0.372043	-1.18281	0.787255	1.12096	0.767375	1.1395	5.83208	0.194371	0.0575175	5.89716	0.181416	0.187115	5.26377	-0.0478438	0.219337	4.97059	-0.200197	0.404184	4.9558	-0.0354681	0.0208885	4.93365	-0.0118017	0.209835	AT1G69330
11777097	Glyma01g06810	Glyma.01G056000	AT1G13920.1|Symbols:|Remorin family protein|chr1:4758188-4759754 FORWARD LENGTH=345	biological process	DNA binding	cytoplasm	no original description	0.47881	1.23402	0.195071	1.36149	0.332991	1.22498	0.674426	-1.15364	0.949728	1.02148	0.784656	-1.04563	0.908146	1.014	5.6484	-0.166354	0.322536	5.51454	-0.372544	0.208854	5.34373	-0.135688	0.12994	5.49846	0.137011	0.0135424	5.23958	0.0726409	0.155799	5.28806	0.157068	0.112193	AT1G13920	PF03763
11777105	Glyma01g06820	Glyma.01G056100	AT1G17020.1|Symbols:SRG1, ATSRG1|senescence-related gene 1|chr1:5820258-5821741 FORWARD LENGTH=358	cell wall modification involved in abscission; "embryo development ending in seed dormancy"; "flavonoid biosynthetic process"; "organ senescence"; "oxidation-reduction process"; "response to abscisic acid stimulus"; "seed dormancy process"; "seed germination"	oxidoreductase activity; "oxidoreductase activity, acting on diphenols and related substances as donors, oxygen as acceptor"; "oxidoreductase activity, acting on paired donors, with incorporation or reduction of molecular oxygen, 2-oxoglutarate as one donor, and incorporation of one atom each of oxygen into both donors"	cytoplasm	moderately similar to ( 393)AT1G17020| Symbols: ATSRG1, SRG1 | SRG1 (SENESCENCE-RELATED GENE 1); oxidoreductase, acting on paired donors, with incorporation or reduction of molecular oxygen, 2-oxoglutarate as one donor, and incorporation of one atom each of oxygen into both donors | chr1:5820251-5821734 FORWARDweakly similar to ( 199)LDOX_MALDO no original description	0.30066	-1.48032	0.156288	-1.38847	0.443009	-1.29014	0.990504	-1.00427	0.832173	1.06656	0.873594	1.06162	0.500654	1.22379	4.43285	0.152016	0.290085	4.42962	0.145875	0.108995	4.17063	0.244986	0.195991	3.31629	-0.413895	0.256014	3.34275	-0.327622	0.211874	3.46206	-0.122542	0.212465	AT1G17020	PF03171
11766591	Glyma01g06830	Glyma.01G056200	AT2G20540.1|Symbols:MEF21|mitochondrial editing factor 21|chr2:8844160-8845764 FORWARD LENGTH=534	mitochondrial mRNA modification	NA	mitochondrion	moderately similar to ( 296)AT2G20540| Symbols: | pentatricopeptide (PPR) repeat-containing protein | chr2:8851241-8852845 FORWARD no original description	0.923273	1.02714	0.96832	-1.01285	0.991377	-1.0066	0.372833	1.12614	0.805295	1.05929	0.864566	1.08248	0.95153	1.02453	2.58201	-0.0508327	0.103045	2.75092	0.120557	0.103799	2.36766	0.0322689	0.252354	2.21954	-0.0121938	0.238085	2.40777	0.102141	0.338624	2.19808	0.0227753	0.266414	AT2G20540	PF01535
11777112	Glyma01g06840	Glyma.01G056300	AT5G61240.1|Symbols:|Leucine-rich repeat (LRR) family protein|chr5:24629485-24631958 FORWARD LENGTH=326	response to molecule of bacterial origin; "signal transduction"; "stamen development"; "stomatal complex morphogenesis"	NA	Golgi apparatus; "endosome"; "plasma membrane"; "trans-Golgi network"	highly similar to ( 513)AT5G61240| Symbols: | protein binding | chr5:24646711-24649184 FORWARDweakly similar to ( 138)RPK1_IPONI no original description	0.198278	-1.33974	0.0798874	-1.40298	0.438134	-1.15557	0.236774	-1.19979	0.151866	-1.28444	0.291843	-1.25643	0.572168	-1.10788	10.6554	0.359689	0.0816638	10.5552	0.0969019	0.128853	10.1724	-0.00145117	0.151507	10.0242	-0.0622584	0.191777	9.57169	-0.39159	0.0763008	9.72099	-0.210056	0.0570859	AT5G61240	PF00560
11777126	Glyma01g06850	Glyma.01G056400	AT1G26600.1|Symbols:CLE9|CLAVATA3/ESR-RELATED 9|chr1:9191684-9192046 FORWARD LENGTH=120	signal transduction	receptor binding	apoplast; "extracellular region"	no original description	0.997814	-1.00123	0.309084	1.34269	0.958666	-1.01466	0.487834	-1.26791	0.585172	1.12122	0.874755	1.06029	0.746835	1.10639	3.96773	-0.0199242	0.258876	3.56006	-0.362375	0.290604	3.75931	0.14515	0.0252463	3.40035	-0.0217047	0.264195	3.42384	0.0627539	0.194729	3.41039	0.124157	0.192588	AT1G26600
11777128	Glyma01g06860	Glyma.01G056500	AT1G13890.1|Symbols:SNAP30, ATSNAP30|soluble N-ethylmaleimide-sensitive factor adaptor protein 30|chr1:4751581-4752844 FORWARD LENGTH=263	cellular membrane fusion; "cytokinesis"; "plant-type cell wall modification"; "pollen tube growth"; "vesicle-mediated transport"	SNAP receptor activity	nucleus	moderately similar to ( 298)AT1G13890| Symbols: ATSNAP30, SNAP30 | SNAP30 (synaptosomal-associated protein 30) | chr1:4751578-4752841 FORWARD no original description	0.735833	1.28724	0.793496	1.09661	0.988299	-1.01358	0.73307	-1.22148	0.967761	1.02902	0.539259	-1.43381	0.711279	-1.26792	3.61426	-0.0049487	0.551999	3.21522	-0.293574	0.344423	3.27196	0.0363288	0.445113	3.43123	0.359336	0.554614	2.87912	-0.160518	0.245749	2.97473	0.0168704	0.387289	AT1G13890	PF05739
11766595	Glyma01g06870	Glyma.01G056800	AT1G69310.2|Symbols:WRKY57, ATWRKY57|WRKY DNA-binding protein 57|chr1:26056118-26057909 REVERSE LENGTH=287	regulation of transcription, DNA-dependent; "response to osmotic stress"; "response to salt stress"; "response to water deprivation"	sequence-specific DNA binding transcription factor activity	nucleus	weakly similar to ( 184)AT1G69310| Symbols: ATWRKY57, WRKY57 | WRKY57 (WRKY DNA-binding protein 57); transcription factor | chr1:26059781-26061572 REVERSE no original description	0.957937	1.01768	0.916757	1.02846	0.982492	-1.0095	0.472543	1.17277	0.276258	1.21367	0.606746	1.18519	0.599885	1.18136	6.52187	-0.173032	0.159655	6.88021	0.0568911	0.194663	6.48454	0.106343	0.127436	6.14814	-0.147745	0.250374	6.18405	0.0973725	0.227126	6.14068	0.0927002	0.243893	AT1G69310	PF03106
11777135	Glyma01g06880	Glyma.01G056900	AT1G26610.1|Symbols:|C2H2-like zinc finger protein|chr1:9193735-9195102 FORWARD LENGTH=455	regulation of transcription, DNA-dependent	nucleic acid binding; "sequence-specific DNA binding transcription factor activity"; "zinc ion binding"	intracellular; "nucleus"	weakly similar to ( 181)AT1G26610| Symbols: | zinc finger (C2H2 type) family protein | chr1:9193722-9195089 FORWARD no original description	0.918929	-1.04207	0.151272	1.16607	0.813552	1.08535	0.297957	-1.36153	0.656892	-1.16173	0.630699	-1.12049	0.910153	-1.02717	3.01906	0.12044	0.308127	2.4754	-0.324791	0.0458829	2.38904	-0.0958337	0.280463	2.49903	0.0609924	0.219407	2.35575	-0.103137	0.0990366	2.36008	0.0223215	0.0349032	AT1G26610
11777148	Glyma01g06970	Glyma.01G057100	AT3G29360.2|Symbols:|UDP-glucose 6-dehydrogenase family protein|chr3:11267375-11268817 REVERSE LENGTH=480	Golgi organization; "UDP-glucuronate biosynthetic process"; "carbohydrate metabolic process"; "cell wall pectin metabolic process"; "glucose catabolic process"; "root hair elongation"; "vacuole organization"	UDP-glucose 6-dehydrogenase activity	cytoplasm; "cytosol"; "nucleus"	highly similar to ( 900)AT3G29360| Symbols: | UDP-glucose 6-dehydrogenase, putative | chr3:11268612-11270054 REVERSEhighly similar to ( 895)UGDH_SOYBN no original description	0.904803	1.03221	0.305189	-1.35551	0.965428	1.01358	0.320774	-1.35317	0.838741	-1.02952	0.11844	-1.89333	0.871329	-1.04845	5.68245	0.118616	0.149701	5.30042	-0.31773	0.288464	5.30288	0.0766478	0.0666169	5.25397	0.164359	0.199111	4.17287	-0.756567	0.210617	4.96774	0.0961024	0.203526	AT3G29360	PF00984,PF03720,PF03721
11777152	Glyma01g06980	Glyma.01G057200	AT1G26560.1|Symbols:BGLU40|beta glucosidase 40|chr1:9178513-9181726 FORWARD LENGTH=510	carbohydrate metabolic process	catalytic activity; "cation binding"; "hydrolase activity, hydrolyzing O-glycosyl compounds"	apoplast; "chloroplast"; "extracellular region"	highly similar to ( 639)AT1G26560| Symbols: | glycosyl hydrolase family 1 protein | chr1:9178500-9181713 FORWARDmoderately similar to ( 363)BGLC_MAIZE no original description	0.878411	1.05649	0.149683	1.36937	0.352596	1.21635	0.693477	-1.11567	0.835266	-1.04956	0.568205	1.16177	0.732827	1.09695	2.70689	-0.0429757	0.241382	2.46521	-0.200888	0.198192	2.26127	-0.112758	0.115572	2.3158	0.0363015	0.251815	2.54452	0.252627	0.0993097	2.37711	0.169801	0.131855	AT1G26560	PF00232
11766628	Glyma01g07010	Glyma.01G057400	AT1G26520.1|Symbols:|Cobalamin biosynthesis CobW-like protein|chr1:9163448-9165594 REVERSE LENGTH=374	biological process	molecular function	nucleus	moderately similar to ( 489)AT1G26520| Symbols: | similar to PRLI-interacting factor L, putative [Arabidopsis thaliana] (TAIR:AT1G15730.1); similar to unnamed protein product [Vitis vinifera] (GB:CAO41893.1); contains InterPro domain Cobalamin (vitamin B12) biosynthesis CobW-like, C-terminal (InterPro:IPR011629); contains InterPro domain Cobalamin (vitamin B12) biosynthesis CobW-like (InterPro:IP…	0.530884	1.21292	0.241347	1.20736	0.911073	-1.02742	0.89498	1.02987	0.917421	-1.02416	0.950902	1.02515	0.364474	-1.2763	6.60318	0.0201704	0.182967	6.7789	0.0626375	0.125646	6.25921	-0.0142763	0.168322	6.52705	0.298659	0.283561	6.32692	0.33449	0.136028	5.88523	-0.0533091	0.071334	AT1G26520	PF07683,PF02492
11766640	Glyma01g07020	Glyma.01G057500	AT1G13860.3|Symbols:QUL1|QUASIMODO2 LIKE 1|chr1:4743754-4746256 REVERSE LENGTH=603	NA	methyltransferase activity	Golgi apparatus; "vacuolar membrane"	highly similar to ( 873)AT2G03480| Symbols: | dehydration-responsive protein-related | chr2:1051506-1054087 FORWARD no original description	0.648338	-1.14401	0.186748	-1.65982	0.829746	-1.17645	0.633198	1.10497	0.784914	-1.15621	0.545365	-1.31305	0.498115	-1.18899	6.75335	0.173545	0.193786	7.03374	0.317552	0.137554	6.25165	-0.0358551	0.596841	6.18014	-0.0205517	0.251289	5.58414	-0.413475	0.391143	5.67225	-0.270292	0.130807	AT1G13860	PF03141
11777165	Glyma01g07040	Glyma.01G057600	AT1G26500.1|Symbols:|Pentatricopeptide repeat (PPR) superfamily protein|chr1:9158380-9159897 FORWARD LENGTH=505	biological process	molecular function	mitochondrion	highly similar to ( 621)AT1G26500| Symbols: | pentatricopeptide (PPR) repeat-containing protein | chr1:9158367-9159884 FORWARDvery weakly similar to (97.1)RF1_ORYSA no original description	0.795134	-1.08567	0.408052	1.30424	0.948916	-1.04379	0.879058	-1.05564	0.584947	-1.12305	0.416178	1.34134	0.884584	-1.07973	5.29872	0.0196425	0.226039	5.26489	-0.0584737	0.281469	4.79074	-0.147783	0.13574	4.66592	-0.098942	0.229581	4.92778	0.324731	0.286589	4.36243	-0.209616	0.454774	AT1G26500	PF01535
11777167	Glyma01g07060	Glyma.01G057900	AT3G45400.1|Symbols:|exostosin family protein|chr3:16651963-16653479 FORWARD LENGTH=475	biological process	catalytic activity	Golgi apparatus; "membrane"	highly similar to ( 582)AT3G45400| Symbols: | exostosin family protein | chr3:16662948-16664464 FORWARD no original description	0.588313	-1.17716	0.633881	-1.10035	0.887265	-1.09429	0.560624	-1.14562	0.667153	-1.10028	0.844027	-1.07087	0.97016	-1.02282	3.50948	0.234314	0.24179	3.22083	0.0381819	0.114369	2.98152	0.0964474	0.127395	2.76009	-0.000998338	0.22198	2.66471	-0.0997863	0.225562	2.62803	-0.0335538	0.471604	AT3G45400	PF03016
11766655	Glyma01g07070	Glyma.01G058000	AT1G26480.1|Symbols:GRF12, GF14 IOTA|general regulatory factor 12|chr1:9156573-9157845 REVERSE LENGTH=268	NA	protein domain specific binding; "protein phosphorylated amino acid binding"	cytoplasm	moderately similar to ( 383)AT1G26480| Symbols: GF14 IOTA, GRF12 | GRF12 (GENERAL REGULATORY FACTOR 12); protein phosphorylated amino acid binding | chr1:9156560-9157832 REVERSEmoderately similar to ( 360)1433D_SOYBN no original description	0.123561	-1.47228	0.140962	-1.23279	0.751794	-1.07802	0.116825	-1.33994	0.758644	-1.05615	0.536639	-1.12198	0.174361	1.29311	7.65557	0.332119	0.128465	7.42169	-0.0900497	0.0553014	7.32364	0.253301	0.167908	6.81555	-0.225934	0.141987	6.40863	-0.391979	0.13	6.92019	0.144912	0.110949	AT1G26480	PF00244
11766664	Glyma01g07100	Glyma.01G058300	AT1G18650.1|Symbols:PDCB3|plasmodesmata callose-binding protein 3|chr1:6419036-6420413 REVERSE LENGTH=184	biological process	(1->3)-beta-D-glucan binding; "polysaccharide binding"	anchored to membrane; "plasma membrane"; "plasmodesma"	weakly similar to ( 122)AT1G18650| Symbols: | glycosyl hydrolase family protein 17 | chr1:6419028-6420405 REVERSE no original description	0.835047	-1.04457	0.670853	-1.07827	0.0964562	1.37012	0.568419	-1.12636	0.13647	-1.38656	0.416485	-1.16271	0.723626	1.03219	6.80763	0.111011	0.195628	6.77431	-0.0606616	0.137255	6.03872	-0.360494	0.0732255	6.37244	0.0481046	0.0726059	5.93955	-0.169386	0.174095	6.15642	0.0938123	0.0601337	AT1G18650	PF07983
11777184	Glyma01g07110	Glyma.01G058400	AT1G13820.1|Symbols:|alpha/beta-Hydrolases superfamily protein|chr1:4735622-4737617 FORWARD LENGTH=339	NA	catalytic activity; "hydrolase activity"	cytoplasm	moderately similar to ( 452)AT1G13820| Symbols: | hydrolase, alpha/beta fold family protein | chr1:4735619-4737614 FORWARD no original description	0.932243	1.07358	0.965848	1.0234	0.183439	-1.51686	0.803904	-1.1591	0.140405	2.65663	0.799377	-1.21594	0.27761	1.63137	3.75942	-0.366392	0.613796	3.47015	-0.579395	0.17799	4.81679	1.04321	0.169217	3.34046	-0.263964	0.457209	3.0303	-0.546031	0.566874	3.86076	0.442122	0.124452	AT1G13820	PF00561
11777196	Glyma01g07120	Glyma.01G058500	AT2G03530.2|Symbols:UPS2, ATUPS2|ureide permease 2|chr2:1071951-1073522 FORWARD LENGTH=398	nucleobase-containing compound transport	uracil:cation symporter activity	plasma membrane	highly similar to ( 527)AT2G03530| Symbols: ATUPS2, UPS2 | UPS2 (UREIDE PERMEASE 2) | chr2:1071948-1073519 FORWARDhighly similar to ( 572)UPSA3_VIGUN no original description	0.0925563	-1.68727	0.103769	-2.20865	0.396482	-1.48146	0.269626	-1.33084	0.0620764	-1.8193	0.218492	-1.74208	0.219538	-1.59738	10.0639	0.770012	0.140839	9.85262	0.357676	0.224203	9.05831	-0.0933689	0.173882	9.10359	0.0153176	0.150689	8.13448	-0.78549	0.367238	8.22499	-0.660391	0.354845	AT2G03530	PF07168
11777204	Glyma01g07130	Glyma.01G058600	ATCG00720.1|Symbols:PETB|photosynthetic electron transfer B|chrC:74841-76292 FORWARD LENGTH=215	DNA-dependent transcription, elongation; "cell growth"; "cellulose metabolic process"; "generation of precursor metabolites and energy"; "photosynthesis"; "photosynthesis, light reaction"; "photosynthetic electron transport in photosystem I"; "plant-type cell wall biogenesis"; "respiratory electron transport chain"; "response to cyclopentenone"; "toxin catabolic process"	electron carrier activity; "heme binding"; "oxidoreductase activity"	chloroplast; "chloroplast thylakoid"; "chloroplast thylakoid membrane"; "cytochrome b6f complex"; "membrane"; "thylakoid"	moderately similar to ( 210)ATCG00720| Symbols: PETB | Encodes the cytochrome b(6) subunit of the cytochrome b6f complex. | chrC:74841-76292 FORWARDmoderately similar to ( 212)CYB6_ATRBE no original description	0.991874	1.00131	0.433677	-1.15323	0.35037	-1.17538	0.619943	1.05093	0.623864	1.07271	0.680435	-1.09878	0.119306	-1.09715	12.2091	0.0165911	0.109918	12.5026	0.0882562	0.0310417	12.3038	0.117845	0.138629	12.0652	0.0184774	0.0328908	11.8649	-0.117423	0.227126	11.8405	-0.115287	0.0382178	ATCG00720	PF00033
11777206	Glyma01g07140	Glyma.01G058700	AT3G22470.1|Symbols:|Pentatricopeptide repeat (PPR) superfamily protein|chr3:7966066-7967925 REVERSE LENGTH=619	biological process	molecular function	mitochondrion	moderately similar to ( 416)AT1G12700| Symbols: | helicase domain-containing protein / pentatricopeptide (PPR) repeat-containing protein | chr1:4322911-4326195 REVERSEmoderately similar to ( 285)RF1_ORYSA no original description	0.294618	1.17391	0.754421	1.06371	0.765128	1.09968	0.906925	-1.01911	0.732816	1.06866	0.614255	-1.12469	0.99663	1.00109	5.31578	-0.0932582	0.0910338	5.33429	-0.120569	0.130679	5.05891	0.00255013	0.215101	5.0516	0.138066	0.126016	4.70898	-0.031463	0.202636	4.83653	0.139637	0.15812	AT1G12700	PF01535
11777209	Glyma01g07160	Glyma.01G059000	AT1G12700.1|Symbols:|ATP binding;nucleic acid binding;helicases|chr1:4323722-4326227 REVERSE LENGTH=735	mitochondrial mRNA modification	ATP binding; "helicase activity"; "nucleic acid binding"	mitochondrion	moderately similar to ( 419)AT1G12700| Symbols: | helicase domain-containing protein / pentatricopeptide (PPR) repeat-containing protein | chr1:4322911-4326195 REVERSEmoderately similar to ( 287)RF1_ORYSA no original description	0.938388	-1.01559	0.346298	-1.27249	0.454996	-1.27049	0.339646	1.29186	0.393831	1.18715	0.905872	1.03105	0.814829	-1.05377	2.21013	0.000240723	0.0391445	2.63955	0.369687	0.287234	2.23834	0.247743	0.24082	1.90751	-0.0220774	0.17703	2.02473	0.0220335	0.125996	1.80263	-0.0976439	0.142012	AT1G12700	PF01535
11777211	Glyma01g07190	Glyma.01G059200	AT1G13770.1|Symbols:RUS3|Protein of unknown function, DUF647|chr1:4721717-4724345 FORWARD LENGTH=440	biological process	molecular function	cellular component	moderately similar to ( 408)AT1G13770| Symbols: | similar to unknown protein [Arabidopsis thaliana] (TAIR:AT3G45890.1); similar to unnamed protein product [Vitis vinifera] (GB:CAO41865.1); contains InterPro domain Protein of unknown function DUF647 (InterPro:IPR006968) | chr1:4722240-4724342 FORWARD no original description	0.797958	-1.11078	0.0973843	-1.33759	0.346055	-1.29912	0.172398	-1.25723	0.474525	-1.10575	0.330754	-1.51395	0.520259	-1.29325	5.39594	0.309331	0.0745238	5.11273	-0.02092	0.128238	4.91327	0.164299	0.15832	4.75135	0.157759	0.410721	4.01546	-0.44056	0.0762885	4.16955	-0.213238	0.166578	AT1G13770	PF04884
11766708	Glyma01g07300	Glyma.01G059900	AT1G12700.1|Symbols:|ATP binding;nucleic acid binding;helicases|chr1:4323722-4326227 REVERSE LENGTH=735	mitochondrial mRNA modification	ATP binding; "helicase activity"; "nucleic acid binding"	mitochondrion	moderately similar to ( 413)AT1G12700| Symbols: | helicase domain-containing protein / pentatricopeptide (PPR) repeat-containing protein | chr1:4322911-4326195 REVERSEmoderately similar to ( 274)RF1_ORYSA no original description	0.858905	-1.06814	0.792929	1.03855	0.689735	1.32234	0.3266	-1.33843	0.31288	-1.37701	0.436249	-1.20653	0.971062	1.02573	4.65326	0.285322	0.309032	4.21037	-0.135218	0.0781134	3.82644	-0.176216	0.20752	3.99955	0.190218	0.192323	3.65074	-0.0806421	0.154496	3.87856	0.226875	0.573995	AT1G12700	PF01535
11766734	Glyma01g07390	Glyma.01G060300	AT1G13740.1|Symbols:AFP2|ABI five binding protein 2|chr1:4713969-4715158 FORWARD LENGTH=348	abscisic acid mediated signaling pathway; "positive regulation of transcription, DNA-dependent"; "response to abscisic acid stimulus"; "response to water deprivation"	protein binding	nucleus	weakly similar to ( 138)AT1G13740| Symbols: | similar to unknown protein [Arabidopsis thaliana] (TAIR:AT1G69260.1); similar to unnamed protein product [Vitis vinifera] (GB:CAO41856.1); contains InterPro domain Protein of unknown function DUF1675 (InterPro:IPR012463) | chr1:4713966-4715155 FORWARD no original description	0.192354	1.20235	0.0910631	1.29222	0.982398	1.00793	0.328851	-1.13333	0.12228	1.24798	0.639088	-1.05451	0.842994	1.04618	5.9375	-0.212787	0.0900426	5.8392	-0.393357	0.104006	5.91932	0.106813	0.0958097	5.77072	0.0530688	0.0917754	5.48637	-0.0235011	0.0690943	5.58276	0.118202	0.207281	AT3G29575	PF07897
11777270	Glyma01g07470	Glyma.01G060600	AT4G11080.1|Symbols:|HMG (high mobility group) box protein|chr4:6760898-6763272 REVERSE LENGTH=446	NA	sequence-specific DNA binding transcription factor activity	condensed chromosome; "condensed nuclear chromosome"; "nucleus"	weakly similar to ( 155)AT4G11080| Symbols: | high mobility group (HMG1/2) family protein | chr4:6760894-6763268 REVERSE no original description	0.415493	1.38757	0.312178	1.32163	0.68601	1.15304	0.786629	-1.09545	0.812885	-1.05628	0.733222	-1.1501	0.561836	-1.27114	2.87456	-0.132743	0.218861	2.64527	-0.264262	0.293198	2.42897	-0.211742	0.156259	2.84368	0.339819	0.373352	2.65191	0.138059	0.159435	2.43892	-0.00630275	0.26408	AT4G11080	PF00505
11766757	Glyma01g07530	Glyma.01G060700	AT1G26370.1|Symbols:|RNA helicase family protein|chr1:9122030-9125368 REVERSE LENGTH=717	NA	ATP binding; "RNA helicase activity"; "helicase activity"; "nucleic acid binding"; "nucleoside-triphosphatase activity"; "nucleotide binding"	nucleus	highly similar to ( 986)AT1G26370| Symbols: | RNA helicase, putative | chr1:9122017-9125355 REVERSE no original description	0.670688	1.09037	0.0605161	-1.06997	0.938158	1.03033	0.746771	1.03605	0.903613	-1.03475	0.502729	-1.12606	0.588365	-1.09505	8.24577	-0.00854651	0.118818	8.46924	0.0425523	0.0232901	7.9592	-0.0578246	0.281311	8.1125	0.116273	0.183048	7.75037	-0.0550149	0.00540231	7.73418	-0.0147246	0.0259322	AT1G26370	PF00271,PF07717,PF04408
11766781	Glyma01g07580	Glyma.01G061100	AT1G13710.1|Symbols:CYP78A5, KLU|cytochrome P450, family 78, subfamily A, polypeptide 5|chr1:4702932-4704592 REVERSE LENGTH=517	floral organ development; "leaf formation"; "organ growth"; "oxidation-reduction process"; "positive regulation of cell proliferation"; "positive regulation of organ growth"; "regulation of growth rate"; "regulation of meristem growth"	electron carrier activity; "heme binding"; "iron ion binding"; "oxidoreductase activity, acting on paired donors, with incorporation or reduction of molecular oxygen"; "oxygen binding"	endoplasmic reticulum	highly similar to ( 585)AT1G13710| Symbols: CYP78A5 | CYP78A5 (cytochrome P450, family 78, subfamily A, polypeptide 5); oxygen binding | chr1:4702929-4704589 REVERSEmoderately similar to ( 446)C78A3_SOYBN no original description	0.478433	-1.15814	0.957967	1.02449	0.638778	1.1693	0.296664	-1.32026	0.106815	-1.46921	0.83901	-1.11273	0.785471	-1.08492	5.7972	0.291728	0.190596	5.4648	-0.109096	0.204142	4.91535	-0.263314	0.0811262	5.10889	0.0799163	0.12	4.767	-0.0741858	0.46411	4.77731	-0.0376701	0.283029	AT1G13710	PF00067
11766811	Glyma01g07680	Glyma.01G061700	AT1G75310.1|Symbols:AUL1|auxin-like 1 protein|chr1:28261004-28266124 FORWARD LENGTH=1448	protein folding	heat shock protein binding	chloroplast	weakly similar to ( 199)AT1G75310| Symbols: AUL1 | AUL1 (auxin-like 1 protein); heat shock protein binding | chr1:28264665-28269785 FORWARD no original description	0.628358	1.11718	0.328673	1.03811	0.424108	1.2498	0.583136	1.10334	0.837489	-1.03732	0.881514	1.02525	0.780259	1.07846	6.83545	-0.143518	0.201888	7.12187	-0.00163937	0.0367784	6.48914	-0.196381	0.035968	6.64324	0.0163444	0.143247	6.46487	0.0523225	0.0287197	6.49226	0.125315	0.238514	AT1G75310	PF00226
11777311	Glyma01g07690	Glyma.01G061800	AT5G13210.1|Symbols:|Uncharacterised conserved protein UCP015417, _x0001_vWA|chr5:4214567-4216588 FORWARD LENGTH=673	NA	NA	chloroplast	highly similar to ( 738)AT5G13210| Symbols: | similar to unknown protein [Arabidopsis thaliana] (TAIR:AT3G24780.1); similar to unknown protein [Arabidopsis thaliana] (TAIR:AT5G43400.1); similar to unnamed protein product [Vitis vinifera] (GB:CAO70061.1); contains InterPro domain von Willebrand factor, type A (InterPro:IPR002035); contains InterPro domain Uncharacterized conserved protein UCP01541…	0.148044	2.57752	0.134269	1.85691	0.412716	1.76234	0.346767	1.44389	0.95727	1.03017	0.954004	1.04022	0.501899	-1.41972	6.44513	-0.654927	0.364242	7.09295	-0.124966	0.216675	6.17053	-0.61204	0.424312	7.4682	0.711055	0.400446	7.31881	0.767938	0.340882	6.68011	0.205453	0.418448	AT5G13210	PF11443
11766839	Glyma01g07770	Glyma.01G062000	AT1G13700.1|Symbols:PGL1|6-phosphogluconolactonase 1|chr1:4694475-4695600 REVERSE LENGTH=268	carbohydrate metabolic process; "pentose-phosphate shunt"	6-phosphogluconolactonase activity; "catalytic activity"	chloroplast	moderately similar to ( 344)AT1G13700| Symbols: | glucosamine/galactosamine-6-phosphate isomerase family protein | chr1:4694472-4695597 REVERSE no original description	0.84979	1.05446	0.854118	1.03377	0.387227	1.19587	0.819188	-1.07234	0.684846	-1.10423	0.455816	-1.0938	0.84283	1.02706	8.39235	-0.0188125	0.25095	8.46288	-0.119576	0.205906	8.01168	-0.161854	0.163121	8.20868	0.0576906	0.116544	7.89458	-0.0716565	0.0405952	8.02131	0.0962073	0.0658358	AT1G13700	PF01182
11777337	Glyma01g07780	Glyma.01G062100	AT1G69200.1|Symbols:FLN2|fructokinase-like 2|chr1:26016018-26018365 FORWARD LENGTH=616	chloroplast organization; "etioplast organization"; "positive regulation of transcription, DNA-dependent"; "protein targeting to chloroplast"; "pyrimidine ribonucleotide biosynthetic process"; "rRNA processing"; "tRNA metabolic process"; "transcription from plastid promoter"	kinase activity	chloroplast nucleoid; "cytoplasm"; "nucleoid"	highly similar to ( 611)AT1G69200| Symbols: | kinase | chr1:26019681-26022028 FORWARDweakly similar to ( 172)SCRK1_ORYSA no original description	0.662214	-1.10521	0.537446	-1.18742	0.938158	-1.05225	0.83377	1.06014	0.998935	1.00057	0.975243	-1.01344	0.870613	1.05093	3.98242	0.0700355	0.166088	4.03467	0.154291	0.239793	3.61265	0.0708621	0.418628	3.29361	-0.0742901	0.181574	3.21697	-0.0935438	0.259747	3.22735	-0.00261855	0.235891	AT1G69200	PF00294
11777343	Glyma01g07800	Glyma.01G062300	AT1G13690.1|Symbols:ATE1|ATPase E1|chr1:4693380-4694179 FORWARD LENGTH=177	biological process	nucleic acid binding; "nucleotide binding"	nucleus	moderately similar to ( 239)AT1G13690| Symbols: ATE1 | ATE1 (ATPase E1); nucleic acid binding | chr1:4693377-4694176 FORWARD no original description	0.313173	-1.41352	0.498804	-1.08892	0.461919	1.24963	0.612536	-1.14957	0.171701	-1.48453	0.583044	1.12919	0.557567	1.18985	3.25409	0.302398	0.28056	2.98201	0.101301	0.14106	2.29756	-0.267609	0.0936972	2.28087	-0.196894	0.214927	2.47646	-0.0215996	0.07512	2.43494	0.053887	0.247106	AT1G13690	PF00076
11766853	Glyma01g07860	Glyma.01G062400	AT1G31710.1|Symbols:|Copper amine oxidase family protein|chr1:11349855-11355339 FORWARD LENGTH=681	amine metabolic process; "coumarin biosynthetic process"; "indoleacetic acid biosynthetic process"; "oxidation-reduction process"; "response to wounding"; "tryptophan catabolic process"	copper ion binding; "primary amine oxidase activity"; "quinone binding"	extracellular region	highly similar to ( 719)AT1G31710| Symbols: | copper amine oxidase, putative | chr1:11349836-11355320 FORWARDhighly similar to ( 917)AMO_PEA no original description	0.0606635	2.39516	0.0715671	1.66649	0.780625	1.17256	0.131425	1.51842	0.116931	2.35855	0.830767	1.05648	0.449504	1.15464	4.18629	-1.18581	0.134577	4.80091	-0.583244	0.172239	5.05108	0.0520892	0.474029	4.93398	0.0743098	0.206117	4.84883	0.153569	0.116491	4.92743	0.281754	0.0410304	AT1G31710	PF02728,PF02727,PF01179
11766873	Glyma01g07910	Glyma.01G062900	AT3G24240.1|Symbols:|Leucine-rich repeat receptor-like protein kinase family protein|chr3:8780551-8784150 FORWARD LENGTH=1141	protein phosphorylation; "regulation of anion channel activity"; "response to molecule of bacterial origin"; "signal transduction"; "stamen development"; "stomatal complex morphogenesis"; "transition metal ion transport"; "transmembrane receptor protein tyrosine kinase signaling pathway"	ATP binding; "protein kinase activity"; "protein serine/threonine kinase activity"; "transferase activity, transferring phosphorus-containing groups"	NA	nearly identical (1050)AT3G24240| Symbols: | leucine-rich repeat transmembrane protein kinase, putative | chr3:8780558-8784157 FORWARDmoderately similar to ( 426)RPK1_IPONI no original description	0.420718	-1.57522	0.448624	-1.51953	0.826489	1.10282	0.302697	-1.96042	0.354038	-1.43309	0.317114	-1.89112	0.701344	1.21219	8.14858	0.634365	0.418836	7.38655	-0.336795	0.547286	7.38907	0.115237	0.200108	7.22144	-0.0211859	0.439227	6.07798	-0.940425	0.433696	7.24726	0.256429	0.300859	AT3G24240	PF00069,PF00560,PF08263
11766881	Glyma01g07930	Glyma.01G063000	AT3G02230.1|Symbols:RGP1, ATRGP1|reversibly glycosylated polypeptide 1|chr3:415463-417304 FORWARD LENGTH=357	UDP-L-arabinose metabolic process; "cell wall organization"; "cellulose biosynthetic process"; "plant-type cell wall biogenesis"; "plant-type cell wall organization or biogenesis"; "pollen development"; "response to salt stress"	UDP-arabinopyranose mutase activity; "cellulose synthase (UDP-forming) activity"; "glycogenin glucosyltransferase activity"; "intramolecular transferase activity"; "protein binding"; "transferase activity, transferring hexosyl groups"	Golgi apparatus; "Golgi stack"; "Golgi trans cisterna"; "cell junction"; "cell wall"; "cytosol"; "cytosolic ribosome"; "nucleus"; "vacuolar membrane"	highly similar to ( 661)AT3G02230| Symbols: ATRGP1, ATRGP, RGP1 | RGP1 (REVERSIBLY GLYCOSYLATED POLYPEPTIDE 1) | chr3:415470-417311 FORWARDhighly similar to ( 691)UPTG_PEA no original description	0.571306	1.05558	0.955921	-1.01612	0.474493	1.30565	0.122138	-1.3741	0.532867	1.16284	0.235719	-1.47386	0.0916639	1.43831	7.42847	-0.0423468	0.0789284	7.14499	-0.500831	0.135916	7.36882	0.1753	0.29017	7.21512	0.0356879	0.0682415	6.41599	-0.523909	0.2851	7.4759	0.560067	0.150235	AT3G08900	PF03214
11777367	Glyma01g07940	Glyma.01G063100	AT4G36470.1|Symbols:|S-adenosyl-L-methionine-dependent methyltransferases superfamily protein|chr4:17215128-17216475 REVERSE LENGTH=371	NA	S-adenosylmethionine-dependent methyltransferase activity; "methyltransferase activity"	nucleus	moderately similar to ( 465)AT4G36470| Symbols: | S-adenosyl-L-methionine:carboxyl methyltransferase family protein | chr4:17215131-17216478 REVERSEmoderately similar to ( 221)BAMT_ANTMA no original description	0.448262	1.45964	0.947832	-1.01146	0.976469	1.02468	0.955917	1.01872	0.463136	-1.22754	0.431388	-1.44924	0.374285	-1.7486	2.74916	-0.0052019	0.255396	2.78652	0.021555	0.177055	2.16637	-0.300969	0.234952	2.93009	0.540409	0.476868	2.40113	0.00510955	0.0713854	2.08088	-0.265795	0.493008	AT4G36470	PF03492
11766911	Glyma01g08030	Glyma.01G063500	AT1G69180.1|Symbols:CRC|Plant-specific transcription factor YABBY family protein|chr1:26007734-26008940 REVERSE LENGTH=181	carpel development; "chromatin assembly or disassembly"; "floral meristem determinacy"; "meristem development"; "nectary development"; "ovule development"; "petal development"; "plant-type cell wall modification"; "polarity specification of adaxial/abaxial axis"; "pollen tube growth"; "post-embryonic morphogenesis"; "regulation of anthocyanin biosynthetic process"; "regulation of flower developme…	sequence-specific DNA binding transcription factor activity	nucleus	weakly similar to ( 167)AT1G69180| Symbols: CRC | CRC (CRABS CLAW); transcription factor | chr1:26011397-26012603 REVERSEweakly similar to ( 170)YABDL_ORYSA no original description	0.729508	1.31599	0.94051	-1.05433	0.736495	-1.26389	0.817467	1.17982	0.483342	1.56555	0.865772	-1.17602	0.93093	-1.06242	5.17158	-0.342559	0.739853	5.45216	-0.103992	0.185497	5.45799	0.304107	0.293462	5.05479	0.0535903	0.383638	4.64749	-0.180323	0.762046	4.75513	-0.0337586	0.516206	AT1G69180	PF04690
11777414	Glyma01g08080	Glyma.01G063800	AT1G13670.1|Symbols:|unknown protein; Has 22 Blast hits to 22 proteins in 7 species: Archae - 0; Bacteria - 0; Metazoa - 0; Fungi - 0; Plants - 22; Viruses - 0; Other Eukaryotes - 0 (source: NCBI BLink).|chr1:4688201-4688878 FORWARD LENGTH=225	biological process	molecular function	nucleus	no original description	0.218193	1.36961	0.523742	1.16082	0.736606	1.17408	0.75496	-1.07759	0.220911	-1.41179	0.383445	-1.27141	0.181679	-1.64691	5.08859	0.0385561	0.0728072	5.00547	-0.0692579	0.252885	4.2353	-0.458972	0.298506	5.03053	0.492317	0.229219	4.5354	0.145888	0.155252	4.10807	-0.227444	0.276852	AT1G69160
11766932	Glyma01g08130	Glyma.01G064100	AT5G15800.1|Symbols:SEP1, AGL2|K-box region and MADS-box transcription factor family protein|chr5:5151594-5153767 REVERSE LENGTH=251	anthocyanin accumulation in tissues in response to UV light; "carpel development"; "flower development"; "meristem development"; "ovule development"; "petal development"; "plant-type cell wall modification"; "pollen tube growth"; "post-embryonic morphogenesis"; "regulation of flower development"; "regulation of transcription, DNA-dependent"; "specification of floral organ identity"; "stamen devel…	DNA binding; "protein binding"; "protein dimerization activity"; "sequence-specific DNA binding transcription factor activity"	nucleus	moderately similar to ( 242)AT5G15800| Symbols: AGL2, SEP1 | SEP1 (SEPALLATA1) | chr5:5151597-5153770 REVERSEmoderately similar to ( 249)CMB1_DIACA no original description	0.184249	-1.16221	0.529805	-1.0898	0.718339	-1.08837	0.945017	-1.01174	0.982121	1.00433	0.662332	1.05406	0.506085	1.07247	2.7172	0.105129	0.0470489	2.64361	0.0882866	0.153052	2.39207	0.111363	0.188681	2.11034	-0.111737	0.0899636	2.21466	-0.0357807	0.0818835	2.12049	-0.0108013	0.0743052	AT5G15800	PF01486,PF00319
11766945	Glyma01g08150	Glyma.01G064200	AT1G69120.1|Symbols:AP1, AGL7|K-box region and MADS-box transcription factor family protein|chr1:25982576-25986102 REVERSE LENGTH=256	callose deposition in cell wall; "carpel development"; "cellular membrane fusion"; "floral meristem determinacy"; "flower development"; "maintenance of floral meristem identity"; "meristem development"; "meristem structural organization"; "microsporogenesis"; "ovule development"; "petal development"; "plant-type cell wall modification"; "pollen tube growth"; "positive regulation of transcription,…	DNA binding; "protein binding"; "protein heterodimerization activity"; "sequence-specific DNA binding transcription factor activity"	nucleus	moderately similar to ( 256)AT1G69120| Symbols: AGL7, AP1 | AP1 (APETALA1); DNA binding / transcription factor | chr1:25986239-25989765 REVERSEmoderately similar to ( 258)AP1_SINAL no original description	0.635334	-1.07776	0.939701	-1.02598	0.88611	1.0626	0.995129	-1.00229	0.878271	-1.03135	0.885221	1.04808	0.704081	1.11042	2.46463	0.0621239	0.145595	2.45215	0.0588266	0.261831	2.11282	0.0175923	0.169151	2.00405	-0.0459186	0.0886921	2.09303	0.0218249	0.268765	2.07911	0.105189	0.278583	AT1G69120	PF01486,PF00319
11777442	Glyma01g08230	Glyma.01G064400	AT1G69060.1|Symbols:|Chaperone DnaJ-domain superfamily protein|chr1:25965055-25967273 FORWARD LENGTH=630	biological process	heat shock protein binding	cytoplasm; "vacuolar membrane"	weakly similar to ( 183)AT1G69060| Symbols: | heat shock protein binding | chr1:25968718-25970936 FORWARD no original description	0.718555	1.11484	0.284111	1.24102	0.849808	1.0685	0.156686	1.18072	0.199247	1.32534	0.46603	1.31436	0.453375	1.27025	7.48046	-0.350518	0.0276465	7.87951	-0.110851	0.0960178	7.62753	0.0558403	0.23156	7.35527	-0.193678	0.316887	7.54801	0.20068	0.219199	7.42988	0.151434	0.153755	AT1G69060	PF00226
11777451	Glyma01g08250	Glyma.01G064500	AT1G69050.1|Symbols:|unknown protein; Has 9 Blast hits to 9 proteins in 4 species: Archae - 0; Bacteria - 0; Metazoa - 0; Fungi - 0; Plants - 9; Viruses - 0; Other Eukaryotes - 0 (source: NCBI BLink).|chr1:25961975-25962259 FORWARD LENGTH=94	biological process	molecular function	mitochondrion	no original description	0.412188	-1.78762	0.0661629	-1.86201	0.65462	-1.54234	0.293832	-1.67642	0.895622	-1.11032	0.362602	-1.74618	0.959657	1.04387	4.77531	0.628253	0.504869	3.98782	-0.117127	0.102211	4.25878	0.477283	0.702998	3.36158	-0.209786	0.570033	2.59276	-1.01399	0.214649	3.30408	-0.147837	0.480328	AT1G69050
11777453	Glyma01g08260	Glyma.01G064600	AT1G69040.2|Symbols:ACR4|ACT domain repeat 4|chr1:25957843-25960079 FORWARD LENGTH=455	metabolic process; "regulation of cellular amino acid metabolic process"; "response to cytokinin stimulus"	amino acid binding	chloroplast; "cytosol"	highly similar to ( 656)AT1G69040| Symbols: ACR4 | ACR4 (ACT REPEAT 4); amino acid binding | chr1:25961506-25963742 FORWARD no original description	0.531747	1.27918	0.0729396	-1.30834	0.954444	-1.03463	0.197843	-1.15557	0.602304	-1.19433	0.194504	-1.93397	0.265134	-1.58067	9.85003	0.198705	0.0574783	9.82629	-0.00990009	0.0869989	9.45875	-0.0574951	0.417768	9.99459	0.553921	0.427518	8.88506	-0.397641	0.069219	9.15063	-0.106614	0.0377123	AT1G69040	PF01842
11766992	Glyma01g08540	Glyma.01G064900	AT2G03810.4|Symbols:|18S pre-ribosomal assembly protein gar2-related|chr2:1162703-1164286 FORWARD LENGTH=439	N-terminal protein myristoylation	molecular function	plasma membrane	very weakly similar to (97.1)AT2G03810| Symbols: | 18S pre-ribosomal assembly protein gar2-related | chr2:1162700-1164283 FORWARD no original description	0.465839	1.13245	0.311499	1.10755	0.921314	-1.0264	0.351875	-1.17448	0.703112	1.07345	0.191851	-1.20089	0.546293	-1.08281	6.95003	0.00349553	0.171134	6.86156	-0.228529	0.0778058	6.74847	0.105752	0.149247	6.7816	0.182949	0.071674	6.28695	-0.0811591	0.0939902	6.38868	0.068164	0.127194	AT2G03810
11767000	Glyma01g08560	Glyma.01G065000	NA	NA	NA	NA	no original description	0.990432	-1.00513	0.750031	1.07407	0.652533	1.14721	0.890238	-1.04613	0.740298	-1.11354	0.938939	1.03198	0.889656	1.03553	3.37268	-0.0214868	0.314834	3.26355	-0.086552	0.0848265	2.85386	-0.176637	0.226996	2.88704	-0.0288739	0.193809	2.88717	0.0165381	0.261237	2.80276	0.0214969	0.143454
11767007	Glyma01g08580	Glyma.01G065100	AT1G26300.1|Symbols:|BSD domain-containing protein|chr1:9096023-9099746 REVERSE LENGTH=316	biological process	molecular function	cellular component	moderately similar to ( 216)AT1G26300| Symbols: | BSD domain-containing protein | chr1:9098924-9099733 REVERSE no original description	0.248362	1.38464	0.141837	1.40288	0.27747	1.45401	0.244927	-1.2357	0.353919	-1.18501	0.506356	-1.21964	0.682935	-1.12847	8.0376	-0.0450403	0.069557	7.91467	-0.350372	0.168103	7.54608	-0.289939	0.207519	8.24646	0.42447	0.266077	7.76364	0.138017	0.156475	7.82277	0.250101	0.170484	AT1G26300	PF03909
11777488	Glyma01g08600	Glyma.01G065400	AT5G22860.1|Symbols:|Serine carboxypeptidase S28 family protein|chr5:7639511-7642945 REVERSE LENGTH=502	proteolysis	peptidase activity; "serine-type peptidase activity"	chloroplast; "extracellular region"	highly similar to ( 520)AT5G22860| Symbols: | serine carboxypeptidase S28 family protein | chr5:7639910-7642948 REVERSE no original description	0.804469	1.08663	0.463004	1.08178	0.642879	1.15333	0.955605	-1.0165	0.768581	-1.07056	0.946389	-1.02106	0.982716	-1.00865	3.32466	-0.0552508	0.243634	3.23061	-0.0788656	0.12207	2.84457	-0.153618	0.126938	2.90847	0.0646089	0.237882	2.86879	0.0345451	0.058554	2.7967	0.0521855	0.239623	AT5G22860	PF05577
11767016	Glyma01g08610	Glyma.01G065500	AT1G69020.1|Symbols:|Prolyl oligopeptidase family protein|chr1:25943949-25947197 REVERSE LENGTH=757	proteolysis	serine-type endopeptidase activity; "serine-type exopeptidase activity"; "serine-type peptidase activity"	chloroplast; "cytoplasm"	moderately similar to ( 375)AT1G69020| Symbols: | prolyl oligopeptidase family protein | chr1:25947612-25950860 REVERSE no original description	0.198471	1.19812	0.105613	1.40949	0.537605	1.27325	0.600618	1.06535	0.834066	-1.05923	0.255695	1.2533	0.98891	1.00327	4.71117	-0.179135	0.0896601	4.82028	-0.0878043	0.104959	4.26734	-0.262157	0.302932	4.43223	0.0816393	0.0926225	4.6286	0.40737	0.157545	4.25537	0.0863531	0.170859	AT1G69020	PF02897
11767031	Glyma01g08640	Glyma.01G065800	AT3G14470.1|Symbols:|NB-ARC domain-containing disease resistance protein|chr3:4857940-4861104 FORWARD LENGTH=1054	defense response; "salicylic acid biosynthetic process"; "systemic acquired resistance"	ADP binding; "protein binding"	extracellular region	moderately similar to ( 393)AT3G14470| Symbols: | disease resistance protein (NBS-LRR class), putative | chr3:4857947-4861111 FORWARD no original description	0.105985	1.33876	0.102285	1.21528	0.927102	1.01758	0.121439	-1.1633	0.0362533	-1.53987	0.171742	-1.28149	0.0341736	-2.0259	6.82722	0.104194	0.0369883	6.75066	-0.114028	0.064678	5.91303	-0.518611	0.102896	6.9048	0.525087	0.122865	6.30583	0.167262	0.0818069	5.59231	-0.493475	0.0965341	AT3G14470	PF00931
11777501	Glyma01g08690	Glyma.01G066000	AT1G69940.1|Symbols:ATPPME1, PPME1|Pectin lyase-like superfamily protein|chr1:26343549-26344971 REVERSE LENGTH=361	cell wall modification; "pollen tube growth"	pectinesterase activity	Golgi apparatus; "cell wall"; "endoplasmic reticulum"; "extracellular region"; "plant-type cell wall"; "pollen tube"	moderately similar to ( 428)AT1G69940| Symbols: ATPPME1 | ATPPME1; pectinesterase | chr1:26347212-26348634 REVERSEweakly similar to ( 151)PME3_CITSI no original description	0.962777	-1.01253	0.417101	-1.11567	0.629411	-1.1512	0.77566	-1.06121	0.683003	-1.10846	0.383508	-1.1693	0.17527	-1.26026	2.25178	0.0912557	0.225173	2.23323	0.00554768	0.0332433	1.88631	-0.0572948	0.211737	1.97143	0.0732862	0.0709197	1.8291	-0.152358	0.165853	1.63237	-0.260434	0.146338	AT1G69940	PF01095
11777518	Glyma01g08730	Glyma.01G066100	AT1G69940.1|Symbols:ATPPME1, PPME1|Pectin lyase-like superfamily protein|chr1:26343549-26344971 REVERSE LENGTH=361	cell wall modification; "pollen tube growth"	pectinesterase activity	Golgi apparatus; "cell wall"; "endoplasmic reticulum"; "extracellular region"; "plant-type cell wall"; "pollen tube"	moderately similar to ( 426)AT1G69940| Symbols: ATPPME1 | ATPPME1; pectinesterase | chr1:26347212-26348634 REVERSEweakly similar to ( 151)PME3_CITSI no original description	0.923171	-1.02768	0.718299	-1.06042	0.489926	1.20811	0.71391	1.06212	0.618536	-1.10048	0.93313	1.02933	0.621235	1.12819	4.21621	0.0142447	0.138369	4.2856	0.101195	0.120789	3.70613	-0.123887	0.193305	3.61603	-0.0251448	0.224933	3.59066	0.0165539	0.16073	3.64478	0.148861	0.143472	AT1G69940	PF01095
11777526	Glyma01g08760	Glyma.01G066300	AT1G69940.1|Symbols:ATPPME1, PPME1|Pectin lyase-like superfamily protein|chr1:26343549-26344971 REVERSE LENGTH=361	cell wall modification; "pollen tube growth"	pectinesterase activity	Golgi apparatus; "cell wall"; "endoplasmic reticulum"; "extracellular region"; "plant-type cell wall"; "pollen tube"	moderately similar to ( 429)AT1G69940| Symbols: ATPPME1 | ATPPME1; pectinesterase | chr1:26347212-26348634 REVERSEweakly similar to ( 149)PME3_CITSI no original description	0.911012	-1.01495	0.907431	-1.02086	0.578834	1.11315	0.345277	1.09148	0.969894	1.00541	0.700633	1.08516	0.37285	1.1359	3.44797	-0.065159	0.0757362	3.51719	0.0611275	0.0661343	3.07338	-0.057373	0.121823	2.90404	-0.0865609	0.0990772	2.99609	0.0313459	0.187562	2.95915	0.0972812	0.120289	AT1G69940	PF01095
11767045	Glyma01g08980	Glyma.01G066500	AT5G15740.1|Symbols:|O-fucosyltransferase family protein|chr5:5134788-5136956 REVERSE LENGTH=508	biological process	transferase activity, transferring glycosyl groups	Golgi apparatus	highly similar to ( 613)AT5G15740| Symbols: | similar to unknown protein [Arabidopsis thaliana] (TAIR:AT3G02250.1); similar to hypothetical protein [Cleome spinosa] (GB:ABD96934.1); similar to unnamed protein product [Vitis vinifera] (GB:CAO49221.1); similar to hypothetical protein [Cleome spinosa] (GB:ABD96844.1); contains InterPro domain Protein of unknown function DUF246, plant (InterPro:IPR00…	0.967305	1.01844	0.0903728	-1.07604	0.72706	1.09668	0.955503	-1.02262	0.558087	-1.19116	0.380256	-1.12067	0.67826	-1.10617	2.60502	0.0942813	0.370425	2.49905	0.0620048	0.0245645	1.97372	-0.158081	0.0164413	2.19736	0.120637	0.127724	2.10028	-0.0437232	0.0256492	2.01211	-0.0249361	0.22635	AT5G15740	PF10250
11777546	Glyma01g09010	Glyma.01G066600	AT1G69010.1|Symbols:BIM2|BES1-interacting Myc-like protein 2|chr1:25941804-25943599 FORWARD LENGTH=311	dTDP-rhamnose biosynthetic process	DNA binding; "sequence-specific DNA binding transcription factor activity"	nucleus	moderately similar to ( 284)AT1G69010| Symbols: BIM2 | BIM2 (BES1-INTERACTING MYC-LIKE PROTEIN 2); DNA binding / transcription factor | chr1:25945467-25947262 FORWARD no original description	0.395577	1.14216	0.329304	-1.16055	0.893272	1.08376	0.654111	-1.04767	0.306158	-1.22956	0.201381	-1.38872	0.500663	-1.29581	7.15871	0.0793818	0.0669731	7.24554	0.0121948	0.0969295	6.57522	-0.218766	0.22664	7.03634	0.271141	0.153466	6.32638	-0.202619	0.15875	6.37374	-0.102717	0.398421	AT1G69010	PF00010
11767064	Glyma01g09040	Glyma.01G066700	AT1G80460.1|Symbols:NHO1, GLI1|Actin-like ATPase superfamily protein|chr1:30246960-30249055 REVERSE LENGTH=522	carbohydrate metabolic process; "defense response to bacterium"; "fatty acid beta-oxidation"; "glycerol catabolic process"; "response to bacterium"; "response to karrikin"; "response to microbial phytotoxin"; "response to molecule of bacterial origin"	carbohydrate kinase activity; "glycerol kinase activity"; "phosphotransferase activity, alcohol group as acceptor"	cytosol; "mitochondrion"	no original description	0.749761	1.0302	0.763875	-1.06426	0.861992	-1.06181	0.282603	1.24567	0.465782	1.18096	0.433852	1.13615	0.147733	1.07961	2.29844	-0.114278	0.0859932	2.64253	0.202644	0.193805	2.23909	0.125678	0.26996	2.02304	-0.0713576	0.0450792	2.22592	0.112795	0.160615	2.06093	0.0391522	0.0163176	AT1G80460	PF02782
11767081	Glyma01g09120	Glyma.01G067000	AT2G03890.1|Symbols:ATPI4K GAMMA 7, UBDK GAMMA 7, PI4K GAMMA 7|phosphoinositide 4-kinase gamma 7|chr2:1186199-1188151 FORWARD LENGTH=650	phosphatidylinositol phosphorylation	1-phosphatidylinositol 4-kinase activity; "phosphotransferase activity, alcohol group as acceptor"	cellular component	highly similar to ( 830)AT2G03890| Symbols: | phosphatidylinositol 3- and 4-kinase family protein | chr2:1186196-1188148 FORWARD no original description	0.264688	1.50637	0.240257	1.27876	0.659365	1.14315	0.995975	1.00231	0.361477	1.37866	0.427765	-1.17528	0.771627	1.04624	7.22389	-0.345705	0.362371	7.37402	-0.342378	0.127866	7.39652	0.117564	0.216265	7.50152	0.245371	0.0391091	7.05225	0.012366	0.204067	7.29576	0.310582	0.15552	AT2G03890	PF00454
11767098	Glyma01g09160	Glyma.01G067100	AT5G03490.1|Symbols:|UDP-Glycosyltransferase superfamily protein|chr5:871550-872947 FORWARD LENGTH=465	metabolic process	UDP-glucosyltransferase activity; "UDP-glycosyltransferase activity"; "transferase activity, transferring glycosyl groups"; "transferase activity, transferring hexosyl groups"	nucleus	moderately similar to ( 417)AT5G03490| Symbols: | UDP-glucoronosyl/UDP-glucosyl transferase family protein | chr5:871549-872946 FORWARDweakly similar to ( 163)ZOX_PHAVU no original description	0.732426	1.11146	0.32463	1.27362	0.721537	1.13826	0.952466	-1.01872	0.92047	-1.0244	0.724751	1.12484	0.99954	-1.00029	3.81037	-0.0978775	0.188939	3.73918	-0.124635	0.221052	3.40463	-0.132658	0.178775	3.40473	0.054581	0.263282	3.51171	0.224299	0.200686	3.27744	0.0541665	0.256725	AT5G03490	PF00201
11777585	Glyma01g09190	Glyma.01G067200	AT2G03980.1|Symbols:|GDSL-like Lipase/Acylhydrolase superfamily protein|chr2:1260907-1262408 FORWARD LENGTH=367	lipid metabolic process	carboxylesterase activity; "hydrolase activity, acting on ester bonds"	extracellular region	moderately similar to ( 271)AT2G03980| Symbols: | GDSL-motif lipase/hydrolase family protein | chr2:1260904-1262405 FORWARDweakly similar to ( 147)APG_BRANA no original description	0.582093	1.1612	0.331676	1.30727	0.379751	-1.29792	0.401813	-1.07854	0.440251	1.15636	0.938128	1.04381	0.355916	-1.30335	2.80936	0.0174994	0.058817	2.63087	-0.0915857	0.0811997	2.68669	0.227086	0.224833	2.55144	0.233111	0.290029	2.62938	0.294973	0.32679	2.1415	-0.149117	0.112771	AT2G03980	PF00657
11777600	Glyma01g09220	Glyma.01G067600	AT1G11260.1|Symbols:STP1, ATSTP1|sugar transporter 1|chr1:3777460-3780133 FORWARD LENGTH=522	monosaccharide transport; "regulation of defense response"; "systemic acquired resistance"	carbohydrate transmembrane transporter activity; "monosaccharide transmembrane transporter activity"; "sugar:hydrogen symporter activity"	cytoplasm; "membrane"; "nucleus"; "plasma membrane"; "plasmodesma"; "vacuole"	highly similar to ( 621)AT1G11260| Symbols: STP1 | STP1 (SUGAR TRANSPORTER 1); carbohydrate transmembrane transporter/ sugar:hydrogen ion symporter | chr1:3777460-3780133 FORWARDhighly similar to ( 620)STC_RICCO no original description	0.188353	-1.4296	0.0730226	-1.86444	0.508803	-1.2208	0.410055	-1.22087	0.0534099	-2.2961	0.134174	-1.59222	0.0603102	-1.96074	8.10953	0.832581	0.146605	8.00308	0.54467	0.226828	6.67528	-0.366605	0.237408	7.33541	0.316968	0.196578	6.4192	-0.354071	0.122575	6.05859	-0.65443	0.119805	AT1G11260	PF00083
11767116	Glyma01g09280	Glyma.01G067800	AT5G10280.1|Symbols:MYB92, ATMYB92, ATMYB64|myb domain protein 92|chr5:3232776-3233956 FORWARD LENGTH=334	regulation of transcription, DNA-dependent; "response to jasmonic acid stimulus"; "response to salicylic acid stimulus"	DNA binding; "sequence-specific DNA binding transcription factor activity"	nucleus	moderately similar to ( 258)AT5G10280| Symbols: AtMYB92, AtMYB64, MYB92 | MYB92 (myb domain protein 92); DNA binding / transcription factor | chr5:3232777-3233957 FORWARDmoderately similar to ( 202)ODO1_PETHY no original description	0.52837	1.06551	0.0298734	1.36062	0.586631	1.16473	0.74517	1.03153	0.424521	1.17787	0.0554134	1.31723	0.0768316	1.28756	2.91264	-0.129909	0.0919623	2.89483	-0.0851276	0.0516788	2.7963	0.106272	0.234117	2.52978	-0.0383682	0.0606537	2.89241	0.359134	0.0225691	2.77166	0.326268	0.0821829	AT5G10280	PF00249
11777612	Glyma01g09290	Glyma.01G067900	AT1G80670.1|Symbols:|Transducin/WD40 repeat-like superfamily protein|chr1:30320809-30323543 REVERSE LENGTH=349	NA	nucleotide binding; "protein binding"	CUL4-RING ubiquitin ligase complex; "cytoplasm"; "cytosol"; "nuclear envelope"	highly similar to ( 605)AT1G80670| Symbols: | transducin family protein / WD-40 repeat family protein | chr1:30325701-30328435 REVERSE no original description	0.274815	1.33856	0.871799	-1.03679	0.938337	1.03577	0.815287	1.06586	0.505911	1.20955	0.281158	-1.30204	0.773284	-1.06844	6.46793	-0.198126	0.157068	6.67617	-0.106103	0.244894	6.41716	0.076341	0.319615	6.51576	0.222556	0.215795	5.8958	-0.158223	0.0830078	6.14313	0.127051	0.0967599	AT1G80670	PF00400
11767121	Glyma01g09310	Glyma.01G068000	AT2G04030.1|Symbols:CR88, EMB1956, HSP90.5, Hsp88.1, AtHsp90.5|Chaperone protein htpG family protein|chr2:1281983-1285909 FORWARD LENGTH=780	chloroplast organization; "de-etiolation"; "embryo development ending in seed dormancy"; "ovule development"; "protein folding"; "protein import into chloroplast stroma"; "response to chlorate"; "response to heat"; "response to salt stress"; "response to water deprivation"	ATP binding; "unfolded protein binding"	chloroplast; "chloroplast envelope"; "chloroplast stroma"; "mitochondrion"; "plastid"; "vacuolar membrane"	nearly identical (1124)AT2G04030| Symbols: EMB1956, CR88 | CR88 (EMBRYO DEFECTIVE 1956); ATP binding | chr2:1281980-1285906 FORWARDhighly similar to ( 519)ENPL_HORVU no original description	0.950665	1.03161	0.327336	1.11156	0.515884	1.45421	0.872862	-1.07347	0.830959	-1.11323	0.983517	1.00376	0.466816	1.26627	6.87132	-0.0670296	0.432511	6.92218	-0.169307	0.127493	6.42437	-0.221785	0.383905	6.57186	-0.0221343	0.131237	6.35297	-0.0167263	0.0323232	6.65629	0.318452	0.33442	AT2G04030	PF02518,PF00183
11777636	Glyma01g09350	Glyma.01G068100	AT1G69940.1|Symbols:ATPPME1, PPME1|Pectin lyase-like superfamily protein|chr1:26343549-26344971 REVERSE LENGTH=361	cell wall modification; "pollen tube growth"	pectinesterase activity	Golgi apparatus; "cell wall"; "endoplasmic reticulum"; "extracellular region"; "plant-type cell wall"; "pollen tube"	moderately similar to ( 407)AT1G69940| Symbols: ATPPME1 | ATPPME1; pectinesterase | chr1:26347212-26348634 REVERSEweakly similar to ( 145)PME_PRUPE no original description	0.791513	1.04934	0.405104	-1.14525	0.732366	-1.0494	0.540487	1.10292	0.493392	1.11932	0.675188	-1.08961	0.84617	1.01647	2.12099	-0.0894969	0.181301	2.34909	0.0518325	0.0262852	2.08723	0.0731199	0.0954379	1.94851	-0.020016	0.0391643	1.88955	-0.143825	0.201844	1.91854	0.00355474	0.0737187	AT1G69940	PF01095
11767153	Glyma01g09360	Glyma.01G068200	AT1G17020.1|Symbols:SRG1, ATSRG1|senescence-related gene 1|chr1:5820258-5821741 FORWARD LENGTH=358	cell wall modification involved in abscission; "embryo development ending in seed dormancy"; "flavonoid biosynthetic process"; "organ senescence"; "oxidation-reduction process"; "response to abscisic acid stimulus"; "seed dormancy process"; "seed germination"	oxidoreductase activity; "oxidoreductase activity, acting on diphenols and related substances as donors, oxygen as acceptor"; "oxidoreductase activity, acting on paired donors, with incorporation or reduction of molecular oxygen, 2-oxoglutarate as one donor, and incorporation of one atom each of oxygen into both donors"	cytoplasm	moderately similar to ( 375)AT1G17020| Symbols: ATSRG1, SRG1 | SRG1 (SENESCENCE-RELATED GENE 1); oxidoreductase, acting on paired donors, with incorporation or reduction of molecular oxygen, 2-oxoglutarate as one donor, and incorporation of one atom each of oxygen into both donors | chr1:5820251-5821734 FORWARDweakly similar to ( 172)LDOX_PETHY no original description	0.788992	-1.05523	0.892935	1.02223	0.718405	-1.19861	0.460426	-1.18239	0.834427	1.07675	0.365753	-1.09613	0.833396	-1.05491	3.14653	0.157277	0.185026	2.79549	-0.0844317	0.178117	2.88919	0.263958	0.362248	2.5599	0.0797154	0.0874566	2.46126	-0.0527054	0.0504797	2.40127	0.00259503	0.239039	AT1G17020	PF03171
11777644	Glyma01g09400	Glyma.01G068600	AT1G68920.3|Symbols:|basic helix-loop-helix (bHLH) DNA-binding superfamily protein|chr1:25915620-25917675 FORWARD LENGTH=485	regulation of transcription, DNA-dependent	sequence-specific DNA binding transcription factor activity	nucleus	moderately similar to ( 305)AT1G68920| Symbols: | basic helix-loop-helix (bHLH) family protein | chr1:25919283-25921338 FORWARD no original description	0.660524	-1.0535	0.653443	-1.04537	0.330715	1.46126	0.310683	1.04497	0.160402	-1.39526	0.770708	1.05309	0.669854	1.10333	4.86477	0.0149393	0.0351566	4.94797	0.0783963	0.029674	4.02768	-0.465594	0.235205	4.23775	-0.0602449	0.122607	4.20781	0.0143801	0.120439	4.21592	0.0816194	0.214934	AT1G68920	PF00010
11777655	Glyma01g09410	Glyma.01G068700	NA	NA	NA	NA	no original description	0.499194	-1.70057	0.0475751	-2.72495	0.725498	1.30199	0.439749	1.42144	0.23466	-2.35261	0.888904	-1.12729	0.938363	-1.06255	5.20288	0.727017	0.499166	5.77844	1.23437	0.116779	3.60713	-0.507245	0.623588	3.92279	-0.039	0.697059	3.66662	-0.211864	0.259602	3.66632	-0.126528	0.167271
11767171	Glyma01g09420	Glyma.01G068800	AT1G68910.3|Symbols:WIT2|WPP domain-interacting protein 2|chr1:25908373-25910485 REVERSE LENGTH=582	biological process	molecular function	nucleus	moderately similar to ( 315)AT1G68910| Symbols: | similar to unknown protein [Arabidopsis thaliana] (TAIR:AT5G11390.1); similar to unnamed protein product [Vitis vinifera] (GB:CAO15349.1) | chr1:25912036-25914148 REVERSE no original description	0.599071	1.19222	0.523882	-1.2909	0.937567	-1.03937	0.676874	1.22225	0.825062	-1.09009	0.443774	-1.25918	0.21725	-1.3508	4.44206	0.0292189	0.269953	4.74675	0.318762	0.471674	3.95027	-0.0952307	0.359328	4.14382	0.28287	0.243072	3.72454	-0.0496116	0.189514	3.55457	-0.150945	0.035013	AT1G68910
11767208	Glyma01g09460	Glyma.01G069000	NA	NA	NA	NA	no original description	0.187612	-2.18005	0.467614	1.42114	0.188418	-1.89413	0.518289	-1.48134	0.504178	-1.36143	0.161078	2.09145	0.454541	-1.18287	6.07163	0.543777	0.514849	5.58784	-0.0231266	0.46748	5.29367	0.098659	0.256969	4.44883	-0.580583	0.140131	5.35718	0.483922	0.39464	4.02488	-0.822873	0.204705
11777659	Glyma01g09500	Glyma.01G069200	AT5G52650.1|Symbols:|RNA binding Plectin/S10 domain-containing protein|chr5:21355781-21357003 REVERSE LENGTH=179	cell wall modification; "plant-type cell wall organization"; "translation"	structural constituent of ribosome	cell wall; "cytoplasm"; "cytosolic ribosome"; "cytosolic small ribosomal subunit"; "membrane"	no original description	0.969292	-1.00921	0.5144	-1.37515	0.783747	-1.08677	0.596161	1.23042	0.11026	1.429	0.846804	-1.10742	0.260379	1.32702	8.57876	-0.163232	0.161387	9.03289	0.135921	0.416644	8.89174	0.351779	0.112877	8.32414	-0.176464	0.133825	7.98241	-0.323668	0.459351	8.51551	0.231726	0.224974	AT4G25740	PF03501
11767221	Glyma01g09510	Glyma.01G069300	AT3G30530.1|Symbols:ATBZIP42, bZIP42|basic leucine-zipper 42|chr3:12139512-12140033 FORWARD LENGTH=173	regulation of transcription, DNA-dependent	DNA binding; "protein dimerization activity"; "protein heterodimerization activity"; "protein homodimerization activity"; "sequence-specific DNA binding"; "sequence-specific DNA binding transcription factor activity"	nucleus	weakly similar to ( 128)AT3G30530| Symbols: ATBZIP42 | ATBZIP42 (ARABIDOPSIS THALIANA BASIC LEUCINE-ZIPPER); DNA binding / protein heterodimerization/ protein homodimerization/ transcription factor | chr3:12141991-12142512 FORWARD no original description	0.151919	1.28243	0.0802294	-1.59781	0.128973	-1.90273	0.309738	1.23286	0.126238	1.49602	0.058587	-1.66206	0.0518281	-1.63107	3.71093	-0.101841	0.0995987	3.98733	0.200169	0.194348	3.93427	0.479292	0.222999	3.52257	0.257041	0.105198	2.79158	-0.47593	0.0741903	2.72164	-0.44878	0.105185	AT3G30530	PF00170
11767224	Glyma01g09520	Glyma.01G069500	AT1G26230.1|Symbols:|TCP-1/cpn60 chaperonin family protein|chr1:9072388-9075272 REVERSE LENGTH=611	cellular protein metabolic process; "isopentenyl diphosphate biosynthetic process, mevalonate-independent pathway"; "mRNA modification"; "maltose metabolic process"; "phosphatidylglycerol biosynthetic process"; "positive regulation of catalytic activity"; "protein folding"; "protein refolding"; "starch biosynthetic process"	ATP binding	chloroplast; "chloroplast envelope"; "chloroplast stroma"; "cytoplasm"	highly similar to ( 747)AT1G26230| Symbols: | chaperonin, putative | chr1:9072375-9075259 REVERSEhighly similar to ( 674)RUBB_PEA no original description	0.948622	1.02259	0.267685	-1.26343	0.992715	1.0044	0.883558	1.02974	0.647681	-1.10845	0.492857	-1.25466	0.695499	-1.12852	3.44443	0.0697106	0.18805	3.42631	0.111984	0.0725306	2.91873	-0.0788354	0.205117	2.93918	0.10194	0.246749	2.63437	-0.225356	0.236952	2.67732	-0.0724952	0.215977	AT1G26230	PF00118
11767273	Glyma01g09660	Glyma.01G070300	AT1G26190.1|Symbols:|Phosphoribulokinase / Uridine kinase family|chr1:9057285-9060433 REVERSE LENGTH=674	biosynthetic process; "floral organ formation"; "histone modification"; "metabolic process"; "phosphate-containing compound metabolic process"; "regulation of flower development"	ATP binding; "kinase activity"; "phosphotransferase activity, alcohol group as acceptor"	chloroplast	highly similar to ( 963)AT1G26190| Symbols: | phosphoribulokinase/uridine kinase family protein | chr1:9057272-9060420 REVERSE no original description	0.330325	1.32957	0.422104	1.18311	0.438752	1.47169	0.915885	-1.03392	0.914472	-1.02985	0.549078	-1.16191	0.872775	1.07481	5.77725	-0.0567438	0.289517	5.81569	-0.104871	0.105485	5.40707	-0.099177	0.0600269	5.75081	0.354216	0.0938097	5.34193	0.137715	0.240829	5.62	0.458302	0.429249	AT1G26190	PF01928,PF00485
11767290	Glyma01g09900	Glyma.01G070400	AT2G20830.1|Symbols:|transferases;folic acid binding|chr2:8968370-8969798 REVERSE LENGTH=297	metabolic process	folic acid binding; "transferase activity"	chloroplast	moderately similar to ( 287)AT2G20830| Symbols: | folic acid binding / transferase | chr2:8975451-8976879 REVERSE no original description	0.346406	1.32358	0.859005	1.03461	0.747741	1.10157	0.922451	-1.02851	0.989354	1.00492	0.31234	-1.31577	0.272847	-1.19566	4.79315	-0.0972052	0.274308	4.76181	-0.137761	0.0474971	4.44434	-0.0901248	0.239376	4.6623	0.307239	0.146928	4.14364	-0.0886726	0.216785	4.2136	0.049435	0.0872558	AT2G20830	PF07837
11767317	Glyma01g10070	Glyma.01G071400	AT3G02468.1|Symbols:CPuORF9|conserved peptide upstream open reading frame 9|chr3:509815-510068 FORWARD LENGTH=52	NA	NA	NA	no original description	0.190079	-1.21898	0.401881	-1.11894	0.713055	-1.05294	0.524554	1.1198	0.676965	1.04435	0.0905292	1.21992	0.170639	1.20905	10.8586	-0.0110264	0.116447	11.1692	0.15222	0.166468	10.8179	0.0515839	0.0525145	10.3848	-0.296702	0.0717364	10.5132	-0.00991535	0.0171739	10.5167	-0.0228335	0.109743	AT3G02468	PF08132
[truncated: 37,690 more rows]
