# Supplementary material for: Comparative analysis of root transcriptomes from two contrasting drought-responsive Williams 82 and DT2008 soybean cultivars under normal and dehydration conditions
Source: Front Plant Sci. 2015 Aug 7;6:551. doi: 10.3389/fpls.2015.00551 (PMC4528160; doi:10.3389/fpls.2015.00551)
Supplement: Supplementary file 6 [file Table6.XLSX]

## Sheet: 6A_W-D2 vs W-C (Up)
Supplementary Table S6A. Upregulated genes identified in W-D2/W-C
								W-D2 vs W-C		W-C			W-D2
Probe ID	Glyma 1 ID	Glyma 2 ID	Top Arabidopsis (TAIR10) BLASTP Hit	Gene Ontology Biological Process Descriptions	Gene Ontology Molecular Function Descriptions	Gene Ontology Cellular Component Descriptions	Descriptiona	q-valueb	Fold change	Mean of raw intensity	Mean of normalized intensity (Log2)	SD of normalized intensity	Mean of raw intensity	Mean of normalized intensity (Log2)	SD of normalized intensity	SD of normalized intensity	Arabidopsis otholog	Pfam
11780594	Glyma01g33070	Glyma.01G134600	AT2G18950.1|Symbols:HPT1, TPT1, ATHPT, VTE2|homogentisate phytyltransferase 1|chr2:8207491-8210047 FORWARD LENGTH=393	aromatic amino acid family metabolic process; "cell differentiation"; "cell wall organization"; "cellular amino acid biosynthetic process"; "chlorophyll metabolic process"; "coenzyme biosynthetic process"; "fat-soluble vitamin biosynthetic process"; "glycine catabolic process"; "isopentenyl diphosphate biosynthetic process, mevalonate-independent pathway"; "jasmonic acid biosynthetic process"; "l…	homogentisate phytyltransferase activity; "prenyltransferase activity"	chloroplast; "integral to membrane"; "plasma membrane"	moderately similar to ( 223)AT2G18950| Symbols: TPT1, ATHPT, HPT, VTE2, HPT1 | HPT1 (HOMOGENTISATE PHYTYLTRANSFERASE 1); prenyltransferase | chr2:8214573-8217129 FORWARD no original description	0.0269612	7.01207	5.84065	-0.236476	0.105101	8.68903	2.57336	0.176707	0.181444	AT2G18950	PF01040
12212596	Glyma20g22700	Glyma.20G094500	AT2G47180.1|Symbols:AtGolS1, GolS1|galactinol synthase 1|chr2:19369049-19370372 REVERSE LENGTH=344	carbohydrate biosynthetic process; "galactose metabolic process"; "response to abscisic acid stimulus"; "response to cold"; "response to heat"; "response to high light intensity"; "response to hydrogen peroxide"; "response to oxidative stress"; "response to salt stress"; "response to water deprivation"	inositol 3-alpha-galactosyltransferase activity; "transferase activity, transferring hexosyl groups"	cellular component	highly similar to ( 506)AT2G47180| Symbols: ATGOLS1 | ATGOLS1 (ARABIDOPSIS THALIANA GALACTINOL SYNTHASE 1); transferase, transferring hexosyl groups | chr2:19376119-19377442 REVERSE no original description	0.0256957	6.44035	6.40133	-2.67696	0.130291	9.13838	0.0101821	0.0313204	0.343881	AT2G47180	PF01501
11785400	Glyma02g01190	Glyma.02G008900	AT3G21770.1|Symbols:|Peroxidase superfamily protein|chr3:7673345-7674661 FORWARD LENGTH=329	oxidation-reduction process; "response to oxidative stress"	heme binding; "peroxidase activity"; "transferase activity, transferring glycosyl groups"	cell wall; "cytoplasm"; "extracellular region"; "nucleus"; "plant-type cell wall"; "plasmodesma"	moderately similar to ( 270)AT4G11290| Symbols: | peroxidase, putative | chr4:6869989-6871472 FORWARDmoderately similar to ( 268)PER1_ORYSA no original description	0.0321257	3.34127	7.22343	-1.36042	0.132083	9.06287	0.379973	0.0796997	0.339487	AT3G21770	PF00141
11800084	Glyma02g07940	Glyma.02G072200	AT5G18170.1|Symbols:GDH1|glutamate dehydrogenase 1|chr5:6006172-6008248 FORWARD LENGTH=411	cellular amino acid metabolic process; "nitrogen compound metabolic process"; "oxidation-reduction process"; "response to absence of light"; "response to cadmium ion"; "response to salt stress"	ATP binding; "cobalt ion binding"; "copper ion binding"; "glutamate dehydrogenase [NAD(P)+] activity"; "nucleotide binding"; "oxidoreductase activity"; "oxidoreductase activity, acting on the CH-NH2 group of donors, NAD or NADP as acceptor"; "zinc ion binding"	mitochondrion	highly similar to ( 759)AT5G18170| Symbols: GDH1 | GDH1 (GLUTAMATE DEHYDROGENASE 1); oxidoreductase | chr5:6006174-6008250 FORWARDhighly similar to ( 757)DHEB_NICPL no original description	0.0470975	3.09411	5.7416	-1.94747	0.051971	7.44395	-0.31795	0.223157	0.120751	AT3G03910	PF02812,PF00208
12066546	Glyma13g29380	Glyma.13G222000	AT4G18050.1|Symbols:PGP9|P-glycoprotein 9|chr4:10022205-10027280 FORWARD LENGTH=1236	transmembrane transport; "transport"	ATP binding; "ATPase activity"; "ATPase activity, coupled to transmembrane movement of substances"; "nucleoside-triphosphatase activity"; "nucleotide binding"	integral to membrane	nearly identical (1623)AT4G18050| Symbols: PGP9 | PGP9 (P-GLYCOPROTEIN 9); ATPase, coupled to transmembrane movement of substances | chr4:10022217-10027427 FORWARDhighly similar to ( 907)MDR_ORYSA no original description	0.0269612	11.9054	4.33705	-3.83077	0.029388	7.93219	-0.257226	0.206954	0.164256	AT4G18050	PF00664,PF00005
11810260	Glyma03g00560	Glyma.03G003300	AT4G00340.1|Symbols:RLK4|receptor-like protein kinase 4|chr4:148958-151496 FORWARD LENGTH=818	protein phosphorylation; "recognition of pollen"	ATP binding; "carbohydrate binding"; "protein kinase activity"; "protein serine/threonine kinase activity"; "protein tyrosine kinase activity"; "transferase activity, transferring phosphorus-containing groups"	membrane; "plasma membrane"	moderately similar to ( 283)AT1G34300| Symbols: | lectin protein kinase family protein | chr1:12503428-12505917 FORWARDhighly similar to ( 502)KPRO_MAIZE no original description	0.0449536	3.11625	4.7779	-0.137808	0.137725	6.47245	1.502	0.16151	0.267586	AT4G00340	PF01453,PF00954,PF00069
11817558	Glyma03g33880	Glyma.03G181600	AT2G37040.1|Symbols:PAL1, ATPAL1|PHE ammonia lyase 1|chr2:15557602-15560237 REVERSE LENGTH=725	L-phenylalanine catabolic process; "biosynthetic process"; "cellular modified amino acid biosynthetic process"; "coumarin biosynthetic process"; "defense response"; "drought recovery"; "lignin catabolic process"; "phenylpropanoid biosynthetic process"; "phenylpropanoid metabolic process"; "pollen development"; "polyamine catabolic process"; "positive regulation of flavonoid biosynthetic process";…	ammonia-lyase activity; "catalytic activity"; "phenylalanine ammonia-lyase activity"	cytoplasm	nearly identical (1208)AT2G37040| Symbols: PAL1 | PAL1 (PHE AMMONIA LYASE 1); phenylalanine ammonia-lyase | chr2:15564681-15567316 REVERSEnearly identical (1401)PAL1_SOYBN no original description	0.0485356	3.14486	4.59333	-1.46685	0.0693292	6.29755	0.18615	0.227609	0.296707	AT2G37040	PF00221
11817563	Glyma03g33890	Glyma.03G181700	AT2G37040.1|Symbols:PAL1, ATPAL1|PHE ammonia lyase 1|chr2:15557602-15560237 REVERSE LENGTH=725	L-phenylalanine catabolic process; "biosynthetic process"; "cellular modified amino acid biosynthetic process"; "coumarin biosynthetic process"; "defense response"; "drought recovery"; "lignin catabolic process"; "phenylpropanoid biosynthetic process"; "phenylpropanoid metabolic process"; "pollen development"; "polyamine catabolic process"; "positive regulation of flavonoid biosynthetic process";…	ammonia-lyase activity; "catalytic activity"; "phenylalanine ammonia-lyase activity"	cytoplasm	nearly identical (1200)AT2G37040| Symbols: PAL1 | PAL1 (PHE AMMONIA LYASE 1); phenylalanine ammonia-lyase | chr2:15564681-15567316 REVERSEnearly identical (1388)PAL1_SOYBN no original description	0.0324383	2.99298	9.80294	-0.476411	0.0825449	11.51	1.10517	0.117314	0.142921	AT2G37040	PF00221
12207160	Glyma20g35640	Glyma.20G213800	NA	NA	NA	NA	weakly similar to ( 112)AT4G35160| Symbols: | O-methyltransferase family 2 protein | chr4:16730994-16732813 REVERSEmoderately similar to ( 283)7OMT9_MEDSA no original description	0.0324492	15.3925	4.63471	-3.8517	0.264284	8.57882	0.0924583	0.256583	0.177407	AT4G35160	PF00891,PF08100
11835444	Glyma04g08810	Glyma.04G083000	AT3G22810.1|Symbols:|Plant protein of unknown function (DUF828) with plant pleckstrin homology-like region|chr3:8068595-8071559 FORWARD LENGTH=472	signal transduction	phosphatidylinositol binding; "phospholipid binding"	nucleus	weakly similar to ( 168)AT3G22810| Symbols: | similar to unknown protein [Arabidopsis thaliana] (TAIR:AT4G14740.1); similar to unknown protein [Arabidopsis thaliana] (TAIR:AT4G14740.2); similar to unnamed protein product [Vitis vinifera] (GB:CAO71221.1); contains InterPro domain Pleckstrin-like, plant (InterPro:IPR013666); contains InterPro domain Protein of unknown function DUF828, plant (InterP…	0.0397751	6.75583	5.95439	-3.34433	0.146404	8.75342	-0.588195	0.288761	0.179206	AT3G22810	PF05703,PF08458
11830545	Glyma03g39450	Glyma.03G234800	AT1G56220.1|Symbols:|Dormancy/auxin associated family protein|chr1:21043414-21044469 FORWARD LENGTH=137	regulation of protein localization; "response to brassinosteroid stimulus"	molecular function	nucleus	weakly similar to ( 128)AT1G56220| Symbols: | dormancy/auxin associated family protein | chr1:21047079-21048046 FORWARD no original description	0.0460491	2.50148	5.10425	-1.08757	0.145533	6.49445	0.235212	0.0960873	0.154248	AT1G56220	PF05564
12134491	Glyma17g08110	Glyma.17G073400	AT4G31840.1|Symbols:ENODL15, AtENODL15|early nodulin-like protein 15|chr4:15401798-15402426 FORWARD LENGTH=177	acetyl-CoA metabolic process; "cytokinesis by cell plate formation"; "microtubule cytoskeleton organization"; "regulation of meristem growth"; "spindle assembly"	copper ion binding; "electron carrier activity"	anchored to membrane; "plasma membrane"	very weakly similar to (97.8)AT4G31840| Symbols: | plastocyanin-like domain-containing protein | chr4:15401804-15402432 FORWARDmoderately similar to ( 316)NO552_SOYBN no original description	0.0470283	7.44902	5.09381	-3.29209	0.161009	8.01508	-0.395039	0.369171	0.117086	AT4G31840	PF02298
12031480	Glyma12g33020	Glyma.12G203100	AT2G20880.1|Symbols:|Integrase-type DNA-binding superfamily protein|chr2:8986053-8987063 FORWARD LENGTH=336	regulation of response to water deprivation; "regulation of transcription, DNA-dependent"; "response to salt stress"	DNA binding; "sequence-specific DNA binding transcription factor activity"	cytoplasm; "nucleus"	weakly similar to ( 175)AT2G20880| Symbols: | AP2 domain-containing transcription factor, putative | chr2:8993134-8994144 FORWARDvery weakly similar to (81.3)ERF1_ORYSA no original description	0.0315915	5.32861	7.71175	-2.76416	0.204517	10.2294	-0.350405	0.0343117	0.33407	AT2G20880	PF00847
11851433	Glyma04g38710	Glyma.04G209800	AT2G01170.1|Symbols:BAT1|bidirectional amino acid transporter 1|chr2:102364-104462 REVERSE LENGTH=516	amino acid transmembrane transport; "gamma-aminobutyric acid transport"	L-alanine transmembrane transporter activity; "L-glutamate transmembrane transporter activity"; "L-lysine transmembrane transporter activity"; "amino acid transmembrane transporter activity"; "arginine transmembrane transporter activity"; "gamma-aminobutyric acid transmembrane transporter activity"	integral to membrane; "membrane"; "mitochondrion"	moderately similar to ( 359)AT2G01170| Symbols: | amino acid permease family protein | chr2:102363-104461 REVERSE no original description	0.0315915	3.1027	7.63286	-0.562236	0.0117569	9.37945	1.07129	0.135867	0.181405	AT2G01170	PF00324
11851965	Glyma04g40130	Glyma.04G223300	AT3G56400.1|Symbols:WRKY70, ATWRKY70|WRKY DNA-binding protein 70|chr3:20909082-20910409 REVERSE LENGTH=294	MAPK cascade; "camalexin biosynthetic process"; "cellular membrane fusion"; "defense response, incompatible interaction"; "defense response to bacterium"; "defense response to fungus"; "detection of biotic stimulus"; "indole glucosinolate biosynthetic process"; "induced systemic resistance, jasmonic acid mediated signaling pathway"; "jasmonic acid mediated signaling pathway"; "negative regulation…	protein binding; "sequence-specific DNA binding"; "sequence-specific DNA binding transcription factor activity"	nucleus	weakly similar to ( 137)AT3G56400| Symbols: ATWRKY70, WRKY70 | WRKY70 (WRKY DNA-binding protein 70); transcription factor | chr3:20920061-20921388 REVERSE no original description	0.0373023	3.86367	5.47146	-0.209956	0.0272575	7.4773	1.74002	0.218534	0.214729	AT3G56400	PF03106
11831015	Glyma03g40150	Glyma.03G241400	AT1G54870.1|Symbols:|NAD(P)-binding Rossmann-fold superfamily protein|chr1:20459011-20460417 FORWARD LENGTH=335	metabolic process; "oxidation-reduction process"	alcohol dehydrogenase (NADP+) activity; "nucleotide binding"; "oxidoreductase activity"	chloroplast	moderately similar to ( 305)AT1G54870| Symbols: | oxidoreductase | chr1:20462678-20464084 FORWARDmoderately similar to ( 291)GRDH_DAUCA no original description	0.0466288	7.09019	3.15025	-2.9089	0.169167	6.07819	-0.0830784	0.341521	0.276381	AT1G54870	PF00106
12044322	Glyma13g04670	Glyma.13G068800	AT4G31940.1|Symbols:CYP82C4|cytochrome P450, family 82, subfamily C, polypeptide 4|chr4:15452040-15453966 FORWARD LENGTH=524	cellular response to iron ion; "oxidation-reduction process"; "response to zinc ion"	electron carrier activity; "heme binding"; "iron ion binding"; "monooxygenase activity"; "oxidoreductase activity, acting on paired donors, with incorporation or reduction of molecular oxygen"; "oxygen binding"	chloroplast	moderately similar to ( 491)AT4G31940| Symbols: CYP82C4 | CYP82C4 (cytochrome P450, family 82, subfamily C, polypeptide 4); oxygen binding | chr4:15452046-15453972 FORWARDnearly identical (1019)C82A3_SOYBN no original description	0.0314957	7.29724	5.34719	-2.36556	0.188214	8.24077	0.501796	0.14423	0.509941	AT4G31940	PF00067
11858897	Glyma05g25840	Glyma.05G128300	AT1G78520.1|Symbols:|Carbohydrate-binding X8 domain superfamily protein|chr1:29537976-29538656 REVERSE LENGTH=115	biological process	molecular function	plasma membrane	very weakly similar to (99.0)AT2G43670| Symbols: | glycosyl hydrolase family protein 17 | chr2:18112222-18112951 FORWARDvery weakly similar to (91.7)E13B_WHEAT no original description	0.0321257	2.05912	3.00959	-0.319113	0.0394848	4.0823	0.722915	0.0824142	0.151706	AT1G78520	PF07983
12213907	Glyma20g26090	Glyma.20G125100	AT5G60370.1|Symbols:|FUNCTIONS IN: molecular_function unknown; INVOLVED IN: biological_process unknown; LOCATED IN: chloroplast; CONTAINS InterPro DOMAIN/s: Defects-in-morphology protein 1-like, mitochondrial (InterPro:IPR019190); BEST Arabidopsis thaliana protein match is: unknown protein (TAIR:AT3G57110.1); Has 1807 Blast hits to 1807 proteins in 277 species: Archae - 0; Bacteria - 0; Metazoa -…	biological process	molecular function	nucleus	weakly similar to ( 165)AT5G60370| Symbols: | similar to unknown protein [Arabidopsis thaliana] (TAIR:AT3G57110.1); similar to hypothetical protein [Vitis vinifera] (GB:CAN60322.1) | chr5:24300084-24301986 FORWARD no original description	0.0472282	3.26387	5.37935	-2.05785	0.118817	7.14839	-0.351265	0.209239	0.23925	AT5G60370	PF09810
11879718	Glyma06g14150	Glyma.06G136600	AT5G24470.1|Symbols:APRR5, PRR5|pseudo-response regulator 5|chr5:8356204-8358873 REVERSE LENGTH=667	circadian rhythm; "long-day photoperiodism, flowering"; "negative regulation of transcription, DNA-dependent"; "nuclear import"; "phosphorelay signal transduction system"; "photomorphogenesis"; "regulation of circadian rhythm"; "regulation of transcription, DNA-dependent"; "response to far red light"; "response to red light"; "response to red or far red light"; "starch metabolic process"	DNA binding; "phosphorelay response regulator activity"	nucleus	moderately similar to ( 335)AT5G24470| Symbols: PRR5, APRR5 | APRR5 (PSEUDO-RESPONSE REGULATOR 5); transcription regulator | chr5:8356207-8358876 REVERSEmoderately similar to ( 293)PRR95_ORYSA no original description	0.0437562	3.65822	7.88303	-1.05411	0.212704	9.86455	0.817035	0.101582	0.137438	AT5G24470	PF00072,PF06203
11892962	Glyma06g15220	Glyma.06G147100	AT5G64810.1|Symbols:WRKY51, ATWRKY51|WRKY DNA-binding protein 51|chr5:25908415-25909687 FORWARD LENGTH=194	defense response to bacterium; "defense response to fungus"; "jasmonic acid mediated signaling pathway"; "regulation of transcription, DNA-dependent"	sequence-specific DNA binding; "sequence-specific DNA binding transcription factor activity"	nucleus	weakly similar to ( 109)AT5G64810| Symbols: ATWRKY51, WRKY51 | WRKY51 (WRKY DNA-binding protein 51); transcription factor | chr5:25925641-25926913 FORWARD no original description	0.0470283	2.26546	5.06505	-1.09082	0.016486	6.29984	0.0889834	0.161894	0.631372	AT5G64810	PF03106
11880511	Glyma06g16280	Glyma.06G156200	AT2G01170.1|Symbols:BAT1|bidirectional amino acid transporter 1|chr2:102364-104462 REVERSE LENGTH=516	amino acid transmembrane transport; "gamma-aminobutyric acid transport"	L-alanine transmembrane transporter activity; "L-glutamate transmembrane transporter activity"; "L-lysine transmembrane transporter activity"; "amino acid transmembrane transporter activity"; "arginine transmembrane transporter activity"; "gamma-aminobutyric acid transmembrane transporter activity"	integral to membrane; "membrane"; "mitochondrion"	moderately similar to ( 374)AT2G01170| Symbols: | amino acid permease family protein | chr2:102363-104461 REVERSE no original description	0.0315915	2.32699	4.95141	-0.780879	0.097074	6.22054	0.437585	0.0294102	0.395348	AT2G01170	PF00324
12108905	Glyma15g17810	Glyma.15G165000	AT5G57240.2|Symbols:ORP4C|OSBP(oxysterol binding protein)-related protein 4C|chr5:23193449-23195303 FORWARD LENGTH=379	steroid metabolic process	oxysterol binding	nucleus	moderately similar to ( 406)AT5G57240| Symbols: | oxysterol-binding family protein | chr5:23210675-23212529 FORWARD no original description	0.0460491	3.73406	5.75624	-1.88388	0.199048	7.72935	0.0168643	0.152782	0.210491	AT5G57240	PF01237
11971514	Glyma09g29840	Glyma.09G168300	AT3G23920.1|Symbols:BAM1, BMY7, TR-BAMY|beta-amylase 1|chr3:8641722-8644199 FORWARD LENGTH=575	carbohydrate metabolic process; "polysaccharide catabolic process"; "response to water deprivation"; "starch catabolic process"	beta-amylase activity; "catalytic activity"; "cation binding"	chloroplast; "cytosol"; "nucleus"	highly similar to ( 837)AT3G23920| Symbols: BMY7, TR-BAMY, BAM1 | BAM1/BMY7/TR-BAMY (BETA-AMYLASE 1); beta-amylase | chr3:8641729-8644206 FORWARDmoderately similar to ( 433)AMYB_MEDSA no original description	0.0373023	2.86184	8.51129	-1.77813	0.105546	10.1519	-0.261193	0.132196	0.3751	AT3G23920	PF01373
11917257	Glyma07g15380	Glyma.07G128000	AT4G26200.1|Symbols:ACS7, ATACS7|1-amino-cyclopropane-1-carboxylate synthase 7|chr4:13275307-13276946 FORWARD LENGTH=447	1-aminocyclopropane-1-carboxylate biosynthetic process; "amino acid transport"; "biosynthetic process"; "ethylene biosynthetic process"	1-aminocyclopropane-1-carboxylate synthase activity; "catalytic activity"; "identical protein binding"; "protein binding"; "pyridoxal phosphate binding"; "transferase activity"	cytoplasm	highly similar to ( 643)AT4G26200| Symbols: ACS7 | ACS7 (1-Amino-cyclopropane-1-carboxylate synthase 7); 1-aminocyclopropane-1-carboxylate synthase | chr4:13275316-13276955 FORWARDhighly similar to ( 516)1A12_CUCMA no original description	0.0470283	5.42126	5.90346	-1.38754	0.242225	8.39692	1.05109	0.231088	0.389041	AT4G26200	PF00155
12175813	Glyma18g50080	Glyma.18G265800	AT3G02100.1|Symbols:|UDP-Glycosyltransferase superfamily protein|chr3:368840-370484 REVERSE LENGTH=464	metabolic process	UDP-glycosyltransferase activity; "transferase activity, transferring glycosyl groups"; "transferase activity, transferring hexosyl groups"	nucleus	moderately similar to ( 354)AT3G02100| Symbols: | UDP-glucoronosyl/UDP-glucosyl transferase family protein | chr3:368847-370491 REVERSEweakly similar to ( 160)IAAG_MAIZE no original description	0.0444906	3.89115	4.25177	-2.17732	0.141602	6.26226	-0.217122	0.206875	0.479511	AT3G02100	PF00201
11942944	Glyma08g11620	Glyma.08G109400	AT5G13930.1|Symbols:CHS, TT4, ATCHS|Chalcone and stilbene synthase family protein|chr5:4488762-4490035 FORWARD LENGTH=395	anthocyanin-containing compound biosynthetic process; "auxin polar transport"; "biosynthetic process"; "chalcone biosynthetic process"; "flavonoid biosynthetic process"; "metabolic process"; "regulation of anthocyanin biosynthetic process"; "response to UV"; "response to UV-B"; "response to auxin stimulus"; "response to gravity"; "response to jasmonic acid stimulus"; "response to oxidative stress…	catalytic activity; "naringenin-chalcone synthase activity"; "protein binding"; "transferase activity, transferring acyl groups"; "transferase activity, transferring acyl groups other than amino-acyl groups"	cytoplasm; "endoplasmic reticulum"; "nucleus"; "plant-type vacuole membrane"	highly similar to ( 678)AT5G13930| Symbols: CHS, TT4, ATCHS | ATCHS/CHS/TT4 (CHALCONE SYNTHASE); naringenin-chalcone synthase | chr5:4488764-4490037 FORWARDhighly similar to ( 800)CHS1_SOYBN no original description	0.0342985	2.06254	9.46705	-0.942218	0.0937527	10.6388	0.102201	0.0501453	0.175194	AT5G13930	PF00195,PF02797
11943663	Glyma08g13420	Glyma.08G127400	AT1G11050.1|Symbols:|Protein kinase superfamily protein|chr1:3681892-3683769 FORWARD LENGTH=625	abscisic acid mediated signaling pathway; "ethylene biosynthetic process"; "intracellular signal transduction"; "protein phosphorylation"; "response to ethylene stimulus"	ATP binding; "kinase activity"; "protein kinase activity"; "protein serine/threonine kinase activity"; "transferase activity, transferring phosphorus-containing groups"	plasma membrane	highly similar to ( 643)AT1G11050| Symbols: | protein kinase family protein | chr1:3681892-3683769 FORWARDweakly similar to ( 180)NORK_MEDTR no original description	0.0470975	3.49634	5.81132	-1.16589	0.24501	7.68056	0.639952	0.0655519	0.821501	AT1G11050	PF00069
12064840	Glyma13g24470	Glyma.13G176100	AT4G05320.4|Symbols:UBQ10|polyubiquitin 10|chr4:2718559-2719932 FORWARD LENGTH=457	aging; "cellular protein modification process"; "response to salicylic acid stimulus"	NA	NA	highly similar to ( 723)AT4G05320| Symbols: UBQ10 | UBQ10 (POLYUBIQUITIN 10) | chr4:2718557-2719951 FORWARDweakly similar to ( 134)UBIQ_WHEAT no original description	0.0499634	4.64958	8.15275	-2.43093	0.186428	10.4605	-0.213826	0.269365	0.0900376	AT4G05320	PF00240
11931226	Glyma08g20840	Glyma.08G195300	AT1G51700.1|Symbols:ADOF1, DOF1|DOF zinc finger protein 1|chr1:19174266-19174850 FORWARD LENGTH=194	regulation of transcription, DNA-dependent; "response to chitin"	DNA binding; "sequence-specific DNA binding transcription factor activity"; "zinc ion binding"	nucleus	weakly similar to ( 116)AT1G51700| Symbols: ADOF1 | ADOF1 (Arabidopsis dof zinc finger protein 1); DNA binding / transcription factor | chr1:19177934-19178518 FORWARDvery weakly similar to (98.2)PBF_MAIZE no original description	0.0460491	2.02792	6.33645	-0.337427	0.0884526	7.4573	0.682574	0.101834	0.233822	AT1G51700	PF02701
11784182	Glyma01g43450	Glyma.01G225000	AT1G64380.1|Symbols:|Integrase-type DNA-binding superfamily protein|chr1:23890981-23891988 REVERSE LENGTH=335	proline transport; "regulation of transcription, DNA-dependent"; "response to chitin"	DNA binding; "sequence-specific DNA binding transcription factor activity"	nucleus	weakly similar to ( 166)AT1G64380| Symbols: | AP2 domain-containing transcription factor, putative | chr1:23894644-23895651 REVERSE no original description	0.0269612	3.79222	7.53453	-1.80018	0.0100736	9.56117	0.122865	0.110323	0.36162	AT1G64380	PF00847
11935050	Glyma08g37670	Glyma.08G277000	AT4G15560.1|Symbols:CLA1, DEF, CLA, DXS, DXPS2|Deoxyxylulose-5-phosphate synthase|chr4:8884218-8887254 FORWARD LENGTH=717	aromatic amino acid family biosynthetic process; "aromatic amino acid family metabolic process"; "carotenoid biosynthetic process"; "cell differentiation"; "cellular amino acid biosynthetic process"; "chlorophyll biosynthetic process"; "chlorophyll metabolic process"; "coenzyme biosynthetic process"; "cysteine biosynthetic process"; "glycine catabolic process"; "isopentenyl diphosphate biosynthet…	1-deoxy-D-xylulose-5-phosphate synthase activity; "catalytic activity"; "oxidoreductase activity, acting on the aldehyde or oxo group of donors, disulfide as acceptor"	chloroplast	highly similar to ( 961)AT4G15560| Symbols: DEF, CLA, DXS, DXPS2, CLA1 | CLA1 (CLOROPLASTOS ALTERADOS 1) | chr4:8884216-8887252 FORWARDhighly similar to ( 967)DXS_ORYSA no original description	0.0470283	3.49704	8.47533	-0.494529	0.164831	10.3908	1.3116	0.183264	0.485781	AT4G15560	PF02780,PF00676,PF02779
12000411	Glyma10g44120	Glyma.10G294800	AT1G51110.1|Symbols:|Plastid-lipid associated protein PAP / fibrillin family protein|chr1:18935380-18937484 FORWARD LENGTH=409	pentose-phosphate shunt; "thylakoid membrane organization"; "tryptophan biosynthetic process"	structural molecule activity	chloroplast; "chloroplast envelope"; "chloroplast thylakoid"; "chloroplast thylakoid membrane"; "membrane"	moderately similar to ( 331)AT1G51110| Symbols: | plastid-lipid associated protein PAP / fibrillin family protein | chr1:18939048-18941152 FORWARD no original description	0.0499634	4.29269	5.03859	-2.40334	0.196341	7.19084	-0.301457	0.241101	0.0764604	AT1G51110	PF04755
12168196	Glyma18g07200	Glyma.18G064800	AT5G58920.1|Symbols:|unknown protein; Has 1807 Blast hits to 1807 proteins in 277 species: Archae - 0; Bacteria - 0; Metazoa - 736; Fungi - 347; Plants - 385; Viruses - 0; Other Eukaryotes - 339 (source: NCBI BLink).|chr5:23793239-23794014 FORWARD LENGTH=162	biological process	molecular function	cellular component	weakly similar to ( 133)AT5G58920| Symbols: | similar to hypothetical protein OsI_001858 [Oryza sativa (indica cultivar-group)] (GB:EAY74011.1) | chr5:23810465-23811240 FORWARD no original description	0.0460491	2.6138	3.77309	-1.49167	0.0726645	5.18928	-0.105516	0.167898	0.337009	AT5G58920
11884391	Glyma06g38410	Glyma.06G248900	AT4G27410.2|Symbols:RD26, ANAC072|NAC (No Apical Meristem) domain transcriptional regulator superfamily protein|chr4:13707928-13709013 REVERSE LENGTH=297	abscisic acid mediated signaling pathway; "hyperosmotic salinity response"; "multicellular organismal development"; "positive regulation of transcription, DNA-dependent"; "regulation of transcription, DNA-dependent"; "response to abscisic acid stimulus"; "response to auxin stimulus"; "response to cold"; "response to ethylene stimulus"; "response to jasmonic acid stimulus"; "response to water depr…	DNA binding; "sequence-specific DNA binding transcription factor activity"	nucleus	moderately similar to ( 334)AT4G27410| Symbols: ANAC072, RD26 | RD26 (RESPONSIVE TO DESSICATION 26) | chr4:13707934-13709019 REVERSEmoderately similar to ( 245)NAC68_ORYSA no original description	0.0315915	3.13185	9.69482	-1.85561	0.0838577	11.4464	-0.208592	0.115615	0.216293	AT4G27410	PF02365
11985399	Glyma10g36140	Glyma.10G217300	AT1G71960.1|Symbols:ABCG25, ATABCG25|ATP-binding casette family G25|chr1:27082587-27088163 REVERSE LENGTH=662	abscisic acid transport; "response to abscisic acid stimulus"	ATP binding; "ATPase activity"; "ATPase activity, coupled to transmembrane movement of substances"; "nucleoside-triphosphatase activity"; "nucleotide binding"	membrane; "plasma membrane"	highly similar to ( 751)AT1G71960| Symbols: | ABC transporter family protein | chr1:27086249-27091825 REVERSEweakly similar to ( 187)PDR15_ORYSA no original description	0.0256957	2.29323	6.10788	-1.46433	0.0461012	7.39709	-0.266944	0.0365955	0.193438	AT1G71960	PF00005,PF01061
11959229	Glyma09g26810	Glyma.09G145200	AT1G06620.1|Symbols:|2-oxoglutarate (2OG) and Fe(II)-dependent oxygenase superfamily protein|chr1:2025618-2027094 FORWARD LENGTH=365	hyperosmotic salinity response; "jasmonic acid mediated signaling pathway"; "oxidation-reduction process"; "response to water deprivation"; "response to wounding"	oxidoreductase activity; "oxidoreductase activity, acting on paired donors, with incorporation or reduction of molecular oxygen, 2-oxoglutarate as one donor, and incorporation of one atom each of oxygen into both donors"	cytoplasm	moderately similar to ( 413)AT1G06620| Symbols: | 2-oxoglutarate-dependent dioxygenase, putative | chr1:2025617-2027093 FORWARDmoderately similar to ( 387)DV4H_CATRO no original description	0.0470283	2.25666	6.17556	-0.74315	0.0592796	7.44233	0.431038	0.149898	0.264503	AT1G06620	PF03171
11967103	Glyma09g07240	Glyma.16G163200	AT1G22770.1|Symbols:GI, FB|gigantea protein (GI)|chr1:8062398-8067447 FORWARD LENGTH=1173	circadian rhythm; "flower development"; "long-day photoperiodism, flowering"; "positive regulation of long-day photoperiodism, flowering"; "regulation of circadian rhythm"; "regulation of transcription, DNA-dependent"; "response to blue light"; "response to cold"; "response to far red light"; "response to hydrogen peroxide"; "response to karrikin"; "response to red or far red light"; "starch meta…	protein binding	nucleoplasm; "nucleus"	nearly identical (1378)AT1G22770| Symbols: FB, GI | GI (GIGANTEA); binding | chr1:8062387-8067436 FORWARDnearly identical (1307)GIGAN_ORYSA no original description	0.0269612	5.35199	7.1242	-2.40963	0.162248	9.62736	0.0104421	0.0689517	0.321469	AT1G22770
12052793	Glyma13g30100	Glyma.13G228400	AT4G18700.1|Symbols:CIPK12, SnRK3.9, ATWL4, WL4|CBL-interacting protein kinase 12|chr4:10289110-10290579 REVERSE LENGTH=489	calcium-mediated signaling; "protein phosphorylation"; "signal transduction"; "stomatal movement"	ATP binding; "kinase activity"; "protein binding"; "protein kinase activity"; "protein serine/threonine kinase activity"; "transferase activity, transferring phosphorus-containing groups"	plasma membrane	moderately similar to ( 421)AT4G18700| Symbols: SnRK3.9, CIPK12 | CIPK12 (SNF1-RELATED PROTEIN KINASE 3.9); kinase | chr4:10289121-10290590 REVERSEmoderately similar to ( 298)CIPK1_ORYSA no original description	0.0463074	2.45215	6.83584	-1.63547	0.0974958	8.23371	-0.341428	0.142411	0.0695516	AT4G18700	PF03822,PF00069
11972913	Glyma09g33820	Glyma.09G205700	AT2G23910.1|Symbols:|NAD(P)-binding Rossmann-fold superfamily protein|chr2:10177902-10179789 FORWARD LENGTH=304	cellular metabolic process; "flavonoid biosynthetic process"; "lignin biosynthetic process"; "response to UV-B"; "response to karrikin"; "response to sucrose stimulus"	catalytic activity; "cinnamoyl-CoA reductase activity"; "coenzyme binding"; "nucleotide binding"	cellular component	moderately similar to ( 204)AT2G23910| Symbols: | cinnamoyl-CoA reductase-related | chr2:10184982-10186869 FORWARD no original description	0.0367968	2.15758	8.0486	-0.00112343	0.0918968	9.28963	1.10829	0.0785605	0.209918	AT2G23910	PF01073
11976145	Glyma10g00810	Glyma.10G005400	AT5G46050.1|Symbols:ATPTR3, PTR3|peptide transporter 3|chr5:18675062-18679071 REVERSE LENGTH=582	defense response to bacterium; "dipeptide transport"; "hyperosmotic salinity response"; "oligopeptide transport"; "response to abscisic acid stimulus"; "response to histidine"; "response to jasmonic acid stimulus"; "response to leucine"; "response to phenylalanine"; "response to salicylic acid stimulus"; "response to wounding"; "tripeptide transport"	dipeptide transporter activity; "transporter activity"; "tripeptide transporter activity"	membrane; "plasma membrane"	highly similar to ( 620)AT5G46050| Symbols: ATPTR3, PTR3 | ATPTR3/PTR3 (PEPTIDE TRANSPORTER PROTEIN 3); transporter | chr5:18692289-18696298 REVERSE no original description	0.0303012	2.17282	6.92011	-0.116451	0.0799372	8.15187	1.00312	0.0393436	0.108049	AT5G46050	PF00854
11980432	Glyma10g15980	Glyma.10G106600	AT5G20950.2|Symbols:|Glycosyl hydrolase family protein|chr5:7107609-7110775 REVERSE LENGTH=624	carbohydrate metabolic process; "response to endoplasmic reticulum stress"; "systemic acquired resistance"	hydrolase activity, hydrolyzing O-glycosyl compounds	cell wall; "extracellular region"; "membrane"; "plant-type cell wall"; "plasmodesma"	highly similar to ( 942)AT5G20950| Symbols: | glycosyl hydrolase family 3 protein | chr5:7107611-7110777 REVERSE no original description	0.0463945	2.14237	9.79278	-0.880022	0.135111	11.0279	0.219189	0.0583739	0.082465	AT5G20950	PF01915,PF00933
11993664	Glyma10g23520	Glyma.10G119400	AT5G59100.1|Symbols:|Subtilisin-like serine endopeptidase family protein|chr5:23858951-23862087 REVERSE LENGTH=741	metabolic process; "negative regulation of catalytic activity"; "proteolysis"	identical protein binding; "serine-type endopeptidase activity"	cell wall; "extracellular region"	highly similar to ( 603)AT5G59100| Symbols: | subtilase family protein | chr5:23876177-23879313 REVERSE no original description	0.0358469	7.47527	6.68157	-0.940304	0.216793	9.63238	1.96182	0.214252	0.418238	AT5G59100	PF00082,PF05922,PF02225
11819599	Glyma03g39180	Glyma.03G232500	AT5G57580.1|Symbols:|Calmodulin-binding protein|chr5:23314994-23317683 REVERSE LENGTH=647	biological process; "protein N-linked glycosylation"	calmodulin binding	nucleus	weakly similar to ( 189)AT5G57580| Symbols: | calmodulin-binding protein | chr5:23332220-23334909 REVERSE no original description	0.0315915	2.29121	6.68408	-1.33058	0.0548853	7.98413	-0.134465	0.0876858	0.100539	AT5G57580	PF07887
11988067	Glyma10g43230	Glyma.10G286300	AT3G19960.1|Symbols:ATM1|myosin 1|chr3:6949787-6956736 FORWARD LENGTH=1166	actin filament-based movement; "protein acetylation"	ATP binding; "motor activity"	cell plate; "endoplasmic reticulum"; "endosome"; "myosin complex"; "phragmoplast"; "plasma membrane"	nearly identical (1736)AT3G19960| Symbols: ATM1 | ATATM (myosin 1); motor | chr3:6949793-6956742 FORWARD no original description	0.0312305	2.38979	6.15443	-0.999267	0.04006	7.49949	0.257618	0.0947888	0.243269	AT3G19960	PF00612,PF00063
12000198	Glyma10g43670	Glyma.10G290500	AT2G39490.1|Symbols:|F-box family protein|chr2:16487151-16488464 REVERSE LENGTH=387	biological process	molecular function	NA	moderately similar to ( 206)AT2G39490| Symbols: | F-box family protein | chr2:16494229-16495542 REVERSE no original description	0.0256957	4.64687	4.44479	-0.131403	0.03919	6.71538	2.08485	0.0506252	0.396612	AT2G39490
11819289	Glyma03g38420	Glyma.03G225300	AT3G62070.1|Symbols:|unknown protein; BEST Arabidopsis thaliana protein match is: unknown protein (TAIR:AT2G46940.1); Has 137 Blast hits to 135 proteins in 12 species: Archae - 0; Bacteria - 0; Metazoa - 0; Fungi - 0; Plants - 137; Viruses - 0; Other Eukaryotes - 0 (source: NCBI BLink).|chr3:22983710-22984482 REVERSE LENGTH=228	biological process	molecular function	cellular component	very weakly similar to ( 100)AT3G62070| Symbols: | similar to unknown protein [Arabidopsis thaliana] (TAIR:AT2G46940.1); similar to unnamed protein product [Vitis vinifera] (GB:CAO40214.1) | chr3:22994685-22995457 REVERSE no original description	0.0367968	2.50865	7.07165	-1.73179	0.0511097	8.5065	-0.404881	0.135125	0.430359	AT2G46940
12003270	Glyma11g06660	Glyma.11G062500	AT3G26300.1|Symbols:CYP71B34|cytochrome P450, family 71, subfamily B, polypeptide 34|chr3:9639199-9640866 REVERSE LENGTH=500	oxidation-reduction process	electron carrier activity; "heme binding"; "iron ion binding"; "oxidoreductase activity, acting on paired donors, with incorporation or reduction of molecular oxygen"; "oxygen binding"	NA	moderately similar to ( 397)AT3G26300| Symbols: CYP71B34 | CYP71B34 (cytochrome P450, family 71, subfamily B, polypeptide 34); oxygen binding | chr3:9640436-9642103 REVERSEhighly similar to ( 854)C71D8_SOYBN no original description	0.0425991	4.89643	3.41827	-2.04098	0.180918	5.76613	0.250745	0.218601	0.394371	AT3G26300	PF00067
11791560	Glyma02g26160	Glyma.13G030300	AT3G45140.1|Symbols:LOX2, ATLOX2|lipoxygenase 2|chr3:16525437-16529233 FORWARD LENGTH=896	Golgi organization; "aromatic amino acid family metabolic process"; "calcium ion transport"; "carotenoid biosynthetic process"; "cellular amino acid biosynthetic process"; "cellular cation homeostasis"; "chlorophyll biosynthetic process"; "chlorophyll metabolic process"; "coenzyme biosynthetic process"; "divalent metal ion transport"; "glycine catabolic process"; "isopentenyl diphosphate biosynth…	lipoxygenase activity; "protein binding"	chloroplast; "chloroplast envelope"; "chloroplast stroma"; "chloroplast thylakoid membrane"; "cytoplasm"	highly similar to ( 949)AT3G45140| Symbols: ATLOX2, LOX2 | LOX2 (LIPOXYGENASE 2) | chr3:16536422-16540218 FORWARDhighly similar to ( 984)LOXC2_ORYSA no original description	0.0373023	3.33127	7.82869	-1.69668	0.0828328	9.68173	0.0393883	0.177434	0.178529	AT3G45140	PF00305,PF01477
12082437	Glyma14g02060	Glyma.14G017000	AT1G50590.1|Symbols:|RmlC-like cupins superfamily protein|chr1:18732378-18734053 REVERSE LENGTH=310	biological process	calmodulin binding	nucleus	moderately similar to ( 419)AT1G50590| Symbols: | pirin, putative | chr1:18736046-18737721 REVERSE no original description	0.0498313	3.81755	6.37474	-1.42964	0.193589	8.38298	0.503003	0.207853	0.176595	AT1G50590	PF05726,PF02678
12131122	Glyma16g34360	Glyma.16G217900	AT3G23920.1|Symbols:BAM1, BMY7, TR-BAMY|beta-amylase 1|chr3:8641722-8644199 FORWARD LENGTH=575	carbohydrate metabolic process; "polysaccharide catabolic process"; "response to water deprivation"; "starch catabolic process"	beta-amylase activity; "catalytic activity"; "cation binding"	chloroplast; "cytosol"; "nucleus"	highly similar to ( 806)AT3G23920| Symbols: BMY7, TR-BAMY, BAM1 | BAM1/BMY7/TR-BAMY (BETA-AMYLASE 1); beta-amylase | chr3:8641729-8644206 FORWARDmoderately similar to ( 430)AMYB_MEDSA no original description	0.0324383	2.26357	8.52821	-1.44239	0.0871935	9.8408	-0.263793	0.0647755	0.334655	AT3G23920	PF01373
11968470	Glyma09g12380	Glyma.09G093800	AT1G19250.1|Symbols:FMO1|flavin-dependent monooxygenase 1|chr1:6650656-6653053 REVERSE LENGTH=530	cellular response to hypoxia; "defense response signaling pathway, resistance gene-dependent"; "defense response signaling pathway, resistance gene-independent"; "defense response to bacterium"; "defense response to fungus"; "oxidation-reduction process"; "plant-type hypersensitive response"; "response to other organism"; "systemic acquired resistance"	N,N-dimethylaniline monooxygenase activity; "NADP binding"; "flavin adenine dinucleotide binding"; "monooxygenase activity"; "oxidoreductase activity"	chloroplast; "intrinsic to endoplasmic reticulum membrane"	moderately similar to ( 316)AT1G19250| Symbols: FMO1 | FMO1 (FLAVIN-DEPENDENT MONOOXYGENASE 1); monooxygenase | chr1:6650647-6653044 REVERSE no original description	0.0367968	5.17008	5.13201	-2.17195	0.194516	7.54892	0.198242	0.171174	0.072266	AT1G19250	PF00743
12049368	Glyma13g20830	Glyma.13G145200	AT2G37220.1|Symbols:|RNA-binding (RRM/RBD/RNP motifs) family protein|chr2:15634980-15636331 REVERSE LENGTH=289	defense response, incompatible interaction; "defense response to bacterium"; "innate immune response"; "photosynthesis, light reaction"; "response to abscisic acid stimulus"; "response to cold"; "salicylic acid biosynthetic process"	RNA binding; "nucleic acid binding"; "nucleotide binding"; "poly(U) RNA binding"	chloroplast; "chloroplast envelope"; "chloroplast stroma"; "chloroplast thylakoid"; "chloroplast thylakoid membrane"; "stromule"; "thylakoid"	moderately similar to ( 249)AT2G37220| Symbols: | 29 kDa ribonucleoprotein, chloroplast, putative / RNA-binding protein cp29, putative | chr2:15642059-15643410 REVERSEmoderately similar to ( 246)ROC1_NICSY no original description	0.0453278	3.21246	5.5255	-0.458548	0.175591	7.27214	1.22513	0.131086	0.0122707	AT2G37220	PF00076
12091399	Glyma15g00810	Glyma.15G005600	AT5G11090.1|Symbols:|serine-rich protein-related|chr5:3524796-3525449 FORWARD LENGTH=217	biological process	molecular function	nucleus	very weakly similar to (89.0)AT5G11090| Symbols: | serine-rich protein-related | chr5:3524797-3525450 FORWARD no original description	0.0466288	2.20356	4.02473	-1.509	0.0546453	5.18559	-0.369161	0.143495	0.166185	AT5G11090
11868085	Glyma05g23840	Glyma.05G113000	AT4G17980.1|Symbols:anac071, NAC071|NAC domain containing protein 71|chr4:9978850-9980038 REVERSE LENGTH=262	multicellular organismal development; "regulation of transcription, DNA-dependent"	DNA binding; "sequence-specific DNA binding transcription factor activity"	nucleus	moderately similar to ( 285)AT4G17980| Symbols: ANAC071 | ANAC071 (Arabidopsis NAC domain containing protein 71); transcription factor | chr4:9978862-9980050 REVERSEweakly similar to ( 168)NAC74_ORYSA no original description	0.0448429	3.69517	6.09256	-1.50351	0.202589	8.0469	0.382125	0.133557	0.0942799	AT4G17980	PF02365
12052726	Glyma13g29760	Glyma.13G225700	AT4G18880.1|Symbols:AT-HSFA4A, HSF A4A|heat shock transcription factor A4A|chr4:10347769-10349051 REVERSE LENGTH=401	intracellular signal transduction; "regulation of transcription, DNA-dependent"; "respiratory burst involved in defense response"; "response to chitin"; "response to heat"	DNA binding; "sequence-specific DNA binding"; "sequence-specific DNA binding transcription factor activity"	nucleus	moderately similar to ( 327)AT4G18880| Symbols: HSFA4A, AT-HSFA4A | AT-HSFA4A (Arabidopsis thaliana heat shock transcription factor A4A); DNA binding / transcription factor | chr4:10347780-10349062 REVERSE no original description	0.0296113	2.21132	7.45693	-0.337377	0.0329406	8.72263	0.807528	0.0831609	0.144775	AT4G18880	PF00447
11932704	Glyma08g24020	Glyma.08G224700	AT3G20270.3|Symbols:|lipid-binding serum glycoprotein family protein|chr3:7067779-7070866 FORWARD LENGTH=722	biological process	lipid binding	extracellular region; "nucleus"	moderately similar to ( 241)AT3G20270| Symbols: | lipid-binding serum glycoprotein family protein | chr3:7068885-7070872 FORWARD no original description	0.0498313	2.06643	4.50173	-1.31647	0.121043	5.58688	-0.269329	0.0953886	0.179124	AT3G20270
12052938	Glyma13g30650	Glyma.13G233300	AT2G29120.1|Symbols:ATGLR2.7, GLR2.7|glutamate receptor 2.7|chr2:12511479-12515893 REVERSE LENGTH=952	cellular calcium ion homeostasis; "response to endoplasmic reticulum stress"; "response to light stimulus"; "systemic acquired resistance"; "transport"	extracellular-glutamate-gated ion channel activity; "intracellular ligand-gated ion channel activity"; "ionotropic glutamate receptor activity"; "transporter activity"	membrane; "nucleus"; "vacuole"	moderately similar to ( 342)AT2G29120| Symbols: GLR2.7, ATGLR2.7 | ATGLR2.7 (Arabidopsis thaliana glutamate receptor 2.7) | chr2:12518556-12522970 REVERSEmoderately similar to ( 244)GLR31_ORYSA no original description	0.0463261	5.39151	5.36823	-1.18127	0.30189	7.84403	1.24942	0.119181	0.163382	AT2G29120	PF00060,PF00497,PF01094
12052944	Glyma13g30660	Glyma.13G233400	AT2G29120.1|Symbols:ATGLR2.7, GLR2.7|glutamate receptor 2.7|chr2:12511479-12515893 REVERSE LENGTH=952	cellular calcium ion homeostasis; "response to endoplasmic reticulum stress"; "response to light stimulus"; "systemic acquired resistance"; "transport"	extracellular-glutamate-gated ion channel activity; "intracellular ligand-gated ion channel activity"; "ionotropic glutamate receptor activity"; "transporter activity"	membrane; "nucleus"; "vacuole"	moderately similar to ( 374)AT2G29120| Symbols: GLR2.7, ATGLR2.7 | ATGLR2.7 (Arabidopsis thaliana glutamate receptor 2.7) | chr2:12518556-12522970 REVERSEmoderately similar to ( 313)GLR31_ORYSA no original description	0.0303944	2.94842	3.76045	-0.803822	0.0804468	5.36337	0.756122	0.0963329	0.0385843	AT2G29120	PF01094,PF00497,PF00060
12054952	Glyma13g36110	Glyma.13G285300	AT4G31940.1|Symbols:CYP82C4|cytochrome P450, family 82, subfamily C, polypeptide 4|chr4:15452040-15453966 FORWARD LENGTH=524	cellular response to iron ion; "oxidation-reduction process"; "response to zinc ion"	electron carrier activity; "heme binding"; "iron ion binding"; "monooxygenase activity"; "oxidoreductase activity, acting on paired donors, with incorporation or reduction of molecular oxygen"; "oxygen binding"	chloroplast	moderately similar to ( 452)AT4G31940| Symbols: CYP82C4 | CYP82C4 (cytochrome P450, family 82, subfamily C, polypeptide 4); oxygen binding | chr4:15452046-15453972 FORWARDnearly identical (1036)C82A2_SOYBN no original description	0.0269612	3.22214	8.70552	-1.05424	0.0904648	10.5001	0.633777	0.0562533	0.132202	AT4G31940	PF00067
12069914	Glyma13g38910	Glyma.13G312900	AT2G35940.3|Symbols:BLH1|BEL1-like homeodomain 1|chr2:15089171-15091699 REVERSE LENGTH=680	cysteine biosynthetic process; "ethylene mediated signaling pathway"; "organ development"; "polar nucleus fusion"; "positive regulation of flavonoid biosynthetic process"; "protein targeting to membrane"; "regulation of plant-type hypersensitive response"; "regulation of transcription, DNA-dependent"; "response to abscisic acid stimulus"; "response to auxin stimulus"; "response to carbohydrate st…	DNA binding; "protein heterodimerization activity"; "protein homodimerization activity"; "sequence-specific DNA binding"; "sequence-specific DNA binding transcription factor activity"	cytoplasm; "nucleus"	moderately similar to ( 345)AT2G35940| Symbols: EDA29, BLH1 | BLH1 (embryo sac development arrest 29) | chr2:15096250-15098778 REVERSE no original description	0.047643	2.16979	6.96028	-0.638925	0.0754939	8.18653	0.478631	0.139512	0.243134	AT2G35940	PF07526,PF00046
12070692	Glyma13g41080	Glyma.13G335800	AT3G46540.1|Symbols:|ENTH/VHS family protein|chr3:17134204-17135411 REVERSE LENGTH=307	biological process	NA	cellular component	moderately similar to ( 233)AT3G46540| Symbols: | epsin N-terminal homology (ENTH) domain-containing protein / clathrin assembly protein-related | chr3:17145189-17146396 REVERSE no original description	0.0269612	2.42754	4.33486	-0.125244	0.0556007	5.64895	1.15425	0.0457696	0.397287	AT3G46540	PF01417
11960723	Glyma09g31810	Glyma.09G186200	AT3G48310.1|Symbols:CYP71A22|cytochrome P450, family 71, subfamily A, polypeptide 22|chr3:17888192-17889749 FORWARD LENGTH=490	oxidation-reduction process	electron carrier activity; "heme binding"; "iron ion binding"; "oxidoreductase activity, acting on paired donors, with incorporation or reduction of molecular oxygen"; "oxygen binding"	cellular component	moderately similar to ( 397)AT3G48310| Symbols: CYP71A22 | CYP71A22 (cytochrome P450, family 71, subfamily A, polypeptide 22); oxygen binding | chr3:17899177-17900734 FORWARDmoderately similar to ( 395)C71A4_SOLME no original description	0.0342985	3.27689	6.31687	-0.0992562	0.0910497	8.10809	1.61307	0.141336	0.240624	AT3G48310	PF00067
12148746	Glyma17g15810	Glyma.17G148300	AT2G29880.1|Symbols:|unknown protein; BEST Arabidopsis thaliana protein match is: unknown protein (TAIR:AT5G27260.1); Has 260 Blast hits to 212 proteins in 20 species: Archae - 0; Bacteria - 0; Metazoa - 1; Fungi - 10; Plants - 240; Viruses - 0; Other Eukaryotes - 9 (source: NCBI BLink).|chr2:12742536-12743545 FORWARD LENGTH=308	biological process	molecular function	nucleus	weakly similar to ( 142)AT2G29880| Symbols: | Identical to Uncharacterized protein At2g29880 [Arabidopsis Thaliana] (GB:O82368;GB:Q1PEY9); similar to unknown protein [Arabidopsis thaliana] (TAIR:AT5G27260.1); similar to hypothetical protein [Vitis vinifera] (GB:CAN74698.1) | chr2:12749613-12750622 FORWARD no original description	0.0470283	2.17224	5.34416	-1.33761	0.0574934	6.53519	-0.218425	0.14528	0.0861641	AT2G29880
12078801	Glyma14g25480	Glyma.14G158600	AT1G21230.1|Symbols:WAK5|wall associated kinase 5|chr1:7429980-7432346 FORWARD LENGTH=733	protein phosphorylation	ATP binding; "calcium ion binding"; "kinase activity"; "protein kinase activity"; "protein serine/threonine kinase activity"; "transferase activity, transferring phosphorus-containing groups"	extracellular region; "plasma membrane"	highly similar to ( 522)AT1G21230| Symbols: WAK5 | WAK5 (WALL ASSOCIATED KINASE 5); kinase/ protein serine/threonine kinase | chr1:7429969-7432335 FORWARDweakly similar to ( 192)NORK_MEDTR no original description	0.0269612	3.70895	6.91464	-1.22291	0.102845	8.88588	0.668097	0.0724604	0.328231	AT1G21240	PF07645,PF00069
12091105	Glyma14g40650	Glyma.14G216500	AT1G75540.1|Symbols:STH2|salt tolerance homolog2|chr1:28366059-28367398 FORWARD LENGTH=331	regulation of transcription, DNA-dependent; "shade avoidance"	protein binding; "sequence-specific DNA binding transcription factor activity"; "zinc ion binding"	intracellular; "nucleus"	moderately similar to ( 229)AT1G75540| Symbols: STH2 | STH2 (SALT TOLERANCE HOMOLOG2); transcription factor/ zinc ion binding | chr1:28369720-28371059 FORWARD no original description	0.0373023	2.77049	6.78806	-1.49649	0.156386	8.35037	-0.0263435	0.0563719	0.264441	AT1G75540	PF00643
12175028	Glyma18g47750	Glyma.18G242100	AT5G16460.1|Symbols:|Putative adipose-regulatory protein (Seipin)|chr5:5377085-5378533 REVERSE LENGTH=368	biological process	molecular function	cellular component	moderately similar to ( 252)AT5G16460| Symbols: | similar to unknown protein [Arabidopsis thaliana] (TAIR:AT1G29760.1); similar to hypothetical protein [Vitis vinifera] (GB:CAN83562.1); contains domain PTHR21212 (PTHR21212) | chr5:5377088-5378536 REVERSE no original description	0.0417802	2.66982	3.27382	-1.50373	0.101093	4.73863	-0.0869916	0.139482	0.0626744	AT5G16460	PF06775
12106051	Glyma15g09280	Glyma.15G086400	AT4G18880.1|Symbols:AT-HSFA4A, HSF A4A|heat shock transcription factor A4A|chr4:10347769-10349051 REVERSE LENGTH=401	intracellular signal transduction; "regulation of transcription, DNA-dependent"; "respiratory burst involved in defense response"; "response to chitin"; "response to heat"	DNA binding; "sequence-specific DNA binding"; "sequence-specific DNA binding transcription factor activity"	nucleus	moderately similar to ( 291)AT4G18880| Symbols: HSFA4A, AT-HSFA4A | AT-HSFA4A (Arabidopsis thaliana heat shock transcription factor A4A); DNA binding / transcription factor | chr4:10347780-10349062 REVERSE no original description	0.0269612	2.06129	6.77493	-0.66324	0.0643671	7.92815	0.380309	0.0459761	0.203787	AT4G18880	PF00447
12015679	Glyma11g09290	Glyma.11G087700	AT3G51490.2|Symbols:TMT3|tonoplast monosaccharide transporter3|chr3:19105018-19107562 REVERSE LENGTH=737	transmembrane transport; "transport"	carbohydrate transmembrane transporter activity; "nucleoside transmembrane transporter activity"; "substrate-specific transmembrane transporter activity"; "sugar:hydrogen symporter activity"; "transmembrane transporter activity"; "transporter activity"	integral to membrane; "membrane"; "plant-type vacuole membrane"	highly similar to ( 593)AT3G51490| Symbols: TMT3 | TMT3 (TONOPLAST MONOSACCHARIDE TRANSPORTER3); carbohydrate transmembrane transporter/ nucleoside transmembrane transporter/ sugar:hydrogen ion symporter | chr3:19115997-19118541 REVERSEvery weakly similar to (91.7)STC_RICCO no original description	0.032765	2.15169	6.4437	-1.3414	0.0695226	7.65076	-0.235929	0.0782684	0.445206	AT3G51490	PF00083
12114762	Glyma16g02250	Glyma.16G019900	AT2G46760.1|Symbols:|D-arabinono-1,4-lactone oxidase family protein|chr2:19213028-19215166 REVERSE LENGTH=603	cell wall biogenesis; "cell wall macromolecule metabolic process"; "meristem initiation"; "oxidation-reduction process"; "xylem development"	D-arabinono-1,4-lactone oxidase activity; "UDP-N-acetylmuramate dehydrogenase activity"; "catalytic activity"; "flavin adenine dinucleotide binding"; "oxidoreductase activity"; "oxidoreductase activity, acting on CH-OH group of donors"	extracellular region; "membrane"	highly similar to ( 800)AT2G46760| Symbols: | FAD-binding domain-containing protein | chr2:19220098-19222236 REVERSE no original description	0.0470283	2.97075	6.19916	-0.449762	0.185172	7.85807	1.12106	0.108739	0.093865	AT2G46760	PF01565,PF04030
12115422	Glyma16g04000	Glyma.16G035700	AT3G03700.1|Symbols:|Plasma-membrane choline transporter family protein|chr3:916503-918327 FORWARD LENGTH=482	biological process	NA	plasma membrane	moderately similar to ( 348)AT3G04440| Symbols: | similar to unknown protein [Arabidopsis thaliana] (TAIR:AT3G03700.1); similar to unnamed protein product [Vitis vinifera] (GB:CAO67493.1); contains InterPro domain Protein of unknown function DUF580 (InterPro:IPR007603) | chr3:1178724-1180543 FORWARD no original description	0.0474197	2.0296	7.59715	-0.456587	0.0981796	8.75714	0.564605	0.106085	0.114298	AT3G04440	PF04515
12010165	Glyma11g31850	Glyma.11G203100	AT1G06440.1|Symbols:|Ubiquitin carboxyl-terminal hydrolase family protein|chr1:1963733-1964905 REVERSE LENGTH=390	NA	NA	chloroplast	highly similar to ( 524)AT1G06440| Symbols: | similar to RPD1 (ROOT PRIMORDIUM DEFECTIVE 1) [Arabidopsis thaliana] (TAIR:AT4G33495.1); similar to hypothetical protein [Vitis vinifera] (GB:CAN78615.1); contains InterPro domain Protein of unknown function DUF860, plant (InterPro:IPR008578) | chr1:1963732-1964904 REVERSE no original description	0.0269612	3.52679	5.51838	-1.34583	0.130667	7.40182	0.47253	0.0331644	0.179057	AT1G06440	PF11955
12084276	Glyma14g07210	Glyma.14G066400	AT3G11410.1|Symbols:ATPP2CA, AHG3, PP2CA|protein phosphatase 2CA|chr3:3584181-3585649 REVERSE LENGTH=399	abscisic acid mediated signaling pathway; "hyperosmotic salinity response"; "negative regulation of abscisic acid mediated signaling pathway"; "protein dephosphorylation"; "regulation of stomatal movement"; "response to abscisic acid stimulus"; "response to cold"; "response to water deprivation"	catalytic activity; "phosphoprotein phosphatase activity"; "protein binding"; "protein serine/threonine phosphatase activity"	cytoplasm; "cytosol"; "nucleus"	moderately similar to ( 226)AT3G11410| Symbols: ATPP2CA, AHG3 | AHG3/ATPP2CA (ARABIDOPSIS THALIANA PROTEIN PHOSPHATASE 2CA); protein binding / protein serine/threonine phosphatase | chr3:3584187-3585655 REVERSE no original description	0.0269612	2.21776	6.77457	-1.116	0.055931	8.02948	0.0331071	0.0497961	0.313576	AT3G11410	PF00481
12147312	Glyma17g12150	Glyma.17G112900	AT5G26330.1|Symbols:|Cupredoxin superfamily protein|chr5:9241614-9242635 REVERSE LENGTH=187	cell wall biogenesis; "cell wall macromolecule metabolic process"; "glucuronoxylan metabolic process"; "xylan biosynthetic process"	copper ion binding; "electron carrier activity"	anchored to membrane; "plasma membrane"	very weakly similar to (94.7)AT5G26330| Symbols: | plastocyanin-like domain-containing protein / mavicyanin, putative | chr5:9241617-9242638 REVERSEweakly similar to ( 109)BCP_PEA no original description	0.0470283	2.26125	9.56899	-0.597068	0.131481	10.8786	0.580051	0.0933639	0.145677	AT5G26330	PF02298
11957676	Glyma09g16780	Glyma.09G109600	AT5G06700.1|Symbols:TBR|Plant protein of unknown function (DUF828)|chr5:2063638-2065810 FORWARD LENGTH=608	cellulose biosynthetic process; "pectin biosynthetic process"; "plant-type cell wall modification"; "secondary cell wall biogenesis"	molecular function	Golgi apparatus; "endosome"; "nucleus"; "trans-Golgi network"	highly similar to ( 602)AT5G06700| Symbols: | similar to unknown protein [Arabidopsis thaliana] (TAIR:AT3G12060.1); similar to unnamed protein product [Vitis vinifera] (GB:CAO23412.1); contains InterPro domain Protein of unknown function DUF231, plant (InterPro:IPR004253) | chr5:2063639-2065811 FORWARD no original description	0.0470283	2.97849	5.71371	-1.41193	0.17863	7.36155	0.16265	0.124328	0.293478	AT5G06700	PF03005
12154705	Glyma18g03200	Glyma.18G028200	AT5G05680.1|Symbols:MOS7|nuclear pore complex protein-related|chr5:1698365-1702475 FORWARD LENGTH=810	cytokinesis by cell plate formation; "innate immune response"; "microtubule cytoskeleton organization"; "protein export from nucleus"; "systemic acquired resistance"	protein binding	nuclear envelope; "nuclear pore"; "nucleus"	highly similar to ( 763)AT5G05680| Symbols: | nuclear pore complex protein-related | chr5:1698366-1702476 FORWARD no original description	0.0470283	2.73742	3.14384	-1.55358	0.198569	4.64171	-0.100762	0.0325697	0.564224	AT5G05680
11922488	Glyma07g38800	Glyma.07G258300	AT4G14220.1|Symbols:RHF1A|RING-H2 group F1A|chr4:8196012-8198240 FORWARD LENGTH=371	MAPK cascade; "jasmonic acid mediated signaling pathway"; "megagametogenesis"; "microgametogenesis"; "negative regulation of defense response"; "proteasomal protein catabolic process"; "protein targeting to membrane"; "protein ubiquitination"; "regulation of cell cycle"; "regulation of hydrogen peroxide metabolic process"; "regulation of plant-type hypersensitive response"; "regulation of protein…	protein binding; "ubiquitin-protein ligase activity"; "zinc ion binding"	membrane; "nucleus"	weakly similar to ( 199)AT4G14220| Symbols: | zinc finger (C3HC4-type RING finger) family protein | chr4:8196007-8198235 FORWARD no original description	0.0466288	2.67789	6.56557	-0.554252	0.0413794	8.07819	0.866847	0.186545	0.361216	AT4G14220	PF00097
11852130	Glyma04g40640	Glyma.04G228300	AT5G24470.1|Symbols:APRR5, PRR5|pseudo-response regulator 5|chr5:8356204-8358873 REVERSE LENGTH=667	circadian rhythm; "long-day photoperiodism, flowering"; "negative regulation of transcription, DNA-dependent"; "nuclear import"; "phosphorelay signal transduction system"; "photomorphogenesis"; "regulation of circadian rhythm"; "regulation of transcription, DNA-dependent"; "response to far red light"; "response to red light"; "response to red or far red light"; "starch metabolic process"	DNA binding; "phosphorelay response regulator activity"	nucleus	moderately similar to ( 374)AT5G24470| Symbols: PRR5, APRR5 | APRR5 (PSEUDO-RESPONSE REGULATOR 5); transcription regulator | chr5:8356207-8358876 REVERSEmoderately similar to ( 333)PRR95_ORYSA no original description	0.0342985	3.60063	9.8206	-1.3273	0.161189	11.796	0.520948	0.0966738	0.0825878	AT5G24470	PF06203,PF00072
12172844	Glyma18g39960	Glyma.18G182800	AT5G02230.2|Symbols:|Haloacid dehalogenase-like hydrolase (HAD) superfamily protein|chr5:449132-450507 FORWARD LENGTH=280	metabolic process	catalytic activity; "hydrolase activity"	NA	moderately similar to ( 379)AT5G02230| Symbols: | haloacid dehalogenase-like hydrolase family protein | chr5:449130-450505 FORWARD no original description	0.0344885	2.10658	5.23641	-0.269086	0.0892883	6.37032	0.805816	0.0644097	0.355322	AT5G02230
11885641	Glyma06g43560	Glyma.06G283300	AT1G68810.1|Symbols:|basic helix-loop-helix (bHLH) DNA-binding superfamily protein|chr1:25861289-25862882 FORWARD LENGTH=368	regulation of transcription, DNA-dependent	DNA binding; "sequence-specific DNA binding transcription factor activity"	nucleus	weakly similar to ( 114)AT1G68810| Symbols: | basic helix-loop-helix (bHLH) family protein | chr1:25864952-25866545 FORWARD no original description	0.0411002	5.29192	3.98785	-0.783901	0.217527	6.44736	1.61989	0.188818	0.392013	AT1G68810	PF00010
11863509	Glyma05g37970	Glyma.05G206200	AT1G63410.1|Symbols:|Protein of unknown function (DUF567)|chr1:23510075-23511997 REVERSE LENGTH=208	biological process	molecular function	nucleus	weakly similar to ( 130)AT3G14260| Symbols: | similar to unknown protein [Arabidopsis thaliana] (TAIR:AT1G53870.1); similar to unknown protein [Arabidopsis thaliana] (TAIR:AT1G53890.1); similar to unnamed protein product [Vitis vinifera] (GB:CAO62790.1); contains InterPro domain Protein of unknown function DUF567 (InterPro:IPR007612) | chr3:4747993-4748786 REVERSE no original description	0.0498313	2.1822	5.88267	-1.03953	0.0907007	7.09555	0.0862501	0.138131	0.108549	AT1G63410	PF04525
12177669	Glyma19g01780	Glyma.19G014600	AT4G31940.1|Symbols:CYP82C4|cytochrome P450, family 82, subfamily C, polypeptide 4|chr4:15452040-15453966 FORWARD LENGTH=524	cellular response to iron ion; "oxidation-reduction process"; "response to zinc ion"	electron carrier activity; "heme binding"; "iron ion binding"; "monooxygenase activity"; "oxidoreductase activity, acting on paired donors, with incorporation or reduction of molecular oxygen"; "oxygen binding"	chloroplast	moderately similar to ( 447)AT4G31940| Symbols: CYP82C4 | CYP82C4 (cytochrome P450, family 82, subfamily C, polypeptide 4); oxygen binding | chr4:15452046-15453972 FORWARDhighly similar to ( 899)C82A3_SOYBN no original description	0.0367968	5.01069	5.04498	-1.14076	0.23249	7.41014	1.18425	0.0967294	0.224623	AT4G31940	PF00067
12182834	Glyma19g31940	Glyma.19G137800	AT2G41690.1|Symbols:AT-HSFB3, HSFB3|heat shock transcription factor B3|chr2:17381723-17382577 FORWARD LENGTH=244	regulation of transcription, DNA-dependent; "response to cadmium ion"; "toxin catabolic process"	DNA binding; "sequence-specific DNA binding"; "sequence-specific DNA binding transcription factor activity"	nucleus	weakly similar to ( 183)AT2G41690| Symbols: HSFB3, AT-HSFB3 | AT-HSFB3 (Arabidopsis thaliana heat shock transcription factor B3); DNA binding / transcription factor | chr2:17388801-17389655 FORWARD no original description	0.0342985	2.0271	8.59096	-0.895489	0.0558317	9.74521	0.123929	0.0840956	0.0658114	AT2G41690	PF00447
12194254	Glyma19g34060	Glyma.19G158100	AT3G63210.1|Symbols:MARD1|Protein of unknown function (DUF581)|chr3:23354019-23354906 REVERSE LENGTH=263	response to abscisic acid stimulus; "seed dormancy process"	molecular function	nucleus	weakly similar to ( 140)AT3G63210| Symbols: MARD1 | MARD1 (MEDIATOR OF ABA-REGULATED DORMANCY 1) | chr3:23364994-23365881 REVERSE no original description	0.0470283	3.98756	6.1321	-1.29867	0.276713	8.20214	0.696835	0.0183535	0.35229	AT3G63210	PF04570
12187908	Glyma19g45280	Glyma.19G263300	AT1G72520.1|Symbols:LOX4|PLAT/LH2 domain-containing lipoxygenase family protein|chr1:27308611-27312589 FORWARD LENGTH=926	anther dehiscence; "anther development"; "defense response"; "defense response by callose deposition"; "ethylene mediated signaling pathway"; "growth"; "jasmonic acid biosynthetic process"; "lipid oxidation"; "pollen development"; "response to bacterium"; "response to chitin"; "response to fungus"; "response to jasmonic acid stimulus"; "response to ozone"; "response to wounding"; "stamen filament…	lipoxygenase activity	chloroplast	nearly identical (1240)AT1G72520| Symbols: | lipoxygenase, putative | chr1:27312273-27316251 FORWARDnearly identical (1097)LOX6_ORYSA no original description	0.0419484	2.96015	4.64413	-0.685247	0.136578	6.25836	0.880423	0.135138	0.185536	AT1G17420	PF00305,PF01477
12210400	Glyma20g08030	Glyma.20G040600	AT2G26870.1|Symbols:NPC2|non-specific phospholipase C2|chr2:11457117-11459355 REVERSE LENGTH=514	phospholipid biosynthetic process; "triglyceride biosynthetic process"	hydrolase activity, acting on ester bonds	plasma membrane	highly similar to ( 750)AT2G26870| Symbols: | phosphoesterase family protein | chr2:11464195-11466433 REVERSE no original description	0.0470283	2.34159	7.18311	-0.742228	0.164522	8.52788	0.485263	0.0485589	0.205207	AT2G26870	PF04185
11957907	Glyma09g19730	Glyma.09G116300	AT1G18390.2|Symbols:|Protein kinase superfamily protein|chr1:6327463-6329935 FORWARD LENGTH=654	ER-nucleus signaling pathway; "protein phosphorylation"; "respiratory burst involved in defense response"; "response to chitin"; "response to cyclopentenone"; "response to endoplasmic reticulum stress"; "toxin catabolic process"	ATP binding; "kinase activity"; "protein kinase activity"; "protein serine/threonine kinase activity"; "protein tyrosine kinase activity"; "transferase activity, transferring phosphorus-containing groups"	extracellular region; "plasma membrane"	highly similar to ( 513)AT1G18390| Symbols: | protein kinase family protein | chr1:6327456-6329928 FORWARDmoderately similar to ( 210)NORK_MEDTR no original description	0.0373023	2.27228	9.29077	-0.613047	0.100867	10.5933	0.571091	0.0877318	0.0869901	AT1G18390	PF00069
11943689	Glyma08g13510	Glyma.08G128100	AT2G02850.1|Symbols:ARPN|plantacyanin|chr2:826630-827720 REVERSE LENGTH=129	anther development; "embryo development ending in seed dormancy"; "lipid storage"; "meristem structural organization"; "photomorphogenesis"; "pollination"; "protein ubiquitination"; "regulation of flower development"; "response to abscisic acid stimulus"; "response to freezing"; "seed dormancy process"; "seed germination"; "sugar mediated signaling pathway"; "vegetative to reproductive phase tran…	copper ion binding; "electron carrier activity"	apoplast; "plant extracellular matrix"; "plasma membrane"	weakly similar to ( 149)AT2G02850| Symbols: ARPN | ARPN (PLANTACYANIN); copper ion binding | chr2:826629-827719 REVERSEweakly similar to ( 144)BABL_CUCSA no original description	0.0417802	2.35519	9.13369	-0.60618	0.0989856	10.5035	0.629664	0.113922	0.389914	AT2G02850	PF02298
12155767	Glyma18g06360	Glyma.18G056600	AT2G38470.1|Symbols:WRKY33, ATWRKY33|WRKY DNA-binding protein 33|chr2:16108476-16110539 FORWARD LENGTH=519	MAPK cascade; "camalexin biosynthetic process"; "cellular heat acclimation"; "cellular membrane fusion"; "cellular response to heat"; "defense response to bacterium"; "defense response to fungus"; "detection of biotic stimulus"; "intracellular signal transduction"; "jasmonic acid mediated signaling pathway"; "negative regulation of defense response"; "negative regulation of programmed cell death"…	protein binding; "sequence-specific DNA binding transcription factor activity"	nucleus	weakly similar to ( 199)AT2G38470| Symbols: ATWRKY33, WRKY33 | WRKY33 (WRKY DNA-binding protein 33); transcription factor | chr2:16115554-16117617 FORWARD no original description	0.0443599	2.62765	9.3346	-0.505136	0.0575727	10.8482	0.888638	0.167109	0.243228	AT2G38470	PF03106
a: Description was derived from the Mapman file for Glycine max
b: Benjamini-Hochberg false discovery rate
W-C, Williams 82-well-watered
W-D2, Williams 82-Dehydrated 2h

## Sheet: 6B_W-D10 vs W-C (Up)
Supplementary Table S6B. Upregulated genes identified in W-D10/W-C
								W-D10 vs W-C		W-C			W-D10
Probe ID	Glyma 1 ID	Glyma 2 ID	Top Arabidopsis (TAIR10) BLASTP Hit	Gene Ontology Biological Process Descriptions	Gene Ontology Molecular Function Descriptions	Gene Ontology Cellular Component Descriptions	Descriptiona	q-valueb	Fold change	Mean of raw intensity	Mean of normalized intensity (Log2)	SD of normalized intensity	Mean of raw intensity	Mean of normalized intensity (Log2)	SD of normalized intensity	SD of normalized intensity	Arabidopsis otholog	Pfam
11766044	Glyma01g04900	Glyma.01G042100	AT1G69850.1|Symbols:ATNRT1:2, NTL1, NRT1:2|nitrate transporter 1:2|chr1:26296945-26300407 REVERSE LENGTH=585	abscisic acid transport; "regulation of stomatal movement"; "response to nematode"	abscisic acid transporter activity; "calcium ion binding"; "transporter activity"	membrane; "plasma membrane"	highly similar to ( 748)AT1G69850| Symbols: NTL1, ATNRT1:2 | ATNRT1:2 (NITRATE TRANSPORTER 1:2); calcium ion binding / transporter | chr1:26300608-26304070 REVERSE no original description	0.049368	4.85123	5.99881	-1.14615	0.450476	7.92021	1.1322	0.224368	0.265843	AT1G69850	PF00854
11782149	Glyma01g37690	Glyma.01G171700	AT5G66440.1|Symbols:|unknown protein; BEST Arabidopsis thaliana protein match is: unknown protein (TAIR:AT4G34560.1); Has 1807 Blast hits to 1807 proteins in 277 species: Archae - 0; Bacteria - 0; Metazoa - 736; Fungi - 347; Plants - 385; Viruses - 0; Other Eukaryotes - 339 (source: NCBI BLink).|chr5:26530274-26531032 REVERSE LENGTH=252	NA	molecular function	nucleus	very weakly similar to (87.8)AT5G66440| Symbols: | similar to unknown protein [Arabidopsis thaliana] (TAIR:AT4G34560.1); similar to hypothetical protein [Thellungiella halophila] (GB:ABB45849.1) | chr5:26547500-26548258 REVERSE no original description	0.0362533	2.57362	5.42361	-0.395783	0.233898	6.41864	0.968016	0.0469072	0.296194	AT5G66440
11782389	Glyma01g38390	Glyma.01G177500	AT4G36740.1|Symbols:HB-5, ATHB40, HB40|homeobox protein 40|chr4:17314649-17316314 REVERSE LENGTH=216	regulation of transcription, DNA-dependent; "response to auxin stimulus"	DNA binding; "sequence-specific DNA binding"; "sequence-specific DNA binding transcription factor activity"; "transcription regulatory region sequence-specific DNA binding"	nucleus	weakly similar to ( 177)AT4G36740| Symbols: HB-5, ATHB40 | ATHB40/HB-5 (ARABIDOPSIS THALIANA HOMEOBOX PROTEIN 40); DNA binding / transcription factor | chr4:17314653-17316318 REVERSE no original description	0.0288701	2.27013	8.18852	-0.341857	0.164104	9.15488	0.840921	0.0280843	0.0275291	AT4G36740	PF00046
11782981	Glyma01g39920	Glyma.01G191900	AT4G24230.6|Symbols:ACBP3|acyl-CoA-binding domain 3|chr4:12567122-12568754 REVERSE LENGTH=366	defense response; "defense response to bacterium"; "defense response to fungus"; "fatty acid transport"; "response to absence of light"; "response to bacterium"	fatty-acyl-CoA binding	extracellular region; "extracellular space"	weakly similar to ( 104)AT4G24230| Symbols: ACBP3 | ACBP3 (ACYL-COA-BINDING DOMAIN 3) | chr4:12567132-12568764 REVERSE no original description	0.0410607	2.51681	5.40454	-0.0624793	0.191034	6.36641	1.26912	0.165519	0.191441	AT4G24230	PF00887
11772533	Glyma01g40370	Glyma.01G195800	AT3G49760.1|Symbols:AtbZIP5, bZIP5|basic leucine-zipper 5|chr3:18455569-18456039 REVERSE LENGTH=156	endoplasmic reticulum unfolded protein response; "regulation of transcription, DNA-dependent"; "response to xenobiotic stimulus"	DNA binding; "protein dimerization activity"; "sequence-specific DNA binding"; "sequence-specific DNA binding transcription factor activity"	nucleus	very weakly similar to (85.5)AT4G37730| Symbols: ATBZIP7 | ATBZIP7 (ARABIDOPSIS THALIANA BASIC LEUCINE-ZIPPER 7); DNA binding / transcription factor | chr4:17723794-17724711 FORWARD no original description	0.0486763	2.00618	5.58193	-0.239238	0.216137	6.22916	0.765209	0.0397942	0.359749	AT3G49760	PF00170
11772548	Glyma01g40400	Glyma.01G196100	AT4G37770.1|Symbols:ACS8|1-amino-cyclopropane-1-carboxylate synthase 8|chr4:17752222-17753925 FORWARD LENGTH=469	1-aminocyclopropane-1-carboxylate biosynthetic process; "biosynthetic process"; "ethylene biosynthetic process"; "response to chitin"	1-aminocyclopropane-1-carboxylate synthase activity; "catalytic activity"; "identical protein binding"; "protein binding"; "pyridoxal phosphate binding"; "transferase activity"	cytoplasm	highly similar to ( 707)AT4G37770| Symbols: ACS8 | ACS8 (1-Amino-cyclopropane-1-carboxylate synthase 8) | chr4:17752216-17753919 FORWARDhighly similar to ( 728)1A12_CUCMA no original description	0.0493826	2.88346	5.50153	-0.182992	0.219353	6.64925	1.34481	0.256639	0.285931	AT4G37770	PF00155
11772769	Glyma01g41120	Glyma.01G202700	AT2G22740.1|Symbols:SUVH6, SDG23|SU(VAR)3-9 homolog 6|chr2:9664256-9666628 REVERSE LENGTH=790	histone lysine methylation; "histone methylation"	histone-lysine N-methyltransferase activity; "histone binding"; "methyl-CpG binding"; "methyl-CpNpG binding"; "methyl-CpNpN binding"; "methyltransferase activity"; "zinc ion binding"	nucleus	moderately similar to ( 242)AT2G22740| Symbols: SUVH6 | SUVH6 (SU(VAR)3-9 HOMOLOG 6) | chr2:9671336-9673708 REVERSE no original description	0.0313145	3.52068	3.99132	-0.746021	0.206653	5.43077	1.06984	0.181457	0.063673	AT2G22740	PF02182
11773017	Glyma01g41640	Glyma.01G207900	AT4G17350.1|Symbols:|Plant protein of unknown function (DUF828) with plant pleckstrin homology-like region|chr4:9701582-9703358 FORWARD LENGTH=405	signal transduction	phosphatidylinositol binding; "phospholipid binding"	nucleus	moderately similar to ( 285)AT4G17350| Symbols: | similar to unknown protein [Arabidopsis thaliana] (TAIR:AT5G47440.1); similar to hypothetical protein 31.t00035 [Brassica oleracea] (GB:ABD65121.1); contains InterPro domain Pleckstrin-like, plant (InterPro:IPR013666); contains InterPro domain Protein of unknown function DUF828, plant (InterPro:IPR008546); contains InterPro domain Pleckstrin-like …	0.0326273	3.35576	5.00855	-1.42306	0.21347	6.36716	0.323584	0.175639	0.397239	AT4G17350	PF08458,PF05703
11773260	Glyma01g42170	Glyma.01G212500	AT4G22758.1|Symbols:|unknown protein; LOCATED IN: chloroplast; BEST Arabidopsis thaliana protein match is: unknown protein (TAIR:AT2G27830.1).|chr4:11958477-11959904 FORWARD LENGTH=255	NA	NA	nucleus	weakly similar to ( 119)AT4G22760| Symbols: | pentatricopeptide (PPR) repeat-containing protein | chr4:11958488-11962881 FORWARD no original description	0.0442776	3.67919	7.35774	-0.798486	0.164685	8.97506	1.0809	0.345009	0.397827	AT4G22758
11773558	Glyma01g42840	Glyma.01G219400	AT4G11600.1|Symbols:ATGPX6, PHGPX, LSC803, GPX6|glutathione peroxidase 6|chr4:7010021-7011330 REVERSE LENGTH=232	chromatin assembly or disassembly; "circadian rhythm"; "oxidation-reduction process"; "response to cadmium ion"; "response to oxidative stress"; "response to salt stress"; "toxin catabolic process"	glutathione peroxidase activity	apoplast; "chloroplast"; "cytosol"; "mitochondrion"; "plasma membrane"	moderately similar to ( 294)AT4G11600| Symbols: PHGPX, LSC803, ATGPX6 | ATGPX6 (GLUTATHIONE PEROXIDASE 6); glutathione peroxidase | chr4:7010015-7011324 REVERSEmoderately similar to ( 287)GPX4_CITSI no original description	0.0275402	2.19715	4.38608	-0.764358	0.137328	5.1543	0.371279	0.0601873	0.538131	AT4G11600	PF00255
11784085	Glyma01g43180	Glyma.01G222600	AT5G41590.1|Symbols:|Protein of unknown function (DUF567)|chr5:16632221-16633896 REVERSE LENGTH=221	biological process	molecular function	cellular component	weakly similar to ( 171)AT5G41590| Symbols: | similar to unknown protein [Arabidopsis thaliana] (TAIR:AT2G38640.1); similar to unnamed protein product [Vitis vinifera] (GB:CAO65896.1); contains InterPro domain Protein of unknown function DUF567 (InterPro:IPR007612) | chr5:16649449-16651124 REVERSE no original description	0.0212181	6.21381	3.72132	-0.334465	0.251734	5.98002	2.30101	0.0929859	0.573586	AT5G41590	PF04525
11784182	Glyma01g43450	Glyma.01G225000	AT1G64380.1|Symbols:|Integrase-type DNA-binding superfamily protein|chr1:23890981-23891988 REVERSE LENGTH=335	proline transport; "regulation of transcription, DNA-dependent"; "response to chitin"	DNA binding; "sequence-specific DNA binding transcription factor activity"	nucleus	weakly similar to ( 166)AT1G64380| Symbols: | AP2 domain-containing transcription factor, putative | chr1:23894644-23895651 REVERSE no original description	0.0153007	5.98249	7.53453	-1.80018	0.0100736	9.90273	0.780571	0.164354	0.36162	AT1G64380	PF00847
11773799	Glyma01g43550	Glyma.01G225900	AT5G42080.1|Symbols:ADL1, ADL1A, AG68, DRP1A, RSW9, DL1|dynamin-like protein|chr5:16820661-16824536 REVERSE LENGTH=610	cell plate formation involved in plant-type cell wall biogenesis; "clathrin-mediated endocytosis"; "cytokinesis by cell plate formation"; "embryo development ending in seed dormancy"; "regulation of protein localization"; "trichome branching"; "xylem and phloem pattern formation"	GTP binding; "GTPase activity"; "clathrin binding"; "protein binding"; "protein histidine kinase binding"	cell plate; "chloroplast thylakoid membrane"; "clathrin-coated endocytic vesicle"; "cytoplasm"; "cytosol"; "microtubule"; "plasma membrane"; "plasmodesma"; "vacuolar membrane"; "vacuole"	nearly identical (1063)AT5G42080| Symbols: ADL1A, AG68, DRP1A | ADL1 (ARABIDOPSIS DYNAMIN-LIKE PROTEIN); GTP binding | chr5:16838792-16841764 REVERSE no original description	0.0417246	4.72312	6.88365	-1.63844	0.408161	8.84522	0.601303	0.149141	0.603199	AT5G42080	PF01031,PF00350,PF02212
11774075	Glyma01g44140	Glyma.01G231200	AT1G71450.1|Symbols:|Integrase-type DNA-binding superfamily protein|chr1:26927088-26927639 FORWARD LENGTH=183	regulation of transcription, DNA-dependent	DNA binding; "sequence-specific DNA binding transcription factor activity"	nucleus	weakly similar to ( 172)AT1G71450| Symbols: | AP2 domain-containing transcription factor, putative | chr1:26930750-26931301 FORWARDvery weakly similar to (83.6)ERF4_NICSY no original description	0.0216487	9.95244	5.93686	-1.78916	0.2665	8.92096	1.52589	0.220697	0.269584	AT1G71450	PF00847
11774085	Glyma01g44160	Glyma.01G231400	AT4G25340.1|Symbols:FKBP53, ATFKBP53|FK506 BINDING PROTEIN 53|chr4:12959657-12962632 REVERSE LENGTH=477	RNA methylation; "histone peptidyl-prolyl isomerization"; "nucleosome assembly"; "peptidyl-proline modification"; "protein folding"; "response to endoplasmic reticulum stress"	FK506 binding; "histone binding"; "peptidyl-prolyl cis-trans isomerase activity"	cytosol; "membrane"; "nucleolus"; "nucleus"	moderately similar to ( 259)AT4G25340| Symbols: | immunophilin-related / FKBP-type peptidyl-prolyl cis-trans isomerase-related | chr4:12959667-12962642 REVERSE no original description	0.0271236	2.425	6.09109	-0.352868	0.13672	7.01933	0.925118	0.0935782	0.137062	AT4G25340	PF00254
11774358	Glyma01g44940	Glyma.01G238900	AT5G26330.1|Symbols:|Cupredoxin superfamily protein|chr5:9241614-9242635 REVERSE LENGTH=187	cell wall biogenesis; "cell wall macromolecule metabolic process"; "glucuronoxylan metabolic process"; "xylan biosynthetic process"	copper ion binding; "electron carrier activity"	anchored to membrane; "plasma membrane"	weakly similar to ( 168)AT5G26330| Symbols: | plastocyanin-like domain-containing protein / mavicyanin, putative | chr5:9241617-9242638 REVERSEvery weakly similar to (99.8)BCP_PEA no original description	0.0237452	9.07605	6.06046	-2.03022	0.357817	8.90369	1.15184	0.0265196	0.0946361	AT5G26330	PF02298
11774363	Glyma01g44960	Glyma.01G239100	AT3G54200.1|Symbols:|Late embryogenesis abundant (LEA) hydroxyproline-rich glycoprotein family|chr3:20065731-20066438 FORWARD LENGTH=235	biological process	molecular function	anchored to plasma membrane; "nucleus"; "plasma membrane"; "plasmodesma"	very weakly similar to (81.3)AT3G54200| Symbols: | similar to unknown protein [Arabidopsis thaliana] (TAIR:AT3G05975.1); similar to Harpin-induced 1 [Medicago truncatula] (GB:ABE93043.1); contains InterPro domain Harpin-induced 1 (InterPro:IPR010847) | chr3:20076709-20077416 FORWARD no original description	0.0453954	3.85578	3.41232	-0.578134	0.303191	5.03853	1.36889	0.264632	0.539235	AT3G54200	PF03168
11784769	Glyma01g45080	Glyma.01G240200	AT4G27110.1|Symbols:COBL11|COBRA-like protein 11 precursor|chr4:13599236-13601521 REVERSE LENGTH=668	biological process; "cellular membrane fusion"	NA	anchored to membrane; "plasma membrane"	highly similar to ( 647)AT4G27110| Symbols: COBL11 | COBL11 (COBRA-LIKE PROTEIN 11 PRECURSOR) | chr4:13599242-13601527 REVERSEweakly similar to ( 120)COBL7_ORYSA no original description	0.0153007	9.76115	4.30611	-2.18027	0.144913	7.19284	1.10678	0.155158	0.0494784	AT4G27110	PF04833
11774643	Glyma01g45510	Glyma.01G244100	AT2G15220.1|Symbols:|Plant basic secretory protein (BSP) family protein|chr2:6608689-6609366 FORWARD LENGTH=225	defense response	NA	extracellular region	weakly similar to ( 162)AT2G15220| Symbols: | secretory protein, putative | chr2:6615771-6616448 FORWARD no original description	0.0253965	2.92207	3.64721	-1.02961	0.177425	4.84228	0.517382	0.0521363	0.149977	AT2G15220	PF04450
11785836	Glyma02g02020	Glyma.02G016600	AT4G02330.1|Symbols:ATPMEPCRB|Plant invertase/pectin methylesterase inhibitor superfamily|chr4:1032479-1034928 FORWARD LENGTH=573	cell wall modification; "proline transport"; "response to brassinosteroid stimulus"; "response to cold"	enzyme inhibitor activity; "pectinesterase activity"	cell wall; "extracellular region"	highly similar to ( 682)AT4G02330| Symbols: ATPMEPCRB | ATPMEPCRB; pectinesterase | chr4:1032479-1034928 FORWARDmoderately similar to ( 390)PME2_CITSI no original description	0.0187871	2.19322	6.31947	-1.21087	0.0653508	7.11524	-0.0778131	0.0864858	0.160479	AT4G02330	PF01095,PF04043
11798209	Glyma02g02620	Glyma.02G022200	AT1G69850.1|Symbols:ATNRT1:2, NTL1, NRT1:2|nitrate transporter 1:2|chr1:26296945-26300407 REVERSE LENGTH=585	abscisic acid transport; "regulation of stomatal movement"; "response to nematode"	abscisic acid transporter activity; "calcium ion binding"; "transporter activity"	membrane; "plasma membrane"	highly similar to ( 715)AT1G69850| Symbols: NTL1, ATNRT1:2 | ATNRT1:2 (NITRATE TRANSPORTER 1:2); calcium ion binding / transporter | chr1:26300608-26304070 REVERSE no original description	0.0433421	5.85697	7.61777	-1.57714	0.472692	9.94092	0.973017	0.191583	0.178941	AT1G69850	PF00854
11786498	Glyma02g03890	Glyma.02G034200	AT1G60190.1|Symbols:|ARM repeat superfamily protein|chr1:22198403-22200463 FORWARD LENGTH=686	protein ubiquitination; "regulation of seed germination"	ubiquitin-protein ligase activity; "zinc ion binding"	nucleus; "ubiquitin ligase complex"	moderately similar to ( 473)AT1G60190| Symbols: | armadillo/beta-catenin repeat family protein / U-box domain-containing protein | chr1:22202068-22204128 FORWARDweakly similar to ( 191)SPL11_ORYSA no original description	0.0225673	22.1309	4.23446	-3.34015	0.418596	8.30566	1.12784	0.245327	0.430788	AT1G60190	PF04564,PF00514
11786865	Glyma02g04820	Glyma.02G042500	AT3G12500.1|Symbols:ATHCHIB, PR3, PR-3, CHI-B, B-CHI, HCHIB|basic chitinase|chr3:3962501-3963984 REVERSE LENGTH=335	carbohydrate metabolic process; "cell wall macromolecule catabolic process"; "defense response to fungus"; "jasmonic acid and ethylene-dependent systemic resistance, ethylene mediated signaling pathway"; "nitrate transport"; "response to cadmium ion"; "response to nitrate"	chitin binding; "chitinase activity"	cytosol; "extracellular region"; "vacuolar membrane"; "vacuole"	moderately similar to ( 395)AT3G12500| Symbols: PR3, PR-3, CHI-B, B-CHI, ATHCHIB | ATHCHIB (BASIC CHITINASE); chitinase | chr3:3962508-3963952 REVERSEmoderately similar to ( 487)CHIX_PEA no original description	0.0432611	4.37881	5.75696	-0.920078	0.174562	7.5294	1.21046	0.387944	0.411563	AT3G12500	PF00182,PF00187
11799453	Glyma02g06190	Glyma.02G055400	AT2G18290.1|Symbols:APC10|anaphase promoting complex 10|chr2:7948522-7950096 REVERSE LENGTH=192	DNA endoreduplication; "anaphase-promoting complex-dependent proteasomal ubiquitin-dependent protein catabolic process"; "cell proliferation"; "gamete generation"; "negative regulation of DNA endoreduplication"; "phloem or xylem histogenesis"; "proteasomal ubiquitin-dependent protein catabolic process"; "proteasome assembly"; "regulation of DNA endoreduplication"; "regulation of cell division"; "…	protein binding	anaphase-promoting complex; "nuclear body"; "nucleus"	moderately similar to ( 338)AT2G18290| Symbols: | anaphase-promoting complex, subunit 10 family / APC10 family | chr2:7955604-7957178 REVERSE no original description	0.0422428	3.50274	5.61501	-0.973715	0.300045	7.05057	0.834769	0.188082	0.135886	AT2G18290	PF03256
11787677	Glyma02g07370	Glyma.02G066800	AT3G19340.1|Symbols:|Protein of unknown function (DUF3754)|chr3:6701387-6704071 REVERSE LENGTH=487	NA	NA	endoplasmic reticulum; "plasma membrane"	highly similar to ( 688)AT3G19340| Symbols: | sodium:dicarboxylate symporter | chr3:6701393-6704077 REVERSE no original description	0.0367318	3.85161	5.03013	-0.990239	0.334862	6.58183	0.955224	0.0833859	0.285401	AT3G19340	PF12576
11787810	Glyma02g07700	Glyma.02G070000	AT3G04070.1|Symbols:anac047, NAC047|NAC domain containing protein 47|chr3:1061573-1062976 REVERSE LENGTH=359	amino acid transport; "multicellular organismal development"; "organ senescence"; "regulation of transcription, DNA-dependent"	DNA binding; "sequence-specific DNA binding transcription factor activity"	nucleus	moderately similar to ( 270)AT3G04070| Symbols: ANAC047 | ANAC047 (Arabidopsis NAC domain containing protein 47) | chr3:1061580-1062983 REVERSEmoderately similar to ( 230)NAC68_ORYSA no original description	0.047435	2.00382	4.81122	-1.0687	0.179022	5.43997	-0.0659525	0.120141	0.157126	AT3G04070	PF02365
11788747	Glyma02g10580	Glyma.02G095400	AT2G39450.1|Symbols:MTP11, ATMTP11|Cation efflux family protein|chr2:16471744-16473735 REVERSE LENGTH=394	cation transport; "cellular manganese ion homeostasis"; "myo-inositol hexakisphosphate biosynthetic process"; "response to copper ion"; "response to manganese ion"; "transmembrane transport"	cation transmembrane transporter activity; "manganese:hydrogen antiporter activity"; "manganese ion transmembrane transporter activity"	Golgi apparatus; "integral to membrane"; "late endosome"; "membrane"; "nucleus"	highly similar to ( 613)AT2G39450| Symbols: MTP11, ATMTP11 | ATMTP11/MTP11; cation transmembrane transporter/ manganese ion transmembrane transporter/ manganese:hydrogen antiporter | chr2:16478822-16480813 REVERSE no original description	0.0322919	2.06977	7.55428	-0.728425	0.102687	8.3411	0.321045	0.126682	0.233224	AT2G39450	PF01545
11789086	Glyma02g11740	Glyma.02G105600	AT2G02870.3|Symbols:|Galactose oxidase/kelch repeat superfamily protein|chr2:838378-839781 FORWARD LENGTH=467	biological process; "cellular response to phosphate starvation"; "cellular response to water deprivation"; "galactolipid biosynthetic process"; "response to symbiotic fungus"	molecular function	chloroplast; "nucleus"	highly similar to ( 534)AT2G02870| Symbols: | kelch repeat-containing F-box family protein | chr2:838377-839780 FORWARD no original description	0.049869	2.21117	8.11164	-0.860538	0.215019	9.04647	0.28427	0.136494	0.085658	AT2G02870	PF01344
11801463	Glyma02g11970	Glyma.02G107600	AT5G22260.1|Symbols:MS1|RING/FYVE/PHD zinc finger superfamily protein|chr5:7367707-7370192 REVERSE LENGTH=672	anther wall tapetum morphogenesis; "cellular response to brassinosteroid stimulus"; "microgametogenesis"; "microsporogenesis"; "pollen germination"; "pollen wall assembly"; "positive regulation of transcription, DNA-dependent"; "regulation of transcription, DNA-dependent"	DNA binding; "sequence-specific DNA binding transcription factor activity"; "zinc ion binding"	mitochondrion; "nucleus"	highly similar to ( 669)AT5G22260| Symbols: MS1 | MS1 (MALE STERILITY 1); DNA binding | chr5:7367710-7370195 REVERSE no original description	0.01884	2.30207	4.33123	-0.524757	0.111756	5.17289	0.678176	0.0299001	0.169959	AT5G22260	PF00628
11790772	Glyma02g16680	Glyma.02G147900	AT5G46600.1|Symbols:|Aluminium activated malate transporter family protein|chr5:18907849-18910742 REVERSE LENGTH=539	response to aluminum ion	molecular function	plasma membrane	moderately similar to ( 221)AT1G08440| Symbols: | similar to ALMT1/ATALMT1 (AL-ACTIVATED MALATE TRANSPORTER 1), malate transmembrane transporter/ [Arabidopsis thaliana] (TAIR:AT1G08430.1); similar to putative aluminum activated malate transporter [Brassica napus] (GB:BAE97280.1); contains InterPro domain Protein of unknown function UPF0005 (InterPro:IPR006214) | chr1:2663024-2665340 FORWARD no or…	0.0266423	4.79411	4.84672	-0.804251	0.0867598	6.71867	1.45701	0.273455	0.27366	AT5G46600	PF11744
11803115	Glyma02g16700	Glyma.02G148100	AT2G27310.1|Symbols:|F-box family protein|chr2:11683954-11684967 REVERSE LENGTH=337	abscisic acid mediated signaling pathway; "biological process"; "ethylene biosynthetic process"; "ethylene mediated signaling pathway"; "heat acclimation"; "hyperosmotic salinity response"; "intracellular signal transduction"; "respiratory burst involved in defense response"; "response to abscisic acid stimulus"; "response to chitin"; "response to ethylene stimulus"; "response to water deprivatio…	molecular function	NA	weakly similar to ( 119)AT2G27310| Symbols: | F-box family protein | chr2:11691032-11692045 REVERSE no original description	0.0470475	2.80054	4.18169	-0.796136	0.19892	5.30627	0.689569	0.242708	0.0434622	AT2G27310
11791560	Glyma02g26160	Glyma.13G030300	AT3G45140.1|Symbols:LOX2, ATLOX2|lipoxygenase 2|chr3:16525437-16529233 FORWARD LENGTH=896	Golgi organization; "aromatic amino acid family metabolic process"; "calcium ion transport"; "carotenoid biosynthetic process"; "cellular amino acid biosynthetic process"; "cellular cation homeostasis"; "chlorophyll biosynthetic process"; "chlorophyll metabolic process"; "coenzyme biosynthetic process"; "divalent metal ion transport"; "glycine catabolic process"; "isopentenyl diphosphate biosynth…	lipoxygenase activity; "protein binding"	chloroplast; "chloroplast envelope"; "chloroplast stroma"; "chloroplast thylakoid membrane"; "cytoplasm"	highly similar to ( 949)AT3G45140| Symbols: ATLOX2, LOX2 | LOX2 (LIPOXYGENASE 2) | chr3:16536422-16540218 FORWARDhighly similar to ( 984)LOXC2_ORYSA no original description	0.0186251	4.17617	7.82869	-1.69668	0.0828328	9.67717	0.365499	0.169223	0.178529	AT3G45140	PF00305,PF01477
11793055	Glyma02g35770	Glyma.02G198300	AT5G06300.1|Symbols:|Putative lysine decarboxylase family protein|chr5:1922042-1925278 REVERSE LENGTH=217	cellular response to iron ion starvation; "iron ion transport"; "metabolic process"; "nitrate transport"; "response to auxin stimulus"; "response to brassinosteroid stimulus"; "response to nitrate"	carboxy-lyase activity	cytosol; "nucleus"	moderately similar to ( 325)AT5G06300| Symbols: | carboxy-lyase | chr5:1922043-1925279 REVERSE no original description	0.0494579	3.33829	6.3737	-1.16492	0.366313	7.77712	0.574187	0.118018	0.299998	AT5G06300	PF03641
11805884	Glyma02g36980	Glyma.02G207700	AT2G23940.1|Symbols:|Protein of unknown function (DUF788)|chr2:10184199-10185097 FORWARD LENGTH=173	photorespiration; "proteasome core complex assembly"; "response to misfolded protein"; "ubiquitin-dependent protein catabolic process"	NA	endoplasmic reticulum; "plasma membrane"	moderately similar to ( 245)AT2G23940| Symbols: | similar to unknown protein [Arabidopsis thaliana] (TAIR:AT4G30500.1); similar to unnamed protein product [Vitis vinifera] (GB:CAO22157.1); contains InterPro domain Protein of unknown function DUF788 (InterPro:IPR008506) | chr2:10191279-10192177 FORWARD no original description	0.0344006	2.74813	6.99415	-0.787613	0.11191	8.15181	0.670837	0.215997	0.0519774	AT2G23940	PF05620
11806991	Glyma02g40300	Glyma.02G236600	AT5G58320.2|Symbols:|Kinase interacting (KIP1-like) family protein|chr5:23577728-23579641 FORWARD LENGTH=558	biological process	NA	actin filament; "cytoplasm"; "extracellular region"; "nucleus"; "vacuolar membrane"	moderately similar to ( 329)AT5G58320| Symbols: | kinase interacting protein-related | chr5:23595320-23596757 FORWARD no original description	0.0470475	2.38774	5.12152	-0.713791	0.224386	6.00143	0.541852	0.141521	0.0340779	AT5G58320	PF07765
11807759	Glyma02g42240	Glyma.02G255200	AT1G07280.3|Symbols:|Tetratricopeptide repeat (TPR)-like superfamily protein|chr1:2238505-2240991 FORWARD LENGTH=552	biological process; "maltose metabolic process"; "starch biosynthetic process"	NA	NA	moderately similar to ( 232)AT3G47080| Symbols: | binding | chr3:17349400-17351114 REVERSE no original description	0.0417246	2.42047	5.05068	-1.39746	0.17268	5.94447	-0.122174	0.177356	0.679115	AT2G29670
11809457	Glyma02g46580	Glyma.02G296300	AT4G26700.2|Symbols:ATFIM1, FIM1|fimbrin 1|chr4:13463760-13467426 FORWARD LENGTH=687	Golgi localization; "actin filament-based movement"; "circadian rhythm"; "mitochondrion localization"; "peroxisome localization"	actin binding	cytoplasm	highly similar to ( 904)AT4G26700| Symbols: ATFIM1 | ATFIM1 (Arabidopsis thaliana fimbrin 1); actin binding | chr4:13463766-13466933 FORWARD no original description	0.0434702	2.58931	7.06766	-0.379372	0.0438332	8.14543	0.993194	0.272009	0.0427559	AT4G26700	PF00307
11809513	Glyma02g46710	Glyma.02G297500	AT5G43460.1|Symbols:|HR-like lesion-inducing protein-related|chr5:17460007-17461492 FORWARD LENGTH=154	biological process	molecular function	chloroplast; "endoplasmic reticulum"	very weakly similar to (92.4)AT5G43460| Symbols: | lesion inducing protein-related | chr5:17477235-17478720 FORWARD no original description	0.0416184	8.97656	2.46621	-1.79446	0.376151	5.37226	1.3717	0.481361	0.0850836	AT5G43460	PF05514
11809518	Glyma02g46730	Glyma.02G297700	AT1G50600.1|Symbols:SCL5|scarecrow-like 5|chr1:18737398-18739547 REVERSE LENGTH=597	regulation of transcription, DNA-dependent	sequence-specific DNA binding transcription factor activity	cytosol; "nucleus"	highly similar to ( 577)AT5G48150| Symbols: PAT1 | PAT1 (PHYTOCHROME A SIGNAL TRANSDUCTION 1); transcription factor | chr5:19539723-19541279 REVERSEhighly similar to ( 538)CIGR2_ORYSA no original description	0.0470648	3.03062	8.51804	-1.2485	0.263009	9.93756	0.351116	0.213133	0.146718	AT1G50600	PF03514
11809805	Glyma02g47380	Glyma.02G303800	AT3G20910.1|Symbols:NF-YA9|nuclear factor Y, subunit A9|chr3:7326495-7328369 FORWARD LENGTH=303	embryo development; "microgametogenesis"; "negative regulation of transcription, DNA-dependent"; "pollen development"; "positive regulation of transcription, DNA-dependent"; "regulation of transcription, DNA-dependent"; "seed development"; "somatic embryogenesis"	DNA binding; "sequence-specific DNA binding transcription factor activity"	CCAAT-binding factor complex; "nucleus"	weakly similar to ( 151)AT3G20910| Symbols: | CCAAT-binding transcription factor (CBF-B/NF-YA) family protein | chr3:7326501-7328375 FORWARD no original description	0.0441252	2.18812	5.13853	-0.278601	0.15558	5.89205	0.851093	0.168364	0.246166	AT3G20910	PF02045
11810068	Glyma02g48020	Glyma.02G310200	AT3G22250.1|Symbols:|UDP-Glycosyltransferase superfamily protein|chr3:7867806-7870053 FORWARD LENGTH=461	metabolic process	UDP-glycosyltransferase activity; "transferase activity, transferring glycosyl groups"; "transferase activity, transferring hexosyl groups"	NA	weakly similar to ( 124)AT3G22250| Symbols: | UDP-glucoronosyl/UDP-glucosyl transferase family protein | chr3:7867813-7870060 FORWARD no original description	0.0396686	2.7676	4.34153	-0.633068	0.114946	5.43415	0.835567	0.246732	0.0303265	AT3G22250
11810194	Glyma03g00400	Glyma.03G001700	AT3G08670.1|Symbols:|unknown protein; BEST Arabidopsis thaliana protein match is: unknown protein (TAIR:AT3G51540.1); Has 48380 Blast hits to 29827 proteins in 1356 species: Archae - 46; Bacteria - 5589; Metazoa - 17361; Fungi - 13192; Plants - 2237; Viruses - 905; Other Eukaryotes - 9050 (source: NCBI BLink).|chr3:2633946-2636536 FORWARD LENGTH=567	response to oxidative stress	NA	nucleus	weakly similar to ( 149)AT3G08670| Symbols: | similar to unknown protein [Arabidopsis thaliana] (TAIR:AT3G51540.1); similar to hypothetical protein [Vitis vinifera] (GB:CAN71240.1) | chr3:2633952-2636542 FORWARD no original description	0.0486717	2.63723	4.33381	-0.830972	0.130114	5.35332	0.56805	0.277015	0.222429	AT3G08670
11810466	Glyma03g01210	Glyma.03G009800	AT1G01710.1|Symbols:|Acyl-CoA thioesterase family protein|chr1:262950-266029 FORWARD LENGTH=427	acyl-CoA metabolic process	acyl-CoA hydrolase activity; "cyclic nucleotide binding"	peroxisome	highly similar to ( 548)AT1G01710| Symbols: | acyl-CoA thioesterase family protein | chr1:262950-266029 FORWARD no original description	0.0360936	2.64103	6.92096	-0.343156	0.232552	8.00427	1.05794	0.074482	0.125372	AT1G01710	PF02551,PF00027
11822685	Glyma03g05730	Glyma.03G047900	AT5G41750.2|Symbols:|Disease resistance protein (TIR-NBS-LRR class) family|chr5:16694047-16697527 FORWARD LENGTH=1068	defense response; "signal transduction"	ADP binding; "nucleoside-triphosphatase activity"; "nucleotide binding"	intracellular; "nucleus"	moderately similar to ( 492)AT5G41750| Symbols: | disease resistance protein (TIR-NBS-LRR class), putative | chr5:16711275-16714755 FORWARD no original description	0.0473968	2.39984	5.64128	1.00881	0.233988	6.53987	2.27175	0.134685	0.233637	AT5G41750	PF01582,PF00931,PF00560
11815902	Glyma03g29500	Glyma.03G138600	AT2G41900.1|Symbols:|CCCH-type zinc finger protein with ARM repeat domain|chr2:17491352-17493502 FORWARD LENGTH=716	protein glycosylation; "regulation of transcription, DNA-dependent"	nucleic acid binding; "sequence-specific DNA binding transcription factor activity"; "zinc ion binding"	cytoplasm; "nucleus"	highly similar to ( 691)AT2G41900| Symbols: | zinc finger (CCCH-type) family protein | chr2:17498430-17500580 FORWARD no original description	0.0314231	5.80015	5.15115	-1.02207	0.200473	7.30685	1.51402	0.329521	0.261942	AT2G41900	PF00023,PF00642
11827628	Glyma03g31580	Glyma.03G159100	AT2G30570.1|Symbols:PSBW|photosystem II reaction center W|chr2:13019326-13020053 REVERSE LENGTH=133	photosynthesis; "photosystem II assembly"; "photosystem II stabilization"; "plastid organization"; "rRNA processing"	molecular function	chloroplast; "chloroplast thylakoid membrane"; "photosystem II"	weakly similar to ( 109)AT2G30570| Symbols: PSBW | PSBW (PHOTOSYSTEM II REACTION CENTER W) | chr2:13026403-13027130 REVERSEweakly similar to ( 108)PSBW_SPIOL no original description	0.0421213	2.79366	3.70395	-1.16691	0.14971	4.83631	0.315251	0.247994	0.0958536	AT2G30570	PF07123
11816763	Glyma03g31980	Glyma.03G163100	AT2G31180.1|Symbols:ATMYB14, MYB14AT, MYB14|myb domain protein 14|chr2:13286806-13288175 REVERSE LENGTH=249	regulation of transcription, DNA-dependent; "response to auxin stimulus"; "response to ethylene stimulus"; "response to jasmonic acid stimulus"; "response to salicylic acid stimulus"; "response to salt stress"	DNA binding; "sequence-specific DNA binding transcription factor activity"	nucleus	moderately similar to ( 234)AT2G31180| Symbols: AtMYB14, Myb14at | AtMYB14/Myb14at (myb domain protein 14); DNA binding / transcription factor | chr2:13293883-13295252 REVERSEmoderately similar to ( 226)MYB4_ORYSA no original description	0.0374751	2.87613	6.70009	-0.406061	0.273258	7.90226	1.11807	0.0109596	0.266692	AT3G23250	PF00249
11827918	Glyma03g32520	Glyma.03G168000	AT1G15520.1|Symbols:PDR12, ATPDR12, ABCG40, ATABCG40|pleiotropic drug resistance 12|chr1:5331993-5338175 REVERSE LENGTH=1423	MAPK cascade; "abscisic acid mediated signaling pathway"; "abscisic acid transport"; "defense response to bacterium"; "defense response to fungus"; "detection of biotic stimulus"; "drug transmembrane transport"; "hyperosmotic salinity response"; "jasmonic acid mediated signaling pathway"; "lead ion transport"; "negative regulation of defense response"; "negative regulation of programmed cell deat…	ATP binding; "ATPase activity"; "ATPase activity, coupled to transmembrane movement of substances"; "nucleoside-triphosphatase activity"; "nucleotide binding"	plasma membrane	nearly identical (1966)AT1G15520| Symbols: PDR12, ATPDR12 | ATPDR12/PDR12 (PLEIOTROPIC DRUG RESISTANCE 12); ATPase, coupled to transmembrane movement of substances | chr1:5331988-5338170 REVERSEnearly identical (1989)PDR1_TOBAC no original description	0.0328595	4.49885	7.31107	-1.09753	0.101511	9.23361	1.07202	0.332439	0.213255	AT1G15520	PF01061,PF08370,PF00005
11817000	Glyma03g32610	Glyma.03G168900	AT3G04300.1|Symbols:|RmlC-like cupins superfamily protein|chr3:1140318-1140723 FORWARD LENGTH=96	biological process	molecular function	chloroplast	weakly similar to ( 144)AT3G04300| Symbols: | similar to unknown protein [Arabidopsis thaliana] (TAIR:AT4G10300.1); similar to predicted protein [Physcomitrella patens subsp. patens] (GB:EDQ58197.1); contains InterPro domain RmlC-like jelly roll fold (InterPro:IPR014710); contains InterPro domain Protein of unknown function DUF861, cupin-3 (InterPro:IPR008579); contains InterPro domain Cupin, Rml…	0.0417057	2.32981	5.57868	-1.16125	0.211685	6.43362	0.05896	0.104506	0.0474849	AT3G04300	PF05899
11828171	Glyma03g33060	Glyma.03G173200	AT2G37430.1|Symbols:|C2H2 and C2HC zinc fingers superfamily protein|chr2:15706454-15706990 FORWARD LENGTH=178	ethylene biosynthetic process; "intracellular signal transduction"; "regulation of transcription, DNA-dependent"; "respiratory burst involved in defense response"; "response to chitin"	nucleic acid binding; "sequence-specific DNA binding transcription factor activity"; "zinc ion binding"	nucleus	weakly similar to ( 112)AT2G37430| Symbols: | zinc finger (C2H2 type) family protein (ZAT11) | chr2:15713533-15714069 FORWARD no original description	0.0339353	2.9942	3.94558	-0.955038	0.137127	5.17035	0.627131	0.218607	0.308017	AT2G37430
11818170	Glyma03g35570	Glyma.03G197900	AT5G22380.1|Symbols:anac090, NAC090|NAC domain containing protein 90|chr5:7408924-7410038 REVERSE LENGTH=235	multicellular organismal development; "regulation of transcription, DNA-dependent"	DNA binding; "sequence-specific DNA binding transcription factor activity"	nucleus	moderately similar to ( 214)AT5G22380| Symbols: ANAC090 | ANAC090 (Arabidopsis NAC domain containing protein 90); transcription factor | chr5:7408927-7410041 REVERSEweakly similar to ( 121)NAC71_ORYSA no original description	0.0454133	4.39794	4.71148	-0.745178	0.407295	6.46902	1.39165	0.17135	0.539793	AT5G22380	PF02365
11818951	Glyma03g37740	Glyma.03G219000	AT1G02610.1|Symbols:|RING/FYVE/PHD zinc finger superfamily protein|chr1:553181-555854 REVERSE LENGTH=221	NA	zinc ion binding	cytoplasm	weakly similar to ( 149)AT4G02075| Symbols: PIT1 | PIT1 (PITCHOUN 1); protein binding / zinc ion binding | chr4:913555-916414 REVERSE no original description	0.0429054	2.83733	8.62455	-1.26053	0.22736	9.96159	0.244005	0.19337	0.416243	AT1G02610	PF12428,PF00097
11818979	Glyma03g37760	Glyma.03G219100	AT2G47430.1|Symbols:CKI1|Signal transduction histidine kinase|chr2:19459167-19463122 REVERSE LENGTH=1122	cytokinin mediated signaling pathway; "embryo sac development"; "peptidyl-histidine phosphorylation"; "phloem or xylem histogenesis"; "phosphorelay signal transduction system"; "phosphorylation"; "regulation of transcription, DNA-dependent"; "secondary growth"; "signal transduction"	ATP binding; "phosphorelay response regulator activity"; "phosphorelay sensor kinase activity"; "protein binding"; "protein histidine kinase activity"; "protein homodimerization activity"; "signal transducer activity"; "transferase activity, transferring phosphorus-containing groups"	membrane; "plasma membrane"; "plasmodesma"	highly similar to ( 596)AT2G47430| Symbols: CKI1 | CKI1 (CYTOKININ-INDEPENDENT 1); protein histidine kinase/ two-component response regulator | chr2:19466237-19470192 REVERSE no original description	0.0237452	5.11118	6.14327	-1.9356	0.136277	8.15201	0.418055	0.229019	0.452674	AT2G47430	PF02518,PF00072
11819289	Glyma03g38420	Glyma.03G225300	AT3G62070.1|Symbols:|unknown protein; BEST Arabidopsis thaliana protein match is: unknown protein (TAIR:AT2G46940.1); Has 137 Blast hits to 135 proteins in 12 species: Archae - 0; Bacteria - 0; Metazoa - 0; Fungi - 0; Plants - 137; Viruses - 0; Other Eukaryotes - 0 (source: NCBI BLink).|chr3:22983710-22984482 REVERSE LENGTH=228	biological process	molecular function	cellular component	very weakly similar to ( 100)AT3G62070| Symbols: | similar to unknown protein [Arabidopsis thaliana] (TAIR:AT2G46940.1); similar to unnamed protein product [Vitis vinifera] (GB:CAO40214.1) | chr3:22994685-22995457 REVERSE no original description	0.0149951	4.5469	7.07165	-1.73179	0.0511097	8.98651	0.453089	0.117123	0.430359	AT2G46940
11830191	Glyma03g38500	Glyma.03G226100	AT1G27680.1|Symbols:APL2|ADPGLC-PPase large subunit|chr1:9631630-9634450 FORWARD LENGTH=518	biosynthetic process; "starch biosynthetic process"	glucose-1-phosphate adenylyltransferase activity; "nucleotidyltransferase activity"	chloroplast	highly similar to ( 624)AT1G27680| Symbols: APL2 | APL2 (large subunit of AGP 2) | chr1:9631617-9634437 FORWARDhighly similar to ( 592)GLGL1_SOLTU no original description	0.013814	4.35602	5.1429	-0.788961	0.0330502	6.87487	1.33405	0.0703028	0.227897	AT1G27680	PF00483
11830204	Glyma03g38510	Glyma.03G226200	AT3G62010.1|Symbols:|unknown protein; LOCATED IN: cellular_component unknown; EXPRESSED IN: 23 plant structures; EXPRESSED DURING: 15 growth stages; Has 553 Blast hits to 216 proteins in 93 species: Archae - 0; Bacteria - 124; Metazoa - 193; Fungi - 58; Plants - 108; Viruses - 0; Other Eukaryotes - 70 (source: NCBI BLink).|chr3:22964945-22971149 FORWARD LENGTH=1254	NA	NA	cytosol; "nucleus"	nearly identical (1768)AT3G62010| Symbols: | metal ion binding / oxidoreductase | chr3:22975920-22982124 FORWARD no original description	0.0344006	2.29331	8.55967	-0.666519	0.148712	9.56689	0.53091	0.133239	0.18386	AT3G62010
11830358	Glyma03g38910	Glyma.03G229800	AT1G56600.1|Symbols:AtGolS2, GolS2|galactinol synthase 2|chr1:21207620-21209291 FORWARD LENGTH=335	carbohydrate biosynthetic process; "galactose metabolic process"; "response to abscisic acid stimulus"; "response to cold"; "response to oxidative stress"; "response to salt stress"; "response to water deprivation"	inositol 3-alpha-galactosyltransferase activity; "transferase activity, transferring glycosyl groups"; "transferase activity, transferring hexosyl groups"	nucleus	highly similar to ( 525)AT1G56600| Symbols: ATGOLS2 | ATGOLS2 (ARABIDOPSIS THALIANA GALACTINOL SYNTHASE 2); transferase, transferring glycosyl groups / transferase, transferring hexosyl groups | chr1:21211285-21212956 FORWARD no original description	0.0357421	4.66214	5.64667	-0.749375	0.180161	7.49511	1.47162	0.338083	0.693278	AT1G56600	PF01501
11819599	Glyma03g39180	Glyma.03G232500	AT5G57580.1|Symbols:|Calmodulin-binding protein|chr5:23314994-23317683 REVERSE LENGTH=647	biological process; "protein N-linked glycosylation"	calmodulin binding	nucleus	weakly similar to ( 189)AT5G57580| Symbols: | calmodulin-binding protein | chr5:23332220-23334909 REVERSE no original description	0.026494	4.5484	6.68408	-1.33058	0.0548853	8.55419	0.854783	0.270207	0.100539	AT5G57580	PF07887
11830668	Glyma03g39590	Glyma.03G236100	AT3G05480.1|Symbols:ATRAD9, RAD9|cell cycle checkpoint control protein family|chr3:1585383-1588238 FORWARD LENGTH=439	DNA repair; "regulation of DNA repair"	NA	nucleus	highly similar to ( 518)AT3G05480| Symbols: | cell cycle checkpoint control protein family | chr3:1585389-1588244 FORWARD no original description	0.0470997	4.46254	3.96301	-1.48507	0.431242	5.73071	0.672794	0.154683	0.0434051	AT3G05480	PF04139
11831015	Glyma03g40150	Glyma.03G241400	AT1G54870.1|Symbols:|NAD(P)-binding Rossmann-fold superfamily protein|chr1:20459011-20460417 FORWARD LENGTH=335	metabolic process; "oxidation-reduction process"	alcohol dehydrogenase (NADP+) activity; "nucleotide binding"; "oxidoreductase activity"	chloroplast	moderately similar to ( 305)AT1G54870| Symbols: | oxidoreductase | chr1:20462678-20464084 FORWARDmoderately similar to ( 291)GRDH_DAUCA no original description	0.0317561	8.20476	3.15025	-2.9089	0.169167	5.86843	0.127558	0.434832	0.276381	AT1G54870	PF00106
11831380	Glyma03g40820	Glyma.03G248000	AT3G04630.1|Symbols:WDL1|WVD2-like 1|chr3:1259231-1260652 FORWARD LENGTH=287	circumnutation; "root morphogenesis"	molecular function	cytoplasm; "nucleus"	very weakly similar to (90.5)AT3G04630| Symbols: WDL1 | WDL1 (WVD2-LIKE 1) | chr3:1259237-1260658 FORWARD no original description	0.0249291	2.45639	8.27664	-0.76407	0.00819117	9.3669	0.532471	0.153329	0.211325	AT1G54460	PF06886
11832337	Glyma04g01280	Glyma.04G011200	AT2G17080.1|Symbols:|Arabidopsis protein of unknown function (DUF241)|chr2:7433326-7434117 REVERSE LENGTH=263	biological process	molecular function	nucleus	weakly similar to ( 151)AT2G17080| Symbols: | similar to unknown protein [Arabidopsis thaliana] (TAIR:AT2G17070.1); similar to CM0216.210.nc [Lotus japonicus] (GB:BAF98210.1); contains InterPro domain Protein of unknown function DUF241, plant (InterPro:IPR004320) | chr2:7440408-7441199 REVERSE no original description	0.0327587	4.90681	2.98356	-1.21725	0.333459	5.01837	1.07754	0.152419	0.328492	AT2G17080	PF03087
11843557	Glyma04g01300	Glyma.04G011400	AT2G17080.1|Symbols:|Arabidopsis protein of unknown function (DUF241)|chr2:7433326-7434117 REVERSE LENGTH=263	biological process	molecular function	nucleus	weakly similar to ( 157)AT2G17070| Symbols: | similar to unknown protein [Arabidopsis thaliana] (TAIR:AT2G17080.1); similar to CM0216.210.nc [Lotus japonicus] (GB:BAF98210.1); contains InterPro domain Protein of unknown function DUF241, plant (InterPro:IPR004320) | chr2:7437945-7438736 REVERSE no original description	0.0253965	6.35777	3.28551	-1.7065	0.0673456	5.60416	0.962025	0.311207	0.572781	AT2G17080	PF03087
11844115	Glyma04g02750	Glyma.04G025100	AT2G37210.1|Symbols:|lysine decarboxylase family protein|chr2:15624253-15626834 REVERSE LENGTH=215	biological process	molecular function	cytosol; "nucleus"	moderately similar to ( 294)AT2G37210| Symbols: | Encodes a protein of unknown function. It has been crystallized and shown to be structurally almost identical to the protein encoded by At5g11950. | chr2:15631332-15633913 REVERSE no original description	0.0186251	2.60856	9.36078	-0.535386	0.0721461	10.5882	0.84787	0.0747275	0.281407	AT2G37210	PF03641
11833089	Glyma04g03160	Glyma.04G029200	AT1G75430.1|Symbols:BLH11|BEL1-like homeodomain 11|chr1:28308121-28309517 REVERSE LENGTH=290	regulation of transcription, DNA-dependent	sequence-specific DNA binding; "sequence-specific DNA binding transcription factor activity"	nucleus	moderately similar to ( 303)AT1G75430| Symbols: | transcription factor | chr1:28311782-28313178 REVERSE no original description	0.0149951	6.62995	3.19429	-1.30411	0.112682	5.57924	1.42489	0.0663558	0.316203	AT1G75430	PF07526,PF00046
11844675	Glyma04g04240	Glyma.04G040000	AT5G42830.1|Symbols:|HXXXD-type acyl-transferase family protein|chr5:17176384-17177906 FORWARD LENGTH=450	NA	transferase activity; "transferase activity, transferring acyl groups other than amino-acyl groups"	cytoplasm; "cytosol"	moderately similar to ( 446)AT5G42830| Symbols: | transferase family protein | chr5:17193612-17195134 FORWARDvery weakly similar to (82.8)HCBT1_DIACA no original description	0.022293	2.07078	9.75538	-0.138242	0.0475477	10.6743	0.911931	0.102248	0.160636	AT5G42830	PF02458
11844708	Glyma04g04310	Glyma.04G040900	AT1G46480.1|Symbols:WOX4|WUSCHEL related homeobox 4|chr1:17236903-17237953 REVERSE LENGTH=251	procambium histogenesis; "regulation of transcription, DNA-dependent"; "signal transduction"	sequence-specific DNA binding; "sequence-specific DNA binding transcription factor activity"	nucleus	moderately similar to ( 204)AT1G46480| Symbols: | homeobox-leucine zipper transcription factor family protein | chr1:17239343-17240393 REVERSEvery weakly similar to (98.2)WUS_ANTMA no original description	0.0275082	2.49407	5.04027	-0.822058	0.121319	5.9838	0.496445	0.124379	0.108581	AT1G46480	PF00046
11833819	Glyma04g04840	Glyma.04G045700	AT1G27840.1|Symbols:ATCSA-1|Transducin/WD40 repeat-like superfamily protein|chr1:9693332-9696257 REVERSE LENGTH=450	DNA repair; "response to UV-B"	nucleotide binding	CUL4-RING ubiquitin ligase complex; "heterotrimeric G-protein complex"; "mitochondrion"; "nucleus"	highly similar to ( 587)AT1G27840| Symbols: ATCSA-1 | ATCSA-1; nucleotide binding | chr1:9693319-9696244 REVERSE no original description	0.0249291	3.4119	6.65095	-1.31386	0.10778	8.09816	0.456714	0.179742	0.224435	AT1G27840	PF00400
11834087	Glyma04g05350	Glyma.04G050700	AT5G11790.1|Symbols:NDL2|N-MYC downregulated-like 2|chr5:3799682-3802496 FORWARD LENGTH=344	cell differentiation	molecular function	cytoplasm	highly similar to ( 514)AT5G11790| Symbols: | Ndr family protein | chr5:3799683-3802497 FORWARDmoderately similar to ( 429)SF21_HELAN no original description	0.0261938	3.07931	5.01118	-0.101665	0.16818	6.2519	1.52094	0.110496	0.256601	AT5G11790	PF03096
11845075	Glyma04g05630	Glyma.04G053500	AT2G47010.2|Symbols:|unknown protein; FUNCTIONS IN: molecular_function unknown; INVOLVED IN: biological_process unknown; LOCATED IN: endomembrane system; EXPRESSED IN: 17 plant structures; EXPRESSED DURING: 10 growth stages; BEST Arabidopsis thaliana protein match is: unknown protein (TAIR:AT1G17030.1); Has 72 Blast hits to 72 proteins in 13 species: Archae - 0; Bacteria - 0; Metazoa - 0; Fungi -…	biological process	molecular function	NA	highly similar to ( 603)AT2G47010| Symbols: | similar to unknown protein [Arabidopsis thaliana] (TAIR:AT1G17030.1); similar to hypothetical protein [Vitis vinifera] (GB:CAN67131.1); similar to unnamed protein product [Vitis vinifera] (GB:CAO40236.1) | chr2:19324574-19326108 FORWARD no original description	0.0449162	4.49697	2.48872	-1.36148	0.139315	4.47112	0.807475	0.422613	0.264803	AT2G47010
11835201	Glyma04g08290	Glyma.04G078300	AT5G24800.1|Symbols:ATBZIP9, BZO2H2, BZIP9|basic leucine zipper 9|chr5:8515259-8516541 FORWARD LENGTH=277	cellular response to glucose stimulus; "regulation of transcription, DNA-dependent"	DNA binding; "protein binding"; "protein dimerization activity"; "protein heterodimerization activity"; "protein homodimerization activity"; "sequence-specific DNA binding"; "sequence-specific DNA binding transcription factor activity"	nucleus	weakly similar to ( 123)AT5G24800| Symbols: ATBZIP9, BZO2H2 | ATBZIP9/BZO2H2 (BASIC LEUCINE ZIPPER O2 HOMOLOG 2); DNA binding / protein heterodimerization/ transcription factor | chr5:8515262-8516544 FORWARD no original description	0.0310269	2.17532	8.41362	-0.525509	0.123575	9.33303	0.595718	0.113151	0.222926	AT5G24800	PF12498,PF00170
11835444	Glyma04g08810	Glyma.04G083000	AT3G22810.1|Symbols:|Plant protein of unknown function (DUF828) with plant pleckstrin homology-like region|chr3:8068595-8071559 FORWARD LENGTH=472	signal transduction	phosphatidylinositol binding; "phospholipid binding"	nucleus	weakly similar to ( 168)AT3G22810| Symbols: | similar to unknown protein [Arabidopsis thaliana] (TAIR:AT4G14740.1); similar to unknown protein [Arabidopsis thaliana] (TAIR:AT4G14740.2); similar to unnamed protein product [Vitis vinifera] (GB:CAO71221.1); contains InterPro domain Pleckstrin-like, plant (InterPro:IPR013666); contains InterPro domain Protein of unknown function DUF828, plant (InterP…	0.0153007	14.9751	5.95439	-3.34433	0.146404	9.53542	0.560169	0.207671	0.179206	AT3G22810	PF05703,PF08458
11836423	Glyma04g11230	Glyma.04G103400	AT5G65160.1|Symbols:TPR14|tetratricopeptide repeat (TPR)-containing protein|chr5:26031457-26033668 REVERSE LENGTH=593	biological process	NA	NA	moderately similar to ( 385)AT1G78120| Symbols: | tetratricopeptide repeat (TPR)-containing protein | chr1:29398914-29400896 REVERSE no original description	0.0436079	2.35046	8.13068	-0.90873	0.0789573	9.14442	0.324212	0.235118	0.143644	AT5G65160	PF00085,PF00515
11847157	Glyma04g11290	Glyma.04G103900	AT1G78080.1|Symbols:RAP2.4|related to AP2 4|chr1:29364790-29365794 FORWARD LENGTH=334	cellular response to salt stress; "cytokinin mediated signaling pathway"; "ethylene mediated signaling pathway"; "red or far-red light signaling pathway"; "regulation of cell differentiation"; "regulation of transcription, DNA-dependent"; "response to cold"; "response to light stimulus"; "response to osmotic stress"; "response to salt stress"; "response to water deprivation"; "response to woundin…	DNA binding; "protein binding"; "sequence-specific DNA binding"; "sequence-specific DNA binding transcription factor activity"	nucleus	moderately similar to ( 201)AT1G78080| Symbols: RAP2.4 | RAP2.4 (related to AP2 4); DNA binding / transcription factor | chr1:29369683-29370687 FORWARD no original description	0.0321056	2.46277	10.2469	-1.1406	0.167683	11.4539	0.159682	0.111688	0.224892	AT1G78080	PF00847
11849124	Glyma04g27810	Glyma.04G139400	AT2G38800.1|Symbols:|Plant calmodulin-binding protein-related|chr2:16216999-16218837 FORWARD LENGTH=612	chlorophyll catabolic process	calmodulin binding	nucleus	weakly similar to ( 105)AT2G38800| Symbols: | calmodulin-binding protein-related | chr2:16224077-16225915 FORWARD no original description	0.0186251	2.46058	8.06177	-1.01274	0.101902	9.13921	0.286255	0.06844	0.0933453	AT2G38800	PF07839
11841240	Glyma04g38990	Glyma.04G212000	AT5G64530.1|Symbols:ANAC104, XND1|xylem NAC domain 1|chr5:25795360-25796699 FORWARD LENGTH=187	multicellular organismal development; "regulation of programmed cell death"; "regulation of transcription, DNA-dependent"; "shoot system development"; "xylem development"	DNA binding; "sequence-specific DNA binding transcription factor activity"	nucleus	weakly similar to ( 177)AT5G64530| Symbols: ANAC104, XND1 | ANAC104/XND1 (Arabidopsis NAC domain containing protein 104); transcription factor | chr5:25812586-25813925 FORWARDweakly similar to ( 119)NAC68_ORYSA no original description	0.0491891	3.03082	6.62258	-0.582574	0.299669	7.89239	1.01714	0.186206	0.288905	AT5G64530	PF02365
11841252	Glyma04g39010	Glyma.04G212200	AT2G13620.1|Symbols:ATCHX15, CHX15|cation/hydrogen exchanger 15|chr2:5678006-5680621 FORWARD LENGTH=821	cation transport; "plant-type cell wall modification"; "pollen tube growth"; "regulation of pH"; "sodium ion transmembrane transport"; "transmembrane transport"	monovalent cation:hydrogen antiporter activity; "sodium:hydrogen antiporter activity"; "solute:hydrogen antiporter activity"	chloroplast; "integral to membrane"	nearly identical (1067)AT2G13620| Symbols: CHX15, ATCHX15 | ATCHX15 (cation/hydrogen exchanger 15); monovalent cation:proton antiporter | chr2:5685088-5687703 FORWARD no original description	0.0246938	7.59848	4.33273	-2.65601	0.104413	6.86323	0.269704	0.327072	0.265354	AT2G13620	PF00999
11852076	Glyma04g40460	Glyma.04G226800	AT5G54130.2|Symbols:|Calcium-binding endonuclease/exonuclease/phosphatase family|chr5:21962900-21965279 FORWARD LENGTH=436	NA	calcium ion binding	NA	highly similar to ( 711)AT5G54130| Symbols: | calcium-binding EF hand family protein | chr5:21980126-21982067 FORWARD no original description	0.0221014	10.866	4.6343	-2.29669	0.329108	7.67912	1.14506	0.159493	0.500072	AT5G54130	PF03372
11852130	Glyma04g40640	Glyma.04G228300	AT5G24470.1|Symbols:APRR5, PRR5|pseudo-response regulator 5|chr5:8356204-8358873 REVERSE LENGTH=667	circadian rhythm; "long-day photoperiodism, flowering"; "negative regulation of transcription, DNA-dependent"; "nuclear import"; "phosphorelay signal transduction system"; "photomorphogenesis"; "regulation of circadian rhythm"; "regulation of transcription, DNA-dependent"; "response to far red light"; "response to red light"; "response to red or far red light"; "starch metabolic process"	DNA binding; "phosphorelay response regulator activity"	nucleus	moderately similar to ( 374)AT5G24470| Symbols: PRR5, APRR5 | APRR5 (PSEUDO-RESPONSE REGULATOR 5); transcription regulator | chr5:8356207-8358876 REVERSEmoderately similar to ( 333)PRR95_ORYSA no original description	0.0307735	2.15388	9.8206	-1.3273	0.161189	10.8032	-0.220366	0.026118	0.0825878	AT5G24470	PF06203,PF00072
11842338	Glyma04g41570	Glyma.04G237000	AT1G31910.1|Symbols:|GHMP kinase family protein|chr1:11459050-11461649 FORWARD LENGTH=505	pentacyclic triterpenoid biosynthetic process; "sterol biosynthetic process"	ATP binding	cytoplasm	highly similar to ( 576)AT1G31910| Symbols: | GHMP kinase family protein | chr1:11459030-11461629 FORWARD no original description	0.0340423	3.89317	7.2781	-0.839896	0.221059	8.98733	1.12105	0.236273	0.456679	AT1G31910	PF00288,PF08544
11852541	Glyma04g41740	Glyma.04G238700	AT4G27950.1|Symbols:CRF4|cytokinin response factor 4|chr4:13909732-13910739 REVERSE LENGTH=335	leaf development; "regulation of transcription, DNA-dependent"; "transcription factor import into nucleus"	DNA binding; "protein binding"; "sequence-specific DNA binding transcription factor activity"	nucleus	weakly similar to ( 155)AT4G27950| Symbols: CRF4 | CRF4 (CYTOKININ RESPONSE FACTOR 4); DNA binding / transcription factor | chr4:13909738-13910745 REVERSEvery weakly similar to (96.3)ERF4_TOBAC no original description	0.0449724	2.1641	5.70791	-0.438757	0.0418069	6.4626	0.675011	0.224826	0.0708215	AT4G27950	PF00847
11852678	Glyma04g42080	Glyma.04G242000	AT4G03520.1|Symbols:ATHM2|Thioredoxin superfamily protein|chr4:1562585-1564055 REVERSE LENGTH=186	cell redox homeostasis; "glycerol ether metabolic process"; "positive regulation of catalytic activity"; "response to oxidative stress"	electron carrier activity; "enzyme activator activity"; "protein disulfide oxidoreductase activity"	chloroplast; "chloroplast stroma"; "chloroplast thylakoid membrane"; "thylakoid"	weakly similar to ( 160)AT3G15360| Symbols: ATM4, TRX-M4, ATHM4 | ATHM4 (Arabidopsis thioredoxin M-type 4); thiol-disulfide exchange intermediate | chr3:5188455-5189464 FORWARDmoderately similar to ( 201)TRXM_PEA no original description	0.0237452	7.30911	2.75193	-1.04169	0.16295	5.34116	1.828	0.279429	0.5858	AT4G03520	PF00085
11853624	Glyma05g00590	Glyma.05G022600	AT3G29360.2|Symbols:|UDP-glucose 6-dehydrogenase family protein|chr3:11267375-11268817 REVERSE LENGTH=480	Golgi organization; "UDP-glucuronate biosynthetic process"; "carbohydrate metabolic process"; "cell wall pectin metabolic process"; "glucose catabolic process"; "root hair elongation"; "vacuole organization"	UDP-glucose 6-dehydrogenase activity	cytoplasm; "cytosol"; "nucleus"	highly similar to ( 801)AT3G29360| Symbols: | UDP-glucose 6-dehydrogenase, putative | chr3:11268612-11270054 REVERSEhighly similar to ( 801)UGDH_SOYBN no original description	0.0326273	3.28742	3.86911	-0.597199	0.208978	5.2186	1.11976	0.172943	0.312489	AT3G29360	PF00984,PF03720,PF03721
11854831	Glyma05g03520	Glyma.05G049600	AT5G52060.1|Symbols:ATBAG1, BAG1|BCL-2-associated athanogene 1|chr5:21152449-21153741 REVERSE LENGTH=342	cellular cation homeostasis; "divalent metal ion transport"; "response to fructose stimulus"; "response to salt stress"; "root hair elongation"; "water transport"	chaperone binding	mitochondrion	weakly similar to ( 181)AT5G52060| Symbols: ATBAG1 | ATBAG1 (ARABIDOPSIS THALIANA BCL-2-ASSOCIATED ATHANOGENE 1); protein binding | chr5:21169675-21170967 REVERSE no original description	0.0186251	2.96927	5.65507	-0.382909	0.0691422	6.85613	1.1872	0.0971081	0.175219	AT5G52060	PF02179
11855233	Glyma05g04630	Glyma.05G059300	AT4G16600.1|Symbols:|Nucleotide-diphospho-sugar transferases superfamily protein|chr4:9350039-9352707 FORWARD LENGTH=494	biosynthetic process; "carbohydrate biosynthetic process"	transferase activity, transferring glycosyl groups; "transferase activity, transferring hexosyl groups"	NA	highly similar to ( 645)AT2G35710| Symbols: | glycogenin glucosyltransferase (glycogenin)-related | chr2:15018004-15019330 REVERSE no original description	0.0313145	2.69893	9.81421	-1.45952	0.209079	11.1476	-0.027126	0.059013	0.0344633	AT4G16600	PF01501
11855637	Glyma05g05830	Glyma.05G068700	AT5G46940.1|Symbols:|Plant invertase/pectin methylesterase inhibitor superfamily protein|chr5:19058230-19058760 REVERSE LENGTH=176	NA	enzyme inhibitor activity; "pectinesterase activity"; "pectinesterase inhibitor activity"	chloroplast	very weakly similar to (96.7)AT5G46960| Symbols: | invertase/pectin methylesterase inhibitor family protein | chr5:19079447-19079971 REVERSE no original description	0.044627	3.4367	5.35603	-0.68436	0.170208	6.75777	1.09667	0.321908	0.249873	AT5G46940	PF04043
11866247	Glyma05g08950	Glyma.05G003900	AT5G40390.1|Symbols:SIP1|Raffinose synthase family protein|chr5:16161720-16165085 FORWARD LENGTH=783	mannitol biosynthetic process; "raffinose family oligosaccharide biosynthetic process"; "response to abscisic acid stimulus"; "response to oxidative stress"; "response to water deprivation"; "sucrose biosynthetic process"	galactinol-sucrose galactosyltransferase activity; "hydrolase activity, hydrolyzing O-glycosyl compounds"	chloroplast; "cytoplasm"	nearly identical (1066)AT5G40390| Symbols: SIP1 | SIP1 (SEED IMBIBITION 1-LIKE); galactinol-sucrose galactosyltransferase/ hydrolase, hydrolyzing O-glycosyl compounds | chr5:16178948-16182313 FORWARDmoderately similar to ( 489)STSYN_PEA no original description	0.0296958	7.26509	6.79138	-0.11891	0.297268	9.35374	2.74207	0.283491	0.471561	AT5G40390	PF05691
11867185	Glyma05g17470	Glyma.05G082400	AT5G66900.1|Symbols:|Disease resistance protein (CC-NBS-LRR class) family|chr5:26714931-26717757 REVERSE LENGTH=809	defense response	ADP binding	nucleus	moderately similar to ( 446)AT5G66900| Symbols: | disease resistance protein (CC-NBS-LRR class), putative | chr5:26732157-26734983 REVERSE no original description	0.0293104	6.0801	8.16545	-2.3332	0.282938	10.5833	0.270897	0.239377	0.15512	AT5G66900	PF00931,PF00560
11868085	Glyma05g23840	Glyma.05G113000	AT4G17980.1|Symbols:anac071, NAC071|NAC domain containing protein 71|chr4:9978850-9980038 REVERSE LENGTH=262	multicellular organismal development; "regulation of transcription, DNA-dependent"	DNA binding; "sequence-specific DNA binding transcription factor activity"	nucleus	moderately similar to ( 285)AT4G17980| Symbols: ANAC071 | ANAC071 (Arabidopsis NAC domain containing protein 71); transcription factor | chr4:9978862-9980050 REVERSEweakly similar to ( 168)NAC74_ORYSA no original description	0.0303684	3.66409	6.09256	-1.50351	0.202589	7.61164	0.369939	0.184476	0.0942799	AT4G17980	PF02365
11869569	Glyma05g28210	Glyma.05G149400	AT4G10340.1|Symbols:LHCB5|light harvesting complex of photosystem II 5|chr4:6408200-6409496 FORWARD LENGTH=280	cysteine biosynthetic process; "nonphotochemical quenching"; "photosynthesis"; "photosynthesis, light harvesting"; "rRNA processing"; "regulation of proton transport"; "response to blue light"; "response to far red light"; "response to high light intensity"; "response to red light"; "response to sucrose stimulus"	chlorophyll binding	PSII associated light-harvesting complex II; "chloroplast"; "chloroplast stromal thylakoid"; "chloroplast thylakoid"; "chloroplast thylakoid membrane"; "light-harvesting complex"; "membrane"; "photosystem II antenna complex"; "plastoglobule"; "thylakoid"	weakly similar to ( 182)AT4G10340| Symbols: LHCB5 | LHCB5 (LIGHT HARVESTING COMPLEX OF PHOTOSYSTEM II 5); chlorophyll binding | chr4:6408196-6409492 FORWARDweakly similar to ( 114)CB2B_PINSY no original description	0.0464956	3.4458	4.41397	-0.718598	0.0414483	5.81848	1.06624	0.371969	0.55513	AT4G10340	PF03759,PF00504
11869586	Glyma05g28240	Glyma.05G149700	AT4G14150.1|Symbols:PAKRP1, KINESIN-12A|phragmoplast-associated kinesin-related protein 1|chr4:8158645-8165008 REVERSE LENGTH=1292	DNA endoreduplication; "DNA methylation"; "DNA replication"; "DNA replication initiation"; "cell proliferation"; "chromatin silencing by small RNA"; "cytokinesis by cell plate formation"; "histone H3-K9 methylation"; "methylation-dependent chromatin silencing"; "microgametogenesis"; "microtubule cytoskeleton organization"; "nuclear division"; "phragmoplast assembly"; "phragmoplast microtubule org…	microtubule motor activity; "plus-end-directed microtubule motor activity"; "protein binding"	cytoplasm; "phragmoplast"	highly similar to ( 548)AT4G14150| Symbols: KINESIN-12A, PAKRP1 | PAKRP1 (PHRAGMOPLAST-ASSOCIATED KINESIN-RELATED PROTEIN 1); microtubule motor/ plus-end-directed microtubule motor | chr4:8158640-8165003 REVERSEmoderately similar to ( 225)FLA10_CHLRE no original description	0.0327319	2.16409	4.56846	-0.262316	0.108677	5.31656	0.851443	0.139895	0.237122	AT3G23670	PF00225,PF06548
11860223	Glyma05g29400	Glyma.05G161600	AT2G29420.1|Symbols:ATGSTU7, GST25, GSTU7|glutathione S-transferase tau 7|chr2:12618111-12618871 REVERSE LENGTH=227	response to cyclopentenone; "response to salicylic acid stimulus"; "toxin catabolic process"	glutathione transferase activity	cytoplasm; "cytosol"	weakly similar to ( 198)AT2G29420| Symbols: GST25, ATGSTU7 | ATGSTU7 (GLUTATHIONE S-TRANSFERASE 25); glutathione transferase | chr2:12625188-12625948 REVERSEweakly similar to ( 196)GSTX6_SOYBN no original description	0.036861	2.62916	4.38037	-0.458722	0.0456388	5.3999	0.935881	0.243832	0.185192	AT2G29420	PF02798,PF00043
11860253	Glyma05g29510	Glyma.05G162600	AT4G18910.1|Symbols:NIP1;2, NLM2, ATNLM2|NOD26-like intrinsic protein 1;2|chr4:10366211-10368179 FORWARD LENGTH=294	arsenite transport; "hydrogen peroxide transmembrane transport"; "oligopeptide transport"; "response to arsenic-containing substance"; "transmembrane transport"; "transport"; "water transport"	arsenite transmembrane transporter activity; "transporter activity"; "water channel activity"	cytoplasm; "integral to membrane"; "membrane"; "plasma membrane"	moderately similar to ( 328)AT4G18910| Symbols: NIP1;2, NLM2 | NIP1;2/NLM2 (NOD26-like intrinsic protein 1;2); water channel | chr4:10366222-10368190 FORWARDmoderately similar to ( 340)NO26_SOYBN no original description	0.0499321	2.43924	6.12222	-1.02977	0.229623	7.05963	0.256669	0.172096	0.430341	AT4G18910	PF00230
11870346	Glyma05g30190	Glyma.05G168300	AT4G35790.2|Symbols:ATPLDDELTA, PLDDELTA|phospholipase D delta|chr4:16955774-16959875 REVERSE LENGTH=857	phosphatidic acid metabolic process; "positive regulation of abscisic acid mediated signaling pathway"; "programmed cell death"; "regulation of stomatal closure"; "response to cold"	calcium ion binding; "catalytic activity"; "phospholipase D activity"	membrane; "microtubule cytoskeleton"; "plasma membrane"; "plasmodesma"; "vacuole"	nearly identical (1023)AT4G35790| Symbols: PLDDELTA, ATPLDDELTA | ATPLDDELTA (Arabidopsis thaliana phospholipase D delta); phospholipase D | chr4:16955778-16959879 REVERSEhighly similar to ( 689)PLDA1_RICCO no original description	0.0262891	8.92878	3.33322	-0.756851	0.392008	6.11583	2.40161	0.0161403	0.791577	AT4G35790	PF12357,PF00168,PF00614
11862388	Glyma05g34760	Glyma.05G237200	AT1G73805.1|Symbols:|Calmodulin binding protein-like|chr1:27745761-27749178 REVERSE LENGTH=451	MAPK cascade; "defense response, incompatible interaction"; "defense response to bacterium"; "defense response to fungus"; "detection of biotic stimulus"; "detection of external stimulus"; "innate immune response"; "jasmonic acid mediated signaling pathway"; "negative regulation of defense response"; "protein targeting to membrane"; "regulation of defense response"; "regulation of hydrogen peroxi…	calmodulin binding; "sequence-specific DNA binding"; "sequence-specific DNA binding transcription factor activity"	nucleus	moderately similar to ( 370)AT1G73805| Symbols: | calmodulin binding | chr1:27749422-27752839 REVERSE no original description	0.0442776	3.5472	7.3451	-1.19173	0.169211	8.90163	0.634952	0.330647	0.0656218	AT1G73805	PF07887
11862400	Glyma05g34780	Glyma.05G237100	AT1G66910.1|Symbols:|Protein kinase superfamily protein|chr1:24961634-24963941 REVERSE LENGTH=666	protein phosphorylation	ATP binding; "kinase activity"; "protein kinase activity"; "protein serine/threonine kinase activity"; "protein tyrosine kinase activity"; "transferase activity, transferring phosphorus-containing groups"	plasma membrane	moderately similar to ( 429)AT1G66910| Symbols: | protein kinase, putative | chr1:24965297-24967604 REVERSEweakly similar to ( 191)KPRO_MAIZE no original description	0.0178893	2.27359	7.46725	-0.119313	0.0523119	8.39271	1.06566	0.0664029	0.312591	AT1G66910	PF07714
11872281	Glyma05g34930	Glyma.05G235700	AT2G01630.1|Symbols:|O-Glycosyl hydrolases family 17 protein|chr2:279541-281955 REVERSE LENGTH=501	RNA interference; "carbohydrate metabolic process"; "chromatin silencing by small RNA"; "histone H3-K9 methylation"; "methylation-dependent chromatin silencing"	catalytic activity; "cation binding"; "hydrolase activity, hydrolyzing O-glycosyl compounds"	anchored to membrane; "anchored to plasma membrane"; "extracellular region"; "plasma membrane"	highly similar to ( 601)AT2G01630| Symbols: | glycosyl hydrolase family 17 protein / beta-1,3-glucanase, putative | chr2:279563-281954 REVERSEmoderately similar to ( 207)E13B_WHEAT no original description	0.0246938	2.5183	6.64786	-0.0959557	0.154423	7.66308	1.23649	0.025973	0.0735905	AT2G01630	PF00332,PF07983
11862761	Glyma05g35830	Glyma.05G227100	AT4G26080.1|Symbols:ABI1, AtABI1|Protein phosphatase 2C family protein|chr4:13220231-13221828 REVERSE LENGTH=434	MAPK cascade; "abscisic acid mediated signaling pathway"; "autophagy"; "cell communication"; "cell death"; "defense response to fungus"; "endoplasmic reticulum unfolded protein response"; "ethylene mediated signaling pathway"; "hyperosmotic salinity response"; "jasmonic acid mediated signaling pathway"; "negative regulation of abscisic acid mediated signaling pathway"; "negative regulation of def…	calcium ion binding; "catalytic activity"; "protein binding"; "protein kinase binding"; "protein serine/threonine phosphatase activity"	nucleus; "protein serine/threonine phosphatase complex"	moderately similar to ( 287)AT4G26080| Symbols: ABI1 | ABI1 (ABA INSENSITIVE 1); calcium ion binding / protein serine/threonine phosphatase | chr4:13220240-13221837 REVERSE no original description	0.0486766	3.26273	5.15656	-0.523215	0.315845	6.48548	1.18287	0.199054	0.267565	AT4G26080	PF00481
11872885	Glyma05g36230	Glyma.05G223200	AT2G19710.1|Symbols:|Regulator of Vps4 activity in the MVB pathway protein|chr2:8506339-8509817 FORWARD LENGTH=937	biological process	NA	NA	weakly similar to ( 177)AT2G19710| Symbols: | similar to unknown protein [Arabidopsis thaliana] (TAIR:AT4G29440.1); similar to unnamed protein product [Vitis vinifera] (GB:CAO65395.1); contains InterPro domain Protein of unknown function DUF292, eukaryotic (InterPro:IPR005061) | chr2:8513421-8516899 FORWARD no original description	0.0426212	2.01565	3.72935	-0.229862	0.115526	4.39093	0.78138	0.162621	0.248424	AT2G19710	PF03398
11872898	Glyma05g36250	Glyma.05G223000	AT4G26200.1|Symbols:ACS7, ATACS7|1-amino-cyclopropane-1-carboxylate synthase 7|chr4:13275307-13276946 FORWARD LENGTH=447	1-aminocyclopropane-1-carboxylate biosynthetic process; "amino acid transport"; "biosynthetic process"; "ethylene biosynthetic process"	1-aminocyclopropane-1-carboxylate synthase activity; "catalytic activity"; "identical protein binding"; "protein binding"; "pyridoxal phosphate binding"; "transferase activity"	cytoplasm	highly similar to ( 665)AT4G26200| Symbols: ACS7 | ACS7 (1-Amino-cyclopropane-1-carboxylate synthase 7); 1-aminocyclopropane-1-carboxylate synthase | chr4:13275316-13276955 FORWARDhighly similar to ( 513)1A1C_MALDO no original description	0.0212181	3.04901	7.95096	-0.076015	0.131766	9.34624	1.53233	0.0966663	0.197299	AT4G26200	PF00155
11873162	Glyma05g36830	Glyma.05G217400	AT4G10955.2|Symbols:|alpha/beta-Hydrolases superfamily protein|chr4:6713778-6715372 REVERSE LENGTH=350	lipid metabolic process	triglyceride lipase activity	nucleus	moderately similar to ( 446)AT4G10955| Symbols: | lipase class 3 family protein | chr4:6713774-6715368 REVERSE no original description	0.0214578	2.03716	5.90396	-0.594775	0.0255733	6.58162	0.431782	0.102335	0.122082	AT4G10955	PF01764
11863509	Glyma05g37970	Glyma.05G206200	AT1G63410.1|Symbols:|Protein of unknown function (DUF567)|chr1:23510075-23511997 REVERSE LENGTH=208	biological process	molecular function	nucleus	weakly similar to ( 130)AT3G14260| Symbols: | similar to unknown protein [Arabidopsis thaliana] (TAIR:AT1G53870.1); similar to unknown protein [Arabidopsis thaliana] (TAIR:AT1G53890.1); similar to unnamed protein product [Vitis vinifera] (GB:CAO62790.1); contains InterPro domain Protein of unknown function DUF567 (InterPro:IPR007612) | chr3:4747993-4748786 REVERSE no original description	0.0197449	2.06319	5.88267	-1.03953	0.0907007	6.577	0.00534328	0.046597	0.108549	AT1G63410	PF04525
11875372	Glyma06g04000	Glyma.06G036700	AT2G15770.1|Symbols:|Cupredoxin superfamily protein|chr2:6871257-6872245 REVERSE LENGTH=301	NA	copper ion binding; "electron carrier activity"	nucleus	very weakly similar to (97.1)AT2G15770| Symbols: | glycine-rich protein | chr2:6878339-6879327 REVERSE no original description	0.0263354	5.76139	6.10858	-1.90811	0.309568	8.29787	0.618305	0.0558951	0.201522	AT2G15770	PF02298
11875736	Glyma06g04930	Glyma.06G046400	AT1G27840.1|Symbols:ATCSA-1|Transducin/WD40 repeat-like superfamily protein|chr1:9693332-9696257 REVERSE LENGTH=450	DNA repair; "response to UV-B"	nucleotide binding	CUL4-RING ubiquitin ligase complex; "heterotrimeric G-protein complex"; "mitochondrion"; "nucleus"	highly similar to ( 572)AT1G27840| Symbols: ATCSA-1 | ATCSA-1; nucleotide binding | chr1:9693319-9696244 REVERSE no original description	0.0186251	11.8319	4.86079	-2.72752	0.26942	8.02185	0.837092	0.153059	0.27969	AT1G27840	PF00400
11875747	Glyma06g04950	Glyma.06G046600	AT1G27460.1|Symbols:NPGR1|no pollen germination related 1|chr1:9534977-9537424 FORWARD LENGTH=694	biological process	calmodulin binding	nucleus; "plasma membrane"	highly similar to ( 783)AT1G27460| Symbols: NPGR1 | NPGR1 (NO POLLEN GERMINATION RELATED 1); calmodulin binding | chr1:9534964-9537411 FORWARD no original description	0.0241307	4.16415	4.20601	-1.14569	0.131113	5.87625	0.912336	0.197301	0.149964	AT1G27460
11889194	Glyma06g05530	Glyma.06G052800	AT2G26180.1|Symbols:IQD6|IQ-domain 6|chr2:11143433-11144982 REVERSE LENGTH=416	NA	calmodulin binding	nucleus	moderately similar to ( 304)AT2G26180| Symbols: IQD6 | IQD6 (IQ-domain 6); calmodulin binding | chr2:11150511-11152060 REVERSE no original description	0.0283969	2.36026	5.22337	-0.810976	0.119373	6.09412	0.42797	0.121574	0.190739	AT2G26180
11890031	Glyma06g07550	Glyma.06G071900	AT2G25620.1|Symbols:AtDBP1, DBP1|DNA-binding protein phosphatase 1|chr2:10903154-10904978 REVERSE LENGTH=392	protein dephosphorylation; "regulation of defense response to virus"	catalytic activity; "protein serine/threonine phosphatase activity"	cytoplasm; "cytosol"; "nucleus"	moderately similar to ( 498)AT2G25620| Symbols: | protein phosphatase 2C, putative / PP2C, putative | chr2:10910232-10912056 REVERSE no original description	0.0230755	3.52164	6.13293	-1.213	0.19486	7.60942	0.603254	0.0506302	0.196648	AT2G25620	PF00481
11890260	Glyma06g08080	Glyma.06G077100	AT5G10700.1|Symbols:|Peptidyl-tRNA hydrolase II (PTH2) family protein|chr5:3378053-3378867 REVERSE LENGTH=200	protein dephosphorylation	aminoacyl-tRNA hydrolase activity; "protein tyrosine phosphatase activity"	NA	moderately similar to ( 202)AT5G10700| Symbols: | protein tyrosine phosphatase | chr5:3378054-3378868 REVERSE no original description	0.013814	2.29573	6.98252	-0.968437	0.01293	7.8768	0.230518	0.0417161	0.0165678	AT5G10700	PF01981
11877240	Glyma06g08650	Glyma.06G082200	AT4G32720.2|Symbols:AtLa1, La1|La protein 1|chr4:15787313-15789498 FORWARD LENGTH=404	RNA processing; "cell division"; "cotyledon development"; "cullin deneddylation"; "embryo development"; "endonucleolytic cleavage involved in rRNA processing"; "mRNA export from nucleus"; "megagametogenesis"; "photomorphogenesis"; "protein import into nucleus"; "pyrimidine ribonucleotide biosynthetic process"; "ribosome biogenesis"	RNA binding; "nucleic acid binding"; "nucleotide binding"	cell wall; "cytosol"; "nucleoplasm"; "nucleus"	moderately similar to ( 334)AT4G32720| Symbols: ATLA1 | ATLA1 (ARABIDOPSIS THALIANA LA PROTEIN 1); RNA binding | chr4:15787318-15789503 FORWARD no original description	0.0186251	3.20384	4.36962	-1.52169	0.0731633	5.67056	0.158112	0.114016	0.126541	AT4G32720	PF08777,PF00076,PF05383
11878253	Glyma06g10970	Glyma.06G104600	AT1G78120.1|Symbols:TPR12|Tetratricopeptide repeat (TPR)-like superfamily protein|chr1:29394021-29396003 REVERSE LENGTH=530	cell wall macromolecule metabolic process; "xylem development"	NA	mitochondrion	moderately similar to ( 389)AT1G78120| Symbols: | tetratricopeptide repeat (TPR)-containing protein | chr1:29398914-29400896 REVERSE no original description	0.0272898	2.56485	8.96841	-0.789186	0.109702	10.1624	0.569688	0.139375	0.228022	AT5G65160	PF00085,PF00515
11891376	Glyma06g11010	Glyma.06G105000	AT1G78080.1|Symbols:RAP2.4|related to AP2 4|chr1:29364790-29365794 FORWARD LENGTH=334	cellular response to salt stress; "cytokinin mediated signaling pathway"; "ethylene mediated signaling pathway"; "red or far-red light signaling pathway"; "regulation of cell differentiation"; "regulation of transcription, DNA-dependent"; "response to cold"; "response to light stimulus"; "response to osmotic stress"; "response to salt stress"; "response to water deprivation"; "response to woundin…	DNA binding; "protein binding"; "sequence-specific DNA binding"; "sequence-specific DNA binding transcription factor activity"	nucleus	moderately similar to ( 223)AT1G78080| Symbols: RAP2.4 | RAP2.4 (related to AP2 4); DNA binding / transcription factor | chr1:29369683-29370687 FORWARD no original description	0.0475363	2.5809	9.11503	-1.08209	0.286857	10.3107	0.285782	0.0686298	0.192428	AT1G78080	PF00847
11891444	Glyma06g11190	Glyma.06G106700	AT4G08570.1|Symbols:|Heavy metal transport/detoxification superfamily protein|chr4:5455123-5455975 REVERSE LENGTH=150	metal ion transport	metal ion binding	cellular component	moderately similar to ( 215)AT4G08570| Symbols: | heavy-metal-associated domain-containing protein / copper chaperone (CCH)-related | chr4:5455120-5455972 REVERSE no original description	0.0357421	3.55592	3.87762	-0.512339	0.254849	5.33465	1.31788	0.183556	0.123739	AT4G08570	PF00403
11878568	Glyma06g11720	Glyma.06G111500	AT4G08280.1|Symbols:|Thioredoxin superfamily protein|chr4:5230345-5231196 FORWARD LENGTH=126	biological process; "photosystem II assembly"	molecular function	chloroplast	weakly similar to ( 145)AT4G08280| Symbols: | similar to unnamed protein product [Vitis vinifera] (GB:CAO61844.1); contains InterPro domain Glutaredoxin 2 (InterPro:IPR008554); contains InterPro domain Thioredoxin-like fold (InterPro:IPR012336); contains InterPro domain Thioredoxin fold (InterPro:IPR012335) | chr4:5230342-5231193 FORWARD no original description	0.0225673	2.19451	6.51615	-0.400792	0.103476	7.31537	0.73311	0.0667689	0.252816	AT4G08280	PF05768
11891667	Glyma06g11880	Glyma.06G113100	AT4G08330.1|Symbols:|unknown protein; FUNCTIONS IN: molecular_function unknown; INVOLVED IN: biological_process unknown; LOCATED IN: plasma membrane; EXPRESSED IN: 24 plant structures; EXPRESSED DURING: 14 growth stages; BEST Arabidopsis thaliana protein match is: unknown protein (TAIR:AT2G17705.1); Has 98 Blast hits to 98 proteins in 13 species: Archae - 0; Bacteria - 0; Metazoa - 0; Fungi - 0; …	biological process	molecular function	nucleus; "plasma membrane"	weakly similar to ( 102)AT4G08330| Symbols: | Identical to Uncharacterized protein At4g08330, chloroplast precursor [Arabidopsis Thaliana] (GB:Q9STN5); similar to peptide-methionine-(S)-S-oxide reductase [Arabidopsis thaliana] (TAIR:AT2G17705.1); similar to unknown [Populus trichocarpa] (GB:ABK94339.1) | chr4:5255381-5256522 REVERSE no original description	0.0248762	2.04703	8.58579	-0.484711	0.11813	9.42583	0.548819	0.0303516	0.194165	AT4G08330
11879784	Glyma06g14390	Glyma.06G139000	AT5G24620.1|Symbols:|Pathogenesis-related thaumatin superfamily protein|chr5:8430918-8432289 FORWARD LENGTH=420	response to other organism	NA	extracellular region	moderately similar to ( 318)AT5G24620| Symbols: | thaumatin-like protein, putative | chr5:8430921-8432292 FORWARDmoderately similar to ( 203)TP1A_MALDO no original description	0.0357945	5.76362	5.93914	-1.707	0.257141	8.10223	0.819973	0.353829	0.244574	AT5G24620	PF00314
11880409	Glyma06g15880	Glyma.06G153300	AT1G19025.1|Symbols:|DNA repair metallo-beta-lactamase family protein|chr1:6568920-6570800 FORWARD LENGTH=549	biological process	molecular function	cytoplasm	highly similar to ( 514)AT1G19025| Symbols: | DNA cross-link repair protein-related | chr1:6568911-6570791 FORWARD no original description	0.029039	6.80311	6.0524	-2.41274	0.194595	8.46618	0.353455	0.339007	0.136833	AT1G19025	PF07522
11893181	Glyma06g15970	Glyma.06G154200	AT2G13620.1|Symbols:ATCHX15, CHX15|cation/hydrogen exchanger 15|chr2:5678006-5680621 FORWARD LENGTH=821	cation transport; "plant-type cell wall modification"; "pollen tube growth"; "regulation of pH"; "sodium ion transmembrane transport"; "transmembrane transport"	monovalent cation:hydrogen antiporter activity; "sodium:hydrogen antiporter activity"; "solute:hydrogen antiporter activity"	chloroplast; "integral to membrane"	highly similar to ( 991)AT2G13620| Symbols: CHX15, ATCHX15 | ATCHX15 (cation/hydrogen exchanger 15); monovalent cation:proton antiporter | chr2:5685088-5687703 FORWARD no original description	0.0281501	4.35229	4.09795	-1.02513	0.256156	5.8433	1.09664	0.122901	0.610885	AT2G13620	PF00999
11893659	Glyma06g17020	Glyma.06G162200	AT5G51070.1|Symbols:ERD1, CLPD, SAG15|Clp ATPase|chr5:20764479-20768481 FORWARD LENGTH=945	protein hexamerization; "protein metabolic process"; "response to absence of light"	ATP binding; "ATPase activity"; "nucleoside-triphosphatase activity"; "nucleotide binding"; "protein homodimerization activity"	chloroplast; "chloroplast envelope"; "chloroplast stroma"	nearly identical (1094)AT5G51070| Symbols: CLPD, ERD1 | ERD1 (EARLY RESPONSIVE TO DEHYDRATION 1); ATP binding / ATPase | chr5:20781705-20785707 FORWARDhighly similar to ( 698)CLPC_PEA no original description	0.0422428	2.10801	8.87026	-0.900608	0.135676	9.77478	0.175271	0.16179	0.22902	AT5G51070	PF02861,PF00004,PF07724,PF10431
11893713	Glyma06g17180	Glyma.06G163700	AT5G61890.1|Symbols:|Integrase-type DNA-binding superfamily protein|chr5:24852639-24853744 REVERSE LENGTH=248	amino acid transport; "defense response to fungus"; "regulation of transcription, DNA-dependent"	DNA binding; "sequence-specific DNA binding transcription factor activity"	nucleus	weakly similar to ( 110)AT5G61890| Symbols: | AP2 domain-containing transcription factor family protein | chr5:24869865-24870970 REVERSE no original description	0.0357421	4.04515	7.65662	-1.69128	0.199726	9.44704	0.324913	0.285419	0.0689077	AT5G61890	PF00847
11893942	Glyma06g17610	Glyma.06G167900	AT5G50720.1|Symbols:ATHVA22E, HVA22E|HVA22 homologue E|chr5:20633442-20634502 REVERSE LENGTH=116	hyperosmotic salinity response; "response to abscisic acid stimulus"; "response to cold"; "response to desiccation"; "response to salt stress"; "response to water deprivation"	molecular function	chloroplast	weakly similar to ( 148)AT4G24960| Symbols: HVA22D, ATHVA22D | ATHVA22D (Arabidopsis thaliana HVA22 homologue D) | chr4:12828411-12828992 FORWARDweakly similar to ( 153)HVA22_HORVU no original description	0.0339353	12.3705	4.91944	-1.08961	0.164573	8.14715	2.53923	0.569223	0.357556	AT5G50720	PF03134
11882166	Glyma06g20950	Glyma.06G194800	AT3G47500.1|Symbols:CDF3|cycling DOF factor 3|chr3:17504276-17505964 REVERSE LENGTH=448	regulation of transcription, DNA-dependent	DNA binding; "protein binding"; "sequence-specific DNA binding transcription factor activity"; "zinc ion binding"	nucleus	moderately similar to ( 288)AT3G47500| Symbols: CDF3 | CDF3 (CYCLING DOF FACTOR 3); DNA binding / protein binding / transcription factor | chr3:17515261-17516949 REVERSEvery weakly similar to (95.1)PBF_MAIZE no original description	0.0417548	2.81041	7.69627	-1.09624	0.249044	8.9601	0.394539	0.148616	0.465586	AT3G47500	PF02701
11895152	Glyma06g20970	Glyma.06G195000	AT2G03090.1|Symbols:ATEXPA15, EXP15, ATEXP15, ATHEXP ALPHA 1.3, EXPA15|expansin A15|chr2:917361-918554 REVERSE LENGTH=253	cell wall macromolecule metabolic process; "plant-type cell wall loosening"; "plant-type cell wall modification involved in multidimensional cell growth"; "plant-type cell wall organization"; "syncytium formation"; "unidimensional cell growth"; "xylem development"	NA	extracellular region	moderately similar to ( 343)AT2G03090| Symbols: EXP15, ATEXP15, ATHEXP ALPHA 1.3, ATEXPA15 | ATEXPA15 (ARABIDOPSIS THALIANA EXPANSIN A15) | chr2:917360-918553 REVERSEmoderately similar to ( 307)EXPA4_ORYSA no original description	0.0468028	7.51953	5.40017	-0.537562	0.384093	7.93131	2.37308	0.477344	0.607702	AT2G03090	PF03330,PF01357
11882392	Glyma06g21920	Glyma.06G202300	AT5G07990.1|Symbols:TT7, CYP75B1, D501|Cytochrome P450 superfamily protein|chr5:2560437-2562859 FORWARD LENGTH=513	anthocyanin-containing compound biosynthetic process; "flavonoid biosynthetic process"; "oxidation-reduction process"; "response to UV"; "response to UV-B"; "response to auxin stimulus"; "response to sucrose stimulus"	electron carrier activity; "flavonoid 3'-monooxygenase activity"; "heme binding"; "iron ion binding"; "oxidoreductase activity, acting on paired donors, with incorporation or reduction of molecular oxygen"; "oxygen binding"	extracellular region	highly similar to ( 657)AT5G07990| Symbols: CYP75B1, D501, TT7 | TT7 (TRANSPARENT TESTA 7); flavonoid 3'-monooxygenase/ oxygen binding | chr5:2560438-2562860 FORWARDhighly similar to ( 663)F3PH_PETHY no original description	0.0396686	2.65277	5.73812	-1.37921	0.25325	6.78618	0.0282923	0.0625419	0.196593	AT5G07990	PF00067
11884391	Glyma06g38410	Glyma.06G248900	AT4G27410.2|Symbols:RD26, ANAC072|NAC (No Apical Meristem) domain transcriptional regulator superfamily protein|chr4:13707928-13709013 REVERSE LENGTH=297	abscisic acid mediated signaling pathway; "hyperosmotic salinity response"; "multicellular organismal development"; "positive regulation of transcription, DNA-dependent"; "regulation of transcription, DNA-dependent"; "response to abscisic acid stimulus"; "response to auxin stimulus"; "response to cold"; "response to ethylene stimulus"; "response to jasmonic acid stimulus"; "response to water depr…	DNA binding; "sequence-specific DNA binding transcription factor activity"	nucleus	moderately similar to ( 334)AT4G27410| Symbols: ANAC072, RD26 | RD26 (RESPONSIVE TO DESSICATION 26) | chr4:13707934-13709019 REVERSEmoderately similar to ( 245)NAC68_ORYSA no original description	0.0149951	5.82326	9.69482	-1.85561	0.0838577	12.0875	0.686222	0.11825	0.216293	AT4G27410	PF02365
11884861	Glyma06g40330	Glyma.06G258000	AT4G27280.1|Symbols:|Calcium-binding EF-hand family protein|chr4:13663770-13664162 REVERSE LENGTH=130	response to chitin; "response to karrikin"; "response to mechanical stimulus"; "response to wounding"	calcium ion binding	plasma membrane	weakly similar to ( 120)AT4G27280| Symbols: | calcium-binding EF hand family protein | chr4:13663776-13664168 REVERSE no original description	0.0243292	19.9843	4.93713	-2.13075	0.286363	8.87235	2.19004	0.408936	0.12452	AT4G27280
11898682	Glyma06g42850	Glyma.06G275900	AT5G05340.1|Symbols:|Peroxidase superfamily protein|chr5:1579142-1580819 REVERSE LENGTH=324	oxidation-reduction process; "response to oxidative stress"	heme binding; "peroxidase activity"; "protein binding"	Golgi apparatus; "apoplast"; "cell wall"; "cytosol"; "extracellular region"	moderately similar to ( 365)AT5G05340| Symbols: | peroxidase, putative | chr5:1579143-1580820 REVERSEmoderately similar to ( 362)PER1_ARAHY no original description	0.0470648	4.03588	3.92279	-0.623496	0.0437808	5.55523	1.38939	0.424237	0.598505	AT5G05340	PF00141
11885641	Glyma06g43560	Glyma.06G283300	AT1G68810.1|Symbols:|basic helix-loop-helix (bHLH) DNA-binding superfamily protein|chr1:25861289-25862882 FORWARD LENGTH=368	regulation of transcription, DNA-dependent	DNA binding; "sequence-specific DNA binding transcription factor activity"	nucleus	weakly similar to ( 114)AT1G68810| Symbols: | basic helix-loop-helix (bHLH) family protein | chr1:25864952-25866545 FORWARD no original description	0.047435	2.15285	3.98785	-0.783901	0.217527	4.7397	0.322345	0.0957763	0.392013	AT1G68810	PF00010
11885811	Glyma06g43940	Glyma.06G286200	AT4G35160.1|Symbols:|O-methyltransferase family protein|chr4:16730989-16732808 REVERSE LENGTH=382	NA	O-methyltransferase activity; "methyltransferase activity"; "protein dimerization activity"	cytosol; "nucleus"	weakly similar to ( 193)AT4G35160| Symbols: | O-methyltransferase family 2 protein | chr4:16730994-16732813 REVERSEmoderately similar to ( 325)7OMT9_MEDSA no original description	0.0237155	5.29376	4.36827	-1.51936	0.169142	6.38559	0.884927	0.210197	0.249807	AT4G35150	PF00891,PF08100
11885846	Glyma06g44050	Glyma.06G287000	AT1G28480.1|Symbols:GRX480, roxy19|Thioredoxin superfamily protein|chr1:10013634-10014047 REVERSE LENGTH=137	MAPK cascade; "abscisic acid mediated signaling pathway"; "cell communication"; "cell redox homeostasis"; "defense response, incompatible interaction"; "defense response to bacterium"; "defense response to fungus"; "endoplasmic reticulum unfolded protein response"; "ethylene biosynthetic process"; "hyperosmotic salinity response"; "jasmonic acid biosynthetic process"; "jasmonic acid mediated sign…	electron carrier activity; "protein binding"; "protein disulfide oxidoreductase activity"	cytoplasm	weakly similar to ( 137)AT1G28480| Symbols: GRX480 | GRX480; thiol-disulfide exchange intermediate | chr1:10013620-10014033 REVERSE no original description	0.0186251	2.67247	4.52656	-0.677659	0.119491	5.56545	0.740513	0.0487455	0.340981	AT1G28480	PF00462
11899071	Glyma06g44440	Glyma.06G290100	AT1G03790.1|Symbols:SOM|Zinc finger C-x8-C-x5-C-x3-H type family protein|chr1:954589-955770 FORWARD LENGTH=393	negative regulation of seed germination; "regulation of transcription, DNA-dependent"	nucleic acid binding; "sequence-specific DNA binding transcription factor activity"; "zinc ion binding"	nucleus	moderately similar to ( 211)AT1G03790| Symbols: | zinc finger (CCCH-type) family protein | chr1:954588-955769 FORWARD no original description	0.0153007	5.76475	5.91171	-1.82078	0.0162863	8.07827	0.706481	0.161982	0.0751651	AT1G03790	PF00642
11899230	Glyma06g45010	Glyma.06G295300	AT4G28140.1|Symbols:|Integrase-type DNA-binding superfamily protein|chr4:13974905-13975783 REVERSE LENGTH=292	regulation of transcription, DNA-dependent; "response to chitin"	DNA binding; "sequence-specific DNA binding transcription factor activity"	nucleus	weakly similar to ( 165)AT2G20880| Symbols: | AP2 domain-containing transcription factor, putative | chr2:8993134-8994144 FORWARDvery weakly similar to (87.8)ERF1_ORYSA no original description	0.0340423	2.30052	3.99211	-0.66506	0.133773	4.82864	0.536902	0.146762	0.531775	AT4G28140	PF00847
11899481	Glyma06g45880	Glyma.06G302400	AT1G05280.1|Symbols:|Protein of unknown function (DUF604)|chr1:1535444-1537414 REVERSE LENGTH=461	biological process	transferase activity, transferring glycosyl groups	cellular component	moderately similar to ( 429)AT1G05280| Symbols: | fringe-related protein | chr1:1535443-1537413 REVERSE no original description	0.031562	6.01593	5.67572	-1.88452	0.166394	7.89685	0.704267	0.358055	0.130168	AT1G05280	PF04646
11912721	Glyma07g02170	Glyma.07G019000	AT5G22330.1|Symbols:ATTIP49A, RIN1|P-loop containing nucleoside triphosphate hydrolases superfamily protein|chr5:7391026-7394071 REVERSE LENGTH=458	RNA methylation; "RNA processing"; "cullin deneddylation"; "cytoskeleton organization"; "embryo sac egg cell differentiation"; "gluconeogenesis"; "histone lysine methylation"; "karyogamy"; "meristem development"; "mitotic cell cycle"; "photomorphogenesis"; "proteasomal protein catabolic process"; "protein import into nucleus"; "protein maturation"; "regulation of defense response to fungus, incom…	ATP binding; "DNA helicase activity"; "nucleoside-triphosphatase activity"; "nucleotide binding"; "protein binding"	chloroplast; "cytosol"; "nucleolus"; "nucleus"	highly similar to ( 803)AT5G22330| Symbols: ATTIP49A, RIN1 | ATTIP49A/RIN1 (RESISTANCE TO PSEUDOMONAS SYRINGAE PV MACULICOLA INTERACTOR 1); protein binding | chr5:7391029-7394074 REVERSE no original description	0.0283969	3.20163	6.52157	-1.56227	0.121383	7.86976	0.116539	0.196976	0.235283	AT5G22330	PF06068
11912945	Glyma07g02610	Glyma.07G023000	AT1G15980.1|Symbols:NDF1, NDH48|NDH-dependent cyclic electron flow 1|chr1:5489314-5491199 FORWARD LENGTH=461	carotenoid biosynthetic process; "pentose-phosphate shunt"; "photosynthesis"; "photosynthetic electron transport in photosystem I"; "photosystem II assembly"	NA	NAD(P)H dehydrogenase complex (plastoquinone); "chloroplast"; "chloroplast thylakoid"; "chloroplast thylakoid membrane"	highly similar to ( 624)AT1G15980| Symbols: | similar to unnamed protein product [Vitis vinifera] (GB:CAO49411.1); contains domain G3DSA:3.40.50.2000 (G3DSA:3.40.50.2000); contains domain SSF53756 (SSF53756) | chr1:5489308-5491193 FORWARD no original description	0.0200667	10.8465	3.11958	-2.58553	0.335121	6.25205	0.853628	0.0432014	0.465456	AT1G15980
11902659	Glyma07g05800	Glyma.07G052100	AT2G46680.1|Symbols:ATHB-7, ATHB7, HB-7|homeobox 7|chr2:19165777-19166773 REVERSE LENGTH=258	abscisic acid mediated signaling pathway; "hyperosmotic salinity response"; "positive regulation of transcription, DNA-dependent"; "regulation of transcription, DNA-dependent"; "response to abscisic acid stimulus"; "response to cold"; "response to water deprivation"	DNA binding; "sequence-specific DNA binding"; "sequence-specific DNA binding transcription factor activity"; "transcription regulatory region sequence-specific DNA binding"	nucleus	weakly similar to ( 167)AT3G61890| Symbols: ATHB12, ATHB-12 | ATHB-12 (ARABIDOPSIS THALIANA HOMEOBOX PROTEIN 12); transcription factor | chr3:22925321-22926214 REVERSE no original description	0.0357421	7.32632	7.37177	-1.70012	0.356946	9.99798	1.17297	0.340755	0.521859	AT2G46680	PF02183,PF00046
11914719	Glyma07g07320	Glyma.07G067200	AT2G22590.1|Symbols:|UDP-Glycosyltransferase superfamily protein|chr2:9593012-9594424 FORWARD LENGTH=470	metabolic process	transferase activity, transferring glycosyl groups; "transferase activity, transferring hexosyl groups"	cellular component	moderately similar to ( 353)AT2G22590| Symbols: | glycosyltransferase family protein | chr2:9600092-9601504 FORWARDmoderately similar to ( 215)UFOG_PETHY no original description	0.0417057	2.11965	3.73276	-0.0307476	0.101079	4.46441	1.05308	0.183848	0.0380809	AT2G22590	PF00201
11918290	Glyma07g19060	Glyma.07G155200	AT5G01600.1|Symbols:ATFER1, FER1|ferretin 1|chr5:228149-229594 REVERSE LENGTH=255	cellular iron ion homeostasis; "flower development"; "iron ion homeostasis"; "iron ion transport"; "leaf development"; "oxidation-reduction process"; "photosynthesis"; "response to bacterium"; "response to cold"; "response to hydrogen peroxide"; "response to iron ion"; "response to reactive oxygen species"; "response to zinc ion"	ferric iron binding; "iron ion binding"; "oxidoreductase activity"; "transition metal ion binding"	chloroplast; "chloroplast stroma"; "chloroplast thylakoid membrane"; "membrane"; "mitochondrion"; "thylakoid"	moderately similar to ( 277)AT5G01600| Symbols: ATFER1 | ATFER1 (FERRETIN 1); ferric iron binding | chr5:228146-229591 REVERSEmoderately similar to ( 427)FRI1_SOYBN no original description	0.0388907	2.96021	8.04331	-0.126524	0.265762	9.39196	1.43918	0.107335	0.0250537	AT5G01600	PF00210
11919746	Glyma07g30860	Glyma.07G189300	AT4G21440.1|Symbols:ATMYB102, ATM4, MYB102|MYB-like 102|chr4:11418425-11419652 REVERSE LENGTH=350	abscisic acid mediated signaling pathway; "hyperosmotic salinity response"; "proline transport"; "regulation of transcription, DNA-dependent"; "response to abscisic acid stimulus"; "response to auxin stimulus"; "response to ethylene stimulus"; "response to jasmonic acid stimulus"; "response to osmotic stress"; "response to salt stress"; "response to water deprivation"; "response to wounding"; "si…	DNA binding; "sequence-specific DNA binding transcription factor activity"	nucleus	moderately similar to ( 273)AT4G21440| Symbols: ATMYB102, ATM4 | ATM4/ATMYB102 (ARABIDOPSIS MYB-LIKE 102); DNA binding / transcription factor | chr4:11418436-11419663 REVERSEmoderately similar to ( 210)MYB38_MAIZE no original description	0.0178893	8.16014	5.10534	-0.749858	0.167483	7.74233	2.27874	0.131937	0.0911392	AT4G21440	PF00249
11909356	Glyma07g33600	Glyma.07G213100	AT1G49720.1|Symbols:ABF1|abscisic acid responsive element-binding factor 1|chr1:18400826-18402354 FORWARD LENGTH=392	abscisic acid mediated signaling pathway; "circadian rhythm"; "positive regulation of transcription, DNA-dependent"; "regulation of transcription, DNA-dependent"; "response to abscisic acid stimulus"	DNA binding; "protein binding"; "protein dimerization activity"; "sequence-specific DNA binding"; "sequence-specific DNA binding transcription factor activity"	nucleus	moderately similar to ( 225)AT1G49720| Symbols: ABF1 | ABF1 (ABSCISIC ACID RESPONSIVE ELEMENT-BINDING FACTOR 1); DNA binding / transcription activator/ transcription factor | chr1:18404494-18406022 FORWARD no original description	0.0327116	2.12875	5.20243	-0.44362	0.168071	5.92427	0.646389	0.0412262	0.330848	AT1G49720	PF00170
11909471	Glyma07g33880	Glyma.07G215500	AT2G15490.3|Symbols:UGT73B4|UDP-glycosyltransferase 73B4|chr2:6761750-6763398 FORWARD LENGTH=481	metabolic process; "response to cyclopentenone"; "response to ethylene stimulus"; "response to other organism"; "toxin catabolic process"	UDP-glucosyltransferase activity; "UDP-glycosyltransferase activity"; "quercetin 3-O-glucosyltransferase activity"; "quercetin 7-O-glucosyltransferase activity"; "transferase activity, transferring glycosyl groups"; "transferase activity, transferring hexosyl groups"	cytosol	moderately similar to ( 372)AT2G15490| Symbols: UGT73B4 | UGT73B4; UDP-glycosyltransferase/ transferase, transferring glycosyl groups | chr2:6768832-6770480 FORWARDweakly similar to ( 179)ZOX_PHAVU no original description	0.0499321	3.28674	6.48813	-1.53334	0.362874	7.8698	0.183319	0.122585	0.238531	AT2G15490	PF00201
11909649	Glyma07g34500	Glyma.07G220000	AT4G18340.1|Symbols:|Glycosyl hydrolase superfamily protein|chr4:10130245-10132019 REVERSE LENGTH=397	carbohydrate metabolic process	catalytic activity; "cation binding"; "hydrolase activity, hydrolyzing O-glycosyl compounds"	extracellular region	moderately similar to ( 475)AT4G18340| Symbols: | glycosyl hydrolase family 17 protein | chr4:10130256-10132030 REVERSEmoderately similar to ( 227)E13B_WHEAT no original description	0.0414594	5.71913	6.58039	-2.07604	0.451452	8.78846	0.439754	0.175271	0.125449	AT4G18340	PF00332
11921253	Glyma07g35630	Glyma.07G229100	AT1G69490.1|Symbols:NAP, ANAC029, ATNAP|NAC-like, activated by AP3/PI|chr1:26122233-26123222 FORWARD LENGTH=268	flower development; "innate immune response"; "leaf senescence"; "multicellular organismal development"; "multidimensional cell growth"; "regulation of transcription, DNA-dependent"; "response to bacterium"	DNA binding; "sequence-specific DNA binding transcription factor activity"	nucleus	moderately similar to ( 311)AT1G69490| Symbols: ANAC029, ATNAP, NAP | NAP (NAC-LIKE, ACTIVATED BY AP3/PI); transcription factor | chr1:26125896-26126885 FORWARDmoderately similar to ( 226)NAC68_ORYSA no original description	0.0349608	2.79467	5.45155	-1.3337	0.117093	6.56617	0.148976	0.219693	0.368838	AT1G69490	PF02365
11921754	Glyma07g37030	Glyma.07G241400	AT4G16160.2|Symbols:ATOEP16-2, ATOEP16-S|Mitochondrial import inner membrane translocase subunit Tim17/Tim22/Tim23 family protein|chr4:9157545-9158738 FORWARD LENGTH=178	protein transport	P-P-bond-hydrolysis-driven protein transmembrane transporter activity; "amino acid transmembrane transporter activity"	integral to chloroplast outer membrane; "mitochondrial inner membrane presequence translocase complex"; "plastid outer membrane"	weakly similar to ( 195)AT4G16160| Symbols: ATOEP16-2, ATOEP16-S | ATOEP16-2/ATOEP16-S; P-P-bond-hydrolysis-driven protein transmembrane transporter | chr4:9157560-9158753 FORWARD no original description	0.0149951	4.71224	3.21246	-1.34081	0.109518	5.11248	0.895599	0.0486159	0.234263	AT4G16160	PF02466
11922157	Glyma07g38030	Glyma.07G250500	AT5G18600.1|Symbols:|Thioredoxin superfamily protein|chr5:6183466-6183774 REVERSE LENGTH=102	cell redox homeostasis; "methylglyoxal catabolic process to D-lactate"	arsenate reductase (glutaredoxin) activity; "electron carrier activity"; "protein disulfide oxidoreductase activity"	cellular component	weakly similar to ( 175)AT5G18600| Symbols: | glutaredoxin family protein | chr5:6183468-6183776 REVERSE no original description	0.0402738	3.01803	5.29096	-0.726277	0.193934	6.49907	0.86733	0.227438	0.382431	AT5G18600	PF00462
11922488	Glyma07g38800	Glyma.07G258300	AT4G14220.1|Symbols:RHF1A|RING-H2 group F1A|chr4:8196012-8198240 FORWARD LENGTH=371	MAPK cascade; "jasmonic acid mediated signaling pathway"; "megagametogenesis"; "microgametogenesis"; "negative regulation of defense response"; "proteasomal protein catabolic process"; "protein targeting to membrane"; "protein ubiquitination"; "regulation of cell cycle"; "regulation of hydrogen peroxide metabolic process"; "regulation of plant-type hypersensitive response"; "regulation of protein…	protein binding; "ubiquitin-protein ligase activity"; "zinc ion binding"	membrane; "nucleus"	weakly similar to ( 199)AT4G14220| Symbols: | zinc finger (C3HC4-type RING finger) family protein | chr4:8196007-8198235 FORWARD no original description	0.0353705	2.81421	6.56557	-0.554252	0.0413794	7.73439	0.938478	0.24955	0.361216	AT4G14220	PF00097
11922756	Glyma07g39490	Glyma.07G265000	AT1G12030.1|Symbols:|Protein of unknown function (DUF506) _x0001_|chr1:4064751-4066319 REVERSE LENGTH=295	biological process	molecular function	NA	weakly similar to ( 183)AT1G12030| Symbols: | similar to unknown protein [Arabidopsis thaliana] (TAIR:AT1G62420.1); similar to Protein of unknown function DUF506, plant [Medicago truncatula] (GB:ABN05810.1); contains InterPro domain Protein of unknown function DUF506, plant (InterPro:IPR006502) | chr1:4064749-4066317 REVERSE no original description	0.0302191	2.72212	5.72973	-0.678125	0.133711	6.80435	0.766604	0.162414	0.229375	AT1G12030	PF04720
11922858	Glyma07g39950	Glyma.07G269400	AT4G17180.1|Symbols:|O-Glycosyl hydrolases family 17 protein|chr4:9646541-9648045 FORWARD LENGTH=475	carbohydrate metabolic process	catalytic activity; "cation binding"; "hydrolase activity, hydrolyzing O-glycosyl compounds"	plasma membrane	highly similar to ( 677)AT4G17180| Symbols: | glycosyl hydrolase family 17 protein | chr4:9646552-9648056 FORWARDweakly similar to ( 197)E13B_WHEAT no original description	0.0214578	3.45273	3.82153	-0.696835	0.135445	5.24826	1.0909	0.124228	0.119076	AT4G17180	PF00332,PF07983
11939111	Glyma08g01620	Glyma.08G013100	AT3G14260.1|Symbols:|Protein of unknown function (DUF567)|chr3:4747986-4748779 REVERSE LENGTH=230	biological process	molecular function	cellular component	very weakly similar to (98.6)AT3G14260| Symbols: | similar to unknown protein [Arabidopsis thaliana] (TAIR:AT1G53870.1); similar to unknown protein [Arabidopsis thaliana] (TAIR:AT1G53890.1); similar to unnamed protein product [Vitis vinifera] (GB:CAO62790.1); contains InterPro domain Protein of unknown function DUF567 (InterPro:IPR007612) | chr3:4747993-4748786 REVERSE no original description	0.0326273	3.27433	7.64586	-1.34373	0.216288	9.12127	0.367467	0.160502	0.210838	AT3G14260	PF04525
11939945	Glyma08g03780	Glyma.08G033800	AT4G26080.1|Symbols:ABI1, AtABI1|Protein phosphatase 2C family protein|chr4:13220231-13221828 REVERSE LENGTH=434	MAPK cascade; "abscisic acid mediated signaling pathway"; "autophagy"; "cell communication"; "cell death"; "defense response to fungus"; "endoplasmic reticulum unfolded protein response"; "ethylene mediated signaling pathway"; "hyperosmotic salinity response"; "jasmonic acid mediated signaling pathway"; "negative regulation of abscisic acid mediated signaling pathway"; "negative regulation of def…	calcium ion binding; "catalytic activity"; "protein binding"; "protein kinase binding"; "protein serine/threonine phosphatase activity"	nucleus; "protein serine/threonine phosphatase complex"	moderately similar to ( 286)AT4G26080| Symbols: ABI1 | ABI1 (ABA INSENSITIVE 1); calcium ion binding / protein serine/threonine phosphatase | chr4:13220240-13221837 REVERSE no original description	0.0186251	3.13932	5.74362	-0.954877	0.104235	7.02271	0.695575	0.071397	0.171162	AT4G26080	PF00481
11940056	Glyma08g04040	Glyma.08G036100	AT4G28840.1|Symbols:|unknown protein; FUNCTIONS IN: molecular_function unknown; INVOLVED IN: biological_process unknown; LOCATED IN: chloroplast; BEST Arabidopsis thaliana protein match is: unknown protein (TAIR:AT2G20080.1); Has 71 Blast hits to 69 proteins in 15 species: Archae - 0; Bacteria - 0; Metazoa - 2; Fungi - 0; Plants - 67; Viruses - 0; Other Eukaryotes - 2 (source: NCBI BLink).|chr4:1…	leaf development; "negative regulation of transcription, DNA-dependent"	protein binding	nucleus	very weakly similar to (84.3)AT4G28840| Symbols: | similar to unknown protein [Arabidopsis thaliana] (TAIR:AT2G20080.1); similar to unnamed protein product [Vitis vinifera] (GB:CAO65485.1) | chr4:14240873-14242519 FORWARD no original description	0.0288701	2.28245	6.82581	-1.25927	0.108638	7.70828	-0.0686857	0.127395	0.304918	AT4G28840
11940827	Glyma08g05800	Glyma.08G053400	AT1G73640.1|Symbols:AtRABA6a, RABA6a|RAB GTPase homolog A6A|chr1:27687033-27687987 FORWARD LENGTH=233	cell wall macromolecule metabolic process; "glucuronoxylan metabolic process"; "protein transport"; "small GTPase mediated signal transduction"; "xylan biosynthetic process"; "xylem development"	GTP binding	cytoplasm; "plasma membrane"	moderately similar to ( 282)AT1G73640| Symbols: AtRABA6a | AtRABA6a (Arabidopsis Rab GTPase homolog A6a); GTP binding | chr1:27690694-27691648 FORWARDmoderately similar to ( 228)RB11B_TOBAC no original description	0.0272898	2.55732	3.93001	-0.486266	0.0831996	4.92653	0.868366	0.156207	0.610456	AT1G73640	PF00071
11925683	Glyma08g06440	Glyma.08G059900	AT4G21440.1|Symbols:ATMYB102, ATM4, MYB102|MYB-like 102|chr4:11418425-11419652 REVERSE LENGTH=350	abscisic acid mediated signaling pathway; "hyperosmotic salinity response"; "proline transport"; "regulation of transcription, DNA-dependent"; "response to abscisic acid stimulus"; "response to auxin stimulus"; "response to ethylene stimulus"; "response to jasmonic acid stimulus"; "response to osmotic stress"; "response to salt stress"; "response to water deprivation"; "response to wounding"; "si…	DNA binding; "sequence-specific DNA binding transcription factor activity"	nucleus	moderately similar to ( 275)AT4G21440| Symbols: ATMYB102, ATM4 | ATM4/ATMYB102 (ARABIDOPSIS MYB-LIKE 102); DNA binding / transcription factor | chr4:11418436-11419663 REVERSEmoderately similar to ( 211)MYB38_MAIZE no original description	0.0361001	5.53751	7.39532	-0.965183	0.0349923	9.62863	1.50406	0.429447	0.296446	AT4G21440	PF00249
11941134	Glyma08g06720	Glyma.08G062700	AT5G48380.1|Symbols:BIR1|BAK1-interacting receptor-like kinase 1|chr5:19604584-19606532 REVERSE LENGTH=620	defense response to bacterium; "innate immune response"; "negative regulation of cell death"; "negative regulation of defense response"; "regulation of defense response"; "salicylic acid biosynthetic process"; "salicylic acid mediated signaling pathway"; "systemic acquired resistance"	kinase activity; "protein binding"; "protein kinase activity"; "receptor serine/threonine kinase binding"	plasma membrane; "plasmodesma"	moderately similar to ( 407)AT5G48380| Symbols: | leucine-rich repeat family protein / protein kinase family protein | chr5:19621810-19623758 REVERSEweakly similar to ( 198)PSKR_DAUCA no original description	0.0357421	2.0498	6.09128	-0.507492	0.15534	6.77658	0.527988	0.0867342	0.210657	AT5G48380	PF07714,PF00560,PF08263
11941424	Glyma08g07460	Glyma.08G070000	AT2G36690.1|Symbols:|2-oxoglutarate (2OG) and Fe(II)-dependent oxygenase superfamily protein|chr2:15379930-15381987 FORWARD LENGTH=366	biosynthetic process; "oxidation-reduction process"	oxidoreductase activity; "oxidoreductase activity, acting on paired donors, with incorporation or reduction of molecular oxygen, 2-oxoglutarate as one donor, and incorporation of one atom each of oxygen into both donors"	cytoplasm	moderately similar to ( 218)AT2G36690| Symbols: | oxidoreductase, 2OG-Fe(II) oxygenase family protein | chr2:15387009-15389066 FORWARDweakly similar to ( 155)FLS_PETHY no original description	0.044627	5.67152	5.31748	-2.23622	0.191491	7.42524	0.267513	0.474842	0.206381	AT2G36690	PF03171
11941849	Glyma08g08660	Glyma.08G081700	AT5G61820.1|Symbols:|FUNCTIONS IN: molecular_function unknown; INVOLVED IN: biological_process unknown; LOCATED IN: vacuole; EXPRESSED IN: 24 plant structures; EXPRESSED DURING: 15 growth stages; CONTAINS InterPro DOMAIN/s: Stress up-regulated Nod 19 (InterPro:IPR011692); Has 30201 Blast hits to 17322 proteins in 780 species: Archae - 12; Bacteria - 1396; Metazoa - 17338; Fungi - 3422; Plants - 5…	abscisic acid mediated signaling pathway; "biological process"; "para-aminobenzoic acid metabolic process"; "response to symbiotic fungus"	molecular function	chloroplast; "vacuole"	moderately similar to ( 469)AT5G61820| Symbols: | similar to MtN19-like protein [Pisum sativum] (GB:AAU14999.2); contains InterPro domain Stress up-regulated Nod 19 (InterPro:IPR011692) | chr5:24851731-24853449 REVERSE no original description	0.0351663	2.77172	6.7944	-0.310877	0.153365	7.94624	1.15991	0.19514	0.161474	AT5G61820	PF07712
11926454	Glyma08g08720	Glyma.08G082400	AT4G18170.1|Symbols:WRKY28, ATWRKY28|WRKY DNA-binding protein 28|chr4:10061508-10062691 FORWARD LENGTH=318	amino acid transport; "regulation of transcription, DNA-dependent"; "response to cyclopentenone"; "toxin catabolic process"	sequence-specific DNA binding; "sequence-specific DNA binding transcription factor activity"	nucleus	weakly similar to ( 157)AT4G18170| Symbols: ATWRKY28, WRKY28 | WRKY28 (WRKY DNA-binding protein 28); transcription factor | chr4:10061519-10062702 FORWARD no original description	0.0484328	3.53114	7.91785	-0.910464	0.344981	9.51391	0.90967	0.195991	0.153923	AT4G18170	PF03106
11926913	Glyma08g09720	Glyma.08G091900	AT2G30070.1|Symbols:ATKT1, ATKT1P, ATKUP1, KUP1, KT1|potassium transporter 1|chr2:12835097-12838466 FORWARD LENGTH=712	potassium ion transmembrane transport; "potassium ion transport"	potassium ion transmembrane transporter activity	membrane; "plasma membrane"	moderately similar to ( 468)AT2G30070| Symbols: ATKT1P, ATKUP1, KUP1, ATKT1 | ATKT1 (Arabidopsis thaliana K+ uptake 1); potassium ion transmembrane transporter | chr2:12842174-12845543 FORWARDhighly similar to ( 882)HAK17_ORYSA no original description	0.039009	2.3789	7.50241	-0.887702	0.198307	8.49805	0.362592	0.115139	0.0545505	AT2G30070	PF02705
11927127	Glyma08g10340	Glyma.08G097800	AT5G46180.1|Symbols:DELTA-OAT|ornithine-delta-aminotransferase|chr5:18718766-18721271 REVERSE LENGTH=475	arginine catabolic process to glutamate; "defense response to bacterium, incompatible interaction"; "fatty acid beta-oxidation"; "hyperosmotic salinity response"; "organ senescence"; "ornithine catabolic process"; "peroxisome organization"; "plant-type hypersensitive response"; "proline biosynthetic process"; "response to salt stress"	ornithine-oxo-acid transaminase activity; "zinc ion binding"	cytoplasm; "mitochondrion"	highly similar to ( 706)AT5G46180| Symbols: delta-OAT | delta-OAT (ornithine- delta-aminotransferase); ornithine-oxo-acid transaminase | chr5:18735993-18738498 REVERSEweakly similar to ( 131)GSA_ORYSA no original description	0.0283969	2.55913	4.31215	-1.3354	0.183581	5.29457	0.0202505	0.0175138	0.44226	AT5G46180	PF00202
11927917	Glyma08g12520	Glyma.08G118800	AT2G29420.1|Symbols:ATGSTU7, GST25, GSTU7|glutathione S-transferase tau 7|chr2:12618111-12618871 REVERSE LENGTH=227	response to cyclopentenone; "response to salicylic acid stimulus"; "toxin catabolic process"	glutathione transferase activity	cytoplasm; "cytosol"	weakly similar to ( 192)AT2G29420| Symbols: GST25, ATGSTU7 | ATGSTU7 (GLUTATHIONE S-TRANSFERASE 25); glutathione transferase | chr2:12625188-12625948 REVERSEweakly similar to ( 196)GSTX6_SOYBN no original description	0.0494584	2.01824	6.0243	-0.491241	0.208539	6.69433	0.521857	0.0824195	0.111872	AT2G29420	PF00043,PF02798
11943987	Glyma08g14420	Glyma.08G135700	AT4G39880.1|Symbols:|Ribosomal protein L23/L15e family protein|chr4:18504601-18505137 FORWARD LENGTH=178	DNA-dependent transcription, elongation; "pyrimidine ribonucleotide biosynthetic process"; "ribosome biogenesis"; "translation"	nucleotide binding; "structural constituent of ribosome"	intracellular; "ribosome"	weakly similar to ( 110)AT4G39880| Symbols: | ribosomal protein L23 family protein | chr4:18504595-18505131 FORWARD no original description	0.0460024	2.56093	3.80654	-0.594983	0.187718	4.79916	0.761686	0.210618	0.559986	AT4G39880	PF00276
11928853	Glyma08g14900	Glyma.08G140600	AT4G36220.1|Symbols:FAH1, CYP84A1|ferulic acid 5-hydroxylase 1|chr4:17137584-17139619 REVERSE LENGTH=520	lignin biosynthetic process; "oxidation-reduction process"; "phenylpropanoid biosynthetic process"; "response to UV-B"	electron carrier activity; "ferulate 5-hydroxylase activity"; "heme binding"; "iron ion binding"; "monooxygenase activity"; "oxidoreductase activity, acting on paired donors, with incorporation or reduction of molecular oxygen"	endoplasmic reticulum	moderately similar to ( 380)AT4G36220| Symbols: CYP84A1, FAH1 | FAH1 (FERULATE-5-HYDROXYLASE 1); ferulate 5-hydroxylase | chr4:17137587-17139622 REVERSEmoderately similar to ( 374)C71DA_SOYBN no original description	0.0216487	3.79617	6.20246	-1.59844	0.175838	7.78567	0.326103	0.0978356	0.329895	AT4G36220	PF00067
11931529	Glyma08g21450	Glyma.08G200600	AT2G19860.1|Symbols:ATHXK2, HXK2|hexokinase 2|chr2:8570818-8573762 FORWARD LENGTH=502	carbohydrate metabolic process; "glycolysis"; "hexokinase-dependent signaling"; "programmed cell death"; "sugar mediated signaling pathway"	ATP binding; "fructokinase activity"; "glucokinase activity"; "hexokinase activity"; "phosphotransferase activity, alcohol group as acceptor"	chloroplast; "integral to mitochondrial outer membrane"; "mitochondrion"; "plastid"	highly similar to ( 650)AT4G29130| Symbols: GIN2, HXK1, ATHXK1 | ATHXK1 (GLUCOSE INSENSITIVE 2); ATP binding / hexokinase | chr4:14352344-14354871 REVERSEhighly similar to ( 698)HXK1_TOBAC no original description	0.0214151	13.0331	4.15958	-2.6089	0.359131	7.46024	1.0952	0.122109	0.0920195	AT2G19860	PF03727,PF00349
11931679	Glyma08g21790	Glyma.08G203800	AT3G16190.1|Symbols:|Isochorismatase family protein|chr3:5489883-5491195 REVERSE LENGTH=196	metabolic process	catalytic activity	cytoplasm	moderately similar to ( 251)AT3G16190| Symbols: | isochorismatase hydrolase family protein | chr3:5489889-5491201 REVERSE no original description	0.0402056	2.25232	5.44504	-0.479663	0.0963405	6.25154	0.691752	0.197168	0.142912	AT3G16190	PF00857
11931694	Glyma08g21810	Glyma.08G204000	AT1G52190.1|Symbols:|Major facilitator superfamily protein|chr1:19434671-19438673 FORWARD LENGTH=607	oligopeptide transport	transporter activity	membrane; "plasma membrane"	highly similar to ( 659)AT1G52190| Symbols: | proton-dependent oligopeptide transport (POT) family protein | chr1:19438340-19442342 FORWARD no original description	0.0186251	2.57026	2.39681	-1.16699	0.0533416	3.55478	0.194919	0.103909	0.0987374	AT1G52190	PF00854
11932361	Glyma08g23400	Glyma.08G218800	AT1G15980.1|Symbols:NDF1, NDH48|NDH-dependent cyclic electron flow 1|chr1:5489314-5491199 FORWARD LENGTH=461	carotenoid biosynthetic process; "pentose-phosphate shunt"; "photosynthesis"; "photosynthetic electron transport in photosystem I"; "photosystem II assembly"	NA	NAD(P)H dehydrogenase complex (plastoquinone); "chloroplast"; "chloroplast thylakoid"; "chloroplast thylakoid membrane"	highly similar to ( 622)AT1G15980| Symbols: | similar to unnamed protein product [Vitis vinifera] (GB:CAO49411.1); contains domain G3DSA:3.40.50.2000 (G3DSA:3.40.50.2000); contains domain SSF53756 (SSF53756) | chr1:5489308-5491193 FORWARD no original description	0.0261938	11.9151	3.62652	-2.81741	0.425067	6.82143	0.757311	0.124339	0.35424	AT1G15980
11932416	Glyma08g23510	Glyma.08G219900	AT1G16000.1|Symbols:|unknown protein; BEST Arabidopsis thaliana protein match is: unknown protein (TAIR:AT1G80890.1); Has 41 Blast hits to 40 proteins in 10 species: Archae - 0; Bacteria - 0; Metazoa - 0; Fungi - 0; Plants - 41; Viruses - 0; Other Eukaryotes - 0 (source: NCBI BLink).|chr1:5494576-5495149 FORWARD LENGTH=86	biological process	molecular function	cellular component	very weakly similar to (93.6)AT1G16000| Symbols: | similar to unknown protein [Arabidopsis thaliana] (TAIR:AT1G80890.1); similar to Os12g0556400 [Oryza sativa (japonica cultivar-group)] (GB:NP_001067003.1); similar to hypothetical protein OsI_037443 [Oryza sativa (indica cultivar-group)] (GB:EAY83484.1); similar to hypothetical protein LOC_Os12g36930 [Oryza sativa (japonica cultivar-group)] (GB:A…	0.0259616	2.49204	4.81504	-0.868555	0.117301	5.75213	0.448771	0.110831	0.521065	AT1G16000
11932704	Glyma08g24020	Glyma.08G224700	AT3G20270.3|Symbols:|lipid-binding serum glycoprotein family protein|chr3:7067779-7070866 FORWARD LENGTH=722	biological process	lipid binding	extracellular region; "nucleus"	moderately similar to ( 241)AT3G20270| Symbols: | lipid-binding serum glycoprotein family protein | chr3:7068885-7070872 FORWARD no original description	0.0470997	3.59293	4.50173	-1.31647	0.121043	5.95738	0.52869	0.373134	0.179124	AT3G20270
11948924	Glyma08g28430	Glyma.08G255800	AT3G02470.4|Symbols:|S-adenosylmethionine decarboxylase|chr3:510223-511323 FORWARD LENGTH=366	cellular membrane fusion; "cellular modified amino acid biosynthetic process"; "coumarin biosynthetic process"; "endosomal transport"; "gene silencing"; "phenylpropanoid metabolic process"; "polyamine biosynthetic process"; "polyamine catabolic process"; "protein targeting to vacuole"; "response to wounding"; "spermidine biosynthetic process"; "spermine biosynthetic process"; "vesicle-mediated tr…	adenosylmethionine decarboxylase activity; "protein binding"	NA	moderately similar to ( 439)AT3G02470| Symbols: SAMDC | SAMDC (S-ADENOSYLMETHIONINE DECARBOXYLASE) | chr3:510230-511330 FORWARDmoderately similar to ( 499)DCAM_IPONI no original description	0.0357945	2.18714	8.20229	-0.695482	0.14141	9.11936	0.433562	0.134891	0.25814	AT3G02470	PF01536
11950891	Glyma08g41570	Glyma.08G303800	AT2G43020.1|Symbols:ATPAO2, PAO2|polyamine oxidase 2|chr2:17891945-17894440 FORWARD LENGTH=490	oxidation-reduction process; "polyamine catabolic process"; "response to abscisic acid stimulus"; "response to cold"; "response to water deprivation"	polyamine oxidase activity; "primary amine oxidase activity"	NA	highly similar to ( 594)AT2G43020| Symbols: ATPAO2 | ATPAO2 (POLYAMINE OXIDASE 2); amine oxidase | chr2:17899022-17901517 FORWARDvery weakly similar to (86.7)PAO_MAIZE no original description	0.0212403	2.93318	8.42115	-1.0035	0.061496	9.77875	0.548964	0.146054	0.163982	AT2G43020	PF01593
11952233	Glyma08g45590	Glyma.08G342100	AT1G73260.1|Symbols:ATKTI1, KTI1|kunitz trypsin inhibitor 1|chr1:27547410-27548057 REVERSE LENGTH=215	defense response to bacterium; "nitrate transport"; "programmed cell death"; "response to hydrogen peroxide"; "response to nitrate"; "response to salicylic acid stimulus"; "response to salt stress"	endopeptidase inhibitor activity	extracellular region; "mitochondrion"	weakly similar to ( 181)ITRA_SOYBN no original description	0.0288701	5.10765	6.61177	-2.18388	0.273336	8.64975	0.168783	0.187826	0.160717	AT1G73260	PF00197
11952525	Glyma08g46650	Glyma.08G352100	AT1G11330.1|Symbols:|S-locus lectin protein kinase family protein|chr1:3810372-3813416 FORWARD LENGTH=840	protein phosphorylation; "recognition of pollen"	ATP binding; "carbohydrate binding"; "kinase activity"; "protein kinase activity"; "protein serine/threonine kinase activity"; "protein tyrosine kinase activity"; "transferase activity, transferring phosphorus-containing groups"	plasma membrane	highly similar to ( 503)AT1G11300| Symbols: | carbohydrate binding / kinase | chr1:3794389-3800719 FORWARDmoderately similar to ( 238)SLSG3_BRAOL no original description	0.0357421	2.08079	6.42558	-0.272321	0.147288	7.14337	0.784809	0.108076	0.205996	AT1G11300	PF00954,PF00069,PF08276,PF01453
11953485	Glyma09g00780	Glyma.09G005300	AT4G04480.1|Symbols:|unknown protein; LOCATED IN: chloroplast; EXPRESSED IN: flower, pollen tube; EXPRESSED DURING: petal differentiation and expansion stage; BEST Arabidopsis thaliana protein match is: F-box family protein with a domain of unknown function (DUF295) (TAIR:AT4G22030.1); Has 78 Blast hits to 78 proteins in 10 species: Archae - 0; Bacteria - 0; Metazoa - 0; Fungi - 0; Plants - 78; V…	NA	NA	chloroplast	moderately similar to ( 300)AT4G22030| Symbols: | F-box family protein | chr4:11672408-11675587 FORWARD no original description	0.047435	2.43331	5.38532	-0.487536	0.257022	6.28928	0.795387	0.100015	0.129243	AT4G22030
11954130	Glyma09g02310	Glyma.09G019800	AT1G04760.1|Symbols:ATVAMP726, VAMP726|vesicle-associated membrane protein 726|chr1:1334760-1336070 FORWARD LENGTH=220	petal formation; "sepal formation"; "transport"; "vesicle-mediated transport"	molecular function	chloroplast; "endosome"; "integral to membrane"; "membrane"; "plasma membrane"	moderately similar to ( 344)AT2G32670| Symbols: VAMP725, ATVAMP725 | ATVAMP725 (Arabidopsis thaliana vesicle-associated membrane protein 725) | chr2:13865018-13866423 FORWARD no original description	0.0339353	2.16493	7.04888	-1.10573	0.169722	7.85853	0.00859578	0.0657073	0.0540703	AT1G04760	PF00957
11966007	Glyma09g04250	Glyma.09G037800	AT4G16160.2|Symbols:ATOEP16-2, ATOEP16-S|Mitochondrial import inner membrane translocase subunit Tim17/Tim22/Tim23 family protein|chr4:9157545-9158738 FORWARD LENGTH=178	protein transport	P-P-bond-hydrolysis-driven protein transmembrane transporter activity; "amino acid transmembrane transporter activity"	integral to chloroplast outer membrane; "mitochondrial inner membrane presequence translocase complex"; "plastid outer membrane"	weakly similar to ( 190)AT4G16160| Symbols: ATOEP16-2, ATOEP16-S | ATOEP16-2/ATOEP16-S; P-P-bond-hydrolysis-driven protein transmembrane transporter | chr4:9157560-9158753 FORWARD no original description	0.0417338	5.20774	2.62199	-1.14232	0.193652	4.79635	1.23834	0.419765	0.509689	AT4G16160	PF02466
11967103	Glyma09g07240	Glyma.16G163200	AT1G22770.1|Symbols:GI, FB|gigantea protein (GI)|chr1:8062398-8067447 FORWARD LENGTH=1173	circadian rhythm; "flower development"; "long-day photoperiodism, flowering"; "positive regulation of long-day photoperiodism, flowering"; "regulation of circadian rhythm"; "regulation of transcription, DNA-dependent"; "response to blue light"; "response to cold"; "response to far red light"; "response to hydrogen peroxide"; "response to karrikin"; "response to red or far red light"; "starch meta…	protein binding	nucleoplasm; "nucleus"	nearly identical (1378)AT1G22770| Symbols: FB, GI | GI (GIGANTEA); binding | chr1:8062387-8067436 FORWARDnearly identical (1307)GIGAN_ORYSA no original description	0.0166114	5.33215	7.1242	-2.40963	0.162248	9.27459	0.00508499	0.0269933	0.321469	AT1G22770
11956948	Glyma09g12040	Glyma.09G091800	AT2G12462.1|Symbols:|BEST Arabidopsis thaliana protein match is: Sterile alpha motif (SAM) domain-containing protein (TAIR:AT1G15760.1); Has 35333 Blast hits to 34131 proteins in 2444 species: Archae - 798; Bacteria - 22429; Metazoa - 974; Fungi - 991; Plants - 531; Viruses - 0; Other Eukaryotes - 9610 (source: NCBI BLink).|chr2:5050583-5051585 REVERSE LENGTH=249	biological process	molecular function	cellular component	weakly similar to ( 107)AT1G80520| Symbols: | similar to unknown protein [Arabidopsis thaliana] (TAIR:AT1G15760.1); similar to unnamed protein product [Vitis vinifera] (GB:CAO45007.1); contains InterPro domain Sterile alpha motif homology (InterPro:IPR010993) | chr1:30281373-30281951 FORWARD no original description	0.0339353	3.71638	5.91851	-0.796461	0.301585	7.45258	1.09744	0.0679949	0.293621	AT2G12462
11968470	Glyma09g12380	Glyma.09G093800	AT1G19250.1|Symbols:FMO1|flavin-dependent monooxygenase 1|chr1:6650656-6653053 REVERSE LENGTH=530	cellular response to hypoxia; "defense response signaling pathway, resistance gene-dependent"; "defense response signaling pathway, resistance gene-independent"; "defense response to bacterium"; "defense response to fungus"; "oxidation-reduction process"; "plant-type hypersensitive response"; "response to other organism"; "systemic acquired resistance"	N,N-dimethylaniline monooxygenase activity; "NADP binding"; "flavin adenine dinucleotide binding"; "monooxygenase activity"; "oxidoreductase activity"	chloroplast; "intrinsic to endoplasmic reticulum membrane"	moderately similar to ( 316)AT1G19250| Symbols: FMO1 | FMO1 (FLAVIN-DEPENDENT MONOOXYGENASE 1); monooxygenase | chr1:6650647-6653044 REVERSE no original description	0.0288701	3.94951	5.13201	-2.17195	0.194516	6.72656	-0.19027	0.197916	0.072266	AT1G19250	PF00743
11968491	Glyma09g12400	Glyma.09G094000	AT1G19250.1|Symbols:FMO1|flavin-dependent monooxygenase 1|chr1:6650656-6653053 REVERSE LENGTH=530	cellular response to hypoxia; "defense response signaling pathway, resistance gene-dependent"; "defense response signaling pathway, resistance gene-independent"; "defense response to bacterium"; "defense response to fungus"; "oxidation-reduction process"; "plant-type hypersensitive response"; "response to other organism"; "systemic acquired resistance"	N,N-dimethylaniline monooxygenase activity; "NADP binding"; "flavin adenine dinucleotide binding"; "monooxygenase activity"; "oxidoreductase activity"	chloroplast; "intrinsic to endoplasmic reticulum membrane"	moderately similar to ( 411)AT1G19250| Symbols: FMO1 | FMO1 (FLAVIN-DEPENDENT MONOOXYGENASE 1); monooxygenase | chr1:6650647-6653044 REVERSE no original description	0.0300682	2.03247	5.65163	-0.917747	0.104821	6.31959	0.10549	0.104668	0.292191	AT1G19250	PF00743
11957676	Glyma09g16780	Glyma.09G109600	AT5G06700.1|Symbols:TBR|Plant protein of unknown function (DUF828)|chr5:2063638-2065810 FORWARD LENGTH=608	cellulose biosynthetic process; "pectin biosynthetic process"; "plant-type cell wall modification"; "secondary cell wall biogenesis"	molecular function	Golgi apparatus; "endosome"; "nucleus"; "trans-Golgi network"	highly similar to ( 602)AT5G06700| Symbols: | similar to unknown protein [Arabidopsis thaliana] (TAIR:AT3G12060.1); similar to unnamed protein product [Vitis vinifera] (GB:CAO23412.1); contains InterPro domain Protein of unknown function DUF231, plant (InterPro:IPR004253) | chr5:2063639-2065811 FORWARD no original description	0.0310269	2.87189	5.71371	-1.41193	0.17863	6.86876	0.110068	0.140999	0.293478	AT5G06700	PF03005
11971514	Glyma09g29840	Glyma.09G168300	AT3G23920.1|Symbols:BAM1, BMY7, TR-BAMY|beta-amylase 1|chr3:8641722-8644199 FORWARD LENGTH=575	carbohydrate metabolic process; "polysaccharide catabolic process"; "response to water deprivation"; "starch catabolic process"	beta-amylase activity; "catalytic activity"; "cation binding"	chloroplast; "cytosol"; "nucleus"	highly similar to ( 837)AT3G23920| Symbols: BMY7, TR-BAMY, BAM1 | BAM1/BMY7/TR-BAMY (BETA-AMYLASE 1); beta-amylase | chr3:8641729-8644206 FORWARDmoderately similar to ( 433)AMYB_MEDSA no original description	0.0186251	6.3948	8.51129	-1.77813	0.105546	11.0394	0.898766	0.184171	0.3751	AT3G23920	PF01373
11960723	Glyma09g31810	Glyma.09G186200	AT3G48310.1|Symbols:CYP71A22|cytochrome P450, family 71, subfamily A, polypeptide 22|chr3:17888192-17889749 FORWARD LENGTH=490	oxidation-reduction process	electron carrier activity; "heme binding"; "iron ion binding"; "oxidoreductase activity, acting on paired donors, with incorporation or reduction of molecular oxygen"; "oxygen binding"	cellular component	moderately similar to ( 397)AT3G48310| Symbols: CYP71A22 | CYP71A22 (cytochrome P450, family 71, subfamily A, polypeptide 22); oxygen binding | chr3:17899177-17900734 FORWARDmoderately similar to ( 395)C71A4_SOLME no original description	0.0310269	3.38545	6.31687	-0.0992562	0.0910497	7.73948	1.66009	0.245678	0.240624	AT3G48310	PF00067
11972193	Glyma09g31840	Glyma.09G186400	AT3G48310.1|Symbols:CYP71A22|cytochrome P450, family 71, subfamily A, polypeptide 22|chr3:17888192-17889749 FORWARD LENGTH=490	oxidation-reduction process	electron carrier activity; "heme binding"; "iron ion binding"; "oxidoreductase activity, acting on paired donors, with incorporation or reduction of molecular oxygen"; "oxygen binding"	cellular component	moderately similar to ( 335)AT3G48310| Symbols: CYP71A22 | CYP71A22 (cytochrome P450, family 71, subfamily A, polypeptide 22); oxygen binding | chr3:17899177-17900734 FORWARDmoderately similar to ( 340)C71DA_SOYBN no original description	0.0299986	2.25518	5.99671	-1.08633	0.0999847	6.81865	0.086908	0.136914	0.152602	AT3G48310	PF00067
11960876	Glyma09g32300	Glyma.09G190600	AT3G24520.1|Symbols:AT-HSFC1, HSFC1|heat shock transcription factor C1|chr3:8941455-8942531 FORWARD LENGTH=330	regulation of transcription, DNA-dependent; "toxin catabolic process"	DNA binding; "sequence-specific DNA binding"; "sequence-specific DNA binding transcription factor activity"	nucleus	moderately similar to ( 224)AT3G24520| Symbols: HSFC1, AT-HSFC1 | AT-HSFC1 (Arabidopsis thaliana heat shock transcription factor C1); DNA binding / transcription factor | chr3:8941462-8942538 FORWARD no original description	0.0306136	4.2474	6.23046	-0.654922	0.079304	7.97868	1.43166	0.295985	0.543054	AT3G24520	PF00447
11961180	Glyma09g33060	Glyma.09G198200	AT4G35560.1|Symbols:|Transducin/WD40 repeat-like superfamily protein|chr4:16881562-16886878 FORWARD LENGTH=1049	pollen sperm cell differentiation	molecular function	CUL4-RING ubiquitin ligase complex; "nucleus"	highly similar to ( 920)AT4G35560| Symbols: | similar to transducin family protein / WD-40 repeat family protein [Arabidopsis thaliana] (TAIR:AT5G05570.1); similar to unnamed protein product [Vitis vinifera] (GB:CAO14482.1); contains InterPro domain WD40 repeat-like (InterPro:IPR011046); contains InterPro domain WD40/YVTN repeat-like (InterPro:IPR015943); contains InterPro domain WD40 repeat (Int…	0.026494	3.40246	5.13966	-0.720887	0.193839	6.51914	1.04569	0.108482	0.0906568	AT4G35560	PF00400
11973112	Glyma09g34370	Glyma.09G210500	AT1G33810.1|Symbols:|unknown protein; FUNCTIONS IN: molecular_function unknown; INVOLVED IN: biological_process unknown; LOCATED IN: chloroplast thylakoid membrane, chloroplast, chloroplast envelope; EXPRESSED IN: 22 plant structures; EXPRESSED DURING: 13 growth stages; Has 39 Blast hits to 39 proteins in 18 species: Archae - 0; Bacteria - 0; Metazoa - 0; Fungi - 0; Plants - 39; Viruses - 0; Othe…	biological process; "protein targeting to chloroplast"	molecular function	chloroplast; "chloroplast envelope"; "chloroplast thylakoid membrane"; "nucleus"; "plastid"	very weakly similar to (80.1)AT1G33810| Symbols: | similar to unknown [Populus trichocarpa] (GB:ABK94119.1) | chr1:12265064-12266635 FORWARD no original description	0.0261938	4.62523	4.24991	-1.58549	0.131224	6.0742	0.624034	0.239193	0.0975854	AT1G33810
11962493	Glyma09g36580	Glyma.09G231500	AT1G62660.1|Symbols:|Glycosyl hydrolases family 32 protein|chr1:23199949-23203515 FORWARD LENGTH=648	Golgi organization; "brassinosteroid biosynthetic process"; "calcium ion transport"; "carbohydrate metabolic process"; "cellular modified amino acid biosynthetic process"; "cellular response to gibberellin stimulus"; "cellular response to iron ion starvation"; "coumarin biosynthetic process"; "iron ion transport"; "nitrate transport"; "phenylpropanoid metabolic process"; "polyamine catabolic proc…	beta-fructofuranosidase activity; "hydrolase activity, hydrolyzing O-glycosyl compounds"; "sucrose alpha-glucosidase activity"	plant-type vacuole; "vacuole"	highly similar to ( 725)AT1G62660| Symbols: | beta-fructosidase (BFRUCT3) / beta-fructofuranosidase / invertase, vacuolar | chr1:23203614-23207180 FORWARDhighly similar to ( 780)INVB_DAUCA no original description	0.0422428	3.64356	4.50132	-1.55031	0.0209906	5.9846	0.31504	0.364776	0.15992	AT1G12240	PF08244,PF00251,PF11837
11975509	Glyma09g41150	Glyma.09G275000	AT3G08740.1|Symbols:|elongation factor P (EF-P) family protein|chr3:2654788-2656154 REVERSE LENGTH=236	embryo development ending in seed dormancy; "iron-sulfur cluster assembly"; "peptide biosynthetic process"; "protein targeting to chloroplast"; "translational elongation"	translation elongation factor activity	chloroplast; "chloroplast stroma"	moderately similar to ( 304)AT3G08740| Symbols: | elongation factor P (EF-P) family protein | chr3:2654794-2656160 REVERSE no original description	0.0421123	6.8761	3.23952	-2.12405	0.485568	5.72988	0.657543	0.244198	0.0975707	AT3G08740	PF09285,PF08207,PF01132
11989082	Glyma10g01180	Glyma.10G009000	AT3G05610.1|Symbols:|Plant invertase/pectin methylesterase inhibitor superfamily|chr3:1625876-1627976 REVERSE LENGTH=669	cell wall modification; "plant-type cell wall modification"	enzyme inhibitor activity; "pectinesterase activity"	cell wall; "plant-type cell wall"	moderately similar to ( 411)AT3G05610| Symbols: | pectinesterase family protein | chr3:1625882-1627982 REVERSEmoderately similar to ( 378)PME3_CITSI no original description	0.0253965	10.1673	4.3352	-2.67778	0.396922	7.2696	0.668081	0.050997	0.0476446	AT3G05610	PF04043,PF01095
11989169	Glyma10g01680	Glyma.10G013600	AT1G02610.1|Symbols:|RING/FYVE/PHD zinc finger superfamily protein|chr1:553181-555854 REVERSE LENGTH=221	NA	zinc ion binding	cytoplasm	weakly similar to ( 138)AT4G02075| Symbols: PIT1 | PIT1 (PITCHOUN 1); protein binding / zinc ion binding | chr4:913555-916414 REVERSE no original description	0.0357421	2.02447	6.38179	-0.82693	0.115464	7.05774	0.190616	0.132529	0.241268	AT1G02610	PF00097,PF12428
11976977	Glyma10g02950	Glyma.10G024400	AT2G48120.1|Symbols:PAC|pale cress protein (PAC)|chr2:19679870-19681351 FORWARD LENGTH=313	carotenoid biosynthetic process; "cellular response to light stimulus"; "chloroplast mRNA processing"; "chloroplast organization"; "leaf morphogenesis"	molecular function	amyloplast; "chloroplast"; "chromoplast"; "etioplast"; "proplastid"	moderately similar to ( 287)AT2G48120| Symbols: PAC | PAC (PALE CRESS) | chr2:19686940-19688421 FORWARD no original description	0.0149951	5.56019	6.07832	-1.59751	0.0973389	8.20117	0.877624	0.0891544	0.191713	AT2G48120
11977577	Glyma10g04440	Glyma.10G038700	AT4G28550.1|Symbols:|Ypt/Rab-GAP domain of gyp1p superfamily protein|chr4:14111204-14113468 FORWARD LENGTH=424	regulation of Rab GTPase activity	RAB GTPase activator activity	cytoplasm; "intracellular"	moderately similar to ( 458)AT2G20440| Symbols: | RabGAP/TBC domain-containing protein | chr2:8818115-8820332 REVERSE no original description	0.0384083	2.15898	5.01778	-0.667161	0.163735	5.75944	0.443188	0.117435	0.202103	AT4G28550	PF00566
11990226	Glyma10g04640	Glyma.10G040700	AT2G20370.1|Symbols:KAM1, MUR3|Exostosin family protein|chr2:8792355-8794214 FORWARD LENGTH=619	endomembrane system organization; "fucose biosynthetic process"; "salicylic acid mediated signaling pathway"; "unidimensional cell growth"; "xyloglucan biosynthetic process"	catalytic activity; "transferase activity, transferring glycosyl groups"	Golgi apparatus; "endosome"; "integral to Golgi membrane"; "membrane"; "trans-Golgi network"	highly similar to ( 867)AT2G20370| Symbols: KAM1, MUR3 | KAM1/MUR3 (MURUS 3); catalytic/ transferase, transferring glycosyl groups | chr2:8799436-8801295 FORWARDhighly similar to ( 837)KATAM_ORYSA no original description	0.0414594	3.3158	7.45121	-0.861636	0.226536	8.93117	0.867723	0.243408	0.109787	AT2G20370	PF03016
11977917	Glyma10g05090	Glyma.10G044300	AT2G37500.1|Symbols:|arginine biosynthesis protein ArgJ family|chr2:15739904-15742689 REVERSE LENGTH=468	arginine biosynthetic process; "pyrimidine ribonucleotide biosynthetic process"	acetyl-CoA:L-glutamate N-acetyltransferase activity; "glutamate N-acetyltransferase activity"	chloroplast; "chloroplast stroma"; "mitochondrion"	highly similar to ( 560)AT2G37500| Symbols: | arginine biosynthesis protein ArgJ family | chr2:15746982-15749508 REVERSE no original description	0.0186251	5.3125	3.99008	-0.771287	0.172622	6.01341	1.63811	0.141863	0.45696	AT2G37500	PF01960
11980111	Glyma10g13820	Glyma.10G112800	AT1G63310.1|Symbols:|unknown protein; BEST Arabidopsis thaliana protein match is: unknown protein (TAIR:AT2G20362.1); Has 78 Blast hits to 77 proteins in 11 species: Archae - 0; Bacteria - 0; Metazoa - 0; Fungi - 0; Plants - 78; Viruses - 0; Other Eukaryotes - 0 (source: NCBI BLink).|chr1:23486580-23487044 REVERSE LENGTH=154	biological process	molecular function	nucleus	very weakly similar to (80.5)AT1G63310| Symbols: | similar to oxidoreductase, acting on NADH or NADPH [Arabidopsis thaliana] (TAIR:AT1G75260.1); similar to unnamed protein product [Vitis vinifera] (GB:CAO62854.1) | chr1:23490245-23490709 REVERSE no original description	0.0225673	2.55009	6.32332	-1.12067	0.00599572	7.32997	0.229877	0.146833	0.275815	AT1G63310
11994685	Glyma10g28610	Glyma.10G145300	AT2G47180.1|Symbols:AtGolS1, GolS1|galactinol synthase 1|chr2:19369049-19370372 REVERSE LENGTH=344	carbohydrate biosynthetic process; "galactose metabolic process"; "response to abscisic acid stimulus"; "response to cold"; "response to heat"; "response to high light intensity"; "response to hydrogen peroxide"; "response to oxidative stress"; "response to salt stress"; "response to water deprivation"	inositol 3-alpha-galactosyltransferase activity; "transferase activity, transferring hexosyl groups"	cellular component	moderately similar to ( 427)AT1G56600| Symbols: ATGOLS2 | ATGOLS2 (ARABIDOPSIS THALIANA GALACTINOL SYNTHASE 2); transferase, transferring glycosyl groups / transferase, transferring hexosyl groups | chr1:21211285-21212956 FORWARD no original description	0.0310269	5.03867	7.65634	-1.44938	0.289009	9.77657	0.883665	0.193844	0.210869	AT2G47180	PF01501
11982543	Glyma10g28990	Glyma.10G148700	AT5G26920.1|Symbols:CBP60G|Cam-binding protein 60-like G|chr5:9475860-9478448 FORWARD LENGTH=563	MAPK cascade; "cellular membrane fusion"; "cellular response to hypoxia"; "defense response, incompatible interaction"; "defense response to bacterium"; "defense response to bacterium, incompatible interaction"; "defense response to fungus"; "detection of biotic stimulus"; "innate immune response"; "jasmonic acid mediated signaling pathway"; "negative regulation of defense response"; "negative re…	calmodulin binding; "sequence-specific DNA binding"; "sequence-specific DNA binding transcription factor activity"	nucleus	moderately similar to ( 248)AT4G25800| Symbols: | calmodulin-binding protein | chr4:13125233-13127774 FORWARD no original description	0.0153007	5.22697	6.47798	-1.36118	0.131613	8.54078	1.0248	0.07003	0.0823575	AT4G25800	PF07887
11982567	Glyma10g29010	Glyma.10G148900	AT5G26940.4|Symbols:|Polynucleotidyl transferase, ribonuclease H-like superfamily protein|chr5:9481429-9482647 FORWARD LENGTH=316	DNA catabolic process, exonucleolytic	exonuclease activity; "nucleic acid binding"	intracellular; "mitochondrion"; "plastid"	moderately similar to ( 234)AT5G26940| Symbols: | exonuclease family protein | chr5:9481432-9482650 FORWARD no original description	0.0186251	2.23066	3.78352	-0.492343	0.0767029	4.58832	0.665127	0.0474312	0.110498	AT5G26940	PF00929
11994810	Glyma10g29070	Glyma.10G149700	AT4G11060.1|Symbols:MTSSB|mitochondrially targeted single-stranded DNA binding protein|chr4:6754820-6756230 REVERSE LENGTH=201	methylglyoxal catabolic process to D-lactate	single-stranded DNA binding	mitochondrion	moderately similar to ( 259)AT4G11060| Symbols: MTSSB | MTSSB (MITOCHONDRIALLY TARGETED SINGLE-STRANDED DNA BINDING PROTEIN); single-stranded DNA binding | chr4:6754816-6756226 REVERSE no original description	0.0186251	2.68923	4.58276	-1.2687	0.0832241	5.63145	0.158495	0.0968264	0.144151	AT4G11060	PF00436
11982629	Glyma10g29160	Glyma.10G150700	AT3G05610.1|Symbols:|Plant invertase/pectin methylesterase inhibitor superfamily|chr3:1625876-1627976 REVERSE LENGTH=669	cell wall modification; "plant-type cell wall modification"	enzyme inhibitor activity; "pectinesterase activity"	cell wall; "plant-type cell wall"	highly similar to ( 518)AT5G27870| Symbols: | pectinesterase family protein | chr5:9878995-9881810 REVERSEmoderately similar to ( 382)PME_MEDSA no original description	0.047435	2.01215	3.48547	-0.484139	0.187835	4.15812	0.524599	0.107693	0.0749534	AT3G05610	PF01095,PF04043
11984156	Glyma10g33090	Glyma.10G187100	AT5G43420.1|Symbols:|RING/U-box superfamily protein|chr5:17451790-17452917 FORWARD LENGTH=375	NA	zinc ion binding	nucleus	moderately similar to ( 264)AT5G43420| Symbols: | zinc finger (C3HC4-type RING finger) family protein | chr5:17469018-17470145 FORWARD no original description	0.0443869	2.11591	7.77844	-0.48566	0.190643	8.61033	0.595619	0.110552	0.21819	AT5G43420	PF00097
11984651	Glyma10g34510	Glyma.10G201300	AT3G10550.1|Symbols:MTM1, AtMTM1|Myotubularin-like phosphatases II superfamily|chr3:3293210-3298452 REVERSE LENGTH=840	dephosphorylation; "intracellular protein kinase cascade"; "negative regulation of MAP kinase activity"	phosphatase activity; "phosphatidylinositol-3,5-bisphosphate 3-phosphatase activity"; "phosphatidylinositol-3-phosphatase activity"; "protein tyrosine phosphatase activity"	nucleus	highly similar to ( 873)AT5G04540| Symbols: | inositol or phosphatidylinositol phosphatase/ phosphoric monoester hydrolase/ protein tyrosine phosphatase | chr5:1296827-1302300 REVERSE no original description	0.0340423	2.05827	5.75156	-0.986462	0.161222	6.43893	0.0549734	0.0601509	0.0587088	AT3G10550	PF06602
11985358	Glyma10g36050	Glyma.10G216400	AT1G71930.1|Symbols:VND7, ANAC030|vascular related NAC-domain protein 7|chr1:27076205-27077829 FORWARD LENGTH=324	actin nucleation; "cell adhesion"; "cell wall biogenesis"; "cell wall macromolecule metabolic process"; "cell wall organization"; "glucuronoxylan metabolic process"; "meristem initiation"; "multicellular organismal development"; "positive regulation of transcription, DNA-dependent"; "regulation of transcription, DNA-dependent"; "response to abscisic acid stimulus"; "response to brassinosteroid st…	DNA binding; "sequence-specific DNA binding transcription factor activity"	nucleus	moderately similar to ( 292)AT1G71930| Symbols: ANAC030, VND7 | VND7 (VASCULAR RELATED NAC-DOMAIN PROTEIN 7); transcription factor | chr1:27079867-27081491 FORWARDmoderately similar to ( 203)NAC76_ORYSA no original description	0.044627	2.87417	5.73977	-0.68565	0.245367	6.89314	0.837498	0.192108	0.522863	AT1G71930	PF02365
11985399	Glyma10g36140	Glyma.10G217300	AT1G71960.1|Symbols:ABCG25, ATABCG25|ATP-binding casette family G25|chr1:27082587-27088163 REVERSE LENGTH=662	abscisic acid transport; "response to abscisic acid stimulus"	ATP binding; "ATPase activity"; "ATPase activity, coupled to transmembrane movement of substances"; "nucleoside-triphosphatase activity"; "nucleotide binding"	membrane; "plasma membrane"	highly similar to ( 751)AT1G71960| Symbols: | ABC transporter family protein | chr1:27086249-27091825 REVERSEweakly similar to ( 187)PDR15_ORYSA no original description	0.0149951	5.50766	6.10788	-1.46433	0.0461012	8.222	0.997115	0.126062	0.193438	AT1G71960	PF00005,PF01061
11997959	Glyma10g37430	Glyma.10G229900	AT4G22990.1|Symbols:|Major Facilitator Superfamily with SPX (SYG1/Pho81/XPR1) domain-containing protein|chr4:12048240-12050984 REVERSE LENGTH=699	transmembrane transport	molecular function	Golgi apparatus; "integral to membrane"	nearly identical (1040)AT4G11810| Symbols: | SPX (SYG1/Pho81/XPR1) domain-containing protein | chr4:7105440-7108444 FORWARD no original description	0.0313745	3.08124	3.24182	-0.662251	0.216082	4.52486	0.961259	0.118679	0.231069	AT4G22990	PF07690,PF03105
11986165	Glyma10g38420	Glyma.10G239300	AT5G52020.1|Symbols:|Integrase-type DNA-binding superfamily protein|chr5:21124192-21124890 REVERSE LENGTH=232	defense response to fungus; "positive regulation of transcription, DNA-dependent"; "regulation of transcription, DNA-dependent"	DNA binding; "sequence-specific DNA binding transcription factor activity"	nucleus	very weakly similar to (97.8)AT5G52020| Symbols: | AP2 domain-containing protein | chr5:21141418-21142116 REVERSE no original description	0.0475377	2.00249	7.45328	-0.679522	0.0731458	8.18729	0.322276	0.203355	0.184599	AT5G52020	PF00847
11986728	Glyma10g39910	Glyma.10G253100	AT4G38830.1|Symbols:CRK26|cysteine-rich RLK (RECEPTOR-like protein kinase) 26|chr4:18122339-18124943 FORWARD LENGTH=665	cellular response to iron ion starvation; "iron ion transport"; "nitrate transport"; "protein phosphorylation"; "response to nitrate"	ATP binding; "kinase activity"; "protein kinase activity"; "protein serine/threonine kinase activity"; "protein tyrosine kinase activity"; "transferase activity, transferring phosphorus-containing groups"	extracellular region	highly similar to ( 576)AT4G38830| Symbols: | protein kinase family protein | chr4:18122333-18124937 FORWARDweakly similar to ( 199)NORK_PEA no original description	0.0244602	2.59726	6.65914	-1.28851	0.0441324	7.7138	0.0884854	0.153731	0.215459	AT4G38830	PF00069,PF01657
11999074	Glyma10g40480	Glyma.10G258700	AT4G33905.1|Symbols:|Peroxisomal membrane 22 kDa (Mpv17/PMP22) family protein|chr4:16254065-16255592 REVERSE LENGTH=261	biological process; "jasmonic acid metabolic process"; "response to jasmonic acid stimulus"	NA	integral to membrane; "mitochondrion"; "peroxisomal membrane"	moderately similar to ( 278)AT2G14860| Symbols: | peroxisomal membrane protein 22 kDa, putative | chr2:6394902-6396645 REVERSE no original description	0.0374874	4.0369	5.81231	-1.36832	0.223488	7.47207	0.64493	0.283981	0.16088	AT4G33905	PF04117
11999340	Glyma10g41140	Glyma.10G265200	AT2G01300.1|Symbols:|unknown protein; BEST Arabidopsis thaliana protein match is: unknown protein (TAIR:AT1G15010.1); Has 73 Blast hits to 73 proteins in 12 species: Archae - 0; Bacteria - 0; Metazoa - 0; Fungi - 0; Plants - 73; Viruses - 0; Other Eukaryotes - 0 (source: NCBI BLink).|chr2:151221-151691 REVERSE LENGTH=156	biological process	molecular function	chloroplast	very weakly similar to (89.0)AT2G01300| Symbols: | similar to unknown protein [Arabidopsis thaliana] (TAIR:AT1G15010.1); similar to unnamed protein product [Vitis vinifera] (GB:CAO42242.1) | chr2:151220-151690 REVERSE no original description	0.0362533	4.26979	7.54242	-1.48135	0.264131	9.40238	0.612814	0.256864	0.383877	AT2G01300
11987268	Glyma10g41420	Glyma.10G268200	AT1G08510.1|Symbols:FATB|fatty acyl-ACP thioesterases B|chr1:2691546-2693409 REVERSE LENGTH=412	fatty acid biosynthetic process; "metabolic process"	ACP phosphopantetheine attachment site binding involved in fatty acid biosynthetic process; "acyl-[acyl-carrier-protein] hydrolase activity"; "thiolester hydrolase activity"	chloroplast; "plastid"	moderately similar to ( 293)AT1G08510| Symbols: FATB | FATB (FATTY ACYL-ACP THIOESTERASES B); acyl carrier/ acyl-ACP thioesterase | chr1:2691549-2693412 REVERSEmoderately similar to ( 293)FATB_GOSHI no original description	0.0221816	3.40114	3.11863	-0.417078	0.161481	4.55919	1.34894	0.0970509	0.404208	AT1G08510	PF01643
11987553	Glyma10g42190	Glyma.10G275200	AT4G39670.1|Symbols:|Glycolipid transfer protein (GLTP) family protein|chr4:18410172-18410861 FORWARD LENGTH=229	ER-nucleus signaling pathway; "abscisic acid mediated signaling pathway"; "defense response by callose deposition"; "defense response to fungus"; "endoplasmic reticulum unfolded protein response"; "glycolipid transport"; "heat acclimation"; "innate immune response"; "intracellular signal transduction"; "jasmonic acid mediated signaling pathway"; "negative regulation of defense response"; "protein…	glycolipid binding; "glycolipid transporter activity"	cytoplasm; "nucleus"	moderately similar to ( 269)AT4G39670| Symbols: | glycolipid binding / glycolipid transporter | chr4:18410166-18410855 FORWARD no original description	0.0292317	3.00894	6.3108	-1.18014	0.0703351	7.56432	0.409118	0.214137	0.198439	AT4G39670	PF08718
11999879	Glyma10g42840	Glyma.10G281900	AT2G31050.1|Symbols:|Cupredoxin superfamily protein|chr2:13212150-13212752 FORWARD LENGTH=200	NA	copper ion binding; "electron carrier activity"	anchored to membrane; "plasma membrane"	very weakly similar to (80.1)AT5G26330| Symbols: | plastocyanin-like domain-containing protein / mavicyanin, putative | chr5:9241617-9242638 REVERSEvery weakly similar to (86.3)BCP_PEA no original description	0.0334846	3.21957	3.60252	-1.30838	0.0254165	4.93382	0.378489	0.271668	0.492482	AT2G31050	PF02298
12000411	Glyma10g44120	Glyma.10G294800	AT1G51110.1|Symbols:|Plastid-lipid associated protein PAP / fibrillin family protein|chr1:18935380-18937484 FORWARD LENGTH=409	pentose-phosphate shunt; "thylakoid membrane organization"; "tryptophan biosynthetic process"	structural molecule activity	chloroplast; "chloroplast envelope"; "chloroplast thylakoid"; "chloroplast thylakoid membrane"; "membrane"	moderately similar to ( 331)AT1G51110| Symbols: | plastid-lipid associated protein PAP / fibrillin family protein | chr1:18939048-18941152 FORWARD no original description	0.0186251	5.95162	5.03859	-2.40334	0.196341	7.21284	0.169942	0.14169	0.0764604	AT1G51110	PF04755
12000425	Glyma10g44130	Glyma.10G294900	AT5G19900.1|Symbols:|PRLI-interacting factor, putative|chr5:6728561-6730045 REVERSE LENGTH=494	biological process	molecular function	nucleus	moderately similar to ( 277)AT5G19900| Symbols: | PRLI-interacting factor, putative | chr5:6728563-6730047 REVERSE no original description	0.0340423	2.35682	6.55298	-1.26617	0.118974	7.47015	-0.0293312	0.16485	0.144992	AT5G19900
11988549	Glyma10g44190	Glyma.10G295500	AT4G10430.3|Symbols:|TMPIT-like protein|chr4:6455110-6457996 REVERSE LENGTH=347	biological process	molecular function	cytoplasm; "integral to membrane"	moderately similar to ( 413)AT4G10430| Symbols: | similar to unknown protein [Arabidopsis thaliana] (TAIR:AT1G33230.1); similar to unnamed protein product [Vitis vinifera] (GB:CAO62852.1); contains InterPro domain TMPIT-like; (InterPro:IPR012926) | chr4:6455106-6457992 REVERSE no original description	0.0282275	3.73556	5.90814	-1.31603	0.216325	7.45914	0.585297	0.136101	0.110463	AT4G10430	PF07851
12012620	Glyma11g00650	Glyma.11G004200	AT1G47480.1|Symbols:|alpha/beta-Hydrolases superfamily protein|chr1:17417623-17419296 FORWARD LENGTH=314	metabolic process; "root hair cell differentiation"	hydrolase activity	nucleus	moderately similar to ( 215)AT1G47480| Symbols: | hydrolase | chr1:17420063-17421736 FORWARDvery weakly similar to (92.0)GID1_ORYSA no original description	0.0283969	3.34631	4.75719	-1.55937	0.13721	6.11144	0.183196	0.196462	0.215014	AT1G47480	PF07859
12012653	Glyma11g00710	Glyma.11G004800	AT5G26340.1|Symbols:MSS1, STP13, ATSTP13|Major facilitator superfamily protein|chr5:9243851-9246994 REVERSE LENGTH=526	amino acid import; "monosaccharide transport"; "phosphorylation"; "response to abscisic acid stimulus"; "response to salt stress"; "response to water deprivation"	carbohydrate transmembrane transporter activity; "hexose:hydrogen symporter activity"; "high-affinity hydrogen:glucose symporter activity"; "monosaccharide transmembrane transporter activity"; "sugar:hydrogen symporter activity"	cytoplasm; "membrane"; "plasma membrane"; "plasmodesma"	highly similar to ( 823)AT5G26340| Symbols: STP13, MSS1 | MSS1 (SUGAR TRANSPORT PROTEIN 13); carbohydrate transmembrane transporter/ hexose:hydrogen symporter/ high-affinity hydrogen:glucose symporter/ sugar:hydrogen ion symporter | chr5:9243854-9246997 REVERSEhighly similar to ( 542)STC_RICCO no original description	0.0429146	3.06134	8.281	-1.00706	0.313602	9.69518	0.607105	0.0665322	0.092348	AT5G26340	PF00083
12000842	Glyma11g00790	Glyma.11G005600	AT3G22450.1|Symbols:|Ribosomal L18p/L5e family protein|chr3:7962443-7963378 FORWARD LENGTH=311	translation	structural constituent of ribosome	intracellular; "mitochondrion"; "ribosome"	moderately similar to ( 236)AT3G22450| Symbols: | structural constituent of ribosome | chr3:7962450-7963385 FORWARD no original description	0.0307942	2.83883	5.85984	-1.18217	0.0763963	7.00393	0.323129	0.20956	0.245434	AT3G22450	PF00861
12001227	Glyma11g01530	Glyma.11G013300	AT2G40935.1|Symbols:|PLAC8 family protein|chr2:17083199-17084216 FORWARD LENGTH=190	biological process; "phosphatidylinositol biosynthetic process"	molecular function	plasma membrane	moderately similar to ( 216)AT2G40935| Symbols: | similar to unknown protein [Arabidopsis thaliana] (TAIR:AT3G18470.1); similar to hypothetical protein [Vitis vinifera] (GB:CAN70759.1); contains InterPro domain Protein of unknown function Cys-rich (InterPro:IPR006461) | chr2:17090277-17091294 FORWARD no original description	0.0468832	3.17994	7.45328	-1.18658	0.110551	8.85941	0.482424	0.333988	0.0217117	AT2G40935	PF04749
12001274	Glyma11g01640	Glyma.11G014200	AT1G71450.1|Symbols:|Integrase-type DNA-binding superfamily protein|chr1:26927088-26927639 FORWARD LENGTH=183	regulation of transcription, DNA-dependent	DNA binding; "sequence-specific DNA binding transcription factor activity"	nucleus	weakly similar to ( 181)AT1G71450| Symbols: | AP2 domain-containing transcription factor, putative | chr1:26930750-26931301 FORWARDvery weakly similar to (81.6)ERF4_NICSY no original description	0.0259688	30.4693	4.85239	-2.31085	0.586762	9.40169	2.61844	0.147978	0.286568	AT1G71450	PF00847
12001276	Glyma11g01650	Glyma.11G014300	AT1G71480.1|Symbols:|Nuclear transport factor 2 (NTF2) family protein|chr1:26932079-26933086 FORWARD LENGTH=216	chlorophyll catabolic process; "protein import into nucleus"; "transport"	protein transporter activity	chloroplast; "chloroplast thylakoid membrane"; "intracellular"; "nucleus"	weakly similar to ( 199)AT1G71480| Symbols: | nuclear transport factor 2 (NTF2) family protein | chr1:26935741-26936748 FORWARD no original description	0.0214578	10.279	2.4915	-0.524937	0.305619	5.61845	2.83669	0.160129	0.44023	AT1G71480	PF02136
12001286	Glyma11g01660	Glyma.11G014400	AT4G25340.1|Symbols:FKBP53, ATFKBP53|FK506 BINDING PROTEIN 53|chr4:12959657-12962632 REVERSE LENGTH=477	RNA methylation; "histone peptidyl-prolyl isomerization"; "nucleosome assembly"; "peptidyl-proline modification"; "protein folding"; "response to endoplasmic reticulum stress"	FK506 binding; "histone binding"; "peptidyl-prolyl cis-trans isomerase activity"	cytosol; "membrane"; "nucleolus"; "nucleus"	moderately similar to ( 258)AT4G25340| Symbols: | immunophilin-related / FKBP-type peptidyl-prolyl cis-trans isomerase-related | chr4:12959667-12962642 REVERSE no original description	0.0340423	2.49667	6.31754	-0.144673	0.209266	7.29502	1.17533	0.0575827	0.104836	AT4G25340	PF00254
12013068	Glyma11g01940	Glyma.11G017100	AT4G10960.1|Symbols:UGE5|UDP-D-glucose/UDP-D-galactose 4-epimerase 5|chr4:6716083-6718472 REVERSE LENGTH=351	carbohydrate metabolic process; "cellular metabolic process"; "galactose metabolic process"	UDP-glucose 4-epimerase activity; "catalytic activity"; "coenzyme binding"; "nucleotide binding"; "protein dimerization activity"; "racemase and epimerase activity, acting on carbohydrates and derivatives"	Golgi apparatus	highly similar to ( 608)AT4G10960| Symbols: UGE5 | UGE5 (UDP-D-GLUCOSE/UDP-D-GALACTOSE 4-EPIMERASE 5); UDP-glucose 4-epimerase/ protein dimerization | chr4:6716079-6718468 REVERSEmoderately similar to ( 496)GALE1_PEA no original description	0.0389234	2.10217	6.31443	-0.563109	0.121383	7.04379	0.50877	0.154369	0.150422	AT4G10960	PF01370
12013166	Glyma11g02300	Glyma.11G020600	AT1G64065.1|Symbols:|Late embryogenesis abundant (LEA) hydroxyproline-rich glycoprotein family|chr1:23778628-23779272 FORWARD LENGTH=214	biological process	molecular function	membrane; "nucleus"	very weakly similar to (81.3)AT1G64065| Symbols: | similar to unknown protein [Arabidopsis thaliana] (TAIR:AT2G44000.1); similar to unnamed protein product [Vitis vinifera] (GB:CAO49537.1); contains InterPro domain Harpin-induced 1 (InterPro:IPR010847) | chr1:23782291-23782935 FORWARD no original description	0.0186251	5.58986	4.01732	-2.20592	0.121269	6.12091	0.276895	0.155418	0.194406	AT1G64065	PF03168
12001579	Glyma11g02320	Glyma.11G020800	AT5G41590.1|Symbols:|Protein of unknown function (DUF567)|chr5:16632221-16633896 REVERSE LENGTH=221	biological process	molecular function	cellular component	weakly similar to ( 174)AT5G41590| Symbols: | similar to unknown protein [Arabidopsis thaliana] (TAIR:AT2G38640.1); similar to unnamed protein product [Vitis vinifera] (GB:CAO65896.1); contains InterPro domain Protein of unknown function DUF567 (InterPro:IPR007612) | chr5:16649449-16651124 REVERSE no original description	0.0436079	5.41611	2.74146	-0.393704	0.155424	4.92645	2.04355	0.465609	0.641696	AT5G41590	PF04525
12013775	Glyma11g03730	Glyma.11G034500	AT4G16700.1|Symbols:PSD1|phosphatidylserine decarboxylase 1|chr4:9395815-9398261 REVERSE LENGTH=453	phospholipid biosynthetic process	phosphatidylserine decarboxylase activity	mitochondrion	moderately similar to ( 278)AT4G16700| Symbols: PSD1 | PSD1 (PHOSPHATIDYLSERINE DECARBOXYLASE 1); phosphatidylserine decarboxylase | chr4:9395837-9398283 REVERSE no original description	0.0288701	3.1087	3.72981	-0.657541	0.221461	5.01427	0.978771	0.0609935	0.217534	AT4G16700	PF02666
12015557	Glyma11g09120	Glyma.11G085900	AT4G35560.1|Symbols:|Transducin/WD40 repeat-like superfamily protein|chr4:16881562-16886878 FORWARD LENGTH=1049	pollen sperm cell differentiation	molecular function	CUL4-RING ubiquitin ligase complex; "nucleus"	highly similar to ( 903)AT4G35560| Symbols: | similar to transducin family protein / WD-40 repeat family protein [Arabidopsis thaliana] (TAIR:AT5G05570.1); similar to unnamed protein product [Vitis vinifera] (GB:CAO14482.1); contains InterPro domain WD40 repeat-like (InterPro:IPR011046); contains InterPro domain WD40/YVTN repeat-like (InterPro:IPR015943); contains InterPro domain WD40 repeat (Int…	0.0225673	5.27755	4.8586	-1.57692	0.245368	6.85681	0.82295	0.0845451	0.84893	AT4G35560	PF08596
12015679	Glyma11g09290	Glyma.11G087700	AT3G51490.2|Symbols:TMT3|tonoplast monosaccharide transporter3|chr3:19105018-19107562 REVERSE LENGTH=737	transmembrane transport; "transport"	carbohydrate transmembrane transporter activity; "nucleoside transmembrane transporter activity"; "substrate-specific transmembrane transporter activity"; "sugar:hydrogen symporter activity"; "transmembrane transporter activity"; "transporter activity"	integral to membrane; "membrane"; "plant-type vacuole membrane"	highly similar to ( 593)AT3G51490| Symbols: TMT3 | TMT3 (TONOPLAST MONOSACCHARIDE TRANSPORTER3); carbohydrate transmembrane transporter/ nucleoside transmembrane transporter/ sugar:hydrogen ion symporter | chr3:19115997-19118541 REVERSEvery weakly similar to (91.7)STC_RICCO no original description	0.0186251	3.04012	6.4437	-1.3414	0.0695226	7.71935	0.262726	0.116239	0.445206	AT3G51490	PF00083
12004549	Glyma11g09690	Glyma.11G091400	AT4G38580.1|Symbols:ATFP6, HIPP26, FP6|farnesylated protein 6|chr4:18034596-18035693 FORWARD LENGTH=153	heat acclimation; "metal ion transport"	metal ion binding; "protein binding"	nucleus; "plasma membrane"; "plasmodesma"	moderately similar to ( 223)AT4G38580| Symbols: ATFP6 | ATFP6 (FARNESYLATED PROTEIN 6); metal ion binding | chr4:18034590-18035687 FORWARD no original description	0.0327319	3.36884	7.30406	-1.10825	0.192533	8.79254	0.644001	0.201991	0.329366	AT4G38580	PF00403
12016508	Glyma11g11160	Glyma.11G104800	AT4G21200.1|Symbols:ATGA2OX8, GA2OX8|gibberellin 2-oxidase 8|chr4:11302751-11306601 FORWARD LENGTH=338	gibberellin metabolic process; "oxidation-reduction process"	C-20 gibberellin 2-beta-dioxygenase activity; "oxidoreductase activity"; "oxidoreductase activity, acting on paired donors, with incorporation or reduction of molecular oxygen, 2-oxoglutarate as one donor, and incorporation of one atom each of oxygen into both donors"	cytoplasm	moderately similar to ( 353)AT4G21200| Symbols: ATGA2OX8 | ATGA2OX8 (GIBBERELLIN 2-OXIDASE 8); gibberellin 2-beta-dioxygenase | chr4:11302761-11306611 FORWARDweakly similar to ( 148)GAO1B_WHEAT no original description	0.0340423	2.06447	5.77949	-0.0580502	0.100765	6.46917	0.987718	0.138793	0.187146	AT4G21200	PF03171
12016591	Glyma11g11450	Glyma.11G107100	AT4G38620.1|Symbols:ATMYB4, MYB4|myb domain protein 4|chr4:18053866-18054876 FORWARD LENGTH=282	cellular modified amino acid biosynthetic process; "coumarin biosynthetic process"; "negative regulation of transcription, DNA-dependent"; "oligopeptide transport"; "phenylpropanoid metabolic process"; "polyamine catabolic process"; "regulation of phenylpropanoid metabolic process"; "response to UV-B"; "response to jasmonic acid stimulus"; "response to salicylic acid stimulus"; "response to wound…	DNA binding; "sequence-specific DNA binding transcription factor activity"	nucleus	moderately similar to ( 290)AT4G38620| Symbols: ATMYB4, MYB4 | MYB4 (myb domain protein 4); transcription factor | chr4:18053860-18054870 FORWARDmoderately similar to ( 279)MYB38_MAIZE no original description	0.0473968	2.19189	2.97389	-0.713906	0.121108	3.79637	0.418269	0.209617	0.0967874	AT4G38620	PF00249
12005578	Glyma11g12310	Glyma.11G115500	AT2G17080.1|Symbols:|Arabidopsis protein of unknown function (DUF241)|chr2:7433326-7434117 REVERSE LENGTH=263	biological process	molecular function	nucleus	weakly similar to ( 149)AT2G17070| Symbols: | similar to unknown protein [Arabidopsis thaliana] (TAIR:AT2G17080.1); similar to CM0216.210.nc [Lotus japonicus] (GB:BAF98210.1); contains InterPro domain Protein of unknown function DUF241, plant (InterPro:IPR004320) | chr2:7437945-7438736 REVERSE no original description	0.0326273	4.64864	3.44555	-1.22958	0.225055	5.32313	0.987232	0.265836	0.265444	AT2G17070	PF03087
12017892	Glyma11g15200	Glyma.11G143100	AT4G01470.1|Symbols:GAMMA-TIP3, TIP1;3, ATTIP1.3|tonoplast intrinsic protein 1;3|chr4:625092-625850 REVERSE LENGTH=252	transmembrane transport; "transport"; "urea transport"; "water transport"	transporter activity; "urea transmembrane transporter activity"; "water channel activity"	cytoplasm; "integral to membrane"; "membrane"	moderately similar to ( 335)AT4G01470| Symbols: GAMMA-TIP3, TIP1;3 | GAMMA-TIP3/TIP1;3 (tonoplast intrinsic protein 1;3); water channel | chr4:625092-625850 REVERSEmoderately similar to ( 310)TIP12_ORYSA no original description	0.0328923	4.4175	6.44025	-0.332301	0.326984	8.24889	1.81093	0.106996	0.165374	AT4G01470	PF00230
12006808	Glyma11g15220	Glyma.11G143300	AT2G28690.1|Symbols:|Protein of unknown function (DUF1635)|chr2:12307140-12308477 REVERSE LENGTH=231	biological process	molecular function	mitochondrion	weakly similar to ( 122)AT2G28690| Symbols: | similar to unknown protein [Arabidopsis thaliana] (TAIR:AT5G59760.1); similar to unnamed protein product [Vitis vinifera] (GB:CAO21721.1); contains InterPro domain Protein of unknown function DUF1635 (InterPro:IPR012862) | chr2:12314217-12315554 REVERSE no original description	0.0311281	2.60928	6.52366	-0.442798	0.0866417	7.5851	0.940853	0.188966	0.238107	AT2G28690	PF07795
12008389	Glyma11g20390	Glyma.11G144800	AT2G28250.2|Symbols:NCRK|Protein kinase superfamily protein|chr2:12044004-12046339 FORWARD LENGTH=565	actin nucleation; "cell adhesion"; "cell wall macromolecule metabolic process"; "cell wall organization"; "meristem initiation"; "protein phosphorylation"; "root hair cell differentiation"; "trichome morphogenesis"; "xylem development"	ATP binding; "GTPase binding"; "kinase activity"; "protein kinase activity"; "protein serine/threonine kinase activity"; "transferase activity, transferring phosphorus-containing groups"	endomembrane system; "endosome"; "endosome membrane"; "plasma membrane"	highly similar to ( 556)AT2G28250| Symbols: NCRK | protein kinase family protein | chr2:12051081-12053416 FORWARDmoderately similar to ( 210)NORK_MEDTR no original description	0.0470648	2.25991	3.82581	-0.814327	0.242462	4.65095	0.361939	0.056266	0.32688	AT2G28250	PF00069
12019682	Glyma11g22960	Glyma.11G176500	AT5G58900.1|Symbols:|Homeodomain-like transcriptional regulator|chr5:23783275-23784667 REVERSE LENGTH=288	NA	DNA binding; "sequence-specific DNA binding transcription factor activity"	nucleus	moderately similar to ( 251)AT5G58900| Symbols: | myb family transcription factor | chr5:23800501-23801893 REVERSE no original description	0.0386981	2.01631	7.4089	-0.243295	0.103202	8.14773	0.76842	0.153018	0.181914	AT5G58900	PF00249
12019911	Glyma11g26240	Glyma.11G160000	AT2G40610.1|Symbols:ATEXPA8, EXP8, ATEXP8, ATHEXP ALPHA 1.11, EXPA8|expansin A8|chr2:16949121-16950472 REVERSE LENGTH=253	plant-type cell wall loosening; "plant-type cell wall modification involved in multidimensional cell growth"; "plant-type cell wall organization"; "syncytium formation"; "unidimensional cell growth"	NA	extracellular region	moderately similar to ( 349)AT2G40610| Symbols: EXP8, ATEXP8, ATHEXP ALPHA 1.11, ATEXPA8 | ATEXPA8 (ARABIDOPSIS THALIANA EXPANSIN A8) | chr2:16956199-16957550 REVERSEmoderately similar to ( 346)EXPA2_ORYSA no original description	0.0283969	2.54467	5.36577	-0.458673	0.0494018	6.34074	0.888804	0.17795	0.395969	AT2G40610	PF03330,PF01357
12009159	Glyma11g26260	Glyma.11G160200	AT5G48670.1|Symbols:FEM111, AGL80|AGAMOUS-like 80|chr5:19738825-19739790 REVERSE LENGTH=321	calcium-mediated signaling; "response to mechanical stimulus"	DNA binding; "protein binding"; "protein dimerization activity"; "sequence-specific DNA binding transcription factor activity"	nucleus; "polar nucleus"	weakly similar to ( 129)AT5G48670| Symbols: FEM111, AGL80 | AGL80/FEM111 (AGAMOUS-LIKE80); DNA binding / transcription factor | chr5:19756051-19757016 REVERSE no original description	0.0350029	2.36632	3.4634	-0.5111	0.132858	4.36693	0.731544	0.161457	0.245912	AT5G48670	PF00319
12009629	Glyma11g29450	Glyma.11G164800	AT2G30130.1|Symbols:ASL5, LBD12, PCK1|Lateral organ boundaries (LOB) domain family protein|chr2:12868740-12869684 FORWARD LENGTH=193	leaf morphogenesis; "shoot system morphogenesis"	DNA binding	nucleus	moderately similar to ( 215)AT2G30130| Symbols: PCK1, LBD12, ASL5 | ASL5 (phosphoenolpyruvate carboxykinase1) | chr2:12875817-12876761 FORWARD no original description	0.0470648	2.05911	8.45187	0.0448167	0.0855254	9.29254	1.08683	0.203433	0.269148	AT2G30130	PF03195
12020664	Glyma11g31050	Glyma.11G197100	AT2G35380.2|Symbols:|Peroxidase superfamily protein|chr2:14893109-14893958 FORWARD LENGTH=248	oxidation-reduction process; "response to oxidative stress"; "transition metal ion transport"	heme binding; "peroxidase activity"	extracellular region	moderately similar to ( 218)AT2G35380| Symbols: | peroxidase 20 (PER20) (P20) | chr2:14900188-14901037 FORWARDweakly similar to ( 135)PER1_ARAHY no original description	0.0149951	8.59715	3.44097	-1.54572	0.0998811	6.17577	1.55814	0.138615	0.221886	AT2G35380	PF00141
12010165	Glyma11g31850	Glyma.11G203100	AT1G06440.1|Symbols:|Ubiquitin carboxyl-terminal hydrolase family protein|chr1:1963733-1964905 REVERSE LENGTH=390	NA	NA	chloroplast	highly similar to ( 524)AT1G06440| Symbols: | similar to RPD1 (ROOT PRIMORDIUM DEFECTIVE 1) [Arabidopsis thaliana] (TAIR:AT4G33495.1); similar to hypothetical protein [Vitis vinifera] (GB:CAN78615.1); contains InterPro domain Protein of unknown function DUF860, plant (InterPro:IPR008578) | chr1:1963732-1964904 REVERSE no original description	0.0423959	2.9763	5.51838	-1.34583	0.130667	6.72332	0.22769	0.280832	0.179057	AT1G06440	PF11955
12010650	Glyma11g33620	Glyma.11G215800	AT1G66230.1|Symbols:MYB20, AtMYB20|myb domain protein 20|chr1:24677322-24678246 FORWARD LENGTH=282	regulation of secondary cell wall biogenesis; "regulation of transcription, DNA-dependent"	DNA binding; "sequence-specific DNA binding transcription factor activity"	nucleus	moderately similar to ( 266)AT1G66230| Symbols: AtMYB20, MYB20 | MYB20 (myb domain protein 20); DNA binding / transcription factor | chr1:24680985-24681909 FORWARDmoderately similar to ( 252)ODO1_PETHY no original description	0.027322	2.69237	5.68524	-1.34037	0.137517	6.75071	0.0885053	0.126947	0.0977154	AT1G66230	PF00249
12010928	Glyma11g34410	Glyma.11G222600	AT3G11410.1|Symbols:ATPP2CA, AHG3, PP2CA|protein phosphatase 2CA|chr3:3584181-3585649 REVERSE LENGTH=399	abscisic acid mediated signaling pathway; "hyperosmotic salinity response"; "negative regulation of abscisic acid mediated signaling pathway"; "protein dephosphorylation"; "regulation of stomatal movement"; "response to abscisic acid stimulus"; "response to cold"; "response to water deprivation"	catalytic activity; "phosphoprotein phosphatase activity"; "protein binding"; "protein serine/threonine phosphatase activity"	cytoplasm; "cytosol"; "nucleus"	moderately similar to ( 362)AT3G11410| Symbols: ATPP2CA, AHG3 | AHG3/ATPP2CA (ARABIDOPSIS THALIANA PROTEIN PHOSPHATASE 2CA); protein binding / protein serine/threonine phosphatase | chr3:3584187-3585655 REVERSE no original description	0.0325189	3.10779	6.0399	-0.656804	0.157433	7.32124	0.979086	0.20089	0.508994	AT3G11410	PF00481
12011048	Glyma11g34780	Glyma.11G226000	AT2G39890.2|Symbols:PROT1, ATPROT1|proline transporter 1|chr2:16656022-16658202 FORWARD LENGTH=442	amino acid transport; "proline transport"	L-proline transmembrane transporter activity; "amino acid transmembrane transporter activity"	membrane; "plasma membrane"	highly similar to ( 638)AT2G39890| Symbols: ATPROT1, ProT1 | ProT1 (PROLINE TRANSPORTER 1) | chr2:16663100-16665280 FORWARD no original description	0.0283969	3.36733	8.14034	-0.637729	0.18602	9.67971	1.11388	0.149013	0.224965	AT2G39890	PF01490
12023016	Glyma12g00370	Glyma.12G001600	AT1G22600.1|Symbols:|Late embryogenesis abundant protein (LEA) family protein|chr1:7987308-7989187 REVERSE LENGTH=385	biological process	molecular function	plasmodesma	moderately similar to ( 214)AT1G22600| Symbols: | similar to late embryogenesis abundant domain-containing protein / LEA domain-containing protein [Arabidopsis thaliana] (TAIR:AT1G72100.1); similar to seed maturation protein PM27 [Glycine max] (GB:AAD30426.1); contains domain PTHR23241:SF1 (PTHR23241:SF1); contains domain PTHR23241 (PTHR23241) | chr1:7987297-7989176 REVERSE no original description	0.0378946	2.27492	4.34003	-0.306275	0.0271332	5.15358	0.87954	0.212198	0.308078	AT1G72100
12033167	Glyma12g00790	Glyma.12G005200	AT5G51460.2|Symbols:ATTPPA|Haloacid dehalogenase-like hydrolase (HAD) superfamily protein|chr5:20902266-20904292 FORWARD LENGTH=384	metabolic process; "trehalose biosynthetic process"	catalytic activity; "trehalose-phosphatase activity"	nucleus	highly similar to ( 540)AT5G51460| Symbols: ATTPPA | ATTPPA (Arabidopsis thaliana trehalose-6-phosphate phosphatase); trehalose-phosphatase | chr5:20919492-20921518 FORWARD no original description	0.0186251	2.95338	6.04343	-0.907241	0.125913	7.24672	0.655127	0.0433906	0.139509	AT5G51460	PF02358
12033664	Glyma12g02170	Glyma.12G019200	AT5G17210.1|Symbols:|Protein of unknown function (DUF1218)|chr5:5656519-5657970 FORWARD LENGTH=209	biological process	molecular function	extracellular region	moderately similar to ( 213)AT5G17210| Symbols: | similar to unknown protein [Arabidopsis thaliana] (TAIR:AT1G61065.1); similar to Os06g0114700 [Oryza sativa (japonica cultivar-group)] (GB:NP_001056606.1); similar to unnamed protein product [Vitis vinifera] (GB:CAO62222.1); contains InterPro domain Protein of unknown function DUF1218 (InterPro:IPR009606) | chr5:5656702-5657972 FORWARD no original…	0.0354048	3.02589	4.9639	-1.00756	0.226271	6.17564	0.589801	0.149019	0.268553	AT5G17210	PF06749
12024035	Glyma12g02520	Glyma.12G022500	AT2G32240.1|Symbols:|FUNCTIONS IN: molecular_function unknown; INVOLVED IN: response to cadmium ion; LOCATED IN: plasma membrane; EXPRESSED IN: 25 plant structures; EXPRESSED DURING: 13 growth stages; CONTAINS InterPro DOMAIN/s: Prefoldin (InterPro:IPR009053); BEST Arabidopsis thaliana protein match is: unknown protein (TAIR:AT1G05320.3); Has 470429 Blast hits to 168274 proteins in 4282 species: …	response to abscisic acid stimulus; "response to cadmium ion"	molecular function	cytoplasm; "plasma membrane"	moderately similar to ( 251)AT2G32240| Symbols: | similar to unknown protein [Arabidopsis thaliana] (TAIR:AT1G05320.1); similar to unknown protein [Arabidopsis thaliana] (TAIR:AT1G05320.3); similar to unknown protein [Arabidopsis thaliana] (TAIR:AT1G05320.2); similar to unnamed protein product [Vitis vinifera] (GB:CAO63724.1); contains domain PD023692 (PD023692); contains domain PTHR23160 (PTHR23…	0.0392148	2.11972	7.49119	-0.429314	0.0161807	8.31022	0.654558	0.198595	0.100593	AT2G32240
12024142	Glyma12g02800	Glyma.12G024800	AT5G16870.1|Symbols:|Peptidyl-tRNA hydrolase II (PTH2) family protein|chr5:5546975-5548542 REVERSE LENGTH=169	NA	aminoacyl-tRNA hydrolase activity	mitochondrion	moderately similar to ( 240)AT5G16870| Symbols: | similar to unknown protein [Arabidopsis thaliana] (TAIR:AT3G03010.1); similar to unknown protein [Arabidopsis thaliana] (TAIR:AT3G03010.2); similar to hypothetical protein [Vitis vinifera] (GB:CAN83813.1); contains InterPro domain Peptidyl-tRNA hydrolase, PTH2 (InterPro:IPR002833) | chr5:5546978-5548545 REVERSE no original description	0.0358606	3.1878	7.39077	-0.516422	0.129394	8.80546	1.15614	0.259378	0.230028	AT5G16870	PF01981
12024493	Glyma12g03730	Glyma.12G033400	AT4G35070.2|Symbols:|SBP (S-ribonuclease binding protein) family protein|chr4:16694576-16695387 FORWARD LENGTH=210	biological process	molecular function	cytoplasm	weakly similar to ( 125)AT4G35070| Symbols: | similar to SBP1 (S-RIBONUCLEASE BINDING PROTEIN 1), protein binding / zinc ion binding [Arabidopsis thaliana] (TAIR:AT1G45976.1); similar to unknown [Populus trichocarpa] (GB:ABK93023.1); contains domain SSF57850 (SSF57850) | chr4:16694581-16695392 FORWARD no original description	0.0283969	8.34684	5.07999	-2.39294	0.376629	7.74179	0.668286	0.17521	0.34599	AT4G35070
12025255	Glyma12g05450	Glyma.12G050600	AT1G08760.1|Symbols:|Plant protein of unknown function (DUF936)|chr1:2805478-2808409 FORWARD LENGTH=748	biological process	molecular function	cellular component	highly similar to ( 523)AT1G08760| Symbols: | similar to unknown protein [Arabidopsis thaliana] (TAIR:AT4G13370.1); similar to hypothetical protein [Vitis vinifera] (GB:CAN75715.1); contains InterPro domain Protein of unknown function DUF936, plant (InterPro:IPR010341) | chr1:2805481-2808412 FORWARD no original description	0.0472588	2.01109	5.63069	-0.49627	0.174498	6.27498	0.511711	0.125203	0.195506	AT1G08760	PF06075
12036351	Glyma12g09240	Glyma.12G087200	AT2G27690.1|Symbols:CYP94C1|cytochrome P450, family 94, subfamily C, polypeptide 1|chr2:11809373-11810860 FORWARD LENGTH=495	abscisic acid mediated signaling pathway; "hyperosmotic salinity response"; "jasmonic acid biosynthetic process"; "jasmonic acid mediated signaling pathway"; "oxidation-reduction process"; "response to auxin stimulus"; "response to ethylene stimulus"; "response to fungus"; "response to jasmonic acid stimulus"; "response to water deprivation"; "response to wounding"; "signal transduction"	alkane 1-monooxygenase activity; "electron carrier activity"; "heme binding"; "iron ion binding"; "oxidoreductase activity, acting on paired donors, with incorporation or reduction of molecular oxygen"; "oxygen binding"	extracellular region; "intracellular membrane-bounded organelle"	highly similar to ( 626)AT2G27690| Symbols: CYP94C1 | CYP94C1 (cytochrome P450, family 94, subfamily C, polypeptide 1); oxygen binding | chr2:11816450-11817937 FORWARDweakly similar to ( 113)C97B2_SOYBN no original description	0.0474643	2.33353	9.83627	-0.610027	0.177421	10.9561	0.612486	0.194612	0.191998	AT2G27690	PF00067
12027884	Glyma12g13300	Glyma.12G116900	AT1G03790.1|Symbols:SOM|Zinc finger C-x8-C-x5-C-x3-H type family protein|chr1:954589-955770 FORWARD LENGTH=393	negative regulation of seed germination; "regulation of transcription, DNA-dependent"	nucleic acid binding; "sequence-specific DNA binding transcription factor activity"; "zinc ion binding"	nucleus	moderately similar to ( 208)AT1G03790| Symbols: | zinc finger (CCCH-type) family protein | chr1:954588-955769 FORWARD no original description	0.0186251	4.63068	4.05893	-0.945772	0.0505693	5.88924	1.26545	0.181461	0.238175	AT1G03790	PF00642
12029175	Glyma12g21920	Glyma.12G145900	AT4G27280.1|Symbols:|Calcium-binding EF-hand family protein|chr4:13663770-13664162 REVERSE LENGTH=130	response to chitin; "response to karrikin"; "response to mechanical stimulus"; "response to wounding"	calcium ion binding	plasma membrane	very weakly similar to (97.1)AT4G27280| Symbols: | calcium-binding EF hand family protein | chr4:13663776-13664168 REVERSE no original description	0.0499069	2.87088	6.90455	-0.391787	0.238756	8.10707	1.1297	0.240449	0.425224	AT4G27280
12039219	Glyma12g22880	Glyma.12G149100	AT4G27410.2|Symbols:RD26, ANAC072|NAC (No Apical Meristem) domain transcriptional regulator superfamily protein|chr4:13707928-13709013 REVERSE LENGTH=297	abscisic acid mediated signaling pathway; "hyperosmotic salinity response"; "multicellular organismal development"; "positive regulation of transcription, DNA-dependent"; "regulation of transcription, DNA-dependent"; "response to abscisic acid stimulus"; "response to auxin stimulus"; "response to cold"; "response to ethylene stimulus"; "response to jasmonic acid stimulus"; "response to water depr…	DNA binding; "sequence-specific DNA binding transcription factor activity"	nucleus	moderately similar to ( 336)AT4G27410| Symbols: ANAC072, RD26 | RD26 (RESPONSIVE TO DESSICATION 26) | chr4:13707934-13709019 REVERSEmoderately similar to ( 244)NAC68_ORYSA no original description	0.0340423	20.6436	3.97501	-2.21664	0.636318	7.94602	2.15098	0.335371	0.313996	AT4G27410	PF02365
12041057	Glyma12g31900	Glyma.12G192600	AT5G42570.1|Symbols:|B-cell receptor-associated 31-like|chr5:17021459-17022497 REVERSE LENGTH=218	intracellular protein transport	molecular function	chloroplast; "endoplasmic reticulum"; "integral to membrane"; "plasmodesma"; "vacuolar membrane"	moderately similar to ( 227)AT5G42570| Symbols: | similar to unknown protein [Arabidopsis thaliana] (TAIR:AT1G11905.1); similar to unnamed protein product [Vitis vinifera] (GB:CAO24012.1); contains InterPro domain B-cell receptor-associated 31-like; (InterPro:IPR008417) | chr5:17038687-17039725 REVERSE no original description	0.0499321	2.62085	6.59966	-0.513938	0.170769	7.66765	0.876098	0.258781	0.187275	AT5G42570	PF05529
12031480	Glyma12g33020	Glyma.12G203100	AT2G20880.1|Symbols:|Integrase-type DNA-binding superfamily protein|chr2:8986053-8987063 FORWARD LENGTH=336	regulation of response to water deprivation; "regulation of transcription, DNA-dependent"; "response to salt stress"	DNA binding; "sequence-specific DNA binding transcription factor activity"	cytoplasm; "nucleus"	weakly similar to ( 175)AT2G20880| Symbols: | AP2 domain-containing transcription factor, putative | chr2:8993134-8994144 FORWARDvery weakly similar to (81.3)ERF1_ORYSA no original description	0.0301497	10.7017	7.71175	-2.76416	0.204517	10.9397	0.655598	0.451957	0.33407	AT2G20880	PF00847
12041911	Glyma12g34650	Glyma.12G218200	AT4G21440.1|Symbols:ATMYB102, ATM4, MYB102|MYB-like 102|chr4:11418425-11419652 REVERSE LENGTH=350	abscisic acid mediated signaling pathway; "hyperosmotic salinity response"; "proline transport"; "regulation of transcription, DNA-dependent"; "response to abscisic acid stimulus"; "response to auxin stimulus"; "response to ethylene stimulus"; "response to jasmonic acid stimulus"; "response to osmotic stress"; "response to salt stress"; "response to water deprivation"; "response to wounding"; "si…	DNA binding; "sequence-specific DNA binding transcription factor activity"	nucleus	moderately similar to ( 251)AT4G21440| Symbols: ATMYB102, ATM4 | ATM4/ATMYB102 (ARABIDOPSIS MYB-LIKE 102); DNA binding / transcription factor | chr4:11418436-11419663 REVERSEweakly similar to ( 197)MYB38_MAIZE no original description	0.0465728	3.81724	3.6914	-0.230129	0.350845	5.26003	1.7024	0.203351	0.77101	AT4G21440	PF00249
12043722	Glyma13g02760	Glyma.13G082100	AT1G77680.1|Symbols:|Ribonuclease II/R family protein|chr1:29192188-29195963 REVERSE LENGTH=1055	NA	RNA binding; "ribonuclease activity"	cytoplasm	highly similar to ( 983)AT1G77680| Symbols: | ribonuclease II family protein | chr1:29197082-29200857 REVERSE no original description	0.0490629	2.74014	6.50441	-0.675399	0.208385	7.6352	0.778852	0.242732	0.159916	AT1G77680	PF00773
12059307	Glyma13g02860	Glyma.13G081600	AT1G21910.1|Symbols:DREB26|Integrase-type DNA-binding superfamily protein|chr1:7696655-7697347 FORWARD LENGTH=230	cellular response to freezing; "cellular response to heat"; "positive regulation of transcription, DNA-dependent"; "regulation of transcription, DNA-dependent"; "response to brassinosteroid stimulus"; "response to jasmonic acid stimulus"; "response to salicylic acid stimulus"	DNA binding; "sequence-specific DNA binding transcription factor activity"	nucleus	very weakly similar to (96.7)AT1G44830| Symbols: | AP2 domain-containing transcription factor TINY, putative | chr1:16936232-16936867 FORWARD no original description	0.0491049	4.57121	6.77401	-0.804355	0.440077	8.65127	1.38822	0.19817	0.278693	AT1G21910	PF00847
12044322	Glyma13g04670	Glyma.13G068800	AT4G31940.1|Symbols:CYP82C4|cytochrome P450, family 82, subfamily C, polypeptide 4|chr4:15452040-15453966 FORWARD LENGTH=524	cellular response to iron ion; "oxidation-reduction process"; "response to zinc ion"	electron carrier activity; "heme binding"; "iron ion binding"; "monooxygenase activity"; "oxidoreductase activity, acting on paired donors, with incorporation or reduction of molecular oxygen"; "oxygen binding"	chloroplast	moderately similar to ( 491)AT4G31940| Symbols: CYP82C4 | CYP82C4 (cytochrome P450, family 82, subfamily C, polypeptide 4); oxygen binding | chr4:15452046-15453972 FORWARDnearly identical (1019)C82A3_SOYBN no original description	0.0283969	7.13565	5.34719	-2.36556	0.188214	7.78899	0.469489	0.340021	0.509941	AT4G31940	PF00067
12044680	Glyma13g05520	Glyma.13G062200	AT5G15270.1|Symbols:|RNA-binding KH domain-containing protein|chr5:4958738-4960947 FORWARD LENGTH=548	biological process	RNA binding; "nucleic acid binding"	nucleus	highly similar to ( 560)AT5G15270| Symbols: | KH domain-containing protein | chr5:4958741-4960950 FORWARD no original description	0.0283969	2.16071	5.6102	-0.926549	0.0489415	6.36127	0.184957	0.144856	0.147825	AT5G15270	PF00013
12045259	Glyma13g07490	Glyma.13G047300	AT3G25780.1|Symbols:AOC3|allene oxide cyclase 3|chr3:9409362-9410409 FORWARD LENGTH=258	abscisic acid mediated signaling pathway; "defense response by callose deposition"; "defense response to fungus"; "intracellular signal transduction"; "jasmonic acid biosynthetic process"; "negative regulation of programmed cell death"; "protein targeting to membrane"; "regulation of plant-type hypersensitive response"; "response to ethylene stimulus"; "response to fungus"; "response to jasmonic …	allene-oxide cyclase activity; "isomerase activity"	chloroplast; "membrane"; "plasma membrane"; "vacuolar membrane"	moderately similar to ( 224)AT3G25780| Symbols: AOC3 | AOC3 (ALLENE OXIDE CYCLASE 3) | chr3:9410599-9411646 FORWARD no original description	0.0440948	2.8345	10.2113	-0.903228	0.0777358	11.5944	0.599866	0.294739	0.213971	AT3G25780	PF06351
12060903	Glyma13g09380	Glyma.13G036100	AT1G76980.1|Symbols:|BEST Arabidopsis thaliana protein match is: embryo defective 2170 (TAIR:AT1G21390.1); Has 65 Blast hits to 65 proteins in 23 species: Archae - 0; Bacteria - 8; Metazoa - 1; Fungi - 8; Plants - 40; Viruses - 3; Other Eukaryotes - 5 (source: NCBI BLink).|chr1:28926466-28927242 REVERSE LENGTH=258	biological process	molecular function	nucleus	weakly similar to ( 127)AT1G76980| Symbols: | similar to EMB2170 (EMBRYO DEFECTIVE 2170) [Arabidopsis thaliana] (TAIR:AT1G21390.1); similar to unnamed protein product [Vitis vinifera] (GB:CAO60933.1); similar to hypothetical protein [Vitis vinifera] (GB:CAN68526.1) | chr1:28931360-28932136 REVERSE no original description	0.0229645	3.16492	4.43901	-0.237348	0.156182	5.71824	1.42482	0.0960679	0.29914	AT1G76980
12047822	Glyma13g16950	Glyma.13G109800	AT2G06050.3|Symbols:OPR3|oxophytodienoate-reductase 3|chr2:2359240-2361971 REVERSE LENGTH=391	abscisic acid mediated signaling pathway; "hyperosmotic salinity response"; "indoleacetic acid biosynthetic process"; "jasmonic acid biosynthetic process"; "jasmonic acid mediated signaling pathway"; "jasmonic acid metabolic process"; "oxidation-reduction process"; "response to auxin stimulus"; "response to ethylene stimulus"; "response to fungus"; "response to jasmonic acid stimulus"; "response …	12-oxophytodienoate reductase activity; "FMN binding"; "catalytic activity"; "oxidoreductase activity"	peroxisome	highly similar to ( 550)AT2G06050| Symbols: OPR3 | OPR3 (OPDA-REDUCTASE 3) | chr2:2359237-2361968 REVERSE no original description	0.0428653	3.38508	8.69898	-0.661466	0.259847	10.2715	1.09773	0.231607	0.141863	AT2G06050	PF00724
12047902	Glyma13g17200	Glyma.13G112100	AT1G17370.1|Symbols:UBP1B|oligouridylate binding protein 1B|chr1:5951842-5954825 REVERSE LENGTH=419	NA	mRNA 3'-UTR binding; "nucleic acid binding"; "nucleotide binding"	NA	highly similar to ( 516)AT1G17370| Symbols: UBP1B | UBP1B (OLIGOURIDYLATE BINDING PROTEIN 1B) | chr1:5951835-5954818 REVERSEvery weakly similar to (81.3)RRP2_SPIOL no original description	0.0254871	3.46991	7.68571	-1.26791	0.206969	9.25383	0.526984	0.0597543	0.0618279	AT1G17370	PF00076
12062459	Glyma13g17830	Glyma.13G117900	AT4G02890.4|Symbols:UBQ14|Ubiquitin family protein|chr4:1278747-1279664 REVERSE LENGTH=305	cellular protein modification process; "ubiquitin-dependent protein catabolic process"	NA	vacuole	moderately similar to ( 405)AT4G05320| Symbols: UBQ10 | UBQ10 (POLYUBIQUITIN 10) | chr4:2718557-2719951 FORWARDweakly similar to ( 134)UBIQ_WHEAT no original description	0.0423314	2.19216	7.67187	0.0653189	0.105416	8.55849	1.19767	0.196182	0.218555	AT4G05320	PF00240
12062840	Glyma13g18960	Glyma.13G127500	AT1G04120.1|Symbols:ATMRP5, MRP5, ATABCC5, ABCC5|multidrug resistance-associated protein 5|chr1:1064848-1070396 REVERSE LENGTH=1514	ER to Golgi vesicle-mediated transport; "amino acid import"; "cellular potassium ion homeostasis"; "cytokinesis by cell plate formation"; "microtubule cytoskeleton organization"; "response to salt stress"; "transmembrane transport"; "transport"	ATP binding; "ATPase activity"; "ATPase activity, coupled to transmembrane movement of substances"; "nucleoside-triphosphatase activity"; "nucleotide binding"; "sulfonylurea receptor activity"	plant-type vacuole; "plasma membrane"; "vacuolar membrane"; "vacuole"	nearly identical (2298)AT1G04120| Symbols: MRP5, ATMRP5 | ATMRP5 (Arabidopsis thaliana multidrug resistance-associated protein 5) | chr1:1064847-1070395 REVERSEweakly similar to ( 112)MDR_ORYSA no original description	0.0479715	2.36376	7.53003	-0.0416657	0.102119	8.52152	1.19942	0.249186	0.34258	AT1G04120	PF00664,PF00005
12048892	Glyma13g19450	Glyma.13G131900	AT2G37500.1|Symbols:|arginine biosynthesis protein ArgJ family|chr2:15739904-15742689 REVERSE LENGTH=468	arginine biosynthetic process; "pyrimidine ribonucleotide biosynthetic process"	acetyl-CoA:L-glutamate N-acetyltransferase activity; "glutamate N-acetyltransferase activity"	chloroplast; "chloroplast stroma"; "mitochondrion"	highly similar to ( 587)AT2G37500| Symbols: | arginine biosynthesis protein ArgJ family | chr2:15746982-15749508 REVERSE no original description	0.0473968	3.6617	5.77861	-1.27386	0.290217	7.27103	0.59865	0.275862	0.106974	AT2G37500	PF01960
12049401	Glyma13g20920	Glyma.13G146100	AT1G08080.1|Symbols:ATACA7, ACA7|alpha carbonic anhydrase 7|chr1:2517022-2518546 REVERSE LENGTH=275	one-carbon metabolic process	carbonate dehydratase activity; "zinc ion binding"	chloroplast	moderately similar to ( 300)AT1G08080| Symbols: | carbonic anhydrase family protein | chr1:2517019-2518543 REVERSE no original description	0.0340423	3.50046	6.18369	-1.44114	0.243121	7.64758	0.366406	0.168526	0.321007	AT1G08080	PF00194
12050164	Glyma13g23180	Glyma.13G162900	AT5G20380.1|Symbols:PHT4;5|phosphate transporter 4;5|chr5:6887936-6892358 REVERSE LENGTH=517	nitrate transport; "transmembrane transport"	inorganic phosphate transmembrane transporter activity	chloroplast; "integral to membrane"; "membrane"; "plastid"	highly similar to ( 633)AT5G20380| Symbols: | transporter-related | chr5:6887938-6892360 REVERSE no original description	0.0312141	4.64978	7.41476	-2.14346	0.226658	9.39601	0.0737012	0.244879	0.179675	AT5G20380	PF07690
12064840	Glyma13g24470	Glyma.13G176100	AT4G05320.4|Symbols:UBQ10|polyubiquitin 10|chr4:2718559-2719932 FORWARD LENGTH=457	aging; "cellular protein modification process"; "response to salicylic acid stimulus"	NA	NA	highly similar to ( 723)AT4G05320| Symbols: UBQ10 | UBQ10 (POLYUBIQUITIN 10) | chr4:2718557-2719951 FORWARDweakly similar to ( 134)UBIQ_WHEAT no original description	0.0272898	6.16059	8.15275	-2.43093	0.186428	10.5733	0.19214	0.286984	0.0900376	AT4G05320	PF00240
12050708	Glyma13g24490	Glyma.13G176300	AT1G07400.1|Symbols:|HSP20-like chaperones superfamily protein|chr1:2275148-2275621 FORWARD LENGTH=157	response to heat; "response to oxidative stress"	NA	cytoplasm	moderately similar to ( 201)AT2G29500| Symbols: | 17.6 kDa class I small heat shock protein (HSP17.6B-CI) | chr2:12640356-12640817 REVERSEmoderately similar to ( 278)HSP16_SOYBN no original description	0.0257413	4.51081	3.39857	-0.744834	0.209531	5.22559	1.42855	0.160437	0.236277	AT1G07400	PF00011
12065160	Glyma13g25420	Glyma.13G184800	AT3G14470.1|Symbols:|NB-ARC domain-containing disease resistance protein|chr3:4857940-4861104 FORWARD LENGTH=1054	defense response; "salicylic acid biosynthetic process"; "systemic acquired resistance"	ADP binding; "protein binding"	extracellular region	moderately similar to ( 442)AT3G14470| Symbols: | disease resistance protein (NBS-LRR class), putative | chr3:4857947-4861111 FORWARD no original description	0.0284686	2.61855	7.16969	0.608452	0.00993482	8.27548	1.99722	0.192725	0.346177	AT3G14460	PF00931
12051254	Glyma13g25780	Glyma.13G188300	AT3G14470.1|Symbols:|NB-ARC domain-containing disease resistance protein|chr3:4857940-4861104 FORWARD LENGTH=1054	defense response; "salicylic acid biosynthetic process"; "systemic acquired resistance"	ADP binding; "protein binding"	extracellular region	moderately similar to ( 450)AT3G14470| Symbols: | disease resistance protein (NBS-LRR class), putative | chr3:4857947-4861111 FORWARD no original description	0.0357421	2.21922	4.75907	0.25754	0.163262	5.53474	1.40759	0.110952	0.274962	AT3G14470	PF00560,PF00931
12051575	Glyma13g26640	Glyma.13G196600	NA	NA	NA	NA	moderately similar to ( 243)AT3G27890| Symbols: NQR | NQR (NADPH:QUINONE OXIDOREDUCTASE); FMN reductase | chr3:10352044-10353175 REVERSEmoderately similar to ( 213)NQR_SOLTU no original description	0.0319874	2.81425	3.97418	-0.889612	0.083576	5.09961	0.603137	0.215032	0.172111	AT3G27890	PF03358
12065834	Glyma13g27650	Glyma.13G206500	AT4G04880.1|Symbols:|adenosine/AMP deaminase family protein|chr4:2465055-2467103 REVERSE LENGTH=355	adenosine catabolic process; "purine ribonucleoside monophosphate biosynthetic process"	adenosine deaminase activity; "deaminase activity"	cytoplasm	moderately similar to ( 488)AT4G04880| Symbols: | adenosine/AMP deaminase family protein | chr4:2465053-2467101 REVERSE no original description	0.0310269	2.45907	5.35968	-0.850476	0.118042	6.28729	0.447637	0.153291	0.150154	AT4G04880	PF00962
12052425	Glyma13g28970	Glyma.13G218200	AT1G30040.1|Symbols:ATGA2OX2, GA2OX2|gibberellin 2-oxidase|chr1:10537769-10539570 FORWARD LENGTH=341	gibberellin catabolic process; "jasmonic acid metabolic process"; "oxidation-reduction process"; "response to jasmonic acid stimulus"; "response to red light"; "response to red or far red light"	C-19 gibberellin 2-beta-dioxygenase activity; "iron ion binding"; "oxidoreductase activity"; "oxidoreductase activity, acting on paired donors, with incorporation or reduction of molecular oxygen, 2-oxoglutarate as one donor, and incorporation of one atom each of oxygen into both donors"	cytoplasm	moderately similar to ( 434)AT1G30040| Symbols: ATGA2OX2 | ATGA2OX2; gibberellin 2-beta-dioxygenase | chr1:10537753-10538765 FORWARDmoderately similar to ( 429)G2OX1_PEA no original description	0.0186251	2.55063	6.04939	-1.39194	0.122912	7.04546	-0.0410875	0.014564	0.0772121	AT1G30040	PF03171
12052532	Glyma13g29310	Glyma.13G221300	AT2G34640.1|Symbols:PTAC12, HMR|plastid transcriptionally active 12|chr2:14582061-14584345 REVERSE LENGTH=527	cell proliferation; "positive regulation of transcription, DNA-dependent"; "transcription from plastid promoter"	molecular function	chloroplast; "nucleoid"; "nucleus"; "plastid chromosome"	highly similar to ( 514)AT2G34640| Symbols: PTAC12 | PTAC12 (PLASTID TRANSCRIPTIONALLY ACTIVE12) | chr2:14589140-14591424 REVERSE no original description	0.0186251	2.24735	6.14382	-0.900787	0.0521858	6.968	0.267438	0.0861874	0.0431726	AT2G34640
12066527	Glyma13g29370	Glyma.13G221900	AT2G22920.2|Symbols:SCPL12|serine carboxypeptidase-like 12|chr2:9753938-9757420 FORWARD LENGTH=435	proteolysis	serine-type carboxypeptidase activity	extracellular region; "plant-type cell wall"	moderately similar to ( 426)AT5G09640| Symbols: SCPL19, SNG2 | SNG2 (SINAPOYLGLUCOSE ACCUMULATOR 2); serine carboxypeptidase | chr5:2988374-2990967 FORWARDmoderately similar to ( 298)CBP1_ORYSA no original description	0.0325189	5.95086	5.92216	-1.79433	0.202141	8.12758	0.778767	0.346724	0.281376	AT2G22920	PF00450
12066546	Glyma13g29380	Glyma.13G222000	AT4G18050.1|Symbols:PGP9|P-glycoprotein 9|chr4:10022205-10027280 FORWARD LENGTH=1236	transmembrane transport; "transport"	ATP binding; "ATPase activity"; "ATPase activity, coupled to transmembrane movement of substances"; "nucleoside-triphosphatase activity"; "nucleotide binding"	integral to membrane	nearly identical (1623)AT4G18050| Symbols: PGP9 | PGP9 (P-GLYCOPROTEIN 9); ATPase, coupled to transmembrane movement of substances | chr4:10022217-10027427 FORWARDhighly similar to ( 907)MDR_ORYSA no original description	0.0225673	21.2256	4.33705	-3.83077	0.029388	8.35071	0.576962	0.477568	0.164256	AT4G18050	PF00664,PF00005
12052793	Glyma13g30100	Glyma.13G228400	AT4G18700.1|Symbols:CIPK12, SnRK3.9, ATWL4, WL4|CBL-interacting protein kinase 12|chr4:10289110-10290579 REVERSE LENGTH=489	calcium-mediated signaling; "protein phosphorylation"; "signal transduction"; "stomatal movement"	ATP binding; "kinase activity"; "protein binding"; "protein kinase activity"; "protein serine/threonine kinase activity"; "transferase activity, transferring phosphorus-containing groups"	plasma membrane	moderately similar to ( 421)AT4G18700| Symbols: SnRK3.9, CIPK12 | CIPK12 (SNF1-RELATED PROTEIN KINASE 3.9); kinase | chr4:10289121-10290590 REVERSEmoderately similar to ( 298)CIPK1_ORYSA no original description	0.0186251	4.58852	6.83584	-1.63547	0.0974958	8.7384	0.562554	0.131882	0.0695516	AT4G18700	PF03822,PF00069
12053030	Glyma13g30770	Glyma.13G234500	AT1G28480.1|Symbols:GRX480, roxy19|Thioredoxin superfamily protein|chr1:10013634-10014047 REVERSE LENGTH=137	MAPK cascade; "abscisic acid mediated signaling pathway"; "cell communication"; "cell redox homeostasis"; "defense response, incompatible interaction"; "defense response to bacterium"; "defense response to fungus"; "endoplasmic reticulum unfolded protein response"; "ethylene biosynthetic process"; "hyperosmotic salinity response"; "jasmonic acid biosynthetic process"; "jasmonic acid mediated sign…	electron carrier activity; "protein binding"; "protein disulfide oxidoreductase activity"	cytoplasm	weakly similar to ( 133)AT1G28480| Symbols: GRX480 | GRX480; thiol-disulfide exchange intermediate | chr1:10013620-10014033 REVERSE no original description	0.0271236	4.84756	6.73472	-1.96174	0.265716	8.70501	0.315518	0.128025	0.0681653	AT1G28480	PF00462
12067423	Glyma13g31960	Glyma.13G245800	AT1G61290.1|Symbols:SYP124, ATSYP124|syntaxin of plants 124|chr1:22605188-22606216 FORWARD LENGTH=303	cellular membrane fusion; "intracellular protein transport"; "pollen tube growth"; "vesicle-mediated transport"	SNAP receptor activity	membrane; "plasma membrane"; "transport vesicle"	moderately similar to ( 414)AT1G61290| Symbols: ATSYP124, SYP124 | SYP124 (syntaxin 124); SNAP receptor | chr1:22608853-22609881 FORWARD no original description	0.047435	2.09094	6.49804	-0.355188	0.153568	7.2223	0.708961	0.169058	0.0736718	AT1G61290	PF00804,PF05739
12067884	Glyma13g33290	Glyma.13G259400	AT1G78440.1|Symbols:ATGA2OX1, GA2OX1|Arabidopsis thaliana gibberellin 2-oxidase 1|chr1:29511772-29512990 REVERSE LENGTH=329	gibberellin catabolic process; "oxidation-reduction process"	C-19 gibberellin 2-beta-dioxygenase activity; "iron ion binding"; "oxidoreductase activity"; "oxidoreductase activity, acting on paired donors, with incorporation or reduction of molecular oxygen, 2-oxoglutarate as one donor, and incorporation of one atom each of oxygen into both donors"	cytoplasm	moderately similar to ( 371)AT1G78440| Symbols: ATGA2OX1 | ATGA2OX1 (GIBBERELLIN 2-OXIDASE 1); gibberellin 2-beta-dioxygenase | chr1:29516665-29517883 REVERSEhighly similar to ( 539)G2OX1_PEA no original description	0.0470997	2.65668	8.5397	-1.17636	0.00930832	9.75595	0.23326	0.299602	0.0264585	AT1G78440	PF03171
12068768	Glyma13g35470	Glyma.13G279100	AT4G27460.1|Symbols:|Cystathionine beta-synthase (CBS) family protein|chr4:13732939-13734263 FORWARD LENGTH=391	biological process	molecular function	extracellular region	moderately similar to ( 318)AT4G27460| Symbols: | CBS domain-containing protein | chr4:13732945-13734269 FORWARD no original description	0.0360977	2.16277	6.97877	-0.983292	0.134617	7.79552	0.129591	0.13976	0.0683283	AT4G27460
12054727	Glyma13g35550	Glyma.13G279900	AT3G15500.1|Symbols:ATNAC3, ANAC055, NAC055, NAC3|NAC domain containing protein 3|chr3:5234731-5235882 FORWARD LENGTH=317	MAPK cascade; "abscisic acid mediated signaling pathway"; "cell communication"; "defense response to fungus"; "endoplasmic reticulum unfolded protein response"; "hyperosmotic salinity response"; "jasmonic acid biosynthetic process"; "jasmonic acid mediated signaling pathway"; "multicellular organismal development"; "negative regulation of defense response"; "negative regulation of programmed cell…	DNA binding; "protein binding"; "sequence-specific DNA binding transcription factor activity"	nucleus	moderately similar to ( 346)AT3G15500| Symbols: ANAC055, ATNAC3 | ATNAC3 (ARABIDOPSIS NAC DOMAIN CONTAINING PROTEIN 55); transcription factor | chr3:5234738-5235889 FORWARDmoderately similar to ( 244)NAC48_ORYSA no original description	0.0281026	3.09216	9.81132	-1.22945	0.186803	11.3248	0.399165	0.110074	0.195258	AT3G15500	PF02365
12068815	Glyma13g35610	Glyma.13G280500	AT2G16430.2|Symbols:PAP10, ATPAP10|purple acid phosphatase 10|chr2:7120502-7122772 REVERSE LENGTH=468	cellular response to phosphate starvation	acid phosphatase activity; "protein serine/threonine phosphatase activity"	cell wall; "cytosol"; "extracellular region"; "plant-type cell wall"; "plasmodesma"	highly similar to ( 667)AT2G16430| Symbols: PAP10, ATPAP10 | ATPAP10/PAP10; acid phosphatase/ protein serine/threonine phosphatase | chr2:7127584-7129854 REVERSEhighly similar to ( 704)PPAF_SOYBN no original description	0.0474643	2.0418	6.73791	-0.430783	0.211007	7.44209	0.599057	0.0685506	0.239059	AT2G16430	PF00149
12055029	Glyma13g36270	Glyma.13G286800	AT3G20680.1|Symbols:|Domain of unknown function (DUF1995)|chr3:7230147-7231163 REVERSE LENGTH=338	biological process; "cell differentiation"; "leaf morphogenesis"; "positive regulation of transcription, DNA-dependent"	molecular function	chloroplast	moderately similar to ( 301)AT3G20680| Symbols: | similar to predicted protein [Physcomitrella patens subsp. patens] (GB:EDQ77462.1); similar to Os05g0500400 [Oryza sativa (japonica cultivar-group)] (GB:NP_001055963.1) | chr3:7230153-7231169 REVERSE no original description	0.026494	12.1537	2.61819	-2.73471	0.424491	5.9838	0.868621	0.157882	0.272516	AT3G20680	PF09353
12069517	Glyma13g37820	Glyma.13G302400	AT4G21440.1|Symbols:ATMYB102, ATM4, MYB102|MYB-like 102|chr4:11418425-11419652 REVERSE LENGTH=350	abscisic acid mediated signaling pathway; "hyperosmotic salinity response"; "proline transport"; "regulation of transcription, DNA-dependent"; "response to abscisic acid stimulus"; "response to auxin stimulus"; "response to ethylene stimulus"; "response to jasmonic acid stimulus"; "response to osmotic stress"; "response to salt stress"; "response to water deprivation"; "response to wounding"; "si…	DNA binding; "sequence-specific DNA binding transcription factor activity"	nucleus	moderately similar to ( 242)AT4G28110| Symbols: AtMYB41 | AtMYB41 (myb domain protein 41); DNA binding / transcription factor | chr4:13968172-13969390 REVERSEmoderately similar to ( 206)MYB1_HORVU no original description	0.0399214	4.11612	2.96777	-0.627467	0.242902	4.69165	1.41382	0.292381	0.03862	AT4G21440	PF00249
12070281	Glyma13g40090	Glyma.13G325800	AT5G60680.1|Symbols:|Protein of unknown function, DUF584|chr5:24386247-24386738 FORWARD LENGTH=163	biological process	molecular function	nucleus	weakly similar to ( 120)AT5G60680| Symbols: | similar to unknown protein [Arabidopsis thaliana] (TAIR:AT3G45210.1); similar to unnamed protein product [Vitis vinifera] (GB:CAO21845.1); contains InterPro domain Protein of unknown function DUF584 (InterPro:IPR007608) | chr5:24403473-24403964 FORWARD no original description	0.0243292	2.03789	4.72421	-0.122158	0.0859648	5.38008	0.904915	0.0817158	0.209132	AT5G60680	PF04520
12056389	Glyma13g40120	Glyma.13G326100	AT3G26700.1|Symbols:|Protein kinase superfamily protein|chr3:9810669-9812356 FORWARD LENGTH=380	protein phosphorylation	ATP binding; "kinase activity"; "protein kinase activity"; "protein serine/threonine kinase activity"; "protein tyrosine kinase activity"; "transferase activity, transferring phosphorus-containing groups"	plasma membrane	moderately similar to ( 227)AT3G26700| Symbols: | protein kinase family protein | chr3:9811906-9813593 FORWARDweakly similar to ( 146)NORK_MEDTR no original description	0.0186251	4.29106	4.44522	-0.713808	0.0890879	6.16097	1.38753	0.175751	0.837052	AT3G26700	PF07714
12070308	Glyma13g40150	Glyma.13G326500	AT5G60580.3|Symbols:|RING/U-box superfamily protein|chr5:24354298-24356706 FORWARD LENGTH=487	biological process	zinc ion binding	cytoplasm	moderately similar to ( 353)AT5G60580| Symbols: | zinc finger (C3HC4-type RING finger) family protein | chr5:24371524-24373932 FORWARD no original description	0.0160522	3.33269	5.00692	-0.687095	0.0502114	6.3612	1.04959	0.104828	0.285441	AT5G60580	PF00097
12070319	Glyma13g40170	Glyma.13G326700	AT3G53410.1|Symbols:|RING/U-box superfamily protein|chr3:19801175-19802274 REVERSE LENGTH=299	N-terminal protein myristoylation	ubiquitin-protein ligase activity; "zinc ion binding"	cytoplasm	moderately similar to ( 274)AT3G09770| Symbols: | zinc finger (C3HC4-type RING finger) family protein | chr3:2996634-2997840 REVERSE no original description	0.0186251	8.36553	4.10019	-2.64439	0.0582337	6.77038	0.420065	0.255399	0.210772	AT3G53410
12070461	Glyma13g40420	Glyma.13G329000	AT2G28510.1|Symbols:|Dof-type zinc finger DNA-binding family protein|chr2:12199383-12200627 REVERSE LENGTH=288	regulation of transcription, DNA-dependent	DNA binding; "sequence-specific DNA binding transcription factor activity"; "zinc ion binding"	nucleolus; "nucleus"	weakly similar to ( 127)AT5G60200| Symbols: | Dof-type zinc finger domain-containing protein | chr5:24258304-24259177 FORWARDweakly similar to ( 124)PBF_MAIZE no original description	0.0340423	3.95374	6.03819	-1.15607	0.293856	7.67371	0.827148	0.143628	0.35479	AT5G60200	PF02701
12070582	Glyma13g40800	Glyma.13G332900	AT2G28690.1|Symbols:|Protein of unknown function (DUF1635)|chr2:12307140-12308477 REVERSE LENGTH=231	biological process	molecular function	mitochondrion	very weakly similar to (84.0)AT2G28690| Symbols: | similar to unknown protein [Arabidopsis thaliana] (TAIR:AT5G59760.1); similar to unnamed protein product [Vitis vinifera] (GB:CAO21721.1); contains InterPro domain Protein of unknown function DUF1635 (InterPro:IPR012862) | chr2:12314217-12315554 REVERSE no original description	0.0283969	8.76525	3.87176	-2.59154	0.394789	6.61889	0.540255	0.16277	0.104076	AT2G28690	PF07795
12056652	Glyma13g40820	Glyma.13G333100	AT4G01470.1|Symbols:GAMMA-TIP3, TIP1;3, ATTIP1.3|tonoplast intrinsic protein 1;3|chr4:625092-625850 REVERSE LENGTH=252	transmembrane transport; "transport"; "urea transport"; "water transport"	transporter activity; "urea transmembrane transporter activity"; "water channel activity"	cytoplasm; "integral to membrane"; "membrane"	moderately similar to ( 345)AT4G01470| Symbols: GAMMA-TIP3, TIP1;3 | GAMMA-TIP3/TIP1;3 (tonoplast intrinsic protein 1;3); water channel | chr4:625092-625850 REVERSEmoderately similar to ( 315)TIP11_ORYSA no original description	0.0219492	21.1756	4.96027	-1.30382	0.464228	8.98643	3.10052	0.0478951	0.48871	AT4G01470	PF00230
12070732	Glyma13g41290	Glyma.13G337900	AT5G59480.1|Symbols:|Haloacid dehalogenase-like hydrolase (HAD) superfamily protein|chr5:23979619-23981156 REVERSE LENGTH=282	proline transport	hydrolase activity	nucleus	moderately similar to ( 367)AT5G59480| Symbols: | haloacid dehalogenase-like hydrolase family protein | chr5:23996845-23998382 REVERSE no original description	0.0486401	3.84811	5.78146	0.0278994	0.109879	7.34788	1.97205	0.410337	0.0642801	AT5G59480
12057220	Glyma13g42310	Glyma.13G347500	AT1G55020.1|Symbols:LOX1, ATLOX1|lipoxygenase 1|chr1:20525798-20530143 FORWARD LENGTH=859	defense response; "defense response to bacterium, incompatible interaction"; "growth"; "jasmonic acid biosynthetic process"; "lateral root formation"; "lipid oxidation"; "membrane disassembly"; "response to abscisic acid stimulus"; "response to jasmonic acid stimulus"; "response to wounding"; "root development"	lipoxygenase activity	cytoplasm; "plastid"	highly similar to ( 984)AT1G55020| Symbols: LOX1 | LOX1 (Lipoxygenase 1); lipoxygenase | chr1:20529465-20533810 FORWARDnearly identical (1759)LOX2_SOYBN no original description	0.0402056	2.70484	4.48505	-0.617788	0.101663	5.54831	0.817756	0.248713	0.529798	AT1G55020	PF01477,PF00305
12057232	Glyma13g42320	Glyma.13G347600	AT1G55020.1|Symbols:LOX1, ATLOX1|lipoxygenase 1|chr1:20525798-20530143 FORWARD LENGTH=859	defense response; "defense response to bacterium, incompatible interaction"; "growth"; "jasmonic acid biosynthetic process"; "lateral root formation"; "lipid oxidation"; "membrane disassembly"; "response to abscisic acid stimulus"; "response to jasmonic acid stimulus"; "response to wounding"; "root development"	lipoxygenase activity	cytoplasm; "plastid"	highly similar to ( 679)AT1G55020| Symbols: LOX1 | LOX1 (Lipoxygenase 1); lipoxygenase | chr1:20529465-20533810 FORWARDnearly identical (1273)LOX1_SOYBN no original description	0.0186251	2.36039	3.96563	-0.503401	0.0428047	4.83978	0.735622	0.09526	0.157869	AT1G55020	PF00305,PF01477
12071665	Glyma13g43550	Glyma.13G358600	AT1G79910.1|Symbols:|Regulator of Vps4 activity in the MVB pathway protein|chr1:30055050-30057011 FORWARD LENGTH=381	biological process	molecular function	cytoplasm	moderately similar to ( 219)AT1G79910| Symbols: | similar to unknown protein [Arabidopsis thaliana] (TAIR:AT1G52315.1); similar to unnamed protein product [Vitis vinifera] (GB:CAO45916.1); contains InterPro domain Protein of unknown function DUF292, eukaryotic (InterPro:IPR005061) | chr1:30059981-30061904 FORWARD no original description	0.0473276	2.42081	3.38435	-0.205642	0.124191	4.31508	1.06985	0.24203	0.314122	AT1G79910	PF03398
12073019	Glyma14g01960	Glyma.14G016000	AT1G50600.1|Symbols:SCL5|scarecrow-like 5|chr1:18737398-18739547 REVERSE LENGTH=597	regulation of transcription, DNA-dependent	sequence-specific DNA binding transcription factor activity	cytosol; "nucleus"	highly similar to ( 571)AT1G50600| Symbols: SCL5 | SCL5; transcription factor | chr1:18741066-18743215 REVERSEhighly similar to ( 521)CIGR2_ORYSA no original description	0.0493938	2.328	8.23109	-0.760664	0.263149	9.23687	0.458426	0.0586826	0.0338578	AT1G50600	PF03514
12082437	Glyma14g02060	Glyma.14G017000	AT1G50590.1|Symbols:|RmlC-like cupins superfamily protein|chr1:18732378-18734053 REVERSE LENGTH=310	biological process	calmodulin binding	nucleus	moderately similar to ( 419)AT1G50590| Symbols: | pirin, putative | chr1:18736046-18737721 REVERSE no original description	0.026494	4.12851	6.37474	-1.42964	0.193589	8.08447	0.615979	0.169921	0.176595	AT1G50590	PF05726,PF02678
12073284	Glyma14g02630	Glyma.14G023000	AT4G38460.1|Symbols:GGR|geranylgeranyl reductase|chr4:17994849-17995974 FORWARD LENGTH=326	isoprenoid biosynthetic process	dimethylallyltranstransferase activity; "protein binding"	chloroplast	very weakly similar to (80.9)AT4G38460| Symbols: GGR | GGR (GERANYLGERANYL REDUCTASE); farnesyltranstransferase | chr4:17994843-17995968 FORWARD no original description	0.0334975	3.71299	4.18836	-0.897079	0.0982622	5.70899	0.995503	0.290059	0.155112	AT4G38460
12073960	Glyma14g04190	Glyma.14G037400	AT5G12290.1|Symbols:DGS1|dgd1 suppressor 1|chr5:3974374-3978066 REVERSE LENGTH=602	actin nucleation; "cell adhesion"; "cell wall organization"; "galactolipid biosynthetic process"; "hydrogen peroxide biosynthetic process"; "organ morphogenesis"; "positive regulation of organelle organization"; "protein desumoylation"; "regulation of chromosome organization"; "root hair cell differentiation"; "tissue development"; "trichome morphogenesis"; "vegetative to reproductive phase trans…	NA	chloroplast; "mitochondrial outer membrane"; "mitochondrion"; "protein complex"	moderately similar to ( 273)AT5G12290| Symbols: DGS1 | similar to expressed protein [Oryza sativa (japonica cultivar-group)] (GB:ABF96236.1); contains InterPro domain Nuclear control of ATP synthase 2 (InterPro:IPR013946) | chr5:3974375-3978067 REVERSE no original description	0.049869	4.27031	4.78394	-1.10985	0.140177	6.49376	0.984486	0.444403	0.160872	AT5G12290	PF08637
12083357	Glyma14g04590	Glyma.14G041800	AT2G27090.1|Symbols:|Protein of unknown function (DUF630 and DUF632)|chr2:11567691-11570345 REVERSE LENGTH=743	N-terminal protein myristoylation; "fatty acid beta-oxidation"; "protein glycosylation"; "protein import into peroxisome matrix"	NA	nucleus; "plasma membrane"; "plasmodesma"	highly similar to ( 687)AT2G27090| Symbols: | similar to unknown protein [Arabidopsis thaliana] (TAIR:AT4G39790.1); similar to unnamed protein product [Vitis vinifera] (GB:CAO67364.1); contains InterPro domain Protein of unknown function DUF632 (InterPro:IPR006867); contains InterPro domain Protein of unknown function DUF630 (InterPro:IPR006868) | chr2:11574769-11577423 REVERSE no original descri…	0.0231862	2.26133	7.35039	-0.703805	0.129679	8.2564	0.473366	0.0191171	0.141234	AT2G27090	PF04782,PF04783
12074695	Glyma14g06080	Glyma.14G056200	AT2G40340.1|Symbols:DREB2C, AtERF48|Integrase-type DNA-binding superfamily protein|chr2:16848665-16850357 REVERSE LENGTH=341	heat acclimation; "regulation of transcription, DNA-dependent"; "response to abscisic acid stimulus"	DNA binding; "protein binding"; "sequence-specific DNA binding transcription factor activity"	nucleus	weakly similar to ( 142)AT2G40340| Symbols: | AP2 domain-containing transcription factor, putative (DRE2B) | chr2:16855743-16857435 REVERSE no original description	0.0149951	4.98429	5.08891	-1.4303	0.0431521	7.00955	0.887087	0.0887206	0.609504	AT2G40340	PF00847
12084276	Glyma14g07210	Glyma.14G066400	AT3G11410.1|Symbols:ATPP2CA, AHG3, PP2CA|protein phosphatase 2CA|chr3:3584181-3585649 REVERSE LENGTH=399	abscisic acid mediated signaling pathway; "hyperosmotic salinity response"; "negative regulation of abscisic acid mediated signaling pathway"; "protein dephosphorylation"; "regulation of stomatal movement"; "response to abscisic acid stimulus"; "response to cold"; "response to water deprivation"	catalytic activity; "phosphoprotein phosphatase activity"; "protein binding"; "protein serine/threonine phosphatase activity"	cytoplasm; "cytosol"; "nucleus"	moderately similar to ( 226)AT3G11410| Symbols: ATPP2CA, AHG3 | AHG3/ATPP2CA (ARABIDOPSIS THALIANA PROTEIN PHOSPHATASE 2CA); protein binding / protein serine/threonine phosphatase | chr3:3584187-3585655 REVERSE no original description	0.0186251	2.94701	6.77457	-1.116	0.055931	8.01426	0.443257	0.130196	0.313576	AT3G11410	PF00481
12075456	Glyma14g08120	Glyma.14G074700	AT2G16250.1|Symbols:|Leucine-rich repeat protein kinase family protein|chr2:7039682-7042933 REVERSE LENGTH=915	protein phosphorylation; "response to molecule of bacterial origin"; "signal transduction"; "stamen development"; "stomatal complex morphogenesis"; "transmembrane receptor protein tyrosine kinase signaling pathway"	ATP binding; "protein kinase activity"; "protein serine/threonine kinase activity"; "transferase activity, transferring phosphorus-containing groups"	plant-type cell wall; "plasma membrane"; "plasmodesma"	highly similar to ( 677)AT2G16250| Symbols: | leucine-rich repeat transmembrane protein kinase, putative | chr2:7046764-7050015 REVERSEweakly similar to ( 189)PSKR_DAUCA no original description	0.0317229	2.13901	7.15959	-0.530335	0.14688	7.96134	0.566605	0.081742	0.266812	AT2G16250	PF00560,PF07714
12075522	Glyma14g08240	Glyma.14G076000	AT5G42960.1|Symbols:|unknown protein; FUNCTIONS IN: molecular_function unknown; INVOLVED IN: biological_process unknown; LOCATED IN: mitochondrion, chloroplast, plastid, chloroplast envelope; EXPRESSED IN: 24 plant structures; EXPRESSED DURING: 13 growth stages; BEST Arabidopsis thaliana protein match is: unknown protein (TAIR:AT1G45170.1); Has 30201 Blast hits to 17322 proteins in 780 species: A…	biological process	molecular function	chloroplast; "chloroplast envelope"; "mitochondrion"; "plastid"	moderately similar to ( 303)AT5G42960| Symbols: | similar to unknown protein [Arabidopsis thaliana] (TAIR:AT1G45170.1); similar to pore protein of 24 kD (OEP24) [Pisum sativum] (GB:CAA04468.1) | chr5:17252412-17253706 FORWARD no original description	0.0275969	2.73015	5.42993	-1.25704	0.153205	6.50183	0.191946	0.114931	0.063142	AT5G42960
12084874	Glyma14g08870	Glyma.14G080900	AT2G15730.1|Symbols:|P-loop containing nucleoside triphosphate hydrolases superfamily protein|chr2:6849797-6851881 FORWARD LENGTH=344	biological process	molecular function	Golgi apparatus	moderately similar to ( 446)AT2G15730| Symbols: | similar to unknown protein [Arabidopsis thaliana] (TAIR:AT4G34420.1); similar to unnamed protein product [Vitis vinifera] (GB:CAO47777.1); contains domain SSF52540 (SSF52540) | chr2:6856879-6858963 FORWARD no original description	0.0452707	2.55194	4.22986	-0.396498	0.178175	5.2071	0.955094	0.214238	0.114011	AT2G15730	PF00685
12084976	Glyma14g09120	Glyma.14G083000	AT5G42900.2|Symbols:|cold regulated gene 27|chr5:17198366-17199712 REVERSE LENGTH=246	response to cold; "response to karrikin"	molecular function	nucleus	very weakly similar to (80.9)AT5G42900| Symbols: | similar to unknown protein [Arabidopsis thaliana] (TAIR:AT4G33980.1); similar to hypothetical protein [Vitis vinifera] (GB:CAN75496.1) | chr5:17215594-17216940 REVERSE no original description	0.0464956	3.56883	4.28814	-1.84607	0.315163	5.74424	-0.0106255	0.220921	0.250886	AT5G42900
12076232	Glyma14g10320	Glyma.14G090700	AT1G58520.1|Symbols:RXW8|lipases;hydrolases, acting on ester bonds|chr1:21733543-21738165 FORWARD LENGTH=746	lipid metabolic process	hydrolase activity, acting on ester bonds; "lipase activity"	chloroplast; "extracellular region"; "membrane"	highly similar to ( 855)AT1G58520| Symbols: RXW8 | RXW8 | chr1:21737208-21741830 FORWARD no original description	0.0313876	3.15415	7.31899	-0.726701	0.234591	8.71377	0.930549	0.0914034	0.282343	AT1G58520	PF02714
12085981	Glyma14g11960	Glyma.14G103100	AT1G80840.1|Symbols:WRKY40, ATWRKY40|WRKY DNA-binding protein 40|chr1:30383834-30385356 FORWARD LENGTH=302	MAPK cascade; "abscisic acid mediated signaling pathway"; "cellular membrane fusion"; "defense response to bacterium"; "defense response to fungus"; "detection of bacterium"; "detection of biotic stimulus"; "endoplasmic reticulum unfolded protein response"; "ethylene mediated signaling pathway"; "intracellular signal transduction"; "jasmonic acid biosynthetic process"; "jasmonic acid mediated sig…	protein binding; "sequence-specific DNA binding"; "sequence-specific DNA binding transcription factor activity"	nucleus	moderately similar to ( 203)AT1G80840| Symbols: ATWRKY40, WRKY40 | WRKY40 (WRKY DNA-binding protein 40); transcription factor | chr1:30388726-30390248 FORWARD no original description	0.049869	3.44533	4.93757	-0.574962	0.149978	6.33819	1.20968	0.367594	0.246079	AT1G80840	PF03106
12086011	Glyma14g12110	Glyma.14G104000	AT4G32140.1|Symbols:|EamA-like transporter family|chr4:15523037-15525195 REVERSE LENGTH=394	biological process	molecular function	membrane	moderately similar to ( 266)AT4G32140| Symbols: | similar to membrane protein [Arabidopsis thaliana] (TAIR:AT3G07080.1); similar to hypothetical protein [Vitis vinifera] (GB:CAN72310.1); contains InterPro domain Protein of unknown function DUF6, transmembrane; (InterPro:IPR000620) | chr4:15523043-15525201 REVERSE no original description	0.0470648	2.86843	4.0899	-0.569173	0.130721	5.24247	0.95109	0.293589	0.318564	AT4G32140	PF00892
12086853	Glyma14g16730	Glyma.14G130800	AT5G11460.1|Symbols:|Protein of unknown function (DUF581)|chr5:3657064-3658388 REVERSE LENGTH=344	biological process	molecular function	cellular component	weakly similar to ( 107)AT5G11460| Symbols: | senescence-associated protein-related | chr5:3657065-3658389 REVERSE no original description	0.0326273	5.35578	4.60479	-0.359752	0.213427	6.63604	2.06134	0.318402	0.462604	AT2G25690	PF04570
12077986	Glyma14g20040	Glyma.14G139700	AT5G24800.1|Symbols:ATBZIP9, BZO2H2, BZIP9|basic leucine zipper 9|chr5:8515259-8516541 FORWARD LENGTH=277	cellular response to glucose stimulus; "regulation of transcription, DNA-dependent"	DNA binding; "protein binding"; "protein dimerization activity"; "protein heterodimerization activity"; "protein homodimerization activity"; "sequence-specific DNA binding"; "sequence-specific DNA binding transcription factor activity"	nucleus	very weakly similar to (93.2)AT5G24800| Symbols: ATBZIP9, BZO2H2 | ATBZIP9/BZO2H2 (BASIC LEUCINE ZIPPER O2 HOMOLOG 2); DNA binding / protein heterodimerization/ transcription factor | chr5:8515262-8516544 FORWARD no original description	0.0311281	2.54358	8.55513	-0.654053	0.153901	9.71743	0.69281	0.131579	0.401029	AT5G24800	PF12498
12087698	Glyma14g22970	Glyma.14G147500	AT1G21910.1|Symbols:DREB26|Integrase-type DNA-binding superfamily protein|chr1:7696655-7697347 FORWARD LENGTH=230	cellular response to freezing; "cellular response to heat"; "positive regulation of transcription, DNA-dependent"; "regulation of transcription, DNA-dependent"; "response to brassinosteroid stimulus"; "response to jasmonic acid stimulus"; "response to salicylic acid stimulus"	DNA binding; "sequence-specific DNA binding transcription factor activity"	nucleus	weakly similar to ( 107)AT1G77640| Symbols: | AP2 domain-containing transcription factor, putative | chr1:29183690-29184424 FORWARD no original description	0.0488985	6.61768	3.36799	-0.809041	0.539418	5.78446	1.91728	0.259359	0.17369	AT1G21910	PF00847
12087895	Glyma14g24220	Glyma.14G152700	AT1G01720.1|Symbols:ATAF1, ANAC002|NAC (No Apical Meristem) domain transcriptional regulator superfamily protein|chr1:268471-269514 FORWARD LENGTH=289	hyperosmotic salinity response; "jasmonic acid biosynthetic process"; "multicellular organismal development"; "negative regulation of abscisic acid mediated signaling pathway"; "regulation of transcription, DNA-dependent"; "response to abscisic acid stimulus"; "response to chitin"; "response to fungus"; "response to jasmonic acid stimulus"; "response to water deprivation"; "response to wounding"	DNA binding; "sequence-specific DNA binding transcription factor activity"	nucleus	moderately similar to ( 379)AT1G01720| Symbols: ANAC002, ATAF1 | ATAF1 (Arabidopsis NAC domain containing protein 2); transcription factor | chr1:268471-269514 FORWARDmoderately similar to ( 313)NAC48_ORYSA no original description	0.0215843	2.58677	9.84833	-0.540472	0.103405	11.1206	0.830679	0.0981538	0.136619	AT1G01720	PF02365
12088288	Glyma14g26960	Glyma.14G118700	AT1G67000.1|Symbols:|Protein kinase superfamily protein|chr1:25004217-25007604 REVERSE LENGTH=892	protein phosphorylation	ATP binding; "kinase activity"; "protein kinase activity"; "protein serine/threonine kinase activity"; "transferase activity, transferring phosphorus-containing groups"	extracellular region	moderately similar to ( 316)AT1G66980| Symbols: | protein kinase family protein / glycerophosphoryl diester phosphodiesterase family protein | chr1:25001154-25005624 REVERSEweakly similar to ( 181)KPRO_MAIZE no original description	0.0460034	3.86436	6.86324	-0.827139	0.394898	8.50252	1.12309	0.0932006	0.0833721	AT1G67000	PF07714
12089129	Glyma14g34640	Glyma.14G171800	AT5G65160.1|Symbols:TPR14|tetratricopeptide repeat (TPR)-containing protein|chr5:26031457-26033668 REVERSE LENGTH=593	biological process	NA	NA	moderately similar to ( 382)AT1G53300| Symbols: TTL1 | TTL1 (TETRATRICOPETIDE-REPEAT THIOREDOXIN-LIKE 1); binding | chr1:19883394-19886043 FORWARD no original description	0.0258161	3.39317	6.1662	-1.27708	0.213797	7.57781	0.485556	0.0183983	0.105731	AT5G65160	PF00085,PF00515
12089746	Glyma14g36750	Glyma.14G188500	AT5G24610.1|Symbols:|unknown protein; BEST Arabidopsis thaliana protein match is: unknown protein (TAIR:AT3G49550.1); Has 1807 Blast hits to 1807 proteins in 277 species: Archae - 0; Bacteria - 0; Metazoa - 736; Fungi - 347; Plants - 385; Viruses - 0; Other Eukaryotes - 339 (source: NCBI BLink).|chr5:8428577-8429017 FORWARD LENGTH=146	biological process	molecular function	cellular component	moderately similar to ( 215)AT5G24610| Symbols: | similar to unknown protein [Arabidopsis thaliana] (TAIR:AT3G49550.1); similar to hypothetical protein [Vitis vinifera] (GB:CAN64634.1) | chr5:8428580-8429020 FORWARD no original description	0.0436063	3.45032	5.88276	-0.936501	0.288845	7.30441	0.850229	0.213514	0.360748	AT5G24610
12081607	Glyma14g40270	Glyma.14G220300	AT1G75850.1|Symbols:VPS35B|VPS35 homolog B|chr1:28478053-28483874 REVERSE LENGTH=790	intracellular protein transport; "retrograde transport, endosome to Golgi"	NA	NA	nearly identical (1217)AT1G75850| Symbols: | binding | chr1:28481714-28487535 REVERSE no original description	0.0283969	2.11244	8.59596	-0.700929	0.145324	9.48451	0.377979	0.0341754	0.41308	AT1G75850	PF03635
12091399	Glyma15g00810	Glyma.15G005600	AT5G11090.1|Symbols:|serine-rich protein-related|chr5:3524796-3525449 FORWARD LENGTH=217	biological process	molecular function	nucleus	very weakly similar to (89.0)AT5G11090| Symbols: | serine-rich protein-related | chr5:3524797-3525450 FORWARD no original description	0.0186251	3.69149	4.02473	-1.509	0.0546453	5.52479	0.375206	0.137684	0.166185	AT5G11090
12104211	Glyma15g04040	Glyma.15G035700	AT5G59610.1|Symbols:|Chaperone DnaJ-domain superfamily protein|chr5:24013165-24014954 FORWARD LENGTH=268	protein folding	heat shock protein binding; "unfolded protein binding"	chloroplast	moderately similar to ( 233)AT5G59610| Symbols: | DNAJ heat shock N-terminal domain-containing protein | chr5:24030391-24032180 FORWARD no original description	0.0326273	2.25683	4.31503	-0.910192	0.137911	5.12588	0.264105	0.122639	0.303494	AT5G59610	PF00226
12104413	Glyma15g04630	Glyma.15G041200	AT4G01470.1|Symbols:GAMMA-TIP3, TIP1;3, ATTIP1.3|tonoplast intrinsic protein 1;3|chr4:625092-625850 REVERSE LENGTH=252	transmembrane transport; "transport"; "urea transport"; "water transport"	transporter activity; "urea transmembrane transporter activity"; "water channel activity"	cytoplasm; "integral to membrane"; "membrane"	moderately similar to ( 206)AT4G01470| Symbols: GAMMA-TIP3, TIP1;3 | GAMMA-TIP3/TIP1;3 (tonoplast intrinsic protein 1;3); water channel | chr4:625092-625850 REVERSEweakly similar to ( 181)TIP12_ORYSA no original description	0.0149951	7.62738	5.62915	-0.118597	0.115492	8.18638	2.81259	0.0922948	0.412744	AT4G01470	PF00230
12094012	Glyma15g07450	Glyma.15G068800	AT5G54390.1|Symbols:AHL, ATAHL, HL|HAL2-like|chr5:22086133-22087586 FORWARD LENGTH=373	phosphatidylinositol phosphorylation; "sulfur compound metabolic process"	3'(2'),5'-bisphosphate nucleotidase activity	mitochondrion	moderately similar to ( 470)AT5G54390| Symbols: ATAHL, AHL | AHL (HAL2-LIKE); 3'(2'),5'-bisphosphate nucleotidase/ inositol or phosphatidylinositol phosphatase | chr5:22103359-22104812 FORWARDmoderately similar to ( 248)DPNP_ORYSA no original description	0.0281026	4.73463	4.03094	-0.921334	0.081464	5.89295	1.32192	0.287059	0.266937	AT5G54390	PF00459
12094403	Glyma15g08590	Glyma.15G079300	AT5G45960.1|Symbols:|GDSL-like Lipase/Acylhydrolase superfamily protein|chr5:18637174-18640319 REVERSE LENGTH=375	lipid metabolic process	carboxylesterase activity; "hydrolase activity, acting on ester bonds"; "lipase activity"	extracellular region	moderately similar to ( 412)AT5G45960| Symbols: | GDSL-motif lipase/hydrolase family protein | chr5:18654401-18657546 REVERSEweakly similar to ( 197)APG_BRANA no original description	0.0483777	3.47095	5.53298	-0.582694	0.346882	6.95864	1.21264	0.180477	0.176949	AT5G45960	PF00657
12105990	Glyma15g09040	Glyma.15G084100	AT4G18700.1|Symbols:CIPK12, SnRK3.9, ATWL4, WL4|CBL-interacting protein kinase 12|chr4:10289110-10290579 REVERSE LENGTH=489	calcium-mediated signaling; "protein phosphorylation"; "signal transduction"; "stomatal movement"	ATP binding; "kinase activity"; "protein binding"; "protein kinase activity"; "protein serine/threonine kinase activity"; "transferase activity, transferring phosphorus-containing groups"	plasma membrane	highly similar to ( 705)AT4G18700| Symbols: SnRK3.9, CIPK12 | CIPK12 (SNF1-RELATED PROTEIN KINASE 3.9); kinase | chr4:10289121-10290590 REVERSEmoderately similar to ( 415)CIPK1_ORYSA no original description	0.0417548	4.54357	6.01119	-1.6564	0.0860184	7.84402	0.527431	0.415653	0.210492	AT4G18700	PF00069,PF03822
12094853	Glyma15g09840	Glyma.15G091800	AT1G73240.1|Symbols:|CONTAINS InterPro DOMAIN/s: Nucleoporin protein Ndc1-Nup (InterPro:IPR019049); Has 36 Blast hits to 36 proteins in 17 species: Archae - 0; Bacteria - 0; Metazoa - 1; Fungi - 0; Plants - 35; Viruses - 0; Other Eukaryotes - 0 (source: NCBI BLink).|chr1:27542397-27544668 REVERSE LENGTH=519	biological process	molecular function	chloroplast	moderately similar to ( 401)AT1G73240| Symbols: | similar to unnamed protein product [Vitis vinifera] (GB:CAO69427.1) | chr1:27546058-27548329 REVERSE no original description	0.041091	4.54389	5.4008	-1.40196	0.0506717	7.20004	0.781969	0.41316	0.0520763	AT1G73240	PF09531
12106784	Glyma15g11330	Glyma.15G106400	AT3G20530.1|Symbols:|Protein kinase superfamily protein|chr3:7166318-7167806 FORWARD LENGTH=386	protein phosphorylation	ATP binding; "kinase activity"; "protein kinase activity"; "protein serine/threonine kinase activity"; "protein tyrosine kinase activity"; "transferase activity, transferring phosphorus-containing groups"	chloroplast	moderately similar to ( 466)AT3G20530| Symbols: | protein kinase family protein | chr3:7166324-7167812 FORWARDmoderately similar to ( 257)NORK_MEDTR no original description	0.0473443	2.61017	4.47325	-0.715241	0.120328	5.49083	0.668903	0.270048	0.591911	AT3G20530	PF00069
12095711	Glyma15g12230	Glyma.15G115500	AT3G02870.1|Symbols:VTC4|Inositol monophosphatase family protein|chr3:627742-629682 REVERSE LENGTH=271	L-ascorbic acid biosynthetic process; "glucosinolate biosynthetic process"; "inositol biosynthetic process"; "methylglyoxal catabolic process to D-lactate"; "myo-inositol hexakisphosphate biosynthetic process"; "phosphatidylinositol phosphorylation"; "response to cold"; "response to karrikin"; "sulfur compound metabolic process"	3'(2'),5'-bisphosphate nucleotidase activity; "L-galactose-1-phosphate phosphatase activity"; "inositol monophosphate 1-phosphatase activity"	cytoplasm; "cytosol"; "plasma membrane"	moderately similar to ( 404)AT3G02870| Symbols: VTC4 | VTC4 | chr3:627749-629689 REVERSEmoderately similar to ( 400)IMPP_MESCR no original description	0.0237452	3.2803	5.01136	-0.903594	0.172083	6.34174	0.810235	0.0916085	0.38892	AT3G02870	PF00459
12095867	Glyma15g12700	Glyma.15G120500	AT2G22260.1|Symbols:|oxidoreductase, 2OG-Fe(II) oxygenase family protein|chr2:9461342-9463053 FORWARD LENGTH=314	DNA repair; "metabolic process"	DNA demethylase activity; "oxidoreductase activity"	nucleus	moderately similar to ( 257)AT2G22260| Symbols: | oxidoreductase, 2OG-Fe(II) oxygenase family protein | chr2:9468422-9470133 FORWARD no original description	0.0183727	8.22851	5.28543	-2.10464	0.0690754	7.93388	0.935986	0.21056	0.112415	AT2G22260
12096126	Glyma15g13150	Glyma.15G125400	AT1G52520.1|Symbols:FRS6|FAR1-related sequence 6|chr1:19565933-19568248 FORWARD LENGTH=703	response to red or far red light	zinc ion binding	nucleus	highly similar to ( 922)AT1G52520| Symbols: FRS6 | FRS6 (FAR1-related sequence 6); zinc ion binding | chr1:19569602-19571917 FORWARD no original description	0.0212181	2.57198	7.02602	-1.11035	0.109472	8.08431	0.252534	0.0846161	0.0621056	AT1G52520	PF03101,PF04434,PF10551
12096128	Glyma15g13160	Glyma.15G125500	AT1G80010.1|Symbols:FRS8|FAR1-related sequence 8|chr1:30097565-30099846 FORWARD LENGTH=725	hydrogen peroxide biosynthetic process; "protein desumoylation"; "response to red or far red light"; "vegetative to reproductive phase transition of meristem"	zinc ion binding	nucleus	highly similar to ( 699)AT1G80010| Symbols: FRS8 | FRS8 (FAR1-related sequence 8); zinc ion binding | chr1:30102458-30104739 FORWARD no original description	0.0305699	2.01736	5.76753	-0.382035	0.12691	6.422	0.630433	0.0772509	0.0635398	AT1G80010	PF03101,PF10551
12108094	Glyma15g15260	Glyma.15G142900	AT4G16160.2|Symbols:ATOEP16-2, ATOEP16-S|Mitochondrial import inner membrane translocase subunit Tim17/Tim22/Tim23 family protein|chr4:9157545-9158738 FORWARD LENGTH=178	protein transport	P-P-bond-hydrolysis-driven protein transmembrane transporter activity; "amino acid transmembrane transporter activity"	integral to chloroplast outer membrane; "mitochondrial inner membrane presequence translocase complex"; "plastid outer membrane"	weakly similar to ( 189)AT4G16160| Symbols: ATOEP16-2, ATOEP16-S | ATOEP16-2/ATOEP16-S; P-P-bond-hydrolysis-driven protein transmembrane transporter | chr4:9157560-9158753 FORWARD no original description	0.0257413	6.21289	2.5629	-1.17159	0.236042	5.00497	1.46368	0.216604	0.257691	AT4G16160	PF02466
12096923	Glyma15g15610	Glyma.15G145900	NA	NA	NA	NA	weakly similar to ( 178)L18A_LUPLU no original description	0.036741	5.59601	5.89155	-1.56173	0.388877	8.01463	0.922671	0.207722	0.179891		PF00407
12108905	Glyma15g17810	Glyma.15G165000	AT5G57240.2|Symbols:ORP4C|OSBP(oxysterol binding protein)-related protein 4C|chr5:23193449-23195303 FORWARD LENGTH=379	steroid metabolic process	oxysterol binding	nucleus	moderately similar to ( 406)AT5G57240| Symbols: | oxysterol-binding family protein | chr5:23210675-23212529 FORWARD no original description	0.0261938	6.62899	5.75624	-1.88388	0.199048	8.12701	0.844908	0.273585	0.210491	AT5G57240	PF01237
12112100	Glyma15g37520	Glyma.15G234700	AT1G22380.1|Symbols:AtUGT85A3, UGT85A3|UDP-glucosyl transferase 85A3|chr1:7900522-7902332 REVERSE LENGTH=488	metabolic process; "proline transport"	glucuronosyltransferase activity; "transferase activity, transferring glycosyl groups"; "transferase activity, transferring hexosyl groups"	cellular component	highly similar to ( 599)AT1G22360| Symbols: ATUGT85A2 | ATUGT85A2 (UDP-GLUCOSYL TRANSFERASE 85A2); UDP-glycosyltransferase | chr1:7895057-7897516 REVERSEweakly similar to ( 191)IAAG_MAIZE no original description	0.0149951	4.28744	5.90283	-1.26993	0.0312496	7.64325	0.83019	0.123147	0.296189	AT1G22380	PF00201
12101582	Glyma15g40220	Glyma.15G251700	AT1G78380.1|Symbols:ATGSTU19, GST8, GSTU19|glutathione S-transferase TAU 19|chr1:29486659-29487819 REVERSE LENGTH=219	cellular response to phosphate starvation; "cellular response to water deprivation"; "fatty acid beta-oxidation"; "galactolipid biosynthetic process"; "gluconeogenesis"; "glycolysis"; "proteasomal ubiquitin-dependent protein catabolic process"; "proteasome core complex assembly"; "response to cadmium ion"; "response to cyclopentenone"; "response to misfolded protein"; "response to oxidative stres…	glutathione binding; "glutathione transferase activity"	chloroplast; "chloroplast stroma"; "cytoplasm"; "cytosol"; "plasma membrane"; "vacuolar membrane"	moderately similar to ( 242)AT1G78320| Symbols: ATGSTU23 | ATGSTU23 (Arabidopsis thaliana Glutathione S-transferase (class tau) 23); glutathione transferase | chr1:29472474-29473251 REVERSEmoderately similar to ( 264)GSTXC_TOBAC no original description	0.0350029	3.51357	3.48023	-0.837156	0.131874	4.94801	0.97578	0.274952	0.318387	AT1G78380	PF02798,PF00043
12101591	Glyma15g40240	Glyma.15G251800	AT1G78380.1|Symbols:ATGSTU19, GST8, GSTU19|glutathione S-transferase TAU 19|chr1:29486659-29487819 REVERSE LENGTH=219	cellular response to phosphate starvation; "cellular response to water deprivation"; "fatty acid beta-oxidation"; "galactolipid biosynthetic process"; "gluconeogenesis"; "glycolysis"; "proteasomal ubiquitin-dependent protein catabolic process"; "proteasome core complex assembly"; "response to cadmium ion"; "response to cyclopentenone"; "response to misfolded protein"; "response to oxidative stres…	glutathione binding; "glutathione transferase activity"	chloroplast; "chloroplast stroma"; "cytoplasm"; "cytosol"; "plasma membrane"; "vacuolar membrane"	moderately similar to ( 219)AT1G17170| Symbols: GST, ATGSTU24 | ATGSTU24 (ARABIDOPSIS THALIANA GLUTATHIONE S-TRANSFERASE (CLASS TAU) 24); glutathione transferase | chr1:5869888-5870684 FORWARDmoderately similar to ( 227)GSTX4_TOBAC no original description	0.0356199	2.35622	3.47556	-0.165739	0.0717987	4.37822	1.07074	0.198941	0.0864785	AT1G78380	PF02798,PF00043
12102177	Glyma15g42030	Glyma.15G266300	AT2G31900.1|Symbols:XIF, ATXIF, ATMYO5|myosin-like protein XIF|chr2:13560760-13569623 REVERSE LENGTH=1556	Golgi localization; "actin filament-based movement"; "cell wall macromolecule metabolic process"; "mitochondrion localization"; "peroxisome localization"; "response to nematode"; "xylem development"	ATP binding; "motor activity"; "protein binding"	myosin complex; "unconventional myosin complex"	nearly identical (2048)AT2G31900| Symbols: ATXIF, ATMYO5, PCR11, XIF | XIF (Myosin-like protein XIF) | chr2:13567837-13576700 REVERSE no original description	0.0281026	2.8164	8.34975	-0.485078	0.197889	9.64963	1.00877	0.0247353	0.392362	AT2G31900	PF00612,PF02736,PF01843,PF00063
12113770	Glyma15g43080	Glyma.15G275400	AT3G07970.1|Symbols:QRT2|Pectin lyase-like superfamily protein|chr3:2541006-2543370 FORWARD LENGTH=439	anther dehiscence; "carbohydrate metabolic process"; "cell wall modification involved in abscission"; "fruit dehiscence"; "pectin catabolic process"; "pollen sperm cell differentiation"	polygalacturonase activity	extracellular region	moderately similar to ( 439)AT3G07970| Symbols: | polygalacturonase, putative / pectinase, putative | chr3:2541012-2543376 FORWARDmoderately similar to ( 461)PGLR_ACTCH no original description	0.0410967	2.4574	5.34954	-0.617038	0.243919	6.26717	0.680096	0.0412847	0.145746	AT3G07970	PF00295
12122921	Glyma16g00520	Glyma.16G003500	AT1G80160.1|Symbols:|Lactoylglutathione lyase / glyoxalase I family protein|chr1:30151101-30151930 FORWARD LENGTH=167	carbohydrate metabolic process; "hyperosmotic salinity response"; "para-aminobenzoic acid metabolic process"; "response to water deprivation"	lactoylglutathione lyase activity	cytoplasm	weakly similar to ( 194)AT1G80160| Symbols: | lactoylglutathione lyase family protein / glyoxalase I family protein | chr1:30156172-30156822 FORWARD no original description	0.0282275	2.6578	4.19243	-1.28657	0.127614	5.23281	0.123664	0.139658	0.147273	AT1G80160	PF00903
12123110	Glyma16g01070	Glyma.16G008700	AT1G17420.1|Symbols:LOX3|lipoxygenase 3|chr1:5977512-5981384 FORWARD LENGTH=919	anther dehiscence; "anther development"; "defense response"; "ethylene biosynthetic process"; "growth"; "jasmonic acid biosynthetic process"; "lipid oxidation"; "pollen development"; "response to chitin"; "response to fungus"; "response to high light intensity"; "response to jasmonic acid stimulus"; "response to wounding"; "stamen filament development"	lipoxygenase activity	chloroplast	nearly identical (1335)AT1G72520| Symbols: | lipoxygenase, putative | chr1:27312273-27316251 FORWARDnearly identical (1168)LOX6_ORYSA no original description	0.0384177	2.77127	6.7088	-0.606042	0.237849	7.85321	0.864504	0.122074	0.102913	AT1G17420	PF01477,PF00305
12115687	Glyma16g04600	Glyma.16G041700	AT1G64770.1|Symbols:NDF2, NDH45|NDH-dependent cyclic electron flow 1|chr1:24057549-24059415 FORWARD LENGTH=348	carbohydrate metabolic process; "myo-inositol hexakisphosphate biosynthetic process"; "pentose-phosphate shunt"; "photosynthetic electron transport in photosystem I"	carbohydrate binding; "catalytic activity"	NAD(P)H dehydrogenase complex (plastoquinone); "chloroplast"; "chloroplast thylakoid"; "chloroplast thylakoid membrane"	moderately similar to ( 385)AT1G64770| Symbols: | carbohydrate binding / catalytic | chr1:24061212-24062228 FORWARD no original description	0.0498173	3.32873	4.37212	-1.33317	0.133866	5.72635	0.401797	0.361574	0.291459	AT1G64770
12124458	Glyma16g04740	Glyma.16G043200	AT3G04070.1|Symbols:anac047, NAC047|NAC domain containing protein 47|chr3:1061573-1062976 REVERSE LENGTH=359	amino acid transport; "multicellular organismal development"; "organ senescence"; "regulation of transcription, DNA-dependent"	DNA binding; "sequence-specific DNA binding transcription factor activity"	nucleus	moderately similar to ( 303)AT3G04070| Symbols: ANAC047 | ANAC047 (Arabidopsis NAC domain containing protein 47) | chr3:1061580-1062983 REVERSEmoderately similar to ( 236)NAC68_ORYSA no original description	0.0399299	3.0121	8.74301	-1.65143	0.291918	10.1506	-0.0606632	0.0519395	0.139002	AT3G04070	PF02365
12115776	Glyma16g05020	Glyma.16G045700	AT3G26680.3|Symbols:SNM1|DNA repair metallo-beta-lactamase family protein|chr3:9801309-9803517 FORWARD LENGTH=484	DNA repair	hydrolase activity	nucleus	highly similar to ( 558)AT3G26680| Symbols: SNM1 | SNM1 (SENSITIVE TO NITROGEN MUSTARD 1) | chr3:9802546-9804754 FORWARD no original description	0.0326273	3.80119	5.54891	-0.984577	0.292701	7.09335	0.941873	0.0763052	0.335525	AT3G26680	PF07522
12126319	Glyma16g12800	Glyma.16G090500	AT3G07250.1|Symbols:|nuclear transport factor 2 (NTF2) family protein / RNA recognition motif (RRM)-containing protein|chr3:2300579-2308305 REVERSE LENGTH=1294	nucleocytoplasmic transport; "transport"	RNA binding; "nucleic acid binding"; "nucleotide binding"	intracellular; "nucleus"; "plasmodesma"	weakly similar to ( 107)AT3G07250| Symbols: | nuclear transport factor 2 (NTF2) family protein / RNA recognition motif (RRM)-containing protein | chr3:2300585-2308311 REVERSE no original description	0.0499155	3.29142	4.56192	-0.475721	0.064826	5.90193	1.24299	0.377335	0.475972	AT3G07250	PF07897
12127085	Glyma16g19580	Glyma.16G096500	AT1G30820.1|Symbols:|CTP synthase family protein|chr1:10945251-10948825 REVERSE LENGTH=600	pyrimidine nucleotide biosynthetic process; "pyrimidine ribonucleotide metabolic process"	CTP synthase activity	cytoplasm	highly similar to ( 855)AT1G30820| Symbols: | CTP synthase, putative / UTP--ammonia ligase, putative | chr1:10945232-10948806 REVERSE no original description	0.0474643	2.86093	5.05155	-0.360525	0.220403	6.19181	1.15596	0.241252	0.247525	AT1G30820	PF00117,PF06418
12118861	Glyma16g22050	Glyma.16G116200	AT4G35560.1|Symbols:|Transducin/WD40 repeat-like superfamily protein|chr4:16881562-16886878 FORWARD LENGTH=1049	pollen sperm cell differentiation	molecular function	CUL4-RING ubiquitin ligase complex; "nucleus"	highly similar to ( 858)AT4G35560| Symbols: | similar to transducin family protein / WD-40 repeat family protein [Arabidopsis thaliana] (TAIR:AT5G05570.1); similar to unnamed protein product [Vitis vinifera] (GB:CAO14482.1); contains InterPro domain WD40 repeat-like (InterPro:IPR011046); contains InterPro domain WD40/YVTN repeat-like (InterPro:IPR015943); contains InterPro domain WD40 repeat (Int…	0.0186251	6.76393	5.41076	-0.487285	0.156411	7.79138	2.27058	0.183752	0.225058	AT4G35560
12129109	Glyma16g27890	Glyma.16G164300	AT1G71695.1|Symbols:|Peroxidase superfamily protein|chr1:26964359-26966557 FORWARD LENGTH=358	anther development; "oxidation-reduction process"; "regulation of meristem growth"; "response to oxidative stress"	heme binding; "peroxidase activity"	cell wall; "extracellular region"; "membrane"; "plant-type cell wall"; "plasmodesma"; "vacuole"	moderately similar to ( 330)AT1G71695| Symbols: | peroxidase 12 (PER12) (P12) (PRXR6) | chr1:26968021-26970219 FORWARDmoderately similar to ( 212)PERX_TOBAC no original description	0.0271236	3.46833	4.57981	-1.27823	0.0959414	5.98783	0.516016	0.21128	0.131352	AT1G71695	PF00141
12129708	Glyma16g29790	Glyma.16G179100	AT4G25700.1|Symbols:BETA-OHASE 1, B1, chy1, BCH1|beta-hydroxylase 1|chr4:13094142-13095866 REVERSE LENGTH=310	carotene metabolic process; "fatty acid biosynthetic process"; "oxidation-reduction process"; "xanthophyll biosynthetic process"	carotene beta-ring hydroxylase activity; "iron ion binding"; "oxidoreductase activity"	chloroplast	moderately similar to ( 349)AT4G25700| Symbols: B1, CHY1, BETA-OHASE 1 | BETA-OHASE 1 (BETA-HYDROXYLASE 1) | chr4:13094974-13095875 REVERSE no original description	0.0363773	4.62831	7.37135	-1.22205	0.158733	9.33654	0.988438	0.355726	0.352708	AT4G25700	PF04116
12131122	Glyma16g34360	Glyma.16G217900	AT3G23920.1|Symbols:BAM1, BMY7, TR-BAMY|beta-amylase 1|chr3:8641722-8644199 FORWARD LENGTH=575	carbohydrate metabolic process; "polysaccharide catabolic process"; "response to water deprivation"; "starch catabolic process"	beta-amylase activity; "catalytic activity"; "cation binding"	chloroplast; "cytosol"; "nucleus"	highly similar to ( 806)AT3G23920| Symbols: BMY7, TR-BAMY, BAM1 | BAM1/BMY7/TR-BAMY (BETA-AMYLASE 1); beta-amylase | chr3:8641729-8644206 FORWARDmoderately similar to ( 430)AMYB_MEDSA no original description	0.0186251	4.05349	8.52821	-1.44239	0.0871935	10.3655	0.576776	0.142864	0.334655	AT3G23920	PF01373
12131219	Glyma16g34590	Glyma.16G219800	AT3G56400.1|Symbols:WRKY70, ATWRKY70|WRKY DNA-binding protein 70|chr3:20909082-20910409 REVERSE LENGTH=294	MAPK cascade; "camalexin biosynthetic process"; "cellular membrane fusion"; "defense response, incompatible interaction"; "defense response to bacterium"; "defense response to fungus"; "detection of biotic stimulus"; "indole glucosinolate biosynthetic process"; "induced systemic resistance, jasmonic acid mediated signaling pathway"; "jasmonic acid mediated signaling pathway"; "negative regulation…	protein binding; "sequence-specific DNA binding"; "sequence-specific DNA binding transcription factor activity"	nucleus	weakly similar to ( 105)AT3G56400| Symbols: ATWRKY70, WRKY70 | WRKY70 (WRKY DNA-binding protein 70); transcription factor | chr3:20920061-20921388 REVERSE no original description	0.0499321	2.42376	3.29411	-0.458932	0.0716735	4.24235	0.818316	0.275765	0.317266	AT3G56400	PF03106
12122700	Glyma16g34640	Glyma.16G220400	AT5G08380.1|Symbols:AtAGAL1, AGAL1|alpha-galactosidase 1|chr5:2694851-2697616 REVERSE LENGTH=410	carbohydrate metabolic process; "glycoside catabolic process"; "glycosylceramide catabolic process"; "lactose catabolic process"; "oligosaccharide metabolic process"	alpha-galactosidase activity; "catalytic activity"; "hydrolase activity, hydrolyzing O-glycosyl compounds"	apoplast; "cell wall"; "cytoplasm"; "extracellular region"; "plant-type cell wall"	highly similar to ( 527)AT5G08380| Symbols: ATAGAL1 | ATAGAL1 (ARABIDOPSIS THALIANA ALPHA-GALACTOSIDASE 1); alpha-galactosidase | chr5:2694852-2697617 REVERSEmoderately similar to ( 433)AGAL_ORYSA no original description	0.036861	2.24595	3.49515	-1.2539	0.141793	4.31732	-0.0865746	0.152169	0.0742215	AT5G08380	PF02065
12142523	Glyma17g00680	Glyma.17G003100	AT5G49760.1|Symbols:|Leucine-rich repeat protein kinase family protein|chr5:20216679-20221052 FORWARD LENGTH=953	cellular cation homeostasis; "cellular lipid catabolic process"; "divalent metal ion transport"; "indoleacetic acid biosynthetic process"; "protein phosphorylation"; "tryptophan catabolic process"	ATP binding; "kinase activity"; "protein kinase activity"; "protein serine/threonine kinase activity"; "transferase activity, transferring phosphorus-containing groups"	extracellular region; "plasma membrane"; "vacuole"	moderately similar to ( 456)AT5G49760| Symbols: | leucine-rich repeat family protein / protein kinase family protein | chr5:20233905-20238278 FORWARDweakly similar to ( 186)NORK_MEDTR no original description	0.0288701	2.46784	4.87812	-0.322209	0.16535	5.80326	0.981037	0.0782634	0.404479	AT5G49760	PF07714
12142652	Glyma17g00900	Glyma.17G005200	AT1G12150.1|Symbols:|Plant protein of unknown function (DUF827)|chr1:4123530-4125328 REVERSE LENGTH=548	biological process	molecular function	NA	moderately similar to ( 202)AT1G12150| Symbols: | similar to myosin heavy chain-related [Arabidopsis thaliana] (TAIR:AT4G17210.1); similar to Prefoldin [Medicago truncatula] (GB:ABD28587.1); contains InterPro domain Protein of unknown function DUF827, plant (InterPro:IPR008545) | chr1:4123528-4125326 REVERSE no original description	0.0463777	3.18164	2.63705	-0.833066	0.264942	4.04483	0.836704	0.227561	0.132561	AT1G12150	PF05701
12131690	Glyma17g01400	Glyma.17G010500	AT4G22120.6|Symbols:|ERD (early-responsive to dehydration stress) family protein|chr4:11715976-11719144 REVERSE LENGTH=771	NA	NA	membrane; "plasma membrane"	nearly identical (1132)AT4G22120| Symbols: | early-responsive to dehydration protein-related / ERD protein-related | chr4:11715988-11719156 REVERSE no original description	0.0470997	2.07871	9.48081	-0.698888	0.120351	10.3811	0.356804	0.189133	0.218694	AT4G22120	PF02714
12143225	Glyma17g02400	Glyma.17G020900	AT3G21550.1|Symbols:DMP2, AtDMP2|DUF679 domain membrane protein 2|chr3:7591708-7592262 REVERSE LENGTH=184	biological process	molecular function	endoplasmic reticulum; "plant-type vacuole membrane"	weakly similar to ( 162)AT3G21550| Symbols: | similar to unknown protein [Arabidopsis thaliana] (TAIR:AT3G21520.1); similar to unnamed protein product [Vitis vinifera] (GB:CAO71058.1); contains InterPro domain Protein of unknown function DUF679 (InterPro:IPR007770) | chr3:7591714-7592268 REVERSE no original description	0.0452707	2.86264	5.36602	-1.08717	0.143052	6.49965	0.430179	0.278222	0.205664	AT3G21550	PF05078
12132698	Glyma17g03910	Glyma.17G034900	AT5G49480.1|Symbols:ATCP1, CP1|Ca2+-binding protein 1|chr5:20070812-20071294 FORWARD LENGTH=160	hyperosmotic salinity response	calcium ion binding	cytoplasm; "cytosol"	weakly similar to ( 145)AT5G49480| Symbols: ATCP1 | ATCP1 (CA2+-BINDING PROTEIN 1); calcium ion binding | chr5:20088038-20088520 FORWARD no original description	0.0470997	2.2739	7.16209	-0.999043	0.16533	8.05198	0.186126	0.189382	0.0334014	AT5G49480	PF00036
12143977	Glyma17g04220	Glyma.17G038000	AT1G48040.1|Symbols:|Protein phosphatase 2C family protein|chr1:17720064-17721698 REVERSE LENGTH=383	protein dephosphorylation	catalytic activity; "protein serine/threonine phosphatase activity"	protein serine/threonine phosphatase complex	moderately similar to ( 391)AT1G48040| Symbols: | protein serine/threonine phosphatase | chr1:17723733-17725367 REVERSE no original description	0.0186251	3.22725	7.95657	-1.07218	0.121424	9.43174	0.618128	0.0941481	0.357165	AT1G48040	PF00481
12133124	Glyma17g04880	Glyma.17G043900	AT5G20885.1|Symbols:|RING/U-box superfamily protein|chr5:7084133-7084663 REVERSE LENGTH=176	biological process; "positive regulation of flavonoid biosynthetic process"; "protein targeting to membrane"; "regulation of plant-type hypersensitive response"	zinc ion binding	NA	weakly similar to ( 135)AT5G20885| Symbols: | zinc finger (C3HC4-type RING finger) family protein | chr5:7084135-7084665 REVERSE no original description	0.0390636	3.3783	8.14365	-0.446905	0.211309	9.68653	1.30939	0.243361	0.160256	AT5G20885	PF00097
12133511	Glyma17g05700	Glyma.17G049300	AT1G64870.1|Symbols:|unknown protein; BEST Arabidopsis thaliana protein match is: unknown protein (TAIR:AT3G45200.1); Has 99 Blast hits to 91 proteins in 10 species: Archae - 0; Bacteria - 0; Metazoa - 0; Fungi - 0; Plants - 99; Viruses - 0; Other Eukaryotes - 0 (source: NCBI BLink).|chr1:24102917-24103831 FORWARD LENGTH=304	biological process	molecular function	cellular component	weakly similar to ( 152)AT1G64870| Symbols: | similar to unknown protein [Arabidopsis thaliana] (TAIR:AT3G45200.1); similar to hypothetical protein [Vitis vinifera] (GB:CAN66961.1) | chr1:24106580-24107494 FORWARD no original description	0.0296958	4.0669	3.3452	-0.637533	0.149412	5.03037	1.38639	0.24961	0.399723	AT1G49290
12144665	Glyma17g05770	Glyma.17G049900	AT2G06050.3|Symbols:OPR3|oxophytodienoate-reductase 3|chr2:2359240-2361971 REVERSE LENGTH=391	abscisic acid mediated signaling pathway; "hyperosmotic salinity response"; "indoleacetic acid biosynthetic process"; "jasmonic acid biosynthetic process"; "jasmonic acid mediated signaling pathway"; "jasmonic acid metabolic process"; "oxidation-reduction process"; "response to auxin stimulus"; "response to ethylene stimulus"; "response to fungus"; "response to jasmonic acid stimulus"; "response …	12-oxophytodienoate reductase activity; "FMN binding"; "catalytic activity"; "oxidoreductase activity"	peroxisome	highly similar to ( 553)AT2G06050| Symbols: OPR3 | OPR3 (OPDA-REDUCTASE 3) | chr2:2359237-2361968 REVERSE no original description	0.0370534	4.53282	6.17303	-1.38189	0.375907	7.99344	0.798522	0.101563	0.250783	AT2G06050	PF00724
12133910	Glyma17g06620	Glyma.17G058700	AT2G19270.1|Symbols:|CONTAINS InterPro DOMAIN/s: Mitotic checkpoint protein PRCC, C-terminal (InterPro:IPR018800); Has 930 Blast hits to 533 proteins in 146 species: Archae - 0; Bacteria - 18; Metazoa - 327; Fungi - 143; Plants - 61; Viruses - 0; Other Eukaryotes - 381 (source: NCBI BLink).|chr2:8360349-8361907 REVERSE LENGTH=359	biological process	molecular function	nucleus	weakly similar to ( 166)AT2G19270| Symbols: | similar to unnamed protein product [Vitis vinifera] (GB:CAO69581.1) | chr2:8367431-8368989 REVERSE no original description	0.0231862	2.92565	6.84045	-0.875948	0.0684608	8.07037	0.67281	0.158332	0.201993	AT2G19270	PF10253
12134251	Glyma17g07400	Glyma.17G066500	AT4G15560.1|Symbols:CLA1, DEF, CLA, DXS, DXPS2|Deoxyxylulose-5-phosphate synthase|chr4:8884218-8887254 FORWARD LENGTH=717	aromatic amino acid family biosynthetic process; "aromatic amino acid family metabolic process"; "carotenoid biosynthetic process"; "cell differentiation"; "cellular amino acid biosynthetic process"; "chlorophyll biosynthetic process"; "chlorophyll metabolic process"; "coenzyme biosynthetic process"; "cysteine biosynthetic process"; "glycine catabolic process"; "isopentenyl diphosphate biosynthet…	1-deoxy-D-xylulose-5-phosphate synthase activity; "catalytic activity"; "oxidoreductase activity, acting on the aldehyde or oxo group of donors, disulfide as acceptor"	chloroplast	highly similar to ( 956)AT4G15560| Symbols: DEF, CLA, DXS, DXPS2, CLA1 | CLA1 (CLOROPLASTOS ALTERADOS 1) | chr4:8884216-8887252 FORWARDhighly similar to ( 955)DXS_ORYSA no original description	0.0340423	2.39527	5.88904	-1.25023	0.0989967	6.78877	0.00995541	0.182364	0.17276	AT4G15560	PF00676,PF02780,PF02779
12134491	Glyma17g08110	Glyma.17G073400	AT4G31840.1|Symbols:ENODL15, AtENODL15|early nodulin-like protein 15|chr4:15401798-15402426 FORWARD LENGTH=177	acetyl-CoA metabolic process; "cytokinesis by cell plate formation"; "microtubule cytoskeleton organization"; "regulation of meristem growth"; "spindle assembly"	copper ion binding; "electron carrier activity"	anchored to membrane; "plasma membrane"	very weakly similar to (97.8)AT4G31840| Symbols: | plastocyanin-like domain-containing protein | chr4:15401804-15402432 FORWARDmoderately similar to ( 316)NO552_SOYBN no original description	0.0149951	11.7499	5.09381	-3.29209	0.161009	8.25435	0.262487	0.137455	0.117086	AT4G31840	PF02298
12134792	Glyma17g09110	Glyma.17G083600	AT1G74020.1|Symbols:SS2|strictosidine synthase 2|chr1:27835289-27837277 REVERSE LENGTH=335	biosynthetic process; "nitrate transport"; "organ senescence"; "response to jasmonic acid stimulus"; "response to nitrate"; "response to wounding"	strictosidine synthase activity	Golgi apparatus; "plasma membrane"; "plasmodesma"; "vacuolar membrane"; "vacuole"	moderately similar to ( 216)AT1G74020| Symbols: SS2 | SS2 (STRICTOSIDINE SYNTHASE 2); strictosidine synthase | chr1:27838950-27840938 REVERSEweakly similar to ( 189)STSY_CATRO no original description	0.0269209	3.92501	2.96578	-0.709922	0.137288	4.65715	1.26278	0.211735	0.248373	AT1G74020	PF03088
12146435	Glyma17g09850	Glyma.17G090900	AT1G60190.1|Symbols:|ARM repeat superfamily protein|chr1:22198403-22200463 FORWARD LENGTH=686	protein ubiquitination; "regulation of seed germination"	ubiquitin-protein ligase activity; "zinc ion binding"	nucleus; "ubiquitin ligase complex"	moderately similar to ( 479)AT1G60190| Symbols: | armadillo/beta-catenin repeat family protein / U-box domain-containing protein | chr1:22202068-22204128 FORWARDmoderately similar to ( 241)SPL11_ORYSA no original description	0.00729377	10.037	5.45353	-2.40135	0.0336178	8.40111	0.925908	0.0711748	0.536705	AT1G60190	PF00514,PF04564
12146826	Glyma17g10650	Glyma.17G098100	AT5G62550.1|Symbols:|unknown protein; FUNCTIONS IN: molecular_function unknown; INVOLVED IN: biological_process unknown; LOCATED IN: plasma membrane; EXPRESSED IN: 17 plant structures; EXPRESSED DURING: 9 growth stages; Has 14949 Blast hits to 9947 proteins in 971 species: Archae - 43; Bacteria - 3248; Metazoa - 4424; Fungi - 1542; Plants - 562; Viruses - 55; Other Eukaryotes - 5075 (source: NCBI…	biological process	molecular function	chloroplast; "plasma membrane"	weakly similar to ( 103)AT5G62550| Symbols: | similar to unknown protein [Arabidopsis thaliana] (TAIR:AT3G28770.1); similar to unknown [Populus trichocarpa] (GB:ABK92769.1) | chr5:25123065-25125101 REVERSE no original description	0.013814	2.15954	7.14288	-0.60652	0.0164031	7.96123	0.504202	0.0376609	0.325921	AT5G62550
12135507	Glyma17g11160	Glyma.17G103400	AT1G74360.1|Symbols:|Leucine-rich repeat protein kinase family protein|chr1:27954299-27957911 FORWARD LENGTH=1106	MAPK cascade; "cellular membrane fusion"; "defense response by callose deposition"; "defense response to bacterium"; "defense response to fungus"; "detection of biotic stimulus"; "detection of external stimulus"; "endoplasmic reticulum unfolded protein response"; "jasmonic acid mediated signaling pathway"; "negative regulation of defense response"; "negative regulation of programmed cell death"; …	ATP binding; "protein kinase activity"; "protein serine/threonine kinase activity"; "transferase activity, transferring phosphorus-containing groups"	mitochondrion; "plasma membrane"	nearly identical (1189)AT1G74360| Symbols: | leucine-rich repeat transmembrane protein kinase, putative | chr1:27957960-27961572 FORWARDmoderately similar to ( 326)RPK1_IPONI no original description	0.0283969	2.16582	9.77774	-0.974671	0.147892	10.7593	0.140244	0.034157	0.119705	AT1G74360	PF00069,PF00560,PF08263
12147100	Glyma17g11350	Glyma.17G105100	AT3G46920.1|Symbols:|Protein kinase superfamily protein with octicosapeptide/Phox/Bem1p domain|chr3:17280430-17284857 REVERSE LENGTH=1171	protein phosphorylation; "response to high light intensity"; "response to hydrogen peroxide"	ATP binding; "protein kinase activity"; "protein serine/threonine/tyrosine kinase activity"; "protein serine/threonine kinase activity"; "transferase activity, transferring phosphorus-containing groups"	nucleus	highly similar to ( 539)AT3G46920| Symbols: | protein kinase family protein | chr3:17291415-17295842 REVERSEvery weakly similar to (90.9)NORK_PEA no original description	0.0314231	2.24999	5.77956	-0.699001	0.064769	6.5925	0.470917	0.165772	0.286144	AT3G46920	PF07714,PF00564
12148746	Glyma17g15810	Glyma.17G148300	AT2G29880.1|Symbols:|unknown protein; BEST Arabidopsis thaliana protein match is: unknown protein (TAIR:AT5G27260.1); Has 260 Blast hits to 212 proteins in 20 species: Archae - 0; Bacteria - 0; Metazoa - 1; Fungi - 10; Plants - 240; Viruses - 0; Other Eukaryotes - 9 (source: NCBI BLink).|chr2:12742536-12743545 FORWARD LENGTH=308	biological process	molecular function	nucleus	weakly similar to ( 142)AT2G29880| Symbols: | Identical to Uncharacterized protein At2g29880 [Arabidopsis Thaliana] (GB:O82368;GB:Q1PEY9); similar to unknown protein [Arabidopsis thaliana] (TAIR:AT5G27260.1); similar to hypothetical protein [Vitis vinifera] (GB:CAN74698.1) | chr2:12749613-12750622 FORWARD no original description	0.0261938	3.31106	5.34416	-1.33761	0.0574934	6.69313	0.389683	0.206358	0.0861641	AT2G29880
12137234	Glyma17g15930	Glyma.17G149300	AT5G47080.1|Symbols:CKB1|casein kinase II beta chain 1|chr5:19124969-19126397 REVERSE LENGTH=287	protein phosphorylation; "regulation of protein serine/threonine kinase activity"	protein binding; "protein kinase regulator activity"; "protein serine/threonine kinase activity"	nucleus; "protein kinase CK2 complex"	moderately similar to ( 357)AT2G44680| Symbols: CKB4 | CKB4 (CASEIN KINASE II BETA SUBUNIT 4); protein kinase CK2 regulator | chr2:18433973-18435241 REVERSE no original description	0.0474286	2.88942	3.24503	-1.02339	0.248164	4.46026	0.507389	0.213613	0.203767	AT5G47080	PF01214
12137347	Glyma17g16160	Glyma.17G151200	AT5G46940.1|Symbols:|Plant invertase/pectin methylesterase inhibitor superfamily protein|chr5:19058230-19058760 REVERSE LENGTH=176	NA	enzyme inhibitor activity; "pectinesterase activity"; "pectinesterase inhibitor activity"	chloroplast	weakly similar to ( 101)AT5G46960| Symbols: | invertase/pectin methylesterase inhibitor family protein | chr5:19079447-19079971 REVERSE no original description	0.0283969	2.98298	3.58472	-0.660693	0.157679	4.81523	0.91606	0.151133	0.5384	AT5G46940	PF04043
12148813	Glyma17g16210	Glyma.17G151700	AT4G17030.1|Symbols:ATEXLB1, EXPR, AT-EXPR, ATEXPR1, ATHEXP BETA 3.1, EXLB1|expansin-like B1|chr4:9581817-9583181 REVERSE LENGTH=250	plant-type cell wall loosening; "sexual reproduction"; "unidimensional cell growth"	NA	extracellular region	weakly similar to ( 184)AT4G17030| Symbols: EXPR, AT-EXPR, ATEXPR1, ATHEXP BETA 3.1, ATEXLB1 | ATEXLB1 (ARABIDOPSIS THALIANA EXPANSIN-LIKE B1) | chr4:9581836-9583200 REVERSEmoderately similar to ( 318)EXLB1_ORYSA no original description	0.0327116	6.15046	3.78483	-1.86541	0.263432	6.0346	0.755285	0.321895	0.273191	AT4G17030	PF03330,PF01357
12137492	Glyma17g16500	Glyma.17G154100	AT4G17980.1|Symbols:anac071, NAC071|NAC domain containing protein 71|chr4:9978850-9980038 REVERSE LENGTH=262	multicellular organismal development; "regulation of transcription, DNA-dependent"	DNA binding; "sequence-specific DNA binding transcription factor activity"	nucleus	moderately similar to ( 324)AT4G17980| Symbols: ANAC071 | ANAC071 (Arabidopsis NAC domain containing protein 71); transcription factor | chr4:9978862-9980050 REVERSEweakly similar to ( 191)NAC74_ORYSA no original description	0.0356023	3.61345	6.07271	-1.34496	0.111505	7.57143	0.508414	0.296286	0.021212	AT4G17980	PF02365
12149276	Glyma17g18040	Glyma.17G165300	AT4G37390.1|Symbols:YDK1, GH3.2, BRU6, GH3-2, AUR3|Auxin-responsive GH3 family protein|chr4:17579722-17581768 FORWARD LENGTH=603	auxin homeostasis; "response to auxin stimulus"	indole-3-acetic acid amido synthetase activity	cytoplasm	highly similar to ( 883)AT4G37390| Symbols: GH3.2, BRU6, GH3-2, AUR3, YDK1 | YDK1 (YADOKARI 1); indole-3-acetic acid amido synthetase | chr4:17579716-17581762 FORWARDhighly similar to ( 830)GH38_ORYSA no original description	0.0186251	4.70537	4.80014	-1.36081	0.16848	6.64428	0.873499	0.0998824	0.0131908	AT4G37390	PF03321
12139762	Glyma17g29790	Glyma.17G202600	AT5G11460.1|Symbols:|Protein of unknown function (DUF581)|chr5:3657064-3658388 REVERSE LENGTH=344	biological process	molecular function	cellular component	weakly similar to ( 113)AT5G11460| Symbols: | senescence-associated protein-related | chr5:3657065-3658389 REVERSE no original description	0.0237452	3.89018	5.18208	-0.149031	0.15113	6.74955	1.81081	0.16268	0.371691	AT5G11460	PF04570
12153037	Glyma17g37240	Glyma.17G253800	AT1G44970.1|Symbols:|Peroxidase superfamily protein|chr1:17002237-17003563 FORWARD LENGTH=346	oxidation-reduction process; "response to oxidative stress"	heme binding; "peroxidase activity"	extracellular region	moderately similar to ( 496)AT1G44970| Symbols: | peroxidase, putative | chr1:17004677-17006003 FORWARDmoderately similar to ( 301)PER1_ARAHY no original description	0.0283875	3.777	4.54679	-1.64851	0.226951	6.07868	0.268734	0.123452	0.461084	AT1G44970	PF00141
12154163	Glyma18g01920	Glyma.18G015800	AT5G10320.1|Symbols:|unknown protein; Has 54 Blast hits to 53 proteins in 19 species: Archae - 0; Bacteria - 4; Metazoa - 0; Fungi - 0; Plants - 50; Viruses - 0; Other Eukaryotes - 0 (source: NCBI BLink).|chr5:3244180-3246603 REVERSE LENGTH=403	NA	molecular function	NA	moderately similar to ( 306)AT5G10320| Symbols: | similar to 80A08_29 [Brassica rapa subsp. pekinensis] (GB:AAZ67614.1) | chr5:3244606-3246604 REVERSE no original description	0.0293041	8.99646	3.85191	-2.00747	0.311716	6.63651	1.16188	0.325553	0.2359	AT5G10320
12166623	Glyma18g02440	Glyma.18G021000	NA	NA	NA	NA	highly similar to ( 674)AT4G39660| Symbols: AGT2 | AGT2 (ALANINE:GLYOXYLATE AMINOTRANSFERASE 2); alanine-glyoxylate transaminase | chr4:18406791-18409256 FORWARD no original description	0.0499321	2.25683	4.83078	-0.806809	0.0425856	5.62746	0.367489	0.258282	0.245044	AT3G08860	PF00202
12154466	Glyma18g02600	Glyma.18G022600	AT5G05350.1|Symbols:|PLAC8 family protein|chr5:1585757-1587337 FORWARD LENGTH=526	biological process	molecular function	nucleus	highly similar to ( 549)AT5G05350| Symbols: | similar to unknown protein [Arabidopsis thaliana] (TAIR:AT3G10980.1); similar to unnamed protein product [Vitis vinifera] (GB:CAO41459.1); contains InterPro domain Protein of unknown function Cys-rich (InterPro:IPR006461) | chr5:1585758-1587338 FORWARD no original description	0.0271236	3.71042	5.12852	-1.12886	0.211184	6.63261	0.762718	0.122949	0.259746	AT5G05350	PF11204,PF04749
12154615	Glyma18g02870	Glyma.18G025200	AT5G05500.1|Symbols:|Pollen Ole e 1 allergen and extensin family protein|chr5:1629716-1630267 FORWARD LENGTH=183	biological process; "root hair elongation"; "trichoblast differentiation"	molecular function	NA	weakly similar to ( 181)AT5G05500| Symbols: | pollen Ole e 1 allergen and extensin family protein | chr5:1629717-1630268 FORWARD no original description	0.0340423	6.98517	4.9161	-2.1523	0.421412	7.32561	0.652	0.184556	0.237079	AT5G05500	PF01190
12167118	Glyma18g03930	Glyma.18G035000	AT3G11410.1|Symbols:ATPP2CA, AHG3, PP2CA|protein phosphatase 2CA|chr3:3584181-3585649 REVERSE LENGTH=399	abscisic acid mediated signaling pathway; "hyperosmotic salinity response"; "negative regulation of abscisic acid mediated signaling pathway"; "protein dephosphorylation"; "regulation of stomatal movement"; "response to abscisic acid stimulus"; "response to cold"; "response to water deprivation"	catalytic activity; "phosphoprotein phosphatase activity"; "protein binding"; "protein serine/threonine phosphatase activity"	cytoplasm; "cytosol"; "nucleus"	moderately similar to ( 379)AT3G11410| Symbols: ATPP2CA, AHG3 | AHG3/ATPP2CA (ARABIDOPSIS THALIANA PROTEIN PHOSPHATASE 2CA); protein binding / protein serine/threonine phosphatase | chr3:3584187-3585655 REVERSE no original description	0.0326273	2.72192	7.32949	-0.756079	0.15988	8.50465	0.688547	0.163067	0.311956	AT3G11410	PF00481
12167511	Glyma18g05040	Glyma.18G044100	AT3G03220.1|Symbols:ATEXPA13, EXP13, ATEXP13, ATHEXP ALPHA 1.22, EXPA13|expansin A13|chr3:742655-743975 REVERSE LENGTH=266	plant-type cell wall loosening; "plant-type cell wall modification involved in multidimensional cell growth"; "plant-type cell wall organization"; "unidimensional cell growth"	NA	extracellular region	moderately similar to ( 351)AT3G03220| Symbols: EXP13, ATEXP13, ATHEXP ALPHA 1.22, ATEXPA13 | ATEXPA13 (ARABIDOPSIS THALIANA EXPANSIN A13) | chr3:742662-743982 REVERSEmoderately similar to ( 288)EXP10_ORYSA no original description	0.0317229	2.79035	6.13227	-0.358133	0.193099	7.26094	1.12231	0.11961	0.606815	AT3G03220	PF03330,PF01357
12167514	Glyma18g05050	Glyma.18G044200	AT5G17300.1|Symbols:RVE1|Homeodomain-like superfamily protein|chr5:5690435-5692435 REVERSE LENGTH=387	auxin biosynthetic process; "auxin mediated signaling pathway"; "circadian rhythm"; "long-day photoperiodism, flowering"; "regulation of auxin biosynthetic process"; "regulation of transcription, DNA-dependent"; "response to abscisic acid stimulus"; "response to auxin stimulus"; "response to ethylene stimulus"; "response to gibberellin stimulus"; "response to jasmonic acid stimulus"; "response to…	DNA binding; "sequence-specific DNA binding transcription factor activity"	nucleus	weakly similar to ( 145)AT5G17300| Symbols: | myb family transcription factor | chr5:5690437-5692437 REVERSE no original description	0.0327205	2.83435	7.70771	-0.341149	0.0578301	8.98091	1.16187	0.23171	0.321086	AT5G17300	PF00249
12168196	Glyma18g07200	Glyma.18G064800	AT5G58920.1|Symbols:|unknown protein; Has 1807 Blast hits to 1807 proteins in 277 species: Archae - 0; Bacteria - 0; Metazoa - 736; Fungi - 347; Plants - 385; Viruses - 0; Other Eukaryotes - 339 (source: NCBI BLink).|chr5:23793239-23794014 FORWARD LENGTH=162	biological process	molecular function	cellular component	weakly similar to ( 133)AT5G58920| Symbols: | similar to hypothetical protein OsI_001858 [Oryza sativa (indica cultivar-group)] (GB:EAY74011.1) | chr5:23810465-23811240 FORWARD no original description	0.0186251	5.94498	3.77309	-1.49167	0.0726645	5.96065	1.08	0.206206	0.337009	AT5G58920
12158034	Glyma18g14620	Glyma.18G116300	AT2G43020.1|Symbols:ATPAO2, PAO2|polyamine oxidase 2|chr2:17891945-17894440 FORWARD LENGTH=490	oxidation-reduction process; "polyamine catabolic process"; "response to abscisic acid stimulus"; "response to cold"; "response to water deprivation"	polyamine oxidase activity; "primary amine oxidase activity"	NA	highly similar to ( 800)AT2G43020| Symbols: ATPAO2 | ATPAO2 (POLYAMINE OXIDASE 2); amine oxidase | chr2:17899022-17901517 FORWARDweakly similar to ( 130)PAO_MAIZE no original description	0.0433611	3.64005	8.68758	-1.2149	0.20284	10.3812	0.649059	0.313583	0.0816018	AT2G43020	PF01593
12161733	Glyma18g41340	Glyma.18G190200	AT3G09270.1|Symbols:ATGSTU8, GSTU8|glutathione S-transferase TAU 8|chr3:2848407-2849226 REVERSE LENGTH=224	fatty acid beta-oxidation; "proteasomal ubiquitin-dependent protein catabolic process"; "proteasome core complex assembly"; "response to cadmium ion"; "response to cyclopentenone"; "response to misfolded protein"; "toxin catabolic process"	glutathione transferase activity	cytoplasm	moderately similar to ( 215)AT3G09270| Symbols: ATGSTU8 | ATGSTU8 (Arabidopsis thaliana Glutathione S-transferase (class tau) 8); glutathione transferase | chr3:2848413-2849232 REVERSEmoderately similar to ( 360)GSTX6_SOYBN no original description	0.0367318	4.14715	2.73098	-0.730907	0.0872003	4.53121	1.32121	0.3534	0.317096	AT3G09270	PF00043,PF02798
12173930	Glyma18g44620	Glyma.18G213900	AT3G08740.1|Symbols:|elongation factor P (EF-P) family protein|chr3:2654788-2656154 REVERSE LENGTH=236	embryo development ending in seed dormancy; "iron-sulfur cluster assembly"; "peptide biosynthetic process"; "protein targeting to chloroplast"; "translational elongation"	translation elongation factor activity	chloroplast; "chloroplast stroma"	moderately similar to ( 306)AT3G08740| Symbols: | elongation factor P (EF-P) family protein | chr3:2654794-2656160 REVERSE no original description	0.036861	4.38002	5.37402	-1.43553	0.264971	7.11333	0.695408	0.271938	0.403513	AT3G08740	PF09285,PF01132,PF08207
12174010	Glyma18g44840	Glyma.18G215900	AT3G08710.2|Symbols:ATH9, TRX H9, TH9|thioredoxin H-type 9|chr3:2645590-2646304 FORWARD LENGTH=140	N-terminal protein myristoylation; "cell communication"; "cell redox homeostasis"; "glycerol ether metabolic process"	electron carrier activity; "protein disulfide oxidoreductase activity"	cytoplasm; "cytosol"; "nucleus"; "plasma membrane"; "plastid"	moderately similar to ( 214)AT3G08710| Symbols: ATH9 | ATH9 (thioredoxin H-type 9) | chr3:2645596-2646310 FORWARDweakly similar to ( 111)TRXH2_TOBAC no original description	0.0402056	2.97337	3.11925	-0.752495	0.0588681	4.38166	0.819607	0.288544	0.32416	AT3G08710	PF00085
12175028	Glyma18g47750	Glyma.18G242100	AT5G16460.1|Symbols:|Putative adipose-regulatory protein (Seipin)|chr5:5377085-5378533 REVERSE LENGTH=368	biological process	molecular function	cellular component	moderately similar to ( 252)AT5G16460| Symbols: | similar to unknown protein [Arabidopsis thaliana] (TAIR:AT1G29760.1); similar to hypothetical protein [Vitis vinifera] (GB:CAN83562.1); contains domain PTHR21212 (PTHR21212) | chr5:5377088-5378536 REVERSE no original description	0.0317229	3.22411	3.27382	-1.50373	0.101093	4.63677	0.185167	0.238359	0.0626744	AT5G16460	PF06775
12164441	Glyma18g49540	Glyma.18G260700	AT5G39670.1|Symbols:|Calcium-binding EF-hand family protein|chr5:15883270-15883884 FORWARD LENGTH=204	biological process	calcium ion binding	cellular component	weakly similar to ( 122)AT5G39670| Symbols: | calcium-binding EF hand family protein | chr5:15900498-15901112 FORWARD no original description	0.0259616	3.04424	4.80091	-0.831014	0.124853	6.02073	0.775067	0.152027	0.394378	AT5G39670	PF00036
12175813	Glyma18g50080	Glyma.18G265800	AT3G02100.1|Symbols:|UDP-Glycosyltransferase superfamily protein|chr3:368840-370484 REVERSE LENGTH=464	metabolic process	UDP-glycosyltransferase activity; "transferase activity, transferring glycosyl groups"; "transferase activity, transferring hexosyl groups"	nucleus	moderately similar to ( 354)AT3G02100| Symbols: | UDP-glucoronosyl/UDP-glucosyl transferase family protein | chr3:368847-370491 REVERSEweakly similar to ( 160)IAAG_MAIZE no original description	0.0360932	6.35534	4.25177	-2.17732	0.141602	6.53465	0.49065	0.442378	0.479511	AT3G02100	PF00201
12175817	Glyma18g50090	Glyma.18G265900	AT3G02100.1|Symbols:|UDP-Glycosyltransferase superfamily protein|chr3:368840-370484 REVERSE LENGTH=464	metabolic process	UDP-glycosyltransferase activity; "transferase activity, transferring glycosyl groups"; "transferase activity, transferring hexosyl groups"	nucleus	moderately similar to ( 344)AT3G02100| Symbols: | UDP-glucoronosyl/UDP-glucosyl transferase family protein | chr3:368847-370491 REVERSEweakly similar to ( 157)IAAG_MAIZE no original description	0.039467	2.91331	8.2427	-1.36638	0.162336	9.58491	0.176275	0.233924	0.26891	AT3G02100	PF00201
12175869	Glyma18g50240	Glyma.18G267200	AT1G13740.1|Symbols:AFP2|ABI five binding protein 2|chr1:4713969-4715158 FORWARD LENGTH=348	abscisic acid mediated signaling pathway; "positive regulation of transcription, DNA-dependent"; "response to abscisic acid stimulus"; "response to water deprivation"	protein binding	nucleus	weakly similar to ( 146)AT1G13740| Symbols: | similar to unknown protein [Arabidopsis thaliana] (TAIR:AT1G69260.1); similar to unnamed protein product [Vitis vinifera] (GB:CAO41856.1); contains InterPro domain Protein of unknown function DUF1675 (InterPro:IPR012463) | chr1:4713966-4715155 FORWARD no original description	0.0186251	3.25529	7.10042	-1.11741	0.0282895	8.51486	0.585377	0.148121	0.0582219	AT3G29575	PF07897
12176063	Glyma18g50860	Glyma.18G273100	AT5G28680.1|Symbols:ANX2|Malectin/receptor-like protein kinase family protein|chr5:10719437-10722013 REVERSE LENGTH=858	pollen tube growth; "protein phosphorylation"; "regulation of unidimensional cell growth"	ATP binding; "kinase activity"; "protein kinase activity"; "protein serine/threonine kinase activity"; "transferase activity, transferring phosphorus-containing groups"	apical plasma membrane; "plasma membrane"; "pollen tube tip"	moderately similar to ( 214)AT5G28680| Symbols: | protein kinase family protein | chr5:10719441-10722017 REVERSEweakly similar to ( 140)NORK_MEDTR no original description	0.0186251	6.3959	7.14601	-1.996	0.186053	9.55707	0.681147	0.15657	0.212779	AT5G28680	PF07714
12176220	Glyma18g51380	Glyma.18G278800	AT3G02470.4|Symbols:|S-adenosylmethionine decarboxylase|chr3:510223-511323 FORWARD LENGTH=366	cellular membrane fusion; "cellular modified amino acid biosynthetic process"; "coumarin biosynthetic process"; "endosomal transport"; "gene silencing"; "phenylpropanoid metabolic process"; "polyamine biosynthetic process"; "polyamine catabolic process"; "protein targeting to vacuole"; "response to wounding"; "spermidine biosynthetic process"; "spermine biosynthetic process"; "vesicle-mediated tr…	adenosylmethionine decarboxylase activity; "protein binding"	NA	moderately similar to ( 445)AT3G02470| Symbols: SAMDC | SAMDC (S-ADENOSYLMETHIONINE DECARBOXYLASE) | chr3:510230-511330 FORWARDmoderately similar to ( 494)DCAM_IPONI no original description	0.0362064	2.32614	8.64458	-0.985329	0.164153	9.68205	0.232612	0.135552	0.213184	AT3G02470	PF01536
12177920	Glyma19g02460	Glyma.19G020800	AT3G28760.1|Symbols:|FUNCTIONS IN: molecular_function unknown; INVOLVED IN: biological_process unknown; LOCATED IN: chloroplast; EXPRESSED IN: 20 plant structures; EXPRESSED DURING: 13 growth stages; CONTAINS InterPro DOMAIN/s: 3-dehydroquinate synthase, prokaryotic-type (InterPro:IPR002812); Has 390 Blast hits to 390 proteins in 131 species: Archae - 144; Bacteria - 105; Metazoa - 0; Fungi - 0; …	maltose metabolic process; "oxidation-reduction process"; "starch biosynthetic process"	oxidoreductase activity	chloroplast	moderately similar to ( 407)AT3G28760| Symbols: | similar to unnamed protein product [Vitis vinifera] (GB:CAO14940.1); contains InterPro domain 3-dehydroquinate synthase, prokaryotic-type (InterPro:IPR002812) | chr3:10794363-10796541 REVERSE no original description	0.047435	3.10629	3.16799	-0.838851	0.244649	4.51027	0.796339	0.252285	0.350982	AT3G28760	PF01959
12178881	Glyma19g05980	Glyma.19G044900	AT3G25780.1|Symbols:AOC3|allene oxide cyclase 3|chr3:9409362-9410409 FORWARD LENGTH=258	abscisic acid mediated signaling pathway; "defense response by callose deposition"; "defense response to fungus"; "intracellular signal transduction"; "jasmonic acid biosynthetic process"; "negative regulation of programmed cell death"; "protein targeting to membrane"; "regulation of plant-type hypersensitive response"; "response to ethylene stimulus"; "response to fungus"; "response to jasmonic …	allene-oxide cyclase activity; "isomerase activity"	chloroplast; "membrane"; "plasma membrane"; "vacuolar membrane"	moderately similar to ( 219)AT3G25780| Symbols: AOC3 | AOC3 (ALLENE OXIDE CYCLASE 3) | chr3:9410599-9411646 FORWARD no original description	0.0283969	2.4638	10.4603	-0.568502	0.0701998	11.6264	0.732385	0.164319	0.0972718	AT3G25780	PF06351
12179740	Glyma19g11770	Glyma.19G069200	AT1G07430.1|Symbols:HAI2|highly ABA-induced PP2C gene 2|chr1:2281151-2282656 REVERSE LENGTH=442	abscisic acid mediated signaling pathway; "negative regulation of abscisic acid mediated signaling pathway"; "negative regulation of seed dormancy process"; "positive regulation of gibberellic acid mediated signaling pathway"; "positive regulation of seed germination"; "release of seed from dormancy"	catalytic activity; "protein serine/threonine phosphatase activity"	plasma membrane; "protein serine/threonine phosphatase complex"	moderately similar to ( 212)AT5G59220| Symbols: | protein phosphatase 2C, putative / PP2C, putative | chr5:23911898-23913723 REVERSE no original description	0.0336709	3.34953	4.42479	-0.1609	0.219838	5.78717	1.58306	0.178346	0.534863	AT2G29380	PF00481
12191016	Glyma19g22590	Glyma.19G076800	AT5G40780.1|Symbols:LHT1|lysine histidine transporter 1|chr5:16323823-16327082 FORWARD LENGTH=446	ER to Golgi vesicle-mediated transport; "N-terminal protein myristoylation"; "amino acid import"; "amino acid transport"; "ammonium transport"; "anion transport"; "basic amino acid transport"; "cellular membrane fusion"; "endoplasmic reticulum unfolded protein response"; "negative regulation of programmed cell death"; "nucleotide transport"; "protein targeting to membrane"; "regulation of ion tra…	amino acid transmembrane transporter activity	membrane; "plasma membrane"	highly similar to ( 657)AT5G40780| Symbols: LTH1, LHT1 | LHT1 (LYSINE HISTIDINE TRANSPORTER 1); amino acid transmembrane transporter | chr5:16341051-16344310 FORWARD no original description	0.0240691	3.57788	5.81424	-1.68868	0.188565	7.27878	0.150424	0.0951544	0.250127	AT5G40780	PF01490
12193869	Glyma19g33040	Glyma.19G148300	AT5G45730.1|Symbols:|Cysteine/Histidine-rich C1 domain family protein|chr5:18551976-18553658 FORWARD LENGTH=560	oxidation-reduction process	protein-disulfide reductase activity; "zinc ion binding"	nucleus	weakly similar to ( 159)AT5G45730| Symbols: | DC1 domain-containing protein | chr5:18569203-18570898 FORWARD no original description	0.0499321	3.73147	4.55171	-1.69463	0.39601	6.06684	0.205115	0.150841	0.396586	AT5G45730	PF07649,PF03107
12194318	Glyma19g34250	Glyma.19G159900	AT3G63380.1|Symbols:|ATPase E1-E2 type family protein / haloacid dehalogenase-like hydrolase family protein|chr3:23407112-23410213 REVERSE LENGTH=1033	ATP biosynthetic process; "calcium ion transmembrane transport"; "calcium ion transport"; "cation transport"; "cellular zinc ion homeostasis"; "endoplasmic reticulum unfolded protein response"; "metabolic process"; "respiratory burst involved in defense response"; "response to chitin"; "response to nematode"	ATP binding; "ATPase activity, coupled to transmembrane movement of ions, phosphorylative mechanism"; "calcium-transporting ATPase activity"; "calmodulin binding"; "catalytic activity"; "metal ion binding"; "nucleotide binding"	membrane	nearly identical (1287)AT3G63380| Symbols: | calcium-transporting ATPase, plasma membrane-type, putative / Ca(2+)-ATPase, putative (ACA12) | chr3:23418087-23421188 REVERSEhighly similar to ( 737)ACA1_ORYSA no original description	0.0259616	3.86422	6.2293	-1.49652	0.196604	7.83151	0.453658	0.134952	0.101831	AT3G63380	PF00689,PF00702,PF00690,PF00122
12183763	Glyma19g34740	Glyma.19G164600	AT2G31180.1|Symbols:ATMYB14, MYB14AT, MYB14|myb domain protein 14|chr2:13286806-13288175 REVERSE LENGTH=249	regulation of transcription, DNA-dependent; "response to auxin stimulus"; "response to ethylene stimulus"; "response to jasmonic acid stimulus"; "response to salicylic acid stimulus"; "response to salt stress"	DNA binding; "sequence-specific DNA binding transcription factor activity"	nucleus	moderately similar to ( 229)AT3G23250| Symbols: MYB15, AtY19, AtMYB15 | AtMYB15/AtY19/MYB15 (myb domain protein 15); DNA binding | chr3:8309749-8310631 FORWARDmoderately similar to ( 227)MYB4_ORYSA no original description	0.0186251	3.33288	8.2412	-1.39562	0.144078	9.78102	0.341147	0.0524511	0.122794	AT3G23250	PF00249
12196196	Glyma19g39830	Glyma.19G210900	AT1G02860.1|Symbols:NLA, BAH1|SPX (SYG1/Pho81/XPR1) domain-containing protein|chr1:635474-637083 FORWARD LENGTH=335	cellular response to phosphate starvation; "defense response to bacterium"; "phosphate ion transport"; "plant-type hypersensitive response"; "regulation of salicylic acid metabolic process"; "response to benzoic acid stimulus"; "response to nitrate"; "response to salicylic acid stimulus"; "salicylic acid biosynthetic process"; "systemic acquired resistance"	ubiquitin-protein ligase activity; "zinc ion binding"	nucleus	moderately similar to ( 440)AT1G02860| Symbols: NLA | NLA (NITROGEN LIMITATION ADAPTATION); protein binding / zinc ion binding | chr1:635474-637083 FORWARD no original description	0.036861	2.64122	5.37673	-1.27716	0.116902	6.40995	0.124044	0.220411	0.215578	AT1G02860	PF03105
12185777	Glyma19g39920	Glyma.19G211600	AT1G02820.1|Symbols:|Late embryogenesis abundant 3 (LEA3) family protein|chr1:623933-624304 REVERSE LENGTH=91	embryo development	molecular function	chloroplast	very weakly similar to (99.0)ARG2_PHAAU no original description	0.022771	3.1785	7.75721	-1.2836	0.0431324	9.19684	0.384749	0.177952	0.243457	AT4G02380	PF03242
12186258	Glyma19g41020	Glyma.19G222300	AT3G62070.1|Symbols:|unknown protein; BEST Arabidopsis thaliana protein match is: unknown protein (TAIR:AT2G46940.1); Has 137 Blast hits to 135 proteins in 12 species: Archae - 0; Bacteria - 0; Metazoa - 0; Fungi - 0; Plants - 137; Viruses - 0; Other Eukaryotes - 0 (source: NCBI BLink).|chr3:22983710-22984482 REVERSE LENGTH=228	biological process	molecular function	cellular component	weakly similar to ( 141)AT3G62070| Symbols: | similar to unknown protein [Arabidopsis thaliana] (TAIR:AT2G46940.1); similar to unnamed protein product [Vitis vinifera] (GB:CAO40214.1) | chr3:22994685-22995457 REVERSE no original description	0.0230755	7.88551	5.30343	-0.451247	0.181073	7.90145	2.52796	0.276111	0.533503	AT3G62070
12186524	Glyma19g41550	Glyma.19G227800	AT1G56600.1|Symbols:AtGolS2, GolS2|galactinol synthase 2|chr1:21207620-21209291 FORWARD LENGTH=335	carbohydrate biosynthetic process; "galactose metabolic process"; "response to abscisic acid stimulus"; "response to cold"; "response to oxidative stress"; "response to salt stress"; "response to water deprivation"	inositol 3-alpha-galactosyltransferase activity; "transferase activity, transferring glycosyl groups"; "transferase activity, transferring hexosyl groups"	nucleus	highly similar to ( 523)AT1G56600| Symbols: ATGOLS2 | ATGOLS2 (ARABIDOPSIS THALIANA GALACTINOL SYNTHASE 2); transferase, transferring glycosyl groups / transferase, transferring hexosyl groups | chr1:21211285-21212956 FORWARD no original description	0.0186251	46.8679	4.26619	-3.22023	0.407962	9.45123	2.3303	0.276875	0.551265	AT1G56600	PF01501
12197172	Glyma19g42210	Glyma.19G233800	AT3G05480.1|Symbols:ATRAD9, RAD9|cell cycle checkpoint control protein family|chr3:1585383-1588238 FORWARD LENGTH=439	DNA repair; "regulation of DNA repair"	NA	nucleus	highly similar to ( 518)AT3G05480| Symbols: | cell cycle checkpoint control protein family | chr3:1585389-1588244 FORWARD no original description	0.0362064	3.11745	5.61044	-0.937977	0.251819	6.87655	0.702391	0.13712	0.104711	AT3G05480	PF04139
12197843	Glyma19g43640	Glyma.19G247100	AT4G19400.1|Symbols:|Profilin family protein|chr4:10581037-10581909 REVERSE LENGTH=148	cytoskeleton organization; "fatty acid catabolic process"	actin binding	actin cytoskeleton; "nucleus"	moderately similar to ( 216)AT4G19400| Symbols: | actin binding | chr4:10581048-10581920 REVERSE no original description	0.0439574	3.51378	5.81456	-1.19944	0.271284	7.26447	0.613585	0.247421	0.0277973	AT4G19400	PF00235
12209755	Glyma20g03250	Glyma.20G026700	AT3G29320.1|Symbols:|Glycosyl transferase, family 35|chr3:11252871-11257587 FORWARD LENGTH=962	carbohydrate metabolic process; "defense response to bacterium"; "response to cold"; "response to temperature stimulus"; "response to water deprivation"; "starch biosynthetic process"	phosphorylase activity; "pyridoxal phosphate binding"; "transferase activity, transferring glycosyl groups"	chloroplast; "chloroplast stroma"; "plastid"	nearly identical (1334)AT3G29320| Symbols: | glucan phosphorylase, putative | chr3:11254108-11258824 FORWARDnearly identical (1396)PHSL2_SOLTU no original description	0.0360105	2.59244	4.74349	-1.02385	0.194821	5.74088	0.350462	0.138267	0.364143	AT3G29320	PF00343
12199899	Glyma20g04400	Glyma.20G033300	AT1G69490.1|Symbols:NAP, ANAC029, ATNAP|NAC-like, activated by AP3/PI|chr1:26122233-26123222 FORWARD LENGTH=268	flower development; "innate immune response"; "leaf senescence"; "multicellular organismal development"; "multidimensional cell growth"; "regulation of transcription, DNA-dependent"; "response to bacterium"	DNA binding; "sequence-specific DNA binding transcription factor activity"	nucleus	moderately similar to ( 313)AT1G69490| Symbols: ANAC029, ATNAP, NAP | NAP (NAC-LIKE, ACTIVATED BY AP3/PI); transcription factor | chr1:26125896-26126885 FORWARDmoderately similar to ( 223)NAC68_ORYSA no original description	0.0478039	3.66221	5.7417	-2.02591	0.349267	7.23822	-0.153198	0.205002	0.34588	AT1G69490	PF02365
12212596	Glyma20g22700	Glyma.20G094500	AT2G47180.1|Symbols:AtGolS1, GolS1|galactinol synthase 1|chr2:19369049-19370372 REVERSE LENGTH=344	carbohydrate biosynthetic process; "galactose metabolic process"; "response to abscisic acid stimulus"; "response to cold"; "response to heat"; "response to high light intensity"; "response to hydrogen peroxide"; "response to oxidative stress"; "response to salt stress"; "response to water deprivation"	inositol 3-alpha-galactosyltransferase activity; "transferase activity, transferring hexosyl groups"	cellular component	highly similar to ( 506)AT2G47180| Symbols: ATGOLS1 | ATGOLS1 (ARABIDOPSIS THALIANA GALACTINOL SYNTHASE 1); transferase, transferring hexosyl groups | chr2:19376119-19377442 REVERSE no original description	0.0149951	26.6568	6.40133	-2.67696	0.130291	10.8602	2.05948	0.259692	0.343881	AT2G47180	PF01501
12212774	Glyma20g23410	Glyma.20G101000	AT3G20020.1|Symbols:ATPRMT6, PRMT6|protein arginine methyltransferase 6|chr3:6984055-6987945 REVERSE LENGTH=435	protein methylation	methyltransferase activity; "protein methyltransferase activity"	cytoplasm; "nucleus"	moderately similar to ( 478)AT3G20020| Symbols: | protein arginine N-methyltransferase family protein | chr3:6984061-6987951 REVERSE no original description	0.0417057	3.16123	3.90087	-0.794854	0.230176	5.20465	0.86563	0.224152	0.734822	AT3G20020	PF06325
12212788	Glyma20g23420	Glyma.20G101100	AT3G09270.1|Symbols:ATGSTU8, GSTU8|glutathione S-transferase TAU 8|chr3:2848407-2849226 REVERSE LENGTH=224	fatty acid beta-oxidation; "proteasomal ubiquitin-dependent protein catabolic process"; "proteasome core complex assembly"; "response to cadmium ion"; "response to cyclopentenone"; "response to misfolded protein"; "toxin catabolic process"	glutathione transferase activity	cytoplasm	weakly similar to ( 183)AT3G09270| Symbols: ATGSTU8 | ATGSTU8 (Arabidopsis thaliana Glutathione S-transferase (class tau) 8); glutathione transferase | chr3:2848413-2849232 REVERSEweakly similar to ( 194)GSTX2_TOBAC no original description	0.01884	2.2776	7.68916	-0.519138	0.0290475	8.63725	0.668377	0.11041	0.443409	AT3G09270	PF02798,PF00043
12213277	Glyma20g24600	Glyma.20G111800	AT5G04760.1|Symbols:|Duplicated homeodomain-like superfamily protein|chr5:1373752-1374529 REVERSE LENGTH=215	heat acclimation; "regulation of transcription, DNA-dependent"	DNA binding; "sequence-specific DNA binding transcription factor activity"	nucleus	moderately similar to ( 230)AT5G04760| Symbols: | myb family transcription factor | chr5:1373753-1374530 REVERSE no original description	0.0368553	2.02831	8.38906	-0.734322	0.112428	9.21563	0.285957	0.14232	0.219443	AT5G04760	PF00249
12213907	Glyma20g26090	Glyma.20G125100	AT5G60370.1|Symbols:|FUNCTIONS IN: molecular_function unknown; INVOLVED IN: biological_process unknown; LOCATED IN: chloroplast; CONTAINS InterPro DOMAIN/s: Defects-in-morphology protein 1-like, mitochondrial (InterPro:IPR019190); BEST Arabidopsis thaliana protein match is: unknown protein (TAIR:AT3G57110.1); Has 1807 Blast hits to 1807 proteins in 277 species: Archae - 0; Bacteria - 0; Metazoa -…	biological process	molecular function	nucleus	weakly similar to ( 165)AT5G60370| Symbols: | similar to unknown protein [Arabidopsis thaliana] (TAIR:AT3G57110.1); similar to hypothetical protein [Vitis vinifera] (GB:CAN60322.1) | chr5:24300084-24301986 FORWARD no original description	0.0149951	6.80276	5.37935	-2.05785	0.118817	7.7639	0.708272	0.0626878	0.23925	AT5G60370	PF09810
12203923	Glyma20g26850	Glyma.20G132500	AT4G33905.1|Symbols:|Peroxisomal membrane 22 kDa (Mpv17/PMP22) family protein|chr4:16254065-16255592 REVERSE LENGTH=261	biological process; "jasmonic acid metabolic process"; "response to jasmonic acid stimulus"	NA	integral to membrane; "mitochondrion"; "peroxisomal membrane"	moderately similar to ( 278)AT4G33905| Symbols: | peroxisomal membrane protein 22 kDa, putative | chr4:16254070-16255597 REVERSE no original description	0.0361001	3.21431	5.61205	-1.10487	0.22515	6.91812	0.57964	0.18894	0.0633011	AT4G33905	PF04117
12214402	Glyma20g27610	Glyma.20G139200	AT1G56140.1|Symbols:|Leucine-rich repeat transmembrane protein kinase|chr1:21001708-21007725 REVERSE LENGTH=1033	protein phosphorylation	ATP binding; "protein kinase activity"; "protein serine/threonine kinase activity"; "protein tyrosine kinase activity"; "transferase activity, transferring phosphorus-containing groups"	plasma membrane	highly similar to ( 504)AT4G21410| Symbols: | protein kinase family protein | chr4:11402474-11405036 REVERSEmoderately similar to ( 205)NORK_PEA no original description	0.0357421	4.30277	4.41795	-1.19763	0.359579	6.14574	0.907639	0.0424574	0.173791	AT4G21410	PF00069,PF01657
12214519	Glyma20g27790	Glyma.20G140600	AT5G65600.1|Symbols:|Concanavalin A-like lectin protein kinase family protein|chr5:26216126-26218153 REVERSE LENGTH=675	protein phosphorylation; "response to ethylene stimulus"	ATP binding; "kinase activity"; "protein kinase activity"; "protein serine/threonine kinase activity"; "transferase activity, transferring phosphorus-containing groups"	plasma membrane	moderately similar to ( 448)AT4G23280| Symbols: | protein kinase, putative | chr4:12174750-12177481 FORWARDmoderately similar to ( 206)NORK_MEDTR no original description	0.048964	2.71992	7.85979	-1.23598	0.255064	9.06508	0.20758	0.188697	0.145959	AT4G05200	PF00069,PF01657
12204460	Glyma20g28460	Glyma.20G146200	AT3G22640.1|Symbols:PAP85|cupin family protein|chr3:8011902-8013883 REVERSE LENGTH=486	biological process; "lipid storage"; "response to freezing"; "seed germination"	nutrient reservoir activity	extracellular region; "plant-type cell wall"	weakly similar to ( 181)AT3G22640| Symbols: | cupin family protein | chr3:8011909-8013890 REVERSEhighly similar to ( 715)GLCB_SOYBN no original description	0.0413257	3.38909	3.75794	-0.884768	0.106944	5.15369	0.87613	0.320345	0.481365	AT3G22640	PF00190
12214747	Glyma20g28640	Glyma.20G148200	AT3G22640.1|Symbols:PAP85|cupin family protein|chr3:8011902-8013883 REVERSE LENGTH=486	biological process; "lipid storage"; "response to freezing"; "seed germination"	nutrient reservoir activity	extracellular region; "plant-type cell wall"	moderately similar to ( 209)AT3G22640| Symbols: | cupin family protein | chr3:8011909-8013890 REVERSEhighly similar to ( 765)GLCB_SOYBN no original description	0.0326273	3.34227	3.88293	-0.912791	0.0572683	5.25046	0.828039	0.268031	0.313375	AT3G22640	PF00190
12215044	Glyma20g29610	Glyma.20G156800	AT5G62020.1|Symbols:AT-HSFB2A, HSFB2A|heat shock transcription factor B2A|chr5:24916212-24917194 FORWARD LENGTH=299	intracellular signal transduction; "regulation of transcription, DNA-dependent"; "respiratory burst involved in defense response"; "response to chitin"	DNA binding; "sequence-specific DNA binding"; "sequence-specific DNA binding transcription factor activity"	nucleus	moderately similar to ( 244)AT5G62020| Symbols: HSFB2A, AT-HSFB2A | AT-HSFB2A (Arabidopsis thaliana heat shock transcription factor B2A); DNA binding / transcription factor | chr5:24933438-24934420 FORWARD no original description	0.0442776	2.93418	4.72784	-0.677298	0.206071	5.89235	0.87566	0.239447	0.363878	AT5G62020	PF00447
12215673	Glyma20g31480	Glyma.20G174800	AT1G71960.1|Symbols:ABCG25, ATABCG25|ATP-binding casette family G25|chr1:27082587-27088163 REVERSE LENGTH=662	abscisic acid transport; "response to abscisic acid stimulus"	ATP binding; "ATPase activity"; "ATPase activity, coupled to transmembrane movement of substances"; "nucleoside-triphosphatase activity"; "nucleotide binding"	membrane; "plasma membrane"	highly similar to ( 780)AT1G71960| Symbols: | ABC transporter family protein | chr1:27086249-27091825 REVERSEweakly similar to ( 193)PDR15_ORYSA no original description	0.0354935	5.05457	6.4305	-0.953889	0.390504	8.44838	1.3837	0.0714719	0.384494	AT1G71960	PF01061,PF00005
12216316	Glyma20g33040	Glyma.20G189100	AT3G10550.1|Symbols:MTM1, AtMTM1|Myotubularin-like phosphatases II superfamily|chr3:3293210-3298452 REVERSE LENGTH=840	dephosphorylation; "intracellular protein kinase cascade"; "negative regulation of MAP kinase activity"	phosphatase activity; "phosphatidylinositol-3,5-bisphosphate 3-phosphatase activity"; "phosphatidylinositol-3-phosphatase activity"; "protein tyrosine phosphatase activity"	nucleus	highly similar to ( 804)AT5G04540| Symbols: | inositol or phosphatidylinositol phosphatase/ phosphoric monoester hydrolase/ protein tyrosine phosphatase | chr5:1296827-1302300 REVERSE no original description	0.0218683	2.0643	5.52677	-0.967529	0.0570885	6.20838	0.0781261	0.0944438	0.298857	AT3G10550	PF06602
12207160	Glyma20g35640	Glyma.20G213800	NA	NA	NA	NA	weakly similar to ( 112)AT4G35160| Symbols: | O-methyltransferase family 2 protein | chr4:16730994-16732813 REVERSEmoderately similar to ( 283)7OMT9_MEDSA no original description	0.0186251	19.5332	4.63471	-3.8517	0.264284	8.53929	0.436159	0.275871	0.177407	AT4G35160	PF00891,PF08100
a: Description was derived from the Mapman file for Glycine max
b: Benjamini-Hochberg false discovery rate
W-C, Williams 82-well-watered
W-D10, Williams 82-Dehydrated 10h

## Sheet: 6C_W-D2 vs W-C (Down)
Supplementary Table S6C. Downregulated genes identified in W-D2/W-C
								W-D2 vs W-C		W-C			W-D2
Probe ID	Glyma 1 ID	Glyma 2 ID	Top Arabidopsis (TAIR10) BLASTP Hit	Gene Ontology Biological Process Descriptions	Gene Ontology Molecular Function Descriptions	Gene Ontology Cellular Component Descriptions	Descriptiona	q-valueb	Fold change	Mean of raw intensity	Mean of normalized intensity (Log2)	SD of normalized intensity	Mean of raw intensity	Mean of normalized intensity (Log2)	SD of normalized intensity	Arabidopsis otholog	Pfam
11781253	Glyma01g35660	Glyma.01G153300	AT4G19230.1|Symbols:CYP707A1|cytochrome P450, family 707, subfamily A, polypeptide 1|chr4:10521524-10523517 FORWARD LENGTH=467	abscisic acid metabolic process; "defense response to fungus"; "oxidation-reduction process"; "release of seed from dormancy"; "response to red or far red light"	(+)-abscisic acid 8'-hydroxylase activity; "electron carrier activity"; "heme binding"; "iron ion binding"; "oxidoreductase activity, acting on paired donors, with incorporation or reduction of molecular oxygen"; "oxygen binding"	extracellular region	highly similar to ( 649)AT4G19230| Symbols: CYP707A1 | CYP707A1 (cytochrome P450, family 707, subfamily A, polypeptide 1); oxygen binding | chr4:10521535-10523577 FORWARDmoderately similar to ( 228)C85A1_ORYSA no original description	0.0388845	-7.55084	10.3368	1.13456	0.249029	7.68365	-1.78207	0.228461	AT4G19230	PF00067
11797927	Glyma02g01780	Glyma.02G014300	AT5G38700.1|Symbols:|unknown protein; FUNCTIONS IN: molecular_function unknown; INVOLVED IN: biological_process unknown; LOCATED IN: mitochondrion; EXPRESSED IN: 10 plant structures; EXPRESSED DURING: LP.04 four leaves visible, LP.10 ten leaves visible, petal differentiation and expansion stage, LP.08 eight leaves visible, LP.12 twelve leaves visible; BEST Arabidopsis thaliana protein match is: u…	biological process	molecular function	NA	weakly similar to ( 104)AT5G38700| Symbols: | similar to unknown protein [Arabidopsis thaliana] (TAIR:AT4G02170.1); similar to unnamed protein product [Vitis vinifera] (GB:CAO40081.1) | chr5:15506920-15507468 FORWARD no original description	0.0269612	-2.76846	8.25272	1.1238	0.0276399	6.99956	-0.345289	0.0901995	AT5G38700
11831250	Glyma03g40520	Glyma.03G245200	AT5G28040.1|Symbols:|DNA-binding storekeeper protein-related transcriptional regulator|chr5:10037654-10038937 REVERSE LENGTH=427	regulation of transcription, DNA-dependent	NA	nucleus	moderately similar to ( 225)AT5G28040| Symbols: | transcription regulator | chr5:10037658-10038941 REVERSE no original description	0.0499634	-2.54572	9.80117	1.17687	0.193856	8.66907	-0.171205	0.0465474	AT5G28040	PF04504
11847039	Glyma04g10880	Glyma.04G100400	AT4G08950.1|Symbols:EXO|Phosphate-responsive 1 family protein|chr4:5740378-5741322 FORWARD LENGTH=314	response to brassinosteroid stimulus; "sterol biosynthetic process"	molecular function	Golgi apparatus; "cell wall"; "extracellular region"; "plant-type cell wall"	moderately similar to ( 395)AT4G08950| Symbols: | phosphate-responsive protein, putative (EXO) | chr4:5740375-5741319 FORWARD no original description	0.0256957	-4.17571	10.3081	0.55572	0.0621972	8.48569	-1.5063	0.0634868	AT4G08950	PF04674
11854839	Glyma05g03540	Glyma.05G049800	AT5G52020.1|Symbols:|Integrase-type DNA-binding superfamily protein|chr5:21124192-21124890 REVERSE LENGTH=232	defense response to fungus; "positive regulation of transcription, DNA-dependent"; "regulation of transcription, DNA-dependent"	DNA binding; "sequence-specific DNA binding transcription factor activity"	nucleus	weakly similar to ( 102)AT5G52020| Symbols: | AP2 domain-containing protein | chr5:21141418-21142116 REVERSE no original description	0.0256957	-4.33358	9.72825	0.523963	0.0849942	7.85838	-1.59159	0.0713024	AT5G52020	PF00847
11891751	Glyma06g12190	Glyma.06G115800	AT1G15960.1|Symbols:NRAMP6, ATNRAMP6|NRAMP metal ion transporter 6|chr1:5482202-5485066 REVERSE LENGTH=527	cadmium ion transmembrane transport; "cadmium ion transport"; "cellular metal ion homeostasis"; "manganese ion transport"; "metal ion transport"; "transport"	cadmium ion transmembrane transporter activity; "inorganic anion transmembrane transporter activity"; "metal ion transmembrane transporter activity"; "transporter activity"	chloroplast; "membrane"	highly similar to ( 578)AT1G15960| Symbols: ATNRAMP6, NRAMP6 | NRAMP6 (NRAMP metal ion transporter 6); metal ion transmembrane transporter | chr1:5482196-5485060 REVERSE no original description	0.047643	-3.92722	9.63479	0.815574	0.236627	7.89997	-1.15794	0.150521	AT1G15960	PF01566
11886264	Glyma06g45240	Glyma.06G297600	AT4G10265.1|Symbols:|Wound-responsive family protein|chr4:6373226-6373477 REVERSE LENGTH=83	response to wounding	molecular function	nucleus	very weakly similar to (87.8)AT4G10265| Symbols: | wound-responsive protein, putative | chr4:6373222-6373473 REVERSE no original description	0.0417802	-13.8899	6.34689	3.58678	0.460219	2.47267	-0.209188	0.0176627	AT4G10265	PF12609
11899319	Glyma06g45420	Glyma.06G303000	AT4G10265.1|Symbols:|Wound-responsive family protein|chr4:6373226-6373477 REVERSE LENGTH=83	response to wounding	molecular function	nucleus	very weakly similar to (89.0)AT4G10265| Symbols: | wound-responsive protein, putative | chr4:6373222-6373473 REVERSE no original description	0.0417802	-6.23071	5.31171	2.06822	0.295537	2.54174	-0.571176	0.127104	AT4G10265	PF12609
11899323	Glyma06g45430	Glyma.06G302900	AT4G10265.1|Symbols:|Wound-responsive family protein|chr4:6373226-6373477 REVERSE LENGTH=83	response to wounding	molecular function	nucleus	very weakly similar to (90.5)AT4G10265| Symbols: | wound-responsive protein, putative | chr4:6373222-6373473 REVERSE no original description	0.0269612	-18.4135	7.43716	2.89478	0.153448	3.26297	-1.30791	0.24882	AT4G10265	PF12609
11939819	Glyma08g03280	Glyma.08G029000	AT2G19570.1|Symbols:CDA1, AT-CDA1, DESZ|cytidine deaminase 1|chr2:8470598-8471503 REVERSE LENGTH=301	cytidine deamination	catalytic activity; "cytidine deaminase activity"; "hydrolase activity"; "zinc ion binding"	cytosol; "nucleus"	moderately similar to ( 245)AT2G19570| Symbols: AT-CDA1, DESZ, CDA1 | CDA1 (CYTIDINE DEAMINASE 1) | chr2:8477680-8478585 REVERSE no original description	0.0373023	-2.8689	6.87834	0.205616	0.123149	5.47985	-1.31488	0.118797	AT2G19570	PF08211,PF00383
11953083	Glyma08g48040	Glyma.08G365100	AT3G02550.1|Symbols:LBD41|LOB domain-containing protein 41|chr3:536747-537650 REVERSE LENGTH=263	regulation of hydrogen peroxide metabolic process; "regulation of transcription, DNA-dependent"; "response to hypoxia"; "systemic acquired resistance, salicylic acid mediated signaling pathway"	NA	nucleus	moderately similar to ( 298)AT3G02550| Symbols: LBD41 | LBD41 (LOB DOMAIN-CONTAINING PROTEIN 41) | chr3:536754-537657 REVERSE no original description	0.0256957	-9.63278	8.9099	2.10443	0.14138	5.87609	-1.16353	0.0652897	AT3G02550	PF03195
11954668	Glyma09g03850	Glyma.09G033700	AT3G17130.1|Symbols:|Plant invertase/pectin methylesterase inhibitor superfamily protein|chr3:5844495-5845046 REVERSE LENGTH=183	NA	enzyme inhibitor activity; "pectinesterase activity"; "pectinesterase inhibitor activity"	extracellular region	weakly similar to ( 120)AT3G17130| Symbols: | invertase/pectin methylesterase inhibitor family protein | chr3:5844501-5845052 REVERSE no original description	0.0360131	-3.79249	5.44548	1.8717	0.176343	3.46002	-0.051447	0.102288	AT3G17130	PF04043
11962018	Glyma09g35050	Glyma.09G216800	AT4G19420.1|Symbols:|Pectinacetylesterase family protein|chr4:10587504-10589807 REVERSE LENGTH=397	biological process	carboxylesterase activity	extracellular region	highly similar to ( 582)AT4G19420| Symbols: | pectinacetylesterase family protein | chr4:10587515-10589818 REVERSE no original description	0.0388793	-2.09791	6.11269	0.6216	0.0836553	5.12362	-0.447351	0.0904213	AT4G19420	PF03283
11991047	Glyma10g07220	Glyma.10G063000	AT2G36690.1|Symbols:|2-oxoglutarate (2OG) and Fe(II)-dependent oxygenase superfamily protein|chr2:15379930-15381987 FORWARD LENGTH=366	biosynthetic process; "oxidation-reduction process"	oxidoreductase activity; "oxidoreductase activity, acting on paired donors, with incorporation or reduction of molecular oxygen, 2-oxoglutarate as one donor, and incorporation of one atom each of oxygen into both donors"	cytoplasm	moderately similar to ( 468)AT2G36690| Symbols: | oxidoreductase, 2OG-Fe(II) oxygenase family protein | chr2:15387009-15389066 FORWARDweakly similar to ( 177)LDOX_PETHY no original description	0.0342985	-3.51992	10.99	1.58525	0.13031	9.38489	-0.230295	0.123586	AT2G36690	PF03171
12014555	Glyma11g05900	Glyma.11G055200	AT5G67070.1|Symbols:RALFL34|ralf-like 34|chr5:26768120-26768509 FORWARD LENGTH=129	cell-cell signaling; "syncytium formation"	signal transducer activity	apoplast; "extracellular region"	weakly similar to ( 127)AT5G67070| Symbols: RALFL34 | RALFL34 (RALF-LIKE 34) | chr5:26785346-26785735 FORWARD no original description	0.0449282	-2.06859	7.37484	0.914367	0.0563324	6.50508	-0.13428	0.122986	AT5G67070	PF05498
12020961	Glyma11g32360	Glyma.11G206400	AT1G70520.1|Symbols:CRK2|cysteine-rich RLK (RECEPTOR-like protein kinase) 2|chr1:26584888-26587334 REVERSE LENGTH=649	oligopeptide transport; "protein autophosphorylation"; "protein folding"; "protein phosphorylation"; "response to endoplasmic reticulum stress"; "response to heat"; "response to high light intensity"; "response to hydrogen peroxide"; "response to ozone"	ATP binding; "kinase activity"; "protein kinase activity"; "protein serine/threonine kinase activity"; "transferase activity, transferring phosphorus-containing groups"	extracellular region; "plasma membrane"; "plasmodesma"	moderately similar to ( 313)AT1G56120| Symbols: | leucine-rich repeat family protein / protein kinase family protein | chr1:20990953-20996737 REVERSEmoderately similar to ( 211)NORK_MEDTR no original description	0.0342985	-2.14864	8.24782	0.859947	0.0680783	7.34938	-0.243474	0.0879628	AT1G70520	PF01657,PF07714
12026426	Glyma12g08380	Glyma.12G078900	AT5G60770.1|Symbols:ATNRT2.4, NRT2.4|nitrate transporter 2.4|chr5:24444396-24447026 FORWARD LENGTH=527	cellular response to nitrate; "nitrate transport"	nitrate transmembrane transporter activity	plasma membrane	highly similar to ( 533)AT5G60770| Symbols: ATNRT2.4 | ATNRT2.4 (Arabidopsis thaliana high affinity nitrate transporter 2.4); nitrate transmembrane transporter | chr5:24461622-24464252 FORWARD no original description	0.0491443	-3.99853	7.78129	2.72425	0.159649	5.97468	0.724785	0.242536	AT5G60770	PF07690
12044541	Glyma13g05230	Glyma.13G064300	AT5G39890.1|Symbols:|Protein of unknown function (DUF1637)|chr5:15974543-15976013 FORWARD LENGTH=276	cell wall macromolecule metabolic process; "oxidation-reduction process"; "regulation of hydrogen peroxide metabolic process"; "response to hypoxia"; "systemic acquired resistance, salicylic acid mediated signaling pathway"; "xylem development"	cysteamine dioxygenase activity	nucleus	moderately similar to ( 327)AT5G39890| Symbols: | similar to unknown protein [Arabidopsis thaliana] (TAIR:AT5G15120.1); similar to unnamed protein product [Vitis vinifera] (GB:CAO14912.1); contains InterPro domain Protein of unknown function DUF1637 (InterPro:IPR012864) | chr5:15991771-15993241 FORWARD no original description	0.0407662	-7.54399	8.90138	1.64732	0.315002	6.21986	-1.268	0.146453	AT5G39890	PF07847
12049564	Glyma13g21350	Glyma.13G149700	AT3G10040.1|Symbols:|sequence-specific DNA binding transcription factors|chr3:3096580-3097875 REVERSE LENGTH=431	determination of bilateral symmetry; "meristem initiation"; "polarity specification of adaxial/abaxial axis"; "regulation of hydrogen peroxide metabolic process"; "regulation of meristem growth"; "regulation of transcription, DNA-dependent"; "response to hypoxia"; "systemic acquired resistance, salicylic acid mediated signaling pathway"	sequence-specific DNA binding transcription factor activity	plasma membrane	moderately similar to ( 211)AT3G10040| Symbols: | transcription factor | chr3:3096585-3097880 REVERSE no original description	0.0324383	-15.1051	8.57355	2.89575	0.272179	4.84495	-1.02121	0.220362	AT1G76870
12068882	Glyma13g35850	Glyma.13G282400	AT4G10265.1|Symbols:|Wound-responsive family protein|chr4:6373226-6373477 REVERSE LENGTH=83	response to wounding	molecular function	nucleus	very weakly similar to (83.2)AT4G10265| Symbols: | wound-responsive protein, putative | chr4:6373222-6373473 REVERSE no original description	0.0397751	-13.3396	9.96565	2.99386	0.429484	6.50104	-0.74378	0.095313	AT4G10265	PF12609
12069482	Glyma13g37720	Glyma.13G301400	AT4G10265.1|Symbols:|Wound-responsive family protein|chr4:6373226-6373477 REVERSE LENGTH=83	response to wounding	molecular function	nucleus	very weakly similar to (82.4)AT4G10270| Symbols: | wound-responsive family protein | chr4:6374801-6375073 FORWARD no original description	0.0342985	-11.8957	7.44864	3.15615	0.352672	3.97817	-0.416214	0.079765	AT4G10265	PF12609
12069492	Glyma13g37750	Glyma.13G301700	AT4G10270.1|Symbols:|Wound-responsive family protein|chr4:6374805-6375077 FORWARD LENGTH=90	response to wounding	molecular function	nucleus	very weakly similar to (89.0)AT4G10270| Symbols: | wound-responsive family protein | chr4:6374801-6375073 FORWARD no original description	0.0353323	-8.19406	6.00369	2.8855	0.286081	2.91247	-0.149081	0.134103	AT4G10270	PF12609
12055515	Glyma13g37990	Glyma.13G303900	AT5G54490.1|Symbols:PBP1|pinoid-binding protein 1|chr5:22121458-22121841 FORWARD LENGTH=127	abscisic acid mediated signaling pathway; "ethylene biosynthetic process"; "hyperosmotic salinity response"; "response to abscisic acid stimulus"; "response to auxin stimulus"; "response to cyclopentenone"; "response to ethylene stimulus"; "response to jasmonic acid stimulus"; "response to water deprivation"; "signal transduction"	calcium ion binding; "protein binding"	nucleus	very weakly similar to (99.0)AT4G27280| Symbols: | calcium-binding EF hand family protein | chr4:13663776-13664168 REVERSE no original description	0.0470283	-2.10749	8.05354	0.952085	0.0701902	7.18	-0.12344	0.132622	AT4G27280
12074709	Glyma14g06100	Glyma.14G056300	AT5G05440.1|Symbols:PYL5, RCAR8|Polyketide cyclase/dehydrase and lipid transport superfamily protein|chr5:1609374-1609985 FORWARD LENGTH=203	abscisic acid mediated signaling pathway	abscisic acid binding; "protein binding"; "receptor activity"	cytoplasm; "nucleus"	moderately similar to ( 204)AT2G38310| Symbols: | similar to unknown protein [Arabidopsis thaliana] (TAIR:AT5G05440.1); similar to unnamed protein product [Vitis vinifera] (GB:CAO48777.1); contains InterPro domain Bet v I allergen; (InterPro:IPR000916); contains InterPro domain Streptomyces cyclase/dehydrase (InterPro:IPR005031) | chr2:16057329-16057952 FORWARD no original description	0.0417802	-2.29256	9.66853	1.11829	0.126454	8.67745	-0.0786702	0.07393	AT5G05440	PF00141,PF10604
12114623	Glyma16g01890	Glyma.16G016300	AT1G02270.1|Symbols:|Calcium-binding endonuclease/exonuclease/phosphatase family|chr1:443301-446197 REVERSE LENGTH=484	response to cold	calcium ion binding; "catalytic activity"	nucleus	highly similar to ( 582)AT1G02270| Symbols: | endonuclease/exonuclease/phosphatase family protein / calcium-binding EF hand family protein | chr1:443301-446197 REVERSE no original description	0.0373023	-3.9997	9.87957	1.15731	0.20908	8.1181	-0.84258	0.0812183	AT1G02270	PF03372,PF00036
12124243	Glyma16g04150	Glyma.16G037600	AT5G39890.1|Symbols:|Protein of unknown function (DUF1637)|chr5:15974543-15976013 FORWARD LENGTH=276	cell wall macromolecule metabolic process; "oxidation-reduction process"; "regulation of hydrogen peroxide metabolic process"; "response to hypoxia"; "systemic acquired resistance, salicylic acid mediated signaling pathway"; "xylem development"	cysteamine dioxygenase activity	nucleus	moderately similar to ( 243)AT5G39890| Symbols: | similar to unknown protein [Arabidopsis thaliana] (TAIR:AT5G15120.1); similar to unnamed protein product [Vitis vinifera] (GB:CAO14912.1); contains InterPro domain Protein of unknown function DUF1637 (InterPro:IPR012864) | chr5:15991771-15993241 FORWARD no original description	0.0324383	-8.94973	6.54897	3.1894	0.260152	3.37641	0.0275506	0.122323	AT5G39890	PF07847
12115803	Glyma16g05150	Glyma.16G047100	AT3G26700.1|Symbols:|Protein kinase superfamily protein|chr3:9810669-9812356 FORWARD LENGTH=380	protein phosphorylation	ATP binding; "kinase activity"; "protein kinase activity"; "protein serine/threonine kinase activity"; "protein tyrosine kinase activity"; "transferase activity, transferring phosphorus-containing groups"	plasma membrane	moderately similar to ( 494)AT3G26700| Symbols: | protein kinase family protein | chr3:9811906-9813593 FORWARDweakly similar to ( 200)NORK_PEA no original description	0.0324383	-2.10144	7.16654	0.759225	0.0813004	6.25477	-0.312156	0.0531966	AT3G26700	PF07714
12128711	Glyma16g26630	Glyma.16G150300	AT5G13870.1|Symbols:EXGT-A4, XTH5|xyloglucan endotransglucosylase/hydrolase 5|chr5:4475089-4476217 REVERSE LENGTH=293	carbohydrate metabolic process; "cellular glucan metabolic process"	hydrolase activity, acting on glycosyl bonds; "hydrolase activity, hydrolyzing O-glycosyl compounds"; "xyloglucan:xyloglucosyl transferase activity"	apoplast; "cell wall"; "extracellular region"	moderately similar to ( 387)AT5G13870| Symbols: EXGT-A4 | EXGT-A4 (ENDOXYLOGLUCAN TRANSFERASE A4); hydrolase, acting on glycosyl bonds | chr5:4475091-4476219 REVERSEmoderately similar to ( 426)XTHA_PHAAN no original description	0.0451802	-2.27462	8.39717	1.35592	0.063433	7.42082	0.170293	0.140204	AT5G13870	PF06955,PF00722
12130473	Glyma16g32530	Glyma.16G200600	AT5G51830.1|Symbols:|pfkB-like carbohydrate kinase family protein|chr5:21069709-21071450 FORWARD LENGTH=343	D-ribose metabolic process; "response to cadmium ion"	kinase activity; "phosphotransferase activity, alcohol group as acceptor"; "ribokinase activity"	cytoplasm; "cytosol"	moderately similar to ( 479)AT5G51830| Symbols: | pfkB-type carbohydrate kinase family protein | chr5:21086935-21088676 FORWARDmoderately similar to ( 376)SCRK1_MAIZE no original description	0.0373023	-2.57347	7.34003	0.783143	0.0741869	6.14784	-0.580571	0.131281	AT5G51830	PF00294
12136317	Glyma17g13390	Glyma.17G124900	AT5G50200.1|Symbols:WR3, ATNRT3.1, NRT3.1|nitrate transmembrane transporters|chr5:20436612-20437535 FORWARD LENGTH=210	ER to Golgi vesicle-mediated transport; "amino acid import"; "amino acid transport"; "ammonium transport"; "anion transport"; "basic amino acid transport"; "cellular membrane fusion"; "negative regulation of programmed cell death"; "nitrate transport"; "nucleotide transport"; "protein targeting to membrane"; "regulation of ion transport"; "regulation of plant-type hypersensitive response"; "respo…	nitrate transmembrane transporter activity	plasma membrane	weakly similar to ( 184)AT5G50200| Symbols: ATNRT3.1, NRT3.1, WR3 | WR3 (WOUND-RESPONSIVE 3); nitrate transmembrane transporter | chr5:20453838-20454761 FORWARD no original description	0.0256957	-2.39622	9.06642	1.2407	0.0395378	8.02533	-0.0200528	0.0523764	AT5G50200
12141029	Glyma17g34570	Glyma.17G227800	AT1G55120.1|Symbols:ATFRUCT5, AtcwINV3, FRUCT5|beta-fructofuranosidase 5|chr1:20566617-20569165 FORWARD LENGTH=594	carbohydrate metabolic process	hydrolase activity, hydrolyzing O-glycosyl compounds; "levanase activity"	extracellular region; "vacuole"	highly similar to ( 582)AT1G55120| Symbols: ATCWINV3, ATFRUCT5 | ATFRUCT5 (BETA-FRUCTOFURANOSIDASE 5) | chr1:20570650-20572832 FORWARDhighly similar to ( 545)INV1_DAUCA no original description	0.0470283	-2.08582	6.41607	0.263319	0.0795134	5.4617	-0.797299	0.124982	AT1G55120	PF08244,PF00251
12154441	Glyma18g02550	Glyma.18G022100	AT3G56230.1|Symbols:|BTB/POZ domain-containing protein|chr3:20860899-20862135 REVERSE LENGTH=282	biological process; "glucuronoxylan metabolic process"; "xylan biosynthetic process"	NA	nucleus	moderately similar to ( 236)AT3G56230| Symbols: | speckle-type POZ protein-related | chr3:20871878-20873114 REVERSE no original description	0.0342985	-2.43669	4.69755	1.11602	0.113698	3.32191	-0.168909	0.0508697	AT3G56230	PF00651
12157508	Glyma18g12510	Glyma.18G105100	AT3G07040.1|Symbols:RPM1, RPS3|NB-ARC domain-containing disease resistance protein|chr3:2226244-2229024 REVERSE LENGTH=926	defense response; "plant-type hypersensitive response"	ADP binding; "nucleotide binding"; "protein binding"	plasma membrane	moderately similar to ( 360)AT3G07040| Symbols: RPS3, RPM1 | RPM1 (RESISTANCE TO P. SYRINGAE PV MACULICOLA 1); protein binding | chr3:2226250-2229030 REVERSE no original description	0.0269612	-2.07814	5.15464	1.11846	0.072289	4.08067	0.0631692	0.00950693	AT3G07040	PF00931
12176998	Glyma18g53900	Glyma.18G300900	AT5G50760.1|Symbols:|SAUR-like auxin-responsive protein family|chr5:20644780-20645331 FORWARD LENGTH=183	nitrate transport; "response to auxin stimulus"; "response to nitrate"	molecular function	chloroplast	very weakly similar to (89.4)AT5G50760| Symbols: | auxin-responsive family protein | chr5:20662006-20662557 FORWARD no original description	0.040856	-4.01687	9.03381	1.65167	0.174134	7.2681	-0.354407	0.164782	AT5G50760	PF02519
12183733	Glyma19g34650	Glyma.19G163700	AT3G23230.1|Symbols:|Integrase-type DNA-binding superfamily protein|chr3:8289647-8290066 REVERSE LENGTH=139	ethylene mediated signaling pathway; "regulation of transcription, DNA-dependent"; "response to chitin"	DNA binding; "sequence-specific DNA binding transcription factor activity"	nucleus	very weakly similar to (91.3)AT3G23220| Symbols: | DNA binding / transcription factor | chr3:8287976-8288395 FORWARDvery weakly similar to (80.1)ERF5_TOBAC no original description	0.0400133	-6.94766	9.19038	2.21725	0.32243	6.63399	-0.579276	0.0705632	AT3G23230	PF00847
12206533	Glyma20g33800	Glyma.20G195900	AT5G07580.1|Symbols:|Integrase-type DNA-binding superfamily protein|chr5:2399525-2400349 FORWARD LENGTH=274	ethylene mediated signaling pathway; "regulation of transcription, DNA-dependent"	DNA binding; "sequence-specific DNA binding transcription factor activity"	nucleus	weakly similar to ( 134)AT5G07580| Symbols: | DNA binding / transcription factor | chr5:2399526-2400350 FORWARDweakly similar to ( 118)ERF5_NICSY no original description	0.0312606	-3.92211	10.6778	1.24586	0.0457175	8.92583	-0.725769	0.155526	AT5G07580	PF00847
12208827	Glyma20g39220	Glyma.20G248100	AT1G05805.1|Symbols:|basic helix-loop-helix (bHLH) DNA-binding superfamily protein|chr1:1744843-1747427 FORWARD LENGTH=362	regulation of transcription, DNA-dependent	DNA binding; "sequence-specific DNA binding transcription factor activity"	cytosol; "nucleus"	weakly similar to ( 177)AT1G05805| Symbols: | basic helix-loop-helix (bHLH) family protein | chr1:1744842-1747426 FORWARD no original description	0.0324383	-2.40875	10.428	0.653355	0.1154	9.37188	-0.614932	0.00888015	AT1G05805	PF00010
a: Description was derived from the Mapman file for Glycine max
b: Benjamini-Hochberg false discovery rate
W-C, Williams 82-well-watered
W-D2, Williams 82-Dehydrated 2h

## Sheet: 6D_W-D10 vs W-C (Down)
Supplementary Table S6D. Downregulated genes identified in W-D10/W-C
								W-D10 vs W-C		W-C			W-D10
Probe ID	Glyma 1 ID	Glyma 2 ID	Top Arabidopsis (TAIR10) BLASTP Hit	Gene Ontology Biological Process Descriptions	Gene Ontology Molecular Function Descriptions	Gene Ontology Cellular Component Descriptions	Descriptiona	q-valueb	Fold change	Mean of raw intensity	Mean of normalized intensity (Log2)	SD of normalized intensity	Mean of raw intensity	Mean of normalized intensity (Log2)	SD of normalized intensity	Arabidopsis otholog	Pfam
11764895	Glyma01g01480	Glyma.01G011300	AT1G31920.1|Symbols:|Tetratricopeptide repeat (TPR)-like superfamily protein|chr1:11461864-11463684 REVERSE LENGTH=606	biological process; "mRNA modification"; "regulation of meristem growth"	NA	mitochondrion	highly similar to ( 711)AT1G31920| Symbols: | pentatricopeptide (PPR) repeat-containing protein | chr1:11461844-11463664 REVERSEvery weakly similar to (81.6)RF1_ORYSA no original description	0.0350029	-2.10689	5.6647	0.348526	0.167312	4.2663	-0.72659	0.0688292	AT1G31920	PF01535
11767321	Glyma01g10100	Glyma.01G071700	AT5G16000.1|Symbols:NIK1|NSP-interacting kinase 1|chr5:5224264-5227003 FORWARD LENGTH=638	anthocyanin accumulation in tissues in response to UV light; "cell tip growth"; "cell wall organization"; "cytokinin mediated signaling pathway"; "defense response to virus"; "multidimensional cell growth"; "polysaccharide biosynthetic process"; "protein phosphorylation"; "regulation of hormone levels"; "regulation of meristem growth"; "root hair elongation"	ATP binding; "kinase activity"; "protein binding"; "protein kinase activity"; "protein serine/threonine kinase activity"; "transferase activity, transferring phosphorus-containing groups"	extracellular region; "plasma membrane"	highly similar to ( 907)AT5G16000| Symbols: NIK1 | NIK1 (NSP-INTERACTING KINASE 1); kinase | chr5:5224267-5227006 FORWARDmoderately similar to ( 230)NORK_PEA no original description	0.0302156	-2.13829	7.74787	0.434679	0.0559222	6.40718	-0.661775	0.149366	AT3G25560	PF00560,PF00069,PF08263
11769104	Glyma01g27720	Glyma.01G112700	AT2G38090.1|Symbols:|Duplicated homeodomain-like superfamily protein|chr2:15945278-15946775 FORWARD LENGTH=298	regulation of transcription, DNA-dependent	DNA binding; "sequence-specific DNA binding transcription factor activity"	nucleus	moderately similar to ( 325)AT2G38090| Symbols: | myb family transcription factor | chr2:15952356-15953853 FORWARD no original description	0.0397749	-2.6899	5.41083	1.19495	0.211512	3.62493	-0.232606	0.15979	AT2G38090	PF00249
11780177	Glyma01g30920	Glyma.01G123400	AT2G38290.1|Symbols:ATAMT2, AMT2;1, AMT2|ammonium transporter 2|chr2:16039672-16042291 REVERSE LENGTH=475	ER to Golgi vesicle-mediated transport; "MAPK cascade"; "abscisic acid mediated signaling pathway"; "amino acid import"; "ammonium transport"; "anion transport"; "basic amino acid transport"; "cell communication"; "cellular membrane fusion"; "cellular response to nitrogen starvation"; "defense response to bacterium"; "defense response to fungus"; "detection of biotic stimulus"; "detection of exte…	ammonium transmembrane transporter activity; "high affinity secondary active ammonium transmembrane transporter activity"	cytoplasm; "plasma membrane"; "plasmodesma"	highly similar to ( 519)AT2G38290| Symbols: ATAMT2 | ATAMT2 (AMMONIUM TRANSPORTER 2); ammonium transmembrane transporter | chr2:16046750-16049369 REVERSE no original description	0.0239163	-4.64222	7.09851	2.14789	0.218821	4.63566	-0.0669206	0.126817	AT2G38290	PF00909
11780353	Glyma01g31900	Glyma.01G127900	AT5G01710.1|Symbols:|methyltransferases|chr5:263709-265250 REVERSE LENGTH=513	Golgi vesicle transport; "cellular membrane fusion"; "metabolic process"	methyltransferase activity	NA	highly similar to ( 560)AT5G01710| Symbols: | similar to methyltransferase [Arabidopsis thaliana] (TAIR:AT4G24805.1); similar to unnamed protein product [Vitis vinifera] (GB:CAO48800.1); contains InterPro domain Methyltransferase FkbM (InterPro:IPR006342) | chr5:263706-265247 REVERSE no original description	0.0399299	-2.27379	8.08589	1.09015	0.0747005	6.66756	-0.0949462	0.207845	AT5G01710
11770257	Glyma01g33430	Glyma.01G137600	AT3G60720.1|Symbols:PDLP8|plasmodesmata-located protein 8|chr3:22442035-22443608 FORWARD LENGTH=279	biological process	molecular function	plasma membrane	moderately similar to ( 236)AT3G60720| Symbols: | receptor-like protein kinase-related | chr3:22453010-22454583 FORWARD no original description	0.0281501	-2.1383	6.91539	0.31109	0.0912393	5.5354	-0.785373	0.115036	AT3G60720	PF01657
11782855	Glyma01g39560	Glyma.01G188700	AT2G42240.1|Symbols:|RNA-binding (RRM/RBD/RNP motifs) family protein|chr2:17596844-17598972 FORWARD LENGTH=292	biological process	nucleic acid binding; "nucleotide binding"	cytoplasm	moderately similar to ( 257)AT2G42240| Symbols: | similar to RNA-binding protein, putative [Arabidopsis thaliana] (TAIR:AT3G13700.2); similar to unnamed protein product [Vitis vinifera] (GB:CAO71899.1); contains InterPro domain RNA recognition motif, RNP-1; (InterPro:IPR000504); contains InterPro domain Nucleotide-binding, alpha-beta plait; (InterPro:IPR012677) | chr2:17603922-17606050 FORWARD no…	0.0442755	-2.05144	7.74799	0.44417	0.0693567	6.47088	-0.592468	0.198866	AT2G42240	PF00076
11783309	Glyma01g40900	Glyma.01G200800	AT4G18020.6|Symbols:APRR2|CheY-like two-component responsive regulator family protein|chr4:10003738-10006682 REVERSE LENGTH=535	circadian rhythm; "cytokinin mediated signaling pathway"; "phosphorelay signal transduction system"; "regulation of transcription, DNA-dependent"	phosphorelay response regulator activity; "protein binding"; "sequence-specific DNA binding transcription factor activity"	nucleus	moderately similar to ( 362)AT4G18020| Symbols: PRR2, APRR2 | APRR2 (PSEUDO-RESPONSE REGULATOR 2) | chr4:10004003-10006694 REVERSE no original description	0.0149951	-3.18623	7.40994	0.981912	0.0743795	5.49351	-0.689936	0.0684412	AT4G18020	PF00072,PF00249
11773347	Glyma01g42370	Glyma.01G214400	AT1G12560.1|Symbols:ATEXPA7, EXP7, ATEXP7, ATHEXP ALPHA 1.26, EXPA7|expansin A7|chr1:4276557-4277693 FORWARD LENGTH=262	petal morphogenesis; "plant-type cell wall loosening"; "plant-type cell wall modification involved in multidimensional cell growth"; "plant-type cell wall organization"; "root hair cell differentiation"; "root hair elongation"; "trichoblast differentiation"; "unidimensional cell growth"	NA	extracellular region	moderately similar to ( 330)AT1G12560| Symbols: EXP7, ATEXP7, ATHEXP ALPHA 1.26, EXPA7, ATEXPA7 | ATEXPA7 (ARABIDOPSIS THALIANA EXPANSIN A7) | chr1:4276555-4277691 FORWARDmoderately similar to ( 321)EXP30_ORYSA no original description	0.036861	-3.63819	6.1558	1.87494	0.31385	3.98832	0.0117144	0.108238	AT1G12560	PF01357,PF03330
11791183	Glyma02g18260	Glyma.02G157900	AT4G39235.1|Symbols:|unknown protein; BEST Arabidopsis thaliana protein match is: unknown protein (TAIR:AT3G05570.1); Has 30201 Blast hits to 17322 proteins in 780 species: Archae - 12; Bacteria - 1396; Metazoa - 17338; Fungi - 3422; Plants - 5037; Viruses - 0; Other Eukaryotes - 2996 (source: NCBI BLink).|chr4:18268514-18269034 FORWARD LENGTH=86	biological process	molecular function	nucleus	very weakly similar to (86.7)AT4G39235| Symbols: | similar to unknown protein [Arabidopsis thaliana] (TAIR:AT3G05570.1); similar to unknown [Populus trichocarpa] (GB:ABK93095.1) | chr4:18268508-18269028 FORWARD no original description	0.0414594	-9.77696	8.74219	2.87946	0.536493	5.24439	-0.409925	0.335363	AT4G39235
11794425	Glyma02g39570	Glyma.02G230200	AT1G07090.1|Symbols:LSH6|Protein of unknown function (DUF640)|chr1:2174202-2174792 REVERSE LENGTH=196	biological process	molecular function	nucleus	moderately similar to ( 236)AT1G07090| Symbols: | similar to unknown protein [Arabidopsis thaliana] (TAIR:AT5G58500.1); similar to hypothetical protein [Vitis vinifera] (GB:CAN60458.1); contains InterPro domain Protein of unknown function DUF640 (InterPro:IPR006936) | chr1:2174201-2174791 REVERSE no original description	0.0444863	-2.03393	5.43508	0.972421	0.165885	4.07115	-0.0518501	0.127145	AT1G07090	PF04852
11806910	Glyma02g40080	Glyma.02G234600	AT2G30340.1|Symbols:LBD13|LOB domain-containing protein 13|chr2:12931306-12932540 REVERSE LENGTH=268	biological process	molecular function	membrane; "nucleus"	weakly similar to ( 194)AT2G30340| Symbols: LBD13 | LBD13 (LOB DOMAIN-CONTAINING PROTEIN 13) | chr2:12938383-12939617 REVERSE no original description	0.0328595	-3.40361	7.68306	1.20376	0.223816	5.67619	-0.563309	0.173182	AT2G30340	PF03195
11795233	Glyma02g42140	Glyma.02G254200	AT2G38090.1|Symbols:|Duplicated homeodomain-like superfamily protein|chr2:15945278-15946775 FORWARD LENGTH=298	regulation of transcription, DNA-dependent	DNA binding; "sequence-specific DNA binding transcription factor activity"	nucleus	moderately similar to ( 265)AT2G38090| Symbols: | myb family transcription factor | chr2:15952356-15953853 FORWARD no original description	0.0325189	-2.62182	7.79555	0.615414	0.157974	6.16982	-0.775154	0.148946	AT2G38090	PF00249
11795530	Glyma02g42990	Glyma.02G261900	AT5G05440.1|Symbols:PYL5, RCAR8|Polyketide cyclase/dehydrase and lipid transport superfamily protein|chr5:1609374-1609985 FORWARD LENGTH=203	abscisic acid mediated signaling pathway	abscisic acid binding; "protein binding"; "receptor activity"	cytoplasm; "nucleus"	moderately similar to ( 233)AT5G05440| Symbols: | similar to unknown protein [Arabidopsis thaliana] (TAIR:AT2G38310.1); similar to unnamed protein product [Vitis vinifera] (GB:CAO48777.1); contains InterPro domain Bet v I allergen; (InterPro:IPR000916); contains InterPro domain Streptomyces cyclase/dehydrase (InterPro:IPR005031) | chr5:1609375-1609986 FORWARD no original description	0.0149951	-2.31511	11.4916	0.876321	0.0300854	10.2038	-0.334757	0.0614852	AT2G40330	PF10604
11810375	Glyma03g00870	Glyma.03G006300	AT1G08700.1|Symbols:PS1|Presenilin-1|chr1:2769885-2771348 REVERSE LENGTH=453	calcium-mediated signaling; "intracellular signal transduction"; "metabolic process"	aspartic-type endopeptidase activity; "endopeptidase activity"	integral to plasma membrane; "membrane"	moderately similar to ( 215)AT2G29900| Symbols: | presenilin family protein | chr2:12756914-12758107 FORWARD no original description	0.0314998	-2.24208	8.13879	0.63992	0.070596	6.74134	-0.524916	0.162791	AT1G08700	PF01080
11810780	Glyma03g02090	Glyma.03G018800	AT2G45680.1|Symbols:|TCP family transcription factor|chr2:18820717-18821787 REVERSE LENGTH=356	negative regulation of leaf senescence; "regulation of cell size"; "regulation of transcription, DNA-dependent"; "root development"	sequence-specific DNA binding transcription factor activity	nucleus	weakly similar to ( 183)AT2G45680| Symbols: | TCP family transcription factor, putative | chr2:18827791-18828861 REVERSE no original description	0.0473443	-2.24928	6.10512	0.494404	0.0574952	4.62776	-0.67506	0.242948	AT2G45680	PF03634
11811447	Glyma03g04780	Glyma.03G038800	AT3G14470.1|Symbols:|NB-ARC domain-containing disease resistance protein|chr3:4857940-4861104 FORWARD LENGTH=1054	defense response; "salicylic acid biosynthetic process"; "systemic acquired resistance"	ADP binding; "protein binding"	extracellular region	highly similar to ( 612)AT3G14470| Symbols: | disease resistance protein (NBS-LRR class), putative | chr3:4857947-4861111 FORWARD no original description	0.0417057	-2.8209	5.16563	0.549079	0.195622	3.29542	-0.947077	0.21362	AT3G14460	PF00931
11823862	Glyma03g14440	Glyma.03G078000	AT2G38090.1|Symbols:|Duplicated homeodomain-like superfamily protein|chr2:15945278-15946775 FORWARD LENGTH=298	regulation of transcription, DNA-dependent	DNA binding; "sequence-specific DNA binding transcription factor activity"	nucleus	moderately similar to ( 334)AT2G38090| Symbols: | myb family transcription factor | chr2:15952356-15953853 FORWARD no original description	0.0327205	-2.47308	8.87907	1.00243	0.189925	7.35442	-0.303874	0.0838595	AT2G38090	PF00249
11815965	Glyma03g29750	Glyma.03G141700	AT2G42280.1|Symbols:|basic helix-loop-helix (bHLH) DNA-binding superfamily protein|chr2:17611428-17613163 REVERSE LENGTH=359	photoperiodism, flowering; "regulation of transcription, DNA-dependent"; "response to arsenic-containing substance"	DNA binding; "sequence-specific DNA binding transcription factor activity"	nucleus	weakly similar to ( 183)AT2G42280| Symbols: | basic helix-loop-helix (bHLH) family protein | chr2:17618969-17620241 REVERSE no original description	0.0269209	-3.25505	9.55602	0.995997	0.0903588	7.65654	-0.706682	0.198444	AT2G42280	PF00010
11828381	Glyma03g33730	Glyma.03G180000	AT5G03170.1|Symbols:FLA11, ATFLA11|FASCICLIN-like arabinogalactan-protein 11|chr5:752898-753638 REVERSE LENGTH=246	secondary cell wall biogenesis	NA	anchored to membrane; "plasma membrane"	weakly similar to ( 181)AT5G03170| Symbols: FLA11 | FLA11 (fasciclin-like arabinogalactan-protein 11) | chr5:752897-753637 REVERSE no original description	0.0310269	-2.56911	7.91434	1.0945	0.0564393	6.32375	-0.266764	0.195562	AT5G03170	PF02469
11818732	Glyma03g37110	Glyma.03G213000	AT4G15800.1|Symbols:RALFL33|ralf-like 33|chr4:8984915-8985265 FORWARD LENGTH=116	cell-cell signaling	signal transducer activity	apoplast; "extracellular region"; "plant-type cell wall"; "plasmodesma"	weakly similar to ( 106)AT1G02900| Symbols: RALFL1 | RALFL1 (RALF-LIKE 1) | chr1:653976-654338 REVERSE no original description	0.0402935	-2.63577	8.38366	0.58705	0.200866	6.74938	-0.811177	0.168741	AT4G15800	PF05498
11829909	Glyma03g37710	Glyma.03G218700	AT1G02640.1|Symbols:BXL2, ATBXL2|beta-xylosidase 2|chr1:564293-567580 FORWARD LENGTH=768	carbohydrate metabolic process; "response to arsenic-containing substance"	hydrolase activity, hydrolyzing O-glycosyl compounds	extracellular region; "plant-type cell wall"	nearly identical (1087)AT1G02640| Symbols: ATBXL2, BXL2 | BXL2 (BETA-XYLOSIDASE 2); hydrolase, hydrolyzing O-glycosyl compounds | chr1:564293-567580 FORWARDhighly similar to ( 627)XYNB_PRUPE no original description	0.0328595	-2.24597	6.22515	0.725044	0.0565352	4.75761	-0.442293	0.178304	AT1G02640	PF00933,PF01915
11819295	Glyma03g38440	Glyma.03G225500	AT3G62040.1|Symbols:|Haloacid dehalogenase-like hydrolase (HAD) superfamily protein|chr3:22975328-22976518 REVERSE LENGTH=249	nitrate transport; "response to nitrate"	hydrolase activity	nucleus	moderately similar to ( 363)AT3G62040| Symbols: | hydrolase | chr3:22986303-22987493 REVERSE no original description	0.0341452	-2.66551	5.2511	1.32063	0.234201	3.4785	-0.0937777	0.0111285	AT3G62040	PF00702
11831250	Glyma03g40520	Glyma.03G245200	AT5G28040.1|Symbols:|DNA-binding storekeeper protein-related transcriptional regulator|chr5:10037654-10038937 REVERSE LENGTH=427	regulation of transcription, DNA-dependent	NA	nucleus	moderately similar to ( 225)AT5G28040| Symbols: | transcription regulator | chr5:10037658-10038941 REVERSE no original description	0.0271236	-3.08472	9.80117	1.17687	0.193856	7.99121	-0.448268	0.0805836	AT5G28040	PF04504
11843539	Glyma04g01210	Glyma.04G010300	AT4G34590.1|Symbols:ATB2, GBF6, AtbZIP11, BZIP11|G-box binding factor 6|chr4:16522449-16522928 FORWARD LENGTH=159	endoplasmic reticulum unfolded protein response; "negative regulation of translation"; "regulation of transcription, DNA-dependent"; "response to sucrose stimulus"; "response to xenobiotic stimulus"; "sucrose induced translational repression"	DNA binding; "protein dimerization activity"; "protein heterodimerization activity"; "sequence-specific DNA binding"; "sequence-specific DNA binding transcription factor activity"	nucleus	weakly similar to ( 121)AT1G75390| Symbols: ATBZIP44 | ATBZIP44 (ARABIDOPSIS THALIANA BASIC LEUCINE-ZIPPER 44) | chr1:28295885-28296326 FORWARD no original description	0.0410978	-2.37131	9.47978	1.00284	0.179488	8.03615	-0.242846	0.155936	AT4G34590	PF00170
11833923	Glyma04g04980	Glyma.04G047100	AT3G49810.1|Symbols:|ARM repeat superfamily protein|chr3:18474936-18476282 REVERSE LENGTH=448	protein ubiquitination	ubiquitin-protein ligase activity	nucleus; "ubiquitin ligase complex"	moderately similar to ( 452)AT3G49810| Symbols: | U-box domain-containing protein | chr3:18485921-18487267 REVERSEvery weakly similar to ( 100)SPL11_ORYSA no original description	0.0461861	-2.05132	6.88445	0.852738	0.162688	5.55562	-0.183814	0.14252	AT3G49810	PF04564
[truncated: 165 more rows]

## Sheet: 6E_W-D vs W-C (Up)
Supplementary Table S6E. Upregulated genes identified in W82 roots by dehydration treatment at least at one time point (2h and/or 10h; W-D/W-C)
								W-D2 vs W-C		W-D10 vs W-C		W-C			W-D2			W-D10
[truncated: 483 more rows]

## Sheet: 6F_W-D vs W-C (Down)
Supplementary Table S6F. Downregulated genes identified in W82 roots by dehydration treatment at least at one time point (2h and/or 10h; W-D/W-C)
								W-D2 vs W-C		W-D10 vs W-C		W-C			W-D2			W-D10
[truncated: 214 more rows]
