# Supplementary material for: Comparative analysis of root transcriptomes from two contrasting drought-responsive Williams 82 and DT2008 soybean cultivars under normal and dehydration conditions
Source: Front Plant Sci. 2015 Aug 7;6:551. doi: 10.3389/fpls.2015.00551 (PMC4528160; doi:10.3389/fpls.2015.00551)
Supplement: Supplementary file 7 [file Table7.XLSX]

## Sheet: 7A_DT-D2 vs DT-C (Up)
Supplementary Table S7A. Upregulated genes identified in DT-D2/DT-C
								DT-D2 vs DT-C		DT-C			DT-D2
Probe ID	Glyma 1 ID	Glyma 2 ID	Top Arabidopsis (TAIR10) BLASTP Hit	Gene Ontology Biological Process Descriptions	Gene Ontology Molecular Function Descriptions	Gene Ontology Cellular Component Descriptions	Descriptiona	q-valueb	Fold change	Mean of raw intensity	Mean of normalized intensity (Log2)	SD of normalized intensity	Mean of raw intensity	Mean of normalized intensity (Log2)	SD of normalized intensity	Arabidopsis otholog	Pfam
11765250	Glyma01g02750	Glyma.01G022400	AT5G65530.1|Symbols:|Protein kinase superfamily protein|chr5:26190844-26192826 REVERSE LENGTH=456	protein autophosphorylation; "protein phosphorylation"	ATP binding; "kinase activity"; "protein kinase activity"; "protein serine/threonine kinase activity"; "protein tyrosine kinase activity"; "transferase activity, transferring phosphorus-containing groups"	cytoplasm	highly similar to ( 515)AT5G65530| Symbols: | protein kinase, putative | chr5:26208070-26210052 REVERSEweakly similar to ( 182)NORK_PEA no original description	0.0452536	2.75901	7.95457	-0.82009	0.12544	9.26572	0.64406	0.110651	AT5G65530	PF00069
11769224	Glyma01g28440	Glyma.01G114400	AT4G31980.1|Symbols:|unknown protein; CONTAINS InterPro DOMAIN/s: Protein of unknown function DUF247, plant (InterPro:IPR004158), Protein of unknown function DUF862, eukaryotic (InterPro:IPR008580); BEST Arabidopsis thaliana protein match is: Plant protein of unknown function (DUF247) (TAIR:AT5G11290.1); Has 1967 Blast hits to 1844 proteins in 183 species: Archae - 0; Bacteria - 6; Metazoa - 223;…	amino acid transport; "biological process"	molecular function	plasma membrane	weakly similar to ( 135)AT4G31980| Symbols: | similar to unknown protein [Arabidopsis thaliana] (TAIR:AT5G11290.1); similar to unnamed protein product [Vitis vinifera] (GB:CAO46056.1); similar to hypothetical protein [Vitis vinifera] (GB:CAN68458.1); contains InterPro domain Protein of unknown function DUF862, eukaryotic (InterPro:IPR008580); contains InterPro domain Protein of unknown function D…	0.0409502	2.37251	5.3358	-1.26104	0.0849692	6.41211	-0.0146228	0.070171	AT3G60470	PF03140
11780594	Glyma01g33070	Glyma.01G134600	AT2G18950.1|Symbols:HPT1, TPT1, ATHPT, VTE2|homogentisate phytyltransferase 1|chr2:8207491-8210047 FORWARD LENGTH=393	aromatic amino acid family metabolic process; "cell differentiation"; "cell wall organization"; "cellular amino acid biosynthetic process"; "chlorophyll metabolic process"; "coenzyme biosynthetic process"; "fat-soluble vitamin biosynthetic process"; "glycine catabolic process"; "isopentenyl diphosphate biosynthetic process, mevalonate-independent pathway"; "jasmonic acid biosynthetic process"; "l…	homogentisate phytyltransferase activity; "prenyltransferase activity"	chloroplast; "integral to membrane"; "plasma membrane"	moderately similar to ( 223)AT2G18950| Symbols: TPT1, ATHPT, HPT, VTE2, HPT1 | HPT1 (HOMOGENTISATE PHYTYLTRANSFERASE 1); prenyltransferase | chr2:8214573-8217129 FORWARD no original description	0.0449107	7.52524	5.17339	-0.437015	0.163262	7.98074	2.47472	0.286115	AT2G18950	PF01040
11784182	Glyma01g43450	Glyma.01G225000	AT1G64380.1|Symbols:|Integrase-type DNA-binding superfamily protein|chr1:23890981-23891988 REVERSE LENGTH=335	proline transport; "regulation of transcription, DNA-dependent"; "response to chitin"	DNA binding; "sequence-specific DNA binding transcription factor activity"	nucleus	weakly similar to ( 166)AT1G64380| Symbols: | AP2 domain-containing transcription factor, putative | chr1:23894644-23895651 REVERSE no original description	0.0362386	3.90749	6.99828	-2.04072	0.12757	8.80575	-0.0744782	0.063285	AT1G64380	PF00847
11774358	Glyma01g44940	Glyma.01G238900	AT5G26330.1|Symbols:|Cupredoxin superfamily protein|chr5:9241614-9242635 REVERSE LENGTH=187	cell wall biogenesis; "cell wall macromolecule metabolic process"; "glucuronoxylan metabolic process"; "xylan biosynthetic process"	copper ion binding; "electron carrier activity"	anchored to membrane; "plasma membrane"	weakly similar to ( 168)AT5G26330| Symbols: | plastocyanin-like domain-containing protein / mavicyanin, putative | chr5:9241617-9242638 REVERSEvery weakly similar to (99.8)BCP_PEA no original description	0.0497191	7.82879	5.20303	-2.41771	0.125636	8.06843	0.551083	0.400522	AT5G26330	PF02298
11785836	Glyma02g02020	Glyma.02G016600	AT4G02330.1|Symbols:ATPMEPCRB|Plant invertase/pectin methylesterase inhibitor superfamily|chr4:1032479-1034928 FORWARD LENGTH=573	cell wall modification; "proline transport"; "response to brassinosteroid stimulus"; "response to cold"	enzyme inhibitor activity; "pectinesterase activity"	cell wall; "extracellular region"	highly similar to ( 682)AT4G02330| Symbols: ATPMEPCRB | ATPMEPCRB; pectinesterase | chr4:1032479-1034928 FORWARDmoderately similar to ( 390)PME2_CITSI no original description	0.0477566	3.33067	6.43299	-0.717055	0.180512	7.99937	1.01876	0.140243	AT4G02330	PF01095,PF04043
11786498	Glyma02g03890	Glyma.02G034200	AT1G60190.1|Symbols:|ARM repeat superfamily protein|chr1:22198403-22200463 FORWARD LENGTH=686	protein ubiquitination; "regulation of seed germination"	ubiquitin-protein ligase activity; "zinc ion binding"	nucleus; "ubiquitin ligase complex"	moderately similar to ( 473)AT1G60190| Symbols: | armadillo/beta-catenin repeat family protein / U-box domain-containing protein | chr1:22202068-22204128 FORWARDweakly similar to ( 191)SPL11_ORYSA no original description	0.0443296	14.6327	3.4873	-3.51591	0.374473	7.2959	0.355216	0.186286	AT1G60190	PF04564,PF00514
11787546	Glyma02g07110	Glyma.02G063900	AT2G39200.1|Symbols:MLO12, ATMLO12|Seven transmembrane MLO family protein|chr2:16356255-16359797 REVERSE LENGTH=576	amino acid transport; "cell death"; "defense response"; "defense response to fungus, incompatible interaction"; "leaf senescence"; "oligopeptide transport"; "proline transport"; "respiratory burst involved in defense response"; "response to chitin"; "response to cyclopentenone"; "toxin catabolic process"	calmodulin binding	integral to membrane; "plasma membrane"	highly similar to ( 619)AT2G39200| Symbols: ATMLO12, MLO12 | MLO12 (MILDEW RESISTANCE LOCUS O 12); calmodulin binding | chr2:16363333-16366875 REVERSEmoderately similar to ( 394)MLOH1_HORVU no original description	0.0454887	2.17423	8.03929	-0.899672	0.0848032	8.99346	0.220833	0.0985735	AT2G39200	PF03094
11787677	Glyma02g07370	Glyma.02G066800	AT3G19340.1|Symbols:|Protein of unknown function (DUF3754)|chr3:6701387-6704071 REVERSE LENGTH=487	NA	NA	endoplasmic reticulum; "plasma membrane"	highly similar to ( 688)AT3G19340| Symbols: | sodium:dicarboxylate symporter | chr3:6701393-6704077 REVERSE no original description	0.0409502	3.0321	4.65014	-0.835672	0.0330484	6.10384	0.764647	0.138698	AT3G19340	PF12576
11800719	Glyma02g09750	Glyma.02G088700	AT5G38210.1|Symbols:|Protein kinase family protein|chr5:15261035-15265376 FORWARD LENGTH=686	innate immune response; "protein autophosphorylation"; "protein phosphorylation"; "response to bacterium"	ATP binding; "protein kinase activity"; "protein serine/threonine kinase activity"; "transferase activity, transferring phosphorus-containing groups"	plasma membrane	moderately similar to ( 472)AT5G38210| Symbols: | serine/threonine protein kinase family protein | chr5:15278265-15282606 FORWARDmoderately similar to ( 218)NORK_MEDTR no original description	0.0438985	4.36643	5.57959	-1.20898	0.193656	7.57141	0.917476	0.120097	AT5G38210	PF07714
11802157	Glyma02g14350	Glyma.02G129500	AT1G68710.1|Symbols:|ATPase E1-E2 type family protein / haloacid dehalogenase-like hydrolase family protein|chr1:25793498-25797975 REVERSE LENGTH=1200	cation transport; "metabolic process"; "phospholipid transport"	ATP binding; "ATPase activity, coupled to transmembrane movement of ions, phosphorylative mechanism"; "catalytic activity"; "hydrolase activity, acting on acid anhydrides, catalyzing transmembrane movement of substances"; "magnesium ion binding"; "metal ion binding"; "nucleotide binding"; "phospholipid-translocating ATPase activity"	integral to membrane; "membrane"	nearly identical (1845)AT1G68710| Symbols: | haloacid dehalogenase-like hydrolase family protein | chr1:25797161-25801638 REVERSE no original description	0.0497191	3.69975	6.09825	-0.794445	0.245681	7.83734	1.09298	0.104495	AT1G68710	PF00122,PF00702
11791560	Glyma02g26160	Glyma.13G030300	AT3G45140.1|Symbols:LOX2, ATLOX2|lipoxygenase 2|chr3:16525437-16529233 FORWARD LENGTH=896	Golgi organization; "aromatic amino acid family metabolic process"; "calcium ion transport"; "carotenoid biosynthetic process"; "cellular amino acid biosynthetic process"; "cellular cation homeostasis"; "chlorophyll biosynthetic process"; "chlorophyll metabolic process"; "coenzyme biosynthetic process"; "divalent metal ion transport"; "glycine catabolic process"; "isopentenyl diphosphate biosynth…	lipoxygenase activity; "protein binding"	chloroplast; "chloroplast envelope"; "chloroplast stroma"; "chloroplast thylakoid membrane"; "cytoplasm"	highly similar to ( 949)AT3G45140| Symbols: ATLOX2, LOX2 | LOX2 (LIPOXYGENASE 2) | chr3:16536422-16540218 FORWARDhighly similar to ( 984)LOXC2_ORYSA no original description	0.0438088	3.4233	7.84642	-1.40575	0.179113	9.47609	0.369635	0.0625618	AT3G45140	PF00305,PF01477
11810188	Glyma03g00380	Glyma.03G001500	AT2G38600.1|Symbols:|HAD superfamily, subfamily IIIB acid phosphatase|chr2:16145907-16146857 FORWARD LENGTH=251	NA	acid phosphatase activity	NA	moderately similar to ( 286)AT2G38600| Symbols: | acid phosphatase class B family protein | chr2:16152985-16153935 FORWARDweakly similar to ( 166)VSPB_SOYBN no original description	0.0497191	2.34259	9.52397	-0.969142	0.121204	10.6037	0.258965	0.120761	AT2G38600	PF03767
11810254	Glyma03g00530	Glyma.03G003000	AT2G19130.1|Symbols:|S-locus lectin protein kinase family protein|chr2:8293789-8296275 FORWARD LENGTH=828	protein phosphorylation; "recognition of pollen"	ATP binding; "carbohydrate binding"; "protein kinase activity"; "protein serine/threonine kinase activity"; "transferase activity, transferring phosphorus-containing groups"	plasma membrane	moderately similar to ( 324)AT2G19130| Symbols: | S-locus lectin protein kinase family protein | chr2:8300871-8303357 FORWARDmoderately similar to ( 496)KPRO_MAIZE no original description	0.0326521	2.48523	5.86802	-0.520298	0.0283118	7.01902	0.793082	0.081405	AT2G19130	PF00069,PF01453,PF00954
11810260	Glyma03g00560	Glyma.03G003300	AT4G00340.1|Symbols:RLK4|receptor-like protein kinase 4|chr4:148958-151496 FORWARD LENGTH=818	protein phosphorylation; "recognition of pollen"	ATP binding; "carbohydrate binding"; "protein kinase activity"; "protein serine/threonine kinase activity"; "protein tyrosine kinase activity"; "transferase activity, transferring phosphorus-containing groups"	membrane; "plasma membrane"	moderately similar to ( 283)AT1G34300| Symbols: | lectin protein kinase family protein | chr1:12503428-12505917 FORWARDhighly similar to ( 502)KPRO_MAIZE no original description	0.0416889	2.8716	3.72856	-0.630569	0.117649	5.12821	0.891283	0.0940961	AT4G00340	PF01453,PF00954,PF00069
11821243	Glyma03g00910	Glyma.03G006800	AT3G45400.1|Symbols:|exostosin family protein|chr3:16651963-16653479 FORWARD LENGTH=475	biological process	catalytic activity	Golgi apparatus; "membrane"	highly similar to ( 578)AT3G45400| Symbols: | exostosin family protein | chr3:16662948-16664464 FORWARD no original description	0.0477566	4.40847	3.49002	-1.52851	0.142852	5.49718	0.611772	0.236082	AT3G45400	PF03016
11821824	Glyma03g02440	Glyma.03G021300	AT1G55230.1|Symbols:|Family of unknown function (DUF716) _x0001_|chr1:20602895-20603797 FORWARD LENGTH=300	biological process	NA	chloroplast	moderately similar to ( 299)AT1G55230| Symbols: | similar to unknown protein [Arabidopsis thaliana] (TAIR:AT1G55240.1); similar to unnamed protein product [Vitis vinifera] (GB:CAO63741.1); contains InterPro domain Protein of unknown function DUF716 (InterPro:IPR006904) | chr1:20606562-20607464 FORWARD no original description	0.0497191	2.037	9.06088	-1.01041	0.127516	9.9624	0.0160351	0.0635977	AT1G55230	PF04819
11822654	Glyma03g05530	Glyma.03G044900	AT5G49040.1|Symbols:|Disease resistance-responsive (dirigent-like protein) family protein|chr5:19882676-19883251 REVERSE LENGTH=191	defense response; "lignan biosynthetic process"	molecular function	chloroplast	weakly similar to ( 140)AT5G49040| Symbols: | disease resistance-responsive protein-related / dirigent protein-related | chr5:19899902-19900477 REVERSE no original description	0.0497191	7.25856	4.00214	-0.699487	0.318211	6.76546	2.1602	0.232413	AT5G49040	PF03018
11818951	Glyma03g37740	Glyma.03G219000	AT1G02610.1|Symbols:|RING/FYVE/PHD zinc finger superfamily protein|chr1:553181-555854 REVERSE LENGTH=221	NA	zinc ion binding	cytoplasm	weakly similar to ( 149)AT4G02075| Symbols: PIT1 | PIT1 (PITCHOUN 1); protein binding / zinc ion binding | chr4:913555-916414 REVERSE no original description	0.0477566	2.50129	9.36998	-0.254106	0.0864694	10.5481	1.06857	0.144419	AT1G02610	PF12428,PF00097
11819599	Glyma03g39180	Glyma.03G232500	AT5G57580.1|Symbols:|Calmodulin-binding protein|chr5:23314994-23317683 REVERSE LENGTH=647	biological process; "protein N-linked glycosylation"	calmodulin binding	nucleus	weakly similar to ( 189)AT5G57580| Symbols: | calmodulin-binding protein | chr5:23332220-23334909 REVERSE no original description	0.0443296	5.30586	5.86425	-1.75085	0.213467	8.13961	0.656739	0.151935	AT5G57580	PF07887
11830686	Glyma03g39610	Glyma.03G236300	AT1G09090.2|Symbols:ATRBOHB, RBOHB|respiratory burst oxidase homolog B|chr1:2932743-2936495 FORWARD LENGTH=843	cellular response to iron ion starvation; "defense response"; "iron ion transport"; "nitrate transport"; "oxidation-reduction process"; "response to heat"; "response to nitrate"; "seed germination"	NAD(P)H oxidase activity; "calcium ion binding"; "electron carrier activity"; "flavin adenine dinucleotide binding"; "iron ion binding"; "oxidoreductase activity"; "oxidoreductase activity, acting on NAD(P)H, oxygen as acceptor"; "peroxidase activity"	integral to membrane; "membrane"; "plasma membrane"	nearly identical (1099)AT1G09090| Symbols: ATRBOHB | ATRBOHB (RESPIRATORY BURST OXIDASE HOMOLOG B); FAD binding / calcium ion binding / iron ion binding / oxidoreductase | chr1:2932745-2935592 FORWARD no original description	0.0452536	2.21151	10.2323	-0.769026	0.114964	11.2443	0.376007	0.0620688	AT1G09090	PF08030,PF01794,PF08022,PF08414
11831015	Glyma03g40150	Glyma.03G241400	AT1G54870.1|Symbols:|NAD(P)-binding Rossmann-fold superfamily protein|chr1:20459011-20460417 FORWARD LENGTH=335	metabolic process; "oxidation-reduction process"	alcohol dehydrogenase (NADP+) activity; "nucleotide binding"; "oxidoreductase activity"	chloroplast	moderately similar to ( 305)AT1G54870| Symbols: | oxidoreductase | chr1:20462678-20464084 FORWARDmoderately similar to ( 291)GRDH_DAUCA no original description	0.0456816	21.106	2.55333	-3.03369	0.154626	6.82704	1.36589	0.491238	AT1G54870	PF00106
11819908	Glyma03g40170	Glyma.03G241600	AT3G05140.1|Symbols:RBK2|ROP binding protein kinases 2|chr3:1435817-1437800 REVERSE LENGTH=460	protein phosphorylation	ATP binding; "GTPase binding"; "kinase activity"; "protein kinase activity"; "protein serine/threonine kinase activity"; "transferase activity, transferring phosphorus-containing groups"	cytoplasm; "nucleus"	moderately similar to ( 469)AT3G05140| Symbols: RBK2 | RBK2 (ROP BINDING PROTEIN KINASES 2); kinase | chr3:1435823-1437806 REVERSEweakly similar to ( 191)NORK_MEDTR no original description	0.0294817	2.90769	6.80291	-1.30224	0.0576903	8.16554	0.237632	0.00824001	AT3G05140	PF00069
11833487	Glyma04g03900	Glyma.04G036600	AT2G15770.1|Symbols:|Cupredoxin superfamily protein|chr2:6871257-6872245 REVERSE LENGTH=301	NA	copper ion binding; "electron carrier activity"	nucleus	very weakly similar to (97.4)AT2G15770| Symbols: | glycine-rich protein | chr2:6878339-6879327 REVERSE no original description	0.0497191	2.11857	7.71242	0.319852	0.154282	8.61582	1.40294	0.0194877	AT2G15770	PF02298
11833819	Glyma04g04840	Glyma.04G045700	AT1G27840.1|Symbols:ATCSA-1|Transducin/WD40 repeat-like superfamily protein|chr1:9693332-9696257 REVERSE LENGTH=450	DNA repair; "response to UV-B"	nucleotide binding	CUL4-RING ubiquitin ligase complex; "heterotrimeric G-protein complex"; "mitochondrion"; "nucleus"	highly similar to ( 587)AT1G27840| Symbols: ATCSA-1 | ATCSA-1; nucleotide binding | chr1:9693319-9696244 REVERSE no original description	0.0425628	2.94833	6.63208	-0.972737	0.0886298	8.01851	0.587163	0.128772	AT1G27840	PF00400
11834433	Glyma04g06150	Glyma.04G058100	AT2G19070.1|Symbols:SHT|spermidine hydroxycinnamoyl transferase|chr2:8260185-8261958 REVERSE LENGTH=451	pollen development; "pollen exine formation"; "spermidine hydroxycinnamate conjugate biosynthetic process"	N-acyltransferase activity; "hydroxycinnamoyltransferase activity"; "spermidine:caffeoyl CoA N-acyltransferase activity"; "spermidine:coumaroyl CoA N-acyltransferase activity"; "spermidine:feruloyl CoA N-acyltransferase activity"; "spermidine:sinapoyl CoA N-acyltransferase activity"; "transferase activity, transferring acyl groups other than amino-acyl groups"	cytoplasm	moderately similar to ( 497)AT5G07850| Symbols: | transferase family protein | chr5:2508918-2510504 FORWARDweakly similar to ( 104)HCBT1_DIACA no original description	0.0121681	4.74798	5.73117	-1.54979	0.043489	7.84485	0.697524	0.0274403	AT5G42830	PF02458
11835444	Glyma04g08810	Glyma.04G083000	AT3G22810.1|Symbols:|Plant protein of unknown function (DUF828) with plant pleckstrin homology-like region|chr3:8068595-8071559 FORWARD LENGTH=472	signal transduction	phosphatidylinositol binding; "phospholipid binding"	nucleus	weakly similar to ( 168)AT3G22810| Symbols: | similar to unknown protein [Arabidopsis thaliana] (TAIR:AT4G14740.1); similar to unknown protein [Arabidopsis thaliana] (TAIR:AT4G14740.2); similar to unnamed protein product [Vitis vinifera] (GB:CAO71221.1); contains InterPro domain Pleckstrin-like, plant (InterPro:IPR013666); contains InterPro domain Protein of unknown function DUF828, plant (InterP…	0.0372451	8.42025	6.95639	-1.95776	0.119508	9.88671	1.1161	0.2091	AT3G22810	PF05703,PF08458
11852076	Glyma04g40460	Glyma.04G226800	AT5G54130.2|Symbols:|Calcium-binding endonuclease/exonuclease/phosphatase family|chr5:21962900-21965279 FORWARD LENGTH=436	NA	calcium ion binding	NA	highly similar to ( 711)AT5G54130| Symbols: | calcium-binding EF hand family protein | chr5:21980126-21982067 FORWARD no original description	0.0438088	9.82876	3.52668	-2.85594	0.292173	6.72622	0.441067	0.178403	AT5G54130	PF03372
11855233	Glyma05g04630	Glyma.05G059300	AT4G16600.1|Symbols:|Nucleotide-diphospho-sugar transferases superfamily protein|chr4:9350039-9352707 FORWARD LENGTH=494	biosynthetic process; "carbohydrate biosynthetic process"	transferase activity, transferring glycosyl groups; "transferase activity, transferring hexosyl groups"	NA	highly similar to ( 645)AT2G35710| Symbols: | glycogenin glucosyltransferase (glycogenin)-related | chr2:15018004-15019330 REVERSE no original description	0.0477566	4.15707	9.51261	-1.52766	0.129404	11.4619	0.527906	0.239866	AT4G16600	PF01501
11860253	Glyma05g29510	Glyma.05G162600	AT4G18910.1|Symbols:NIP1;2, NLM2, ATNLM2|NOD26-like intrinsic protein 1;2|chr4:10366211-10368179 FORWARD LENGTH=294	arsenite transport; "hydrogen peroxide transmembrane transport"; "oligopeptide transport"; "response to arsenic-containing substance"; "transmembrane transport"; "transport"; "water transport"	arsenite transmembrane transporter activity; "transporter activity"; "water channel activity"	cytoplasm; "integral to membrane"; "membrane"; "plasma membrane"	moderately similar to ( 328)AT4G18910| Symbols: NIP1;2, NLM2 | NIP1;2/NLM2 (NOD26-like intrinsic protein 1;2); water channel | chr4:10366222-10368190 FORWARDmoderately similar to ( 340)NO26_SOYBN no original description	0.0497191	4.03378	4.94543	-1.74955	0.243068	6.82835	0.262583	0.156718	AT4G18910	PF00230
11870718	Glyma05g31190	Glyma.05G178200	AT5G64220.2|Symbols:|Calmodulin-binding transcription activator protein with CG-1 and Ankyrin domains|chr5:25686434-25691903 FORWARD LENGTH=1050	regulation of transcription, DNA-dependent; "response to cold"	DNA binding; "calmodulin binding"	nucleus	highly similar to ( 808)AT5G64220| Symbols: | calmodulin-binding protein | chr5:25703660-25709129 FORWARD no original description	0.0477324	2.21936	8.89458	-0.805288	0.0804889	9.90737	0.344857	0.121937	AT2G22300	PF00023,PF00612,PF03859
11871800	Glyma05g33470	Glyma.U040600	AT4G39830.1|Symbols:|Cupredoxin superfamily protein|chr4:18479103-18481184 FORWARD LENGTH=582	oxidation-reduction process; "salicylic acid biosynthetic process"; "sphingoid biosynthetic process"; "sterol biosynthetic process"; "systemic acquired resistance"	copper ion binding; "oxidoreductase activity"	extracellular region	highly similar to ( 812)AT4G39830| Symbols: | L-ascorbate oxidase, putative | chr4:18479097-18481178 FORWARDhighly similar to ( 580)ASO_CUCMA no original description	0.0433487	2.31361	8.28962	-0.805203	0.021684	9.33669	0.404944	0.121676	AT4G39830	PF00394,PF07731,PF07732
11862388	Glyma05g34760	Glyma.05G237200	AT1G73805.1|Symbols:|Calmodulin binding protein-like|chr1:27745761-27749178 REVERSE LENGTH=451	MAPK cascade; "defense response, incompatible interaction"; "defense response to bacterium"; "defense response to fungus"; "detection of biotic stimulus"; "detection of external stimulus"; "innate immune response"; "jasmonic acid mediated signaling pathway"; "negative regulation of defense response"; "protein targeting to membrane"; "regulation of defense response"; "regulation of hydrogen peroxi…	calmodulin binding; "sequence-specific DNA binding"; "sequence-specific DNA binding transcription factor activity"	nucleus	moderately similar to ( 370)AT1G73805| Symbols: | calmodulin binding | chr1:27749422-27752839 REVERSE no original description	0.0409502	4.8898	6.54492	-1.67755	0.153146	8.67133	0.612223	0.129439	AT1G73805	PF07887
11875372	Glyma06g04000	Glyma.06G036700	AT2G15770.1|Symbols:|Cupredoxin superfamily protein|chr2:6871257-6872245 REVERSE LENGTH=301	NA	copper ion binding; "electron carrier activity"	nucleus	very weakly similar to (97.1)AT2G15770| Symbols: | glycine-rich protein | chr2:6878339-6879327 REVERSE no original description	0.0477566	2.35802	6.47955	-1.14821	0.046901	7.54946	0.0893682	0.15705	AT2G15770	PF02298
11880409	Glyma06g15880	Glyma.06G153300	AT1G19025.1|Symbols:|DNA repair metallo-beta-lactamase family protein|chr1:6568920-6570800 FORWARD LENGTH=549	biological process	molecular function	cytoplasm	highly similar to ( 514)AT1G19025| Symbols: | DNA cross-link repair protein-related | chr1:6568911-6570791 FORWARD no original description	0.0497191	6.13213	5.74611	-2.2792	0.232225	8.24125	0.337188	0.271572	AT1G19025	PF07522
11893157	Glyma06g15890	Glyma.06G153400	AT1G74880.1|Symbols:NDH-O|NAD(P)H:plastoquinone dehydrogenase complex subunit O|chr1:28130112-28131020 REVERSE LENGTH=158	NADH dehydrogenase complex (plastoquinone) assembly; "oxidation-reduction process"; "photosynthesis, light reaction"; "protein autophosphorylation"; "regulation of proton transport"	oxidoreductase activity, acting on NAD(P)H, quinone or similar compound as acceptor	NAD(P)H dehydrogenase complex (plastoquinone); "chloroplast"; "chloroplast thylakoid membrane"; "plasma membrane"	weakly similar to ( 161)AT1G74880| Symbols: NDH-O | NDH-O (NAD(P)H:PLASTOQUINONE DEHYDROGENASE COMPLEX SUBUNIT O) | chr1:28133773-28134681 REVERSE no original description	0.0477324	3.64002	2.82563	-1.53596	0.12284	4.5455	0.327984	0.199135	AT1G74880	PF11910
11884861	Glyma06g40330	Glyma.06G258000	AT4G27280.1|Symbols:|Calcium-binding EF-hand family protein|chr4:13663770-13664162 REVERSE LENGTH=130	response to chitin; "response to karrikin"; "response to mechanical stimulus"; "response to wounding"	calcium ion binding	plasma membrane	weakly similar to ( 120)AT4G27280| Symbols: | calcium-binding EF hand family protein | chr4:13663776-13664168 REVERSE no original description	0.0387883	4.94682	4.4544	-2.07484	0.143403	6.64907	0.231657	0.121818	AT4G27280
11899481	Glyma06g45880	Glyma.06G302400	AT1G05280.1|Symbols:|Protein of unknown function (DUF604)|chr1:1535444-1537414 REVERSE LENGTH=461	biological process	transferase activity, transferring glycosyl groups	cellular component	moderately similar to ( 429)AT1G05280| Symbols: | fringe-related protein | chr1:1535443-1537413 REVERSE no original description	0.0497191	5.55978	5.57131	-1.54033	0.105959	7.91062	0.934695	0.327361	AT1G05280	PF04646
11899757	Glyma06g46680	Glyma.06G310100	AT1G68620.1|Symbols:|alpha/beta-Hydrolases superfamily protein|chr1:25766018-25767028 FORWARD LENGTH=336	metabolic process; "response to chitin"; "response to cyclopentenone"; "toxin catabolic process"	hydrolase activity	nucleus	weakly similar to ( 180)AT1G68620| Symbols: | hydrolase | chr1:25769681-25770691 FORWARDweakly similar to ( 134)GID1_ORYSA no original description	0.0477324	3.50789	6.96556	-1.48863	0.190718	8.603	0.321978	0.119806	AT1G68620	PF07859
11912721	Glyma07g02170	Glyma.07G019000	AT5G22330.1|Symbols:ATTIP49A, RIN1|P-loop containing nucleoside triphosphate hydrolases superfamily protein|chr5:7391026-7394071 REVERSE LENGTH=458	RNA methylation; "RNA processing"; "cullin deneddylation"; "cytoskeleton organization"; "embryo sac egg cell differentiation"; "gluconeogenesis"; "histone lysine methylation"; "karyogamy"; "meristem development"; "mitotic cell cycle"; "photomorphogenesis"; "proteasomal protein catabolic process"; "protein import into nucleus"; "protein maturation"; "regulation of defense response to fungus, incom…	ATP binding; "DNA helicase activity"; "nucleoside-triphosphatase activity"; "nucleotide binding"; "protein binding"	chloroplast; "cytosol"; "nucleolus"; "nucleus"	highly similar to ( 803)AT5G22330| Symbols: ATTIP49A, RIN1 | ATTIP49A/RIN1 (RESISTANCE TO PSEUDOMONAS SYRINGAE PV MACULICOLA INTERACTOR 1); protein binding | chr5:7391029-7394074 REVERSE no original description	0.0477324	7.37532	6.14915	-1.54201	0.0944356	8.90595	1.3407	0.353698	AT5G22330	PF06068
11914133	Glyma07g05700	Glyma.07G051000	AT1G01140.1|Symbols:CIPK9, SnRK3.12, PKS6|CBL-interacting protein kinase 9|chr1:64398-67512 REVERSE LENGTH=447	cellular response to potassium ion starvation; "potassium ion homeostasis"; "regulation of potassium ion transport"; "response to cold"; "response to mannitol stimulus"; "response to salt stress"; "response to wounding"	kinase activity; "protein binding"	cytoplasm; "plasma membrane"	highly similar to ( 634)AT1G01140| Symbols: PKS6, SnRK3.12, CIPK9 | CIPK9 (CBL-INTERACTING PROTEIN KINASE 9); kinase | chr1:64398-67512 REVERSEhighly similar to ( 536)CIPK1_ORYSA no original description	0.0449107	2.62529	5.8547	-0.625714	0.0637385	7.08716	0.766763	0.140152	AT1G01140	PF00069,PF03822
11902659	Glyma07g05800	Glyma.07G052100	AT2G46680.1|Symbols:ATHB-7, ATHB7, HB-7|homeobox 7|chr2:19165777-19166773 REVERSE LENGTH=258	abscisic acid mediated signaling pathway; "hyperosmotic salinity response"; "positive regulation of transcription, DNA-dependent"; "regulation of transcription, DNA-dependent"; "response to abscisic acid stimulus"; "response to cold"; "response to water deprivation"	DNA binding; "sequence-specific DNA binding"; "sequence-specific DNA binding transcription factor activity"; "transcription regulatory region sequence-specific DNA binding"	nucleus	weakly similar to ( 167)AT3G61890| Symbols: ATHB12, ATHB-12 | ATHB-12 (ARABIDOPSIS THALIANA HOMEOBOX PROTEIN 12); transcription factor | chr3:22925321-22926214 REVERSE no original description	0.0414697	4.11151	7.01408	-1.75373	0.163612	8.8894	0.285934	0.109382	AT2G46680	PF02183,PF00046
11915457	Glyma07g09510	Glyma.07G086300	AT3G24520.1|Symbols:AT-HSFC1, HSFC1|heat shock transcription factor C1|chr3:8941455-8942531 FORWARD LENGTH=330	regulation of transcription, DNA-dependent; "toxin catabolic process"	DNA binding; "sequence-specific DNA binding"; "sequence-specific DNA binding transcription factor activity"	nucleus	weakly similar to ( 118)AT3G24520| Symbols: HSFC1, AT-HSFC1 | AT-HSFC1 (Arabidopsis thaliana heat shock transcription factor C1); DNA binding / transcription factor | chr3:8941462-8942538 FORWARD no original description	0.0458872	2.64563	5.69446	-1.48615	0.12268	6.94444	-0.0825361	0.113455	AT4G17750	PF00447
11922591	Glyma07g39200	Glyma.07G262200	AT4G22030.1|Symbols:|F-box family protein with a domain of unknown function (DUF295)|chr4:11672396-11675575 FORWARD LENGTH=626	biological process	molecular function	NA	moderately similar to ( 248)AT4G22030| Symbols: | F-box family protein | chr4:11672408-11675587 FORWARD no original description	0.0409502	2.53467	3.20595	-0.237217	0.0784009	4.43384	1.10458	0.0995755	AT4G22030
11938511	Glyma08g00420	Glyma.08G002100	AT3G52430.1|Symbols:PAD4, ATPAD4|alpha/beta-Hydrolases superfamily protein|chr3:19431566-19434292 FORWARD LENGTH=541	MAPK cascade; "abscisic acid mediated signaling pathway"; "aerenchyma formation"; "cell communication"; "cellular membrane fusion"; "defense response to bacterium"; "defense response to bacterium, incompatible interaction"; "defense response to fungus"; "defense response to insect"; "detection of biotic stimulus"; "detection of external stimulus"; "endoplasmic reticulum unfolded protein response"…	lipase activity; "protein binding"; "triglyceride lipase activity"	nucleus	moderately similar to ( 316)AT3G52430| Symbols: PAD4 | PAD4 (PHYTOALEXIN DEFICIENT 4); triacylglycerol lipase | chr3:19442544-19445270 FORWARD no original description	0.0449107	2.05718	7.35042	-0.623753	0.106692	8.2037	0.416913	0.0466548	AT3G52430	PF01764
11940383	Glyma08g04920	Glyma.08G044400	AT1G73805.1|Symbols:|Calmodulin binding protein-like|chr1:27745761-27749178 REVERSE LENGTH=451	MAPK cascade; "defense response, incompatible interaction"; "defense response to bacterium"; "defense response to fungus"; "detection of biotic stimulus"; "detection of external stimulus"; "innate immune response"; "jasmonic acid mediated signaling pathway"; "negative regulation of defense response"; "protein targeting to membrane"; "regulation of defense response"; "regulation of hydrogen peroxi…	calmodulin binding; "sequence-specific DNA binding"; "sequence-specific DNA binding transcription factor activity"	nucleus	moderately similar to ( 370)AT1G73805| Symbols: | calmodulin binding | chr1:27749422-27752839 REVERSE no original description	0.0477566	2.80136	8.2843	-1.35771	0.1946	9.6285	0.128417	0.029653	AT1G73805	PF07887
11926913	Glyma08g09720	Glyma.08G091900	AT2G30070.1|Symbols:ATKT1, ATKT1P, ATKUP1, KUP1, KT1|potassium transporter 1|chr2:12835097-12838466 FORWARD LENGTH=712	potassium ion transmembrane transport; "potassium ion transport"	potassium ion transmembrane transporter activity	membrane; "plasma membrane"	moderately similar to ( 468)AT2G30070| Symbols: ATKT1P, ATKUP1, KUP1, ATKT1 | ATKT1 (Arabidopsis thaliana K+ uptake 1); potassium ion transmembrane transporter | chr2:12842174-12845543 FORWARDhighly similar to ( 882)HAK17_ORYSA no original description	0.0467169	2.80839	6.67136	-1.4194	0.0303353	7.98915	0.0703484	0.17855	AT2G30070	PF02705
11927561	Glyma08g11520	Glyma.08G109200	AT5G13930.1|Symbols:CHS, TT4, ATCHS|Chalcone and stilbene synthase family protein|chr5:4488762-4490035 FORWARD LENGTH=395	anthocyanin-containing compound biosynthetic process; "auxin polar transport"; "biosynthetic process"; "chalcone biosynthetic process"; "flavonoid biosynthetic process"; "metabolic process"; "regulation of anthocyanin biosynthetic process"; "response to UV"; "response to UV-B"; "response to auxin stimulus"; "response to gravity"; "response to jasmonic acid stimulus"; "response to oxidative stress…	catalytic activity; "naringenin-chalcone synthase activity"; "protein binding"; "transferase activity, transferring acyl groups"; "transferase activity, transferring acyl groups other than amino-acyl groups"	cytoplasm; "endoplasmic reticulum"; "nucleus"; "plant-type vacuole membrane"	highly similar to ( 677)AT5G13930| Symbols: CHS, TT4, ATCHS | ATCHS/CHS/TT4 (CHALCONE SYNTHASE); naringenin-chalcone synthase | chr5:4488764-4490037 FORWARDhighly similar to ( 800)CHS5_SOYBN no original description	0.0477566	3.85558	6.01046	-1.69031	0.163362	7.80495	0.256641	0.196413	AT5G13930	PF02797,PF00195
11943663	Glyma08g13420	Glyma.08G127400	AT1G11050.1|Symbols:|Protein kinase superfamily protein|chr1:3681892-3683769 FORWARD LENGTH=625	abscisic acid mediated signaling pathway; "ethylene biosynthetic process"; "intracellular signal transduction"; "protein phosphorylation"; "response to ethylene stimulus"	ATP binding; "kinase activity"; "protein kinase activity"; "protein serine/threonine kinase activity"; "transferase activity, transferring phosphorus-containing groups"	plasma membrane	highly similar to ( 643)AT1G11050| Symbols: | protein kinase family protein | chr1:3681892-3683769 FORWARDweakly similar to ( 180)NORK_MEDTR no original description	0.0477566	3.52495	4.82055	-1.66138	0.184085	6.5023	0.156221	0.148368	AT1G11050	PF00069
11932070	Glyma08g22660	Glyma.08G212300	AT5G20190.1|Symbols:|Tetratricopeptide repeat (TPR)-like superfamily protein|chr5:6814093-6815171 FORWARD LENGTH=290	biological process	NA	chloroplast	weakly similar to ( 126)AT5G20190| Symbols: | binding | chr5:6814095-6815173 FORWARD no original description	0.0449107	2.21933	3.12823	-0.64704	0.0921188	4.16482	0.503085	0.0866262	AT5G20190
11935973	Glyma08g41120	Glyma.08G299900	AT2G46210.1|Symbols:|Fatty acid/sphingolipid desaturase|chr2:18977542-18978891 FORWARD LENGTH=449	fatty acid biosynthetic process; "lipid metabolic process"; "oxidation-reduction process"	heme binding; "iron ion binding"; "oxidoreductase activity"; "oxidoreductase activity, acting on paired donors, with oxidation of a pair of donors resulting in the reduction of molecular oxygen to two molecules of water"	NA	highly similar to ( 696)AT2G46210| Symbols: | delta-8 sphingolipid desaturase, putative | chr2:18984615-18985964 FORWARD no original description	0.0438088	2.33824	6.08406	-0.639074	0.0771169	7.14043	0.58635	0.10519	AT2G46210	PF00487,PF00173
11950891	Glyma08g41570	Glyma.08G303800	AT2G43020.1|Symbols:ATPAO2, PAO2|polyamine oxidase 2|chr2:17891945-17894440 FORWARD LENGTH=490	oxidation-reduction process; "polyamine catabolic process"; "response to abscisic acid stimulus"; "response to cold"; "response to water deprivation"	polyamine oxidase activity; "primary amine oxidase activity"	NA	highly similar to ( 594)AT2G43020| Symbols: ATPAO2 | ATPAO2 (POLYAMINE OXIDASE 2); amine oxidase | chr2:17899022-17901517 FORWARDvery weakly similar to (86.7)PAO_MAIZE no original description	0.0409502	2.33255	8.1313	-1.04158	0.0772957	9.19431	0.180324	0.0852465	AT2G43020	PF01593
11953359	Glyma09g00540	Glyma.09G003100	AT5G60900.1|Symbols:RLK1|receptor-like protein kinase 1|chr5:24498467-24501494 REVERSE LENGTH=748	MAPK cascade; "jasmonic acid mediated signaling pathway"; "negative regulation of defense response"; "protein phosphorylation"; "protein targeting to membrane"; "regulation of hydrogen peroxide metabolic process"; "regulation of plant-type hypersensitive response"; "regulation of protein dephosphorylation"; "regulation of transcription, DNA-dependent"; "response to bacterium"; "systemic acquired …	ATP binding; "carbohydrate binding"; "kinase activity"; "protein kinase activity"; "protein serine/threonine kinase activity"; "protein tyrosine kinase activity"; "transferase activity, transferring phosphorus-containing groups"	plasma membrane	moderately similar to ( 498)AT5G60900| Symbols: RLK1 | RLK1 (RECEPTOR-LIKE PROTEIN KINASE 1); carbohydrate binding / kinase | chr5:24515693-24518720 REVERSEmoderately similar to ( 239)KPRO_MAIZE no original description	0.0449107	3.898	4.58544	-1.29602	0.15947	6.41871	0.666716	0.154003	AT5G60900	PF00069,PF01453
11968470	Glyma09g12380	Glyma.09G093800	AT1G19250.1|Symbols:FMO1|flavin-dependent monooxygenase 1|chr1:6650656-6653053 REVERSE LENGTH=530	cellular response to hypoxia; "defense response signaling pathway, resistance gene-dependent"; "defense response signaling pathway, resistance gene-independent"; "defense response to bacterium"; "defense response to fungus"; "oxidation-reduction process"; "plant-type hypersensitive response"; "response to other organism"; "systemic acquired resistance"	N,N-dimethylaniline monooxygenase activity; "NADP binding"; "flavin adenine dinucleotide binding"; "monooxygenase activity"; "oxidoreductase activity"	chloroplast; "intrinsic to endoplasmic reticulum membrane"	moderately similar to ( 316)AT1G19250| Symbols: FMO1 | FMO1 (FLAVIN-DEPENDENT MONOOXYGENASE 1); monooxygenase | chr1:6650647-6653044 REVERSE no original description	0.0497191	5.84535	5.94353	-0.901268	0.304693	8.35745	1.64602	0.1919	AT1G19250	PF00743
11957907	Glyma09g19730	Glyma.09G116300	AT1G18390.2|Symbols:|Protein kinase superfamily protein|chr1:6327463-6329935 FORWARD LENGTH=654	ER-nucleus signaling pathway; "protein phosphorylation"; "respiratory burst involved in defense response"; "response to chitin"; "response to cyclopentenone"; "response to endoplasmic reticulum stress"; "toxin catabolic process"	ATP binding; "kinase activity"; "protein kinase activity"; "protein serine/threonine kinase activity"; "protein tyrosine kinase activity"; "transferase activity, transferring phosphorus-containing groups"	extracellular region; "plasma membrane"	highly similar to ( 513)AT1G18390| Symbols: | protein kinase family protein | chr1:6327456-6329928 FORWARDmoderately similar to ( 210)NORK_MEDTR no original description	0.0477566	2.74114	8.57837	-1.09647	0.129868	9.88366	0.358307	0.139104	AT1G18390	PF00069
11971514	Glyma09g29840	Glyma.09G168300	AT3G23920.1|Symbols:BAM1, BMY7, TR-BAMY|beta-amylase 1|chr3:8641722-8644199 FORWARD LENGTH=575	carbohydrate metabolic process; "polysaccharide catabolic process"; "response to water deprivation"; "starch catabolic process"	beta-amylase activity; "catalytic activity"; "cation binding"	chloroplast; "cytosol"; "nucleus"	highly similar to ( 837)AT3G23920| Symbols: BMY7, TR-BAMY, BAM1 | BAM1/BMY7/TR-BAMY (BETA-AMYLASE 1); beta-amylase | chr3:8641729-8644206 FORWARDmoderately similar to ( 433)AMYB_MEDSA no original description	0.0477324	3.95727	8.39494	-1.65582	0.161981	10.2148	0.328688	0.188318	AT3G23920	PF01373
11975509	Glyma09g41150	Glyma.09G275000	AT3G08740.1|Symbols:|elongation factor P (EF-P) family protein|chr3:2654788-2656154 REVERSE LENGTH=236	embryo development ending in seed dormancy; "iron-sulfur cluster assembly"; "peptide biosynthetic process"; "protein targeting to chloroplast"; "translational elongation"	translation elongation factor activity	chloroplast; "chloroplast stroma"	moderately similar to ( 304)AT3G08740| Symbols: | elongation factor P (EF-P) family protein | chr3:2654794-2656160 REVERSE no original description	0.0458872	10.1175	2.79432	-2.12528	0.086047	5.97503	1.2135	0.388097	AT3G08740	PF09285,PF08207,PF01132
11989020	Glyma10g00980	Glyma.10G007000	AT5G51190.1|Symbols:|Integrase-type DNA-binding superfamily protein|chr5:20800708-20801373 REVERSE LENGTH=221	intracellular signal transduction; "regulation of transcription, DNA-dependent"; "respiratory burst involved in defense response"; "response to chitin"; "response to mechanical stimulus"; "response to wounding"	DNA binding; "sequence-specific DNA binding transcription factor activity"	nucleus	weakly similar to ( 157)AT3G23240| Symbols: ATERF1, ERF1 | ATERF1/ERF1 (ETHYLENE RESPONSE FACTOR 1); DNA binding / transcription activator/ transcription factor | chr3:8295712-8296368 FORWARDvery weakly similar to (85.5)ERF5_NICSY no original description	0.0438088	4.04201	6.16484	-1.0693	0.16277	8.02591	0.945775	0.129531	AT3G23240	PF00847
11989082	Glyma10g01180	Glyma.10G009000	AT3G05610.1|Symbols:|Plant invertase/pectin methylesterase inhibitor superfamily|chr3:1625876-1627976 REVERSE LENGTH=669	cell wall modification; "plant-type cell wall modification"	enzyme inhibitor activity; "pectinesterase activity"	cell wall; "plant-type cell wall"	moderately similar to ( 411)AT3G05610| Symbols: | pectinesterase family protein | chr3:1625882-1627982 REVERSEmoderately similar to ( 378)PME3_CITSI no original description	0.0385267	10.176	3.52002	-2.92711	0.111649	6.77431	0.419994	0.244113	AT3G05610	PF04043,PF01095
11989098	Glyma10g01250	Glyma.10G009400	AT1G05260.1|Symbols:RCI3, RCI3A|Peroxidase superfamily protein|chr1:1529827-1531271 FORWARD LENGTH=326	brassinosteroid biosynthetic process; "cellular response to iron ion starvation"; "hyperosmotic salinity response"; "iron ion transport"; "nitrate transport"; "oxidation-reduction process"; "response to cold"; "response to desiccation"; "response to nitrate"; "response to oxidative stress"; "trichoblast differentiation"	heme binding; "peroxidase activity"	endoplasmic reticulum; "extracellular region"	moderately similar to ( 270)AT1G05260| Symbols: RCI3A, RCI3 | RCI3 (RARE COLD INDUCIBLE GENE 3); peroxidase | chr1:1529826-1531270 FORWARDmoderately similar to ( 266)PER2_ARAHY no original description	0.0477324	13.168	5.6664	-2.22148	0.230425	9.27474	1.49749	0.402822	AT1G05260	PF00141
11991369	Glyma10g08210	Glyma.10G070500	AT5G03610.1|Symbols:|GDSL-like Lipase/Acylhydrolase superfamily protein|chr5:915650-918326 FORWARD LENGTH=359	lipid metabolic process	carboxylesterase activity; "hydrolase activity, acting on ester bonds"	extracellular region	moderately similar to ( 338)AT5G03610| Symbols: | GDSL-motif lipase/hydrolase family protein | chr5:915649-918325 FORWARDweakly similar to ( 116)APG_BRANA no original description	0.0497191	2.56627	8.05296	-1.32965	0.082623	9.25386	0.0300287	0.176707	AT5G03610	PF00657
11995435	Glyma10g30130	Glyma.10G159700	AT3G04940.1|Symbols:ATCYSD1, CYSD1|cysteine synthase D1|chr3:1365681-1367508 FORWARD LENGTH=324	cell wall modification; "cellular amino acid biosynthetic process"; "cysteine biosynthetic process"; "cysteine biosynthetic process from serine"; "metabolic process"; "serine family amino acid metabolic process"; "sulfur amino acid metabolic process"	catalytic activity; "cysteine synthase activity"; "pyridoxal phosphate binding"	NA	moderately similar to ( 357)AT3G04940| Symbols: ATCYSD1 | ATCYSD1 (Arabidopsis thaliana cysteine synthase D1); cysteine synthase | chr3:1365687-1367514 FORWARDmoderately similar to ( 346)CYSK_SPIOL no original description	0.0497191	2.59681	3.49305	-0.644918	0.124746	4.74747	0.731821	0.153459	AT3G04940	PF00291
11997311	Glyma10g35690	Glyma.10G212800	AT5G52980.1|Symbols:|CONTAINS InterPro DOMAIN/s: ATPase, vacuolar ER assembly factor, Vma12 (InterPro:IPR021013); Has 1807 Blast hits to 1807 proteins in 277 species: Archae - 0; Bacteria - 0; Metazoa - 736; Fungi - 347; Plants - 385; Viruses - 0; Other Eukaryotes - 339 (source: NCBI BLink).|chr5:21482329-21483642 REVERSE LENGTH=222	biological process	molecular function	mitochondrion	weakly similar to ( 156)AT5G52980| Symbols: | similar to unnamed protein product [Vitis vinifera] (GB:CAO63390.1) | chr5:21499555-21500868 REVERSE no original description	0.0438088	2.60493	6.62908	-0.444656	0.143082	7.83874	0.936587	0.0214895	AT5G52980	PF11712
11985399	Glyma10g36140	Glyma.10G217300	AT1G71960.1|Symbols:ABCG25, ATABCG25|ATP-binding casette family G25|chr1:27082587-27088163 REVERSE LENGTH=662	abscisic acid transport; "response to abscisic acid stimulus"	ATP binding; "ATPase activity"; "ATPase activity, coupled to transmembrane movement of substances"; "nucleoside-triphosphatase activity"; "nucleotide binding"	membrane; "plasma membrane"	highly similar to ( 751)AT1G71960| Symbols: | ABC transporter family protein | chr1:27086249-27091825 REVERSEweakly similar to ( 187)PDR15_ORYSA no original description	0.0326521	2.60861	6.08657	-1.07331	0.0481735	7.3071	0.309971	0.0620899	AT1G71960	PF00005,PF01061
11999586	Glyma10g41840	Glyma.10G272000	AT1G68390.1|Symbols:|Core-2/I-branching beta-1,6-N-acetylglucosaminyltransferase family protein|chr1:25642838-25645484 FORWARD LENGTH=408	NA	transferase activity, transferring glycosyl groups	membrane	moderately similar to ( 424)AT1G68390| Symbols: | similar to unknown protein [Arabidopsis thaliana] (TAIR:AT1G68380.1); similar to unnamed protein product [Vitis vinifera] (GB:CAO42175.1); contains InterPro domain Protein of unknown function DUF266, plant (InterPro:IPR004949) | chr1:25646501-25649147 FORWARD no original description	0.0497191	11.1213	5.70796	-2.00418	0.138834	9.06816	1.47108	0.47936	AT1G68390	PF02485
11987553	Glyma10g42190	Glyma.10G275200	AT4G39670.1|Symbols:|Glycolipid transfer protein (GLTP) family protein|chr4:18410172-18410861 FORWARD LENGTH=229	ER-nucleus signaling pathway; "abscisic acid mediated signaling pathway"; "defense response by callose deposition"; "defense response to fungus"; "endoplasmic reticulum unfolded protein response"; "glycolipid transport"; "heat acclimation"; "innate immune response"; "intracellular signal transduction"; "jasmonic acid mediated signaling pathway"; "negative regulation of defense response"; "protein…	glycolipid binding; "glycolipid transporter activity"	cytoplasm; "nucleus"	moderately similar to ( 269)AT4G39670| Symbols: | glycolipid binding / glycolipid transporter | chr4:18410166-18410855 FORWARD no original description	0.0477566	3.69697	5.64757	-1.42556	0.0302373	7.38492	0.46078	0.239892	AT4G39670	PF08718
11988514	Glyma10g44170	Glyma.10G295300	AT2G18950.1|Symbols:HPT1, TPT1, ATHPT, VTE2|homogentisate phytyltransferase 1|chr2:8207491-8210047 FORWARD LENGTH=393	aromatic amino acid family metabolic process; "cell differentiation"; "cell wall organization"; "cellular amino acid biosynthetic process"; "chlorophyll metabolic process"; "coenzyme biosynthetic process"; "fat-soluble vitamin biosynthetic process"; "glycine catabolic process"; "isopentenyl diphosphate biosynthetic process, mevalonate-independent pathway"; "jasmonic acid biosynthetic process"; "l…	homogentisate phytyltransferase activity; "prenyltransferase activity"	chloroplast; "integral to membrane"; "plasma membrane"	moderately similar to ( 315)AT2G18950| Symbols: TPT1, ATHPT, HPT, VTE2, HPT1 | HPT1 (HOMOGENTISATE PHYTYLTRANSFERASE 1); prenyltransferase | chr2:8214573-8217129 FORWARD no original description	0.0477566	2.05844	11.991	-0.855862	0.130895	12.9499	0.185691	0.0294813	AT2G18950	PF01040
12000725	Glyma11g00580	Glyma.11G003500	AT5G28237.1|Symbols:|Pyridoxal-5'-phosphate-dependent enzyme family protein|chr5:10207477-10213542 REVERSE LENGTH=465	metabolic process; "tryptophan biosynthetic process"; "tryptophan metabolic process"	catalytic activity; "pyridoxal phosphate binding"; "tryptophan synthase activity"	mitochondrion	highly similar to ( 533)AT5G28237| Symbols: | tryptophan synthase, beta subunit, putative | chr5:10207481-10213546 REVERSEmoderately similar to ( 470)TRPB2_MAIZE no original description	0.0360865	3.19935	6.2704	-1.48466	0.0933304	7.78922	0.193122	0.0742965	AT5G28237	PF00291
12001227	Glyma11g01530	Glyma.11G013300	AT2G40935.1|Symbols:|PLAC8 family protein|chr2:17083199-17084216 FORWARD LENGTH=190	biological process; "phosphatidylinositol biosynthetic process"	molecular function	plasma membrane	moderately similar to ( 216)AT2G40935| Symbols: | similar to unknown protein [Arabidopsis thaliana] (TAIR:AT3G18470.1); similar to hypothetical protein [Vitis vinifera] (GB:CAN70759.1); contains InterPro domain Protein of unknown function Cys-rich (InterPro:IPR006461) | chr2:17090277-17091294 FORWARD no original description	0.0369243	2.05773	7.46477	-0.888247	0.0736192	8.31459	0.152808	0.0271899	AT2G40935	PF04749
12001274	Glyma11g01640	Glyma.11G014200	AT1G71450.1|Symbols:|Integrase-type DNA-binding superfamily protein|chr1:26927088-26927639 FORWARD LENGTH=183	regulation of transcription, DNA-dependent	DNA binding; "sequence-specific DNA binding transcription factor activity"	nucleus	weakly similar to ( 181)AT1G71450| Symbols: | AP2 domain-containing transcription factor, putative | chr1:26930750-26931301 FORWARDvery weakly similar to (81.6)ERF4_NICSY no original description	0.0497191	13.2848	3.29262	-3.32861	0.394583	6.91374	0.403095	0.34764	AT1G71450	PF00847
12003270	Glyma11g06660	Glyma.11G062500	AT3G26300.1|Symbols:CYP71B34|cytochrome P450, family 71, subfamily B, polypeptide 34|chr3:9639199-9640866 REVERSE LENGTH=500	oxidation-reduction process	electron carrier activity; "heme binding"; "iron ion binding"; "oxidoreductase activity, acting on paired donors, with incorporation or reduction of molecular oxygen"; "oxygen binding"	NA	moderately similar to ( 397)AT3G26300| Symbols: CYP71B34 | CYP71B34 (cytochrome P450, family 71, subfamily B, polypeptide 34); oxygen binding | chr3:9640436-9642103 REVERSEhighly similar to ( 854)C71D8_SOYBN no original description	0.0409502	6.46392	3.07498	-1.85132	0.0922484	5.62505	0.841089	0.231688	AT3G26300	PF00067
12003279	Glyma11g06690	Glyma.11G062600	AT3G26300.1|Symbols:CYP71B34|cytochrome P450, family 71, subfamily B, polypeptide 34|chr3:9639199-9640866 REVERSE LENGTH=500	oxidation-reduction process	electron carrier activity; "heme binding"; "iron ion binding"; "oxidoreductase activity, acting on paired donors, with incorporation or reduction of molecular oxygen"; "oxygen binding"	NA	moderately similar to ( 391)AT3G26300| Symbols: CYP71B34 | CYP71B34 (cytochrome P450, family 71, subfamily B, polypeptide 34); oxygen binding | chr3:9640436-9642103 REVERSEhighly similar to ( 992)C71D8_SOYBN no original description	0.0456816	5.10674	3.70782	-1.78094	0.230721	5.94966	0.571459	0.147532	AT3G26300	PF00067
12007933	Glyma11g19310	Glyma.11G188000	AT2G27740.1|Symbols:|Family of unknown function (DUF662) _x0001_|chr2:11822800-11823575 FORWARD LENGTH=174	biological process; "glucuronoxylan metabolic process"; "xylan biosynthetic process"	molecular function	chloroplast	weakly similar to ( 152)AT2G27740| Symbols: | similar to unknown protein [Arabidopsis thaliana] (TAIR:AT2G36410.2); similar to unnamed protein product [Vitis vinifera] (GB:CAO16676.1); contains InterPro domain Protein of unknown function DUF662 (InterPro:IPR007033) | chr2:11829877-11830652 FORWARD no original description	0.0438088	2.89817	2.65039	-0.681385	0.121121	4.05073	0.853755	0.109491	AT2G27740	PF04949
12024493	Glyma12g03730	Glyma.12G033400	AT4G35070.2|Symbols:|SBP (S-ribonuclease binding protein) family protein|chr4:16694576-16695387 FORWARD LENGTH=210	biological process	molecular function	cytoplasm	weakly similar to ( 125)AT4G35070| Symbols: | similar to SBP1 (S-RIBONUCLEASE BINDING PROTEIN 1), protein binding / zinc ion binding [Arabidopsis thaliana] (TAIR:AT1G45976.1); similar to unknown [Populus trichocarpa] (GB:ABK93023.1); contains domain SSF57850 (SSF57850) | chr4:16694581-16695392 FORWARD no original description	0.0477566	4.19182	5.25289	-1.72601	0.177457	7.18054	0.341563	0.203642	AT4G35070
12031480	Glyma12g33020	Glyma.12G203100	AT2G20880.1|Symbols:|Integrase-type DNA-binding superfamily protein|chr2:8986053-8987063 FORWARD LENGTH=336	regulation of response to water deprivation; "regulation of transcription, DNA-dependent"; "response to salt stress"	DNA binding; "sequence-specific DNA binding transcription factor activity"	cytoplasm; "nucleus"	weakly similar to ( 175)AT2G20880| Symbols: | AP2 domain-containing transcription factor, putative | chr2:8993134-8994144 FORWARDvery weakly similar to (81.3)ERF1_ORYSA no original description	0.0477566	6.99757	7.98804	-2.22991	0.350696	10.6069	0.576948	0.108668	AT2G20880	PF00847
12031544	Glyma12g33180	Glyma.12G204500	AT4G28310.1|Symbols:|unknown protein; BEST Arabidopsis thaliana protein match is: unknown protein (TAIR:AT1G52270.1); Has 30201 Blast hits to 17322 proteins in 780 species: Archae - 12; Bacteria - 1396; Metazoa - 17338; Fungi - 3422; Plants - 5037; Viruses - 0; Other Eukaryotes - 2996 (source: NCBI BLink).|chr4:14017458-14018066 FORWARD LENGTH=202	biological process	molecular function	nucleus	weakly similar to ( 133)AT4G28310| Symbols: | similar to unknown protein [Arabidopsis thaliana] (TAIR:AT1G52270.1); similar to unnamed protein product [Vitis vinifera] (GB:CAO69747.1) | chr4:14017464-14018072 FORWARD no original description	0.0416889	2.45451	6.77709	-1.17686	0.113682	7.88865	0.118575	0.0555046	AT4G28310
12050164	Glyma13g23180	Glyma.13G162900	AT5G20380.1|Symbols:PHT4;5|phosphate transporter 4;5|chr5:6887936-6892358 REVERSE LENGTH=517	nitrate transport; "transmembrane transport"	inorganic phosphate transmembrane transporter activity	chloroplast; "integral to membrane"; "membrane"; "plastid"	highly similar to ( 633)AT5G20380| Symbols: | transporter-related | chr5:6887938-6892360 REVERSE no original description	0.0477324	6.25326	7.96105	-1.31299	0.0730736	10.4255	1.33162	0.324527	AT5G20380	PF07690
12065854	Glyma13g27680	Glyma.13G206700	AT1G61800.1|Symbols:GPT2, ATGPT2|glucose-6-phosphate/phosphate translocator 2|chr1:22824527-22826459 FORWARD LENGTH=388	glucose-6-phosphate transport; "hexose phosphate transport"; "phosphoenolpyruvate transport"; "phosphoglycerate transport"; "photosynthesis"; "photosynthetic acclimation"; "regulation of photosynthesis"; "response to glucose stimulus"; "response to karrikin"; "response to nematode"; "response to sucrose stimulus"; "transmembrane transport"; "transport"; "triose phosphate transmembrane transport"	antiporter activity; "glucose-6-phosphate transmembrane transporter activity"; "inorganic phosphate transmembrane transporter activity"; "phosphoglycerate transmembrane transporter activity"; "transporter activity"; "triose-phosphate transmembrane transporter activity"	chloroplast; "integral to membrane"; "vacuolar membrane"	highly similar to ( 514)AT1G61800| Symbols: GPT2 | GPT2 (glucose-6-phosphate/phosphate translocator 2); antiporter/ glucose-6-phosphate transmembrane transporter | chr1:22828192-22830124 FORWARDmoderately similar to ( 220)TPT_PEA no original description	0.0315171	5.00261	7.41378	0.0201124	0.0842213	9.59145	2.34279	0.0783007	AT1G61800	PF03151,PF00892
12066546	Glyma13g29380	Glyma.13G222000	AT4G18050.1|Symbols:PGP9|P-glycoprotein 9|chr4:10022205-10027280 FORWARD LENGTH=1236	transmembrane transport; "transport"	ATP binding; "ATPase activity"; "ATPase activity, coupled to transmembrane movement of substances"; "nucleoside-triphosphatase activity"; "nucleotide binding"	integral to membrane	nearly identical (1623)AT4G18050| Symbols: PGP9 | PGP9 (P-GLYCOPROTEIN 9); ATPase, coupled to transmembrane movement of substances | chr4:10022217-10027427 FORWARDhighly similar to ( 907)MDR_ORYSA no original description	0.0409502	18.5502	3.89898	-3.70741	0.0752237	8.05819	0.505951	0.395904	AT4G18050	PF00664,PF00005
12052938	Glyma13g30650	Glyma.13G233300	AT2G29120.1|Symbols:ATGLR2.7, GLR2.7|glutamate receptor 2.7|chr2:12511479-12515893 REVERSE LENGTH=952	cellular calcium ion homeostasis; "response to endoplasmic reticulum stress"; "response to light stimulus"; "systemic acquired resistance"; "transport"	extracellular-glutamate-gated ion channel activity; "intracellular ligand-gated ion channel activity"; "ionotropic glutamate receptor activity"; "transporter activity"	membrane; "nucleus"; "vacuole"	moderately similar to ( 342)AT2G29120| Symbols: GLR2.7, ATGLR2.7 | ATGLR2.7 (Arabidopsis thaliana glutamate receptor 2.7) | chr2:12518556-12522970 REVERSEmoderately similar to ( 244)GLR31_ORYSA no original description	0.0464429	5.54293	5.27611	-0.798311	0.186045	7.62413	1.67234	0.232815	AT2G29120	PF00060,PF00497,PF01094
12067589	Glyma13g32500	Glyma.13G251600	AT3G19690.1|Symbols:|CAP (Cysteine-rich secretory proteins, Antigen 5, and Pathogenesis-related 1 protein) superfamily protein|chr3:6842365-6842850 REVERSE LENGTH=161	biological process	molecular function	extracellular region	weakly similar to ( 196)AT3G19690| Symbols: | pathogenesis-related protein, putative | chr3:6842371-6842856 REVERSEweakly similar to ( 199)PRB1_TOBAC no original description	0.0385267	6.55573	5.4505	0.0261275	0.0456142	8.04115	2.73888	0.213854	AT3G19690	PF00188
12067593	Glyma13g32520	Glyma.13G252000	AT3G19690.1|Symbols:|CAP (Cysteine-rich secretory proteins, Antigen 5, and Pathogenesis-related 1 protein) superfamily protein|chr3:6842365-6842850 REVERSE LENGTH=161	biological process	molecular function	extracellular region	weakly similar to ( 196)AT3G19690| Symbols: | pathogenesis-related protein, putative | chr3:6842371-6842856 REVERSEweakly similar to ( 199)PRB1_TOBAC no original description	0.0329684	6.85365	8.33917	0.040261	0.157363	10.9485	2.81713	0.102135	AT3G19690	PF00188
12054952	Glyma13g36110	Glyma.13G285300	AT4G31940.1|Symbols:CYP82C4|cytochrome P450, family 82, subfamily C, polypeptide 4|chr4:15452040-15453966 FORWARD LENGTH=524	cellular response to iron ion; "oxidation-reduction process"; "response to zinc ion"	electron carrier activity; "heme binding"; "iron ion binding"; "monooxygenase activity"; "oxidoreductase activity, acting on paired donors, with incorporation or reduction of molecular oxygen"; "oxygen binding"	chloroplast	moderately similar to ( 452)AT4G31940| Symbols: CYP82C4 | CYP82C4 (cytochrome P450, family 82, subfamily C, polypeptide 4); oxygen binding | chr4:15452046-15453972 FORWARDnearly identical (1036)C82A2_SOYBN no original description	0.0409502	3.50786	8.28177	-1.23393	0.0496348	9.93582	0.576658	0.163188	AT4G31940	PF00067
12055029	Glyma13g36270	Glyma.13G286800	AT3G20680.1|Symbols:|Domain of unknown function (DUF1995)|chr3:7230147-7231163 REVERSE LENGTH=338	biological process; "cell differentiation"; "leaf morphogenesis"; "positive regulation of transcription, DNA-dependent"	molecular function	chloroplast	moderately similar to ( 301)AT3G20680| Symbols: | similar to predicted protein [Physcomitrella patens subsp. patens] (GB:EDQ77462.1); similar to Os05g0500400 [Oryza sativa (japonica cultivar-group)] (GB:NP_001055963.1) | chr3:7230153-7231169 REVERSE no original description	0.0477324	7.68903	3.10988	-1.83933	0.0378028	5.91385	1.10347	0.37043	AT3G20680	PF09353
12072648	Glyma14g00870	Glyma.14G005700	AT1G59960.1|Symbols:|NAD(P)-linked oxidoreductase superfamily protein|chr1:22071410-22073067 REVERSE LENGTH=326	oxidation-reduction process; "response to salt stress"	oxidoreductase activity	chloroplast; "cytosol"	moderately similar to ( 249)AT1G59960| Symbols: | aldo/keto reductase, putative | chr1:22075075-22076732 REVERSEmoderately similar to ( 424)6DCS_SOYBN no original description	0.0477324	2.32992	9.96353	-1.03734	0.14886	11.0505	0.182944	0.0401523	AT1G59960	PF00248
12082437	Glyma14g02060	Glyma.14G017000	AT1G50590.1|Symbols:|RmlC-like cupins superfamily protein|chr1:18732378-18734053 REVERSE LENGTH=310	biological process	calmodulin binding	nucleus	moderately similar to ( 419)AT1G50590| Symbols: | pirin, putative | chr1:18736046-18737721 REVERSE no original description	0.0461488	3.79258	5.26113	-2.10939	0.203279	7.05096	-0.186207	0.109612	AT1G50590	PF05726,PF02678
12074425	Glyma14g05360	Glyma.14G049200	AT1G05010.1|Symbols:EFE, ACO4, EAT1|ethylene-forming enzyme|chr1:1431419-1432695 REVERSE LENGTH=323	MAPK cascade; "cellular cation homeostasis"; "cellular response to fatty acid"; "defense response to bacterium"; "defense response to fungus"; "detection of biotic stimulus"; "divalent metal ion transport"; "ethylene biosynthetic process"; "jasmonic acid mediated signaling pathway"; "negative regulation of defense response"; "oxidation-reduction process"; "protein targeting to membrane"; "regulat…	1-aminocyclopropane-1-carboxylate oxidase activity; "oxidoreductase activity"; "oxidoreductase activity, acting on paired donors, with incorporation or reduction of molecular oxygen, 2-oxoglutarate as one donor, and incorporation of one atom each of oxygen into both donors"	cytoplasm	moderately similar to ( 430)AT1G05010| Symbols: ACO4, EAT1, EFE | EFE (ETHYLENE FORMING ENZYME) | chr1:1431418-1432694 REVERSEmoderately similar to ( 478)ACCO4_PETHY no original description	0.0497191	2.66508	6.86831	-0.945686	0.194676	8.09513	0.468491	0.0551114	AT1G05010	PF03171
12091793	Glyma15g01820	Glyma.15G015100	AT3G16030.1|Symbols:CES101|lectin protein kinase family protein|chr3:5439609-5442802 FORWARD LENGTH=850	innate immune response; "response to fungus"	ATP binding; "carbohydrate binding"; "kinase activity"; "protein kinase activity"; "protein serine/threonine kinase activity"; "protein tyrosine kinase activity"; "transferase activity, transferring phosphorus-containing groups"	plasma membrane	moderately similar to ( 390)AT3G16030| Symbols: CES101 | CES101 (CALLUS EXPRESSION OF RBCS 101); carbohydrate binding / kinase | chr3:5439615-5442808 FORWARDmoderately similar to ( 233)CHIT3_VITVI no original description	0.0449107	4.01399	5.94645	-1.8172	0.206544	7.79599	0.187838	0.0816663	AT3G16030	PF00704,PF07714,PF08276
12114762	Glyma16g02250	Glyma.16G019900	AT2G46760.1|Symbols:|D-arabinono-1,4-lactone oxidase family protein|chr2:19213028-19215166 REVERSE LENGTH=603	cell wall biogenesis; "cell wall macromolecule metabolic process"; "meristem initiation"; "oxidation-reduction process"; "xylem development"	D-arabinono-1,4-lactone oxidase activity; "UDP-N-acetylmuramate dehydrogenase activity"; "catalytic activity"; "flavin adenine dinucleotide binding"; "oxidoreductase activity"; "oxidoreductase activity, acting on CH-OH group of donors"	extracellular region; "membrane"	highly similar to ( 800)AT2G46760| Symbols: | FAD-binding domain-containing protein | chr2:19220098-19222236 REVERSE no original description	0.040746	3.37566	5.81899	-0.420782	0.131256	7.42125	1.33439	0.0670998	AT2G46760	PF01565,PF04030
12115687	Glyma16g04600	Glyma.16G041700	AT1G64770.1|Symbols:NDF2, NDH45|NDH-dependent cyclic electron flow 1|chr1:24057549-24059415 FORWARD LENGTH=348	carbohydrate metabolic process; "myo-inositol hexakisphosphate biosynthetic process"; "pentose-phosphate shunt"; "photosynthetic electron transport in photosystem I"	carbohydrate binding; "catalytic activity"	NAD(P)H dehydrogenase complex (plastoquinone); "chloroplast"; "chloroplast thylakoid"; "chloroplast thylakoid membrane"	moderately similar to ( 385)AT1G64770| Symbols: | carbohydrate binding / catalytic | chr1:24061212-24062228 FORWARD no original description	0.0497191	5.11391	4.18382	-0.97327	0.298	6.4155	1.38116	0.140299	AT1G64770
12127177	Glyma16g21050	Glyma.16G110100	AT1G31770.1|Symbols:ABCG14|ATP-binding cassette 14|chr1:11375252-11377644 REVERSE LENGTH=648	NA	ATP binding; "ATPase activity"; "ATPase activity, coupled to transmembrane movement of substances"; "nucleoside-triphosphatase activity"; "nucleotide binding"	membrane	highly similar to ( 925)AT1G31770| Symbols: | ABC transporter family protein | chr1:11375233-11377625 REVERSEweakly similar to ( 181)PDR3_TOBAC no original description	0.0497191	2.32342	5.63776	-0.475893	0.155232	6.68518	0.74036	0.0721178	AT1G31770	PF01061,PF00005
12121582	Glyma16g31360	Glyma.16G190400	AT2G34930.1|Symbols:|disease resistance family protein / LRR family protein|chr2:14737169-14739886 REVERSE LENGTH=905	defense response; "defense response to fungus"; "signal transduction"	NA	cell wall	moderately similar to ( 382)AT2G34930| Symbols: | disease resistance family protein | chr2:14744248-14746965 REVERSEmoderately similar to ( 208)RPK1_IPONI no original description	0.0294817	2.27089	5.52413	-0.513978	0.027881	6.53464	0.669279	0.0394424	AT2G34930	PF00560,PF08263
12130337	Glyma16g32010	Glyma.16G195600	AT3G48270.1|Symbols:CYP71A26|cytochrome P450, family 71, subfamily A, polypeptide 26|chr3:17876571-17878173 FORWARD LENGTH=489	oxidation-reduction process	electron carrier activity; "heme binding"; "iron ion binding"; "oxidoreductase activity, acting on paired donors, with incorporation or reduction of molecular oxygen"; "oxygen binding"	NA	highly similar to ( 510)AT3G48270| Symbols: CYP71A26 | CYP71A26 (cytochrome P450, family 71, subfamily A, polypeptide 26); oxygen binding | chr3:17887556-17889158 FORWARDmoderately similar to ( 484)C71A4_SOLME no original description	0.0497191	4.33912	3.82683	-1.49894	0.199132	5.81575	0.618463	0.22629	AT3G48270	PF00067
12130878	Glyma16g33910	Glyma.16G213700	AT5G36930.1|Symbols:|Disease resistance protein (TIR-NBS-LRR class) family|chr5:14567771-14571907 REVERSE LENGTH=1188	defense response; "signal transduction"	ADP binding	cytoplasm; "intracellular"	moderately similar to ( 456)AT5G17680| Symbols: | disease resistance protein (TIR-NBS-LRR class), putative | chr5:5823001-5827155 FORWARD no original description	0.0427643	2.8417	5.52914	-1.51609	0.150655	6.87475	-0.00933663	0.0164311	AT5G36930	PF00931,PF01582
12131597	Glyma17g01150	Glyma.17G007600	AT4G17230.1|Symbols:SCL13|SCARECROW-like 13|chr4:9661218-9662807 REVERSE LENGTH=529	ethylene biosynthetic process; "ethylene mediated signaling pathway"; "intracellular signal transduction"; "jasmonic acid mediated signaling pathway"; "protein targeting to membrane"; "regulation of plant-type hypersensitive response"; "regulation of transcription, DNA-dependent"; "respiratory burst involved in defense response"; "response to chitin"; "salicylic acid mediated signaling pathway"	sequence-specific DNA binding transcription factor activity	nucleus	highly similar to ( 519)AT5G48150| Symbols: PAT1 | PAT1 (PHYTOCHROME A SIGNAL TRANSDUCTION 1); transcription factor | chr5:19539723-19541279 REVERSEmoderately similar to ( 500)CIGR2_ORYSA no original description	0.0497191	2.74454	6.93364	-1.09129	0.139961	8.2104	0.365271	0.141272	AT4G17230	PF03514
12131779	Glyma17g01520	Glyma.17G011700	AT4G22030.1|Symbols:|F-box family protein with a domain of unknown function (DUF295)|chr4:11672396-11675575 FORWARD LENGTH=626	biological process	molecular function	NA	moderately similar to ( 372)AT4G22030| Symbols: | F-box family protein | chr4:11672408-11675587 FORWARD no original description	0.0467169	11.4687	5.7576	-0.732981	0.340994	9.16195	2.78665	0.257924	AT4G22030
12131781	Glyma17g01530	Glyma.17G011800	AT4G22030.1|Symbols:|F-box family protein with a domain of unknown function (DUF295)|chr4:11672396-11675575 FORWARD LENGTH=626	biological process	molecular function	NA	moderately similar to ( 334)AT4G22030| Symbols: | F-box family protein | chr4:11672408-11675587 FORWARD no original description	0.0326521	5.75056	5.95957	-1.4822	0.148419	8.34827	1.0415	0.0686622	AT4G22030
12143225	Glyma17g02400	Glyma.17G020900	AT3G21550.1|Symbols:DMP2, AtDMP2|DUF679 domain membrane protein 2|chr3:7591708-7592262 REVERSE LENGTH=184	biological process	molecular function	endoplasmic reticulum; "plant-type vacuole membrane"	weakly similar to ( 162)AT3G21550| Symbols: | similar to unknown protein [Arabidopsis thaliana] (TAIR:AT3G21520.1); similar to unnamed protein product [Vitis vinifera] (GB:CAO71058.1); contains InterPro domain Protein of unknown function DUF679 (InterPro:IPR007770) | chr3:7591714-7592268 REVERSE no original description	0.0477566	5.00066	4.5441	-1.38561	0.0845262	6.74813	0.936507	0.294046	AT3G21550	PF05078
12145502	Glyma17g07700	Glyma.17G069300	AT2G23810.1|Symbols:TET8|tetraspanin8|chr2:10135859-10137352 REVERSE LENGTH=273	aging; "defense response to fungus"; "ethylene biosynthetic process"; "response to chitin"; "response to mechanical stimulus"; "response to wounding"	molecular function	Golgi apparatus; "extracellular region"; "integral to membrane"; "membrane"; "plasma membrane"; "plasmodesma"	moderately similar to ( 296)AT2G23810| Symbols: TET8 | TET8 (TETRASPANIN8) | chr2:10142939-10144432 REVERSE no original description	0.0477566	2.45761	6.47006	-0.97517	0.160513	7.59094	0.322087	0.0597426	AT2G23810	PF00335
12134491	Glyma17g08110	Glyma.17G073400	AT4G31840.1|Symbols:ENODL15, AtENODL15|early nodulin-like protein 15|chr4:15401798-15402426 FORWARD LENGTH=177	acetyl-CoA metabolic process; "cytokinesis by cell plate formation"; "microtubule cytoskeleton organization"; "regulation of meristem growth"; "spindle assembly"	copper ion binding; "electron carrier activity"	anchored to membrane; "plasma membrane"	very weakly similar to (97.8)AT4G31840| Symbols: | plastocyanin-like domain-containing protein | chr4:15401804-15402432 FORWARDmoderately similar to ( 316)NO552_SOYBN no original description	0.0449107	16.5707	4.2578	-3.5856	0.269663	8.25127	0.464967	0.357118	AT4G31840	PF02298
12148813	Glyma17g16210	Glyma.17G151700	AT4G17030.1|Symbols:ATEXLB1, EXPR, AT-EXPR, ATEXPR1, ATHEXP BETA 3.1, EXLB1|expansin-like B1|chr4:9581817-9583181 REVERSE LENGTH=250	plant-type cell wall loosening; "sexual reproduction"; "unidimensional cell growth"	NA	extracellular region	weakly similar to ( 184)AT4G17030| Symbols: EXPR, AT-EXPR, ATEXPR1, ATHEXP BETA 3.1, ATEXLB1 | ATEXLB1 (ARABIDOPSIS THALIANA EXPANSIN-LIKE B1) | chr4:9581836-9583200 REVERSEmoderately similar to ( 318)EXLB1_ORYSA no original description	0.0409502	22.4251	3.71705	-1.39329	0.278912	8.14302	3.09375	0.322579	AT4G17030	PF03330,PF01357
12166623	Glyma18g02440	Glyma.18G021000	NA	NA	NA	NA	highly similar to ( 674)AT4G39660| Symbols: AGT2 | AGT2 (ALANINE:GLYOXYLATE AMINOTRANSFERASE 2); alanine-glyoxylate transaminase | chr4:18406791-18409256 FORWARD no original description	0.0446221	2.27171	4.15525	-0.926886	0.108445	5.21826	0.256893	0.0703826	AT3G08860	PF00202
12154615	Glyma18g02870	Glyma.18G025200	AT5G05500.1|Symbols:|Pollen Ole e 1 allergen and extensin family protein|chr5:1629716-1630267 FORWARD LENGTH=183	biological process; "root hair elongation"; "trichoblast differentiation"	molecular function	NA	weakly similar to ( 181)AT5G05500| Symbols: | pollen Ole e 1 allergen and extensin family protein | chr5:1629717-1630268 FORWARD no original description	0.0497191	8.47445	4.21195	-2.31889	0.366341	7.20802	0.764226	0.239408	AT5G05500	PF01190
12155767	Glyma18g06360	Glyma.18G056600	AT2G38470.1|Symbols:WRKY33, ATWRKY33|WRKY DNA-binding protein 33|chr2:16108476-16110539 FORWARD LENGTH=519	MAPK cascade; "camalexin biosynthetic process"; "cellular heat acclimation"; "cellular membrane fusion"; "cellular response to heat"; "defense response to bacterium"; "defense response to fungus"; "detection of biotic stimulus"; "intracellular signal transduction"; "jasmonic acid mediated signaling pathway"; "negative regulation of defense response"; "negative regulation of programmed cell death"…	protein binding; "sequence-specific DNA binding transcription factor activity"	nucleus	weakly similar to ( 199)AT2G38470| Symbols: ATWRKY33, WRKY33 | WRKY33 (WRKY DNA-binding protein 33); transcription factor | chr2:16115554-16117617 FORWARD no original description	0.0497191	3.84763	9.1599	-0.424301	0.0817456	10.98	1.51967	0.253356	AT2G38470	PF03106
12168989	Glyma18g09940	Glyma.18G086800	AT5G55510.1|Symbols:|Mitochondrial import inner membrane translocase subunit Tim17/Tim22/Tim23 family protein|chr5:22486525-22487916 REVERSE LENGTH=214	protein transport	P-P-bond-hydrolysis-driven protein transmembrane transporter activity	chloroplast envelope; "mitochondrial inner membrane presequence translocase complex"; "mitochondrion"	weakly similar to ( 164)AT5G55510| Symbols: | P-P-bond-hydrolysis-driven protein transmembrane transporter | chr5:22503751-22505142 REVERSE no original description	0.0477566	3.53169	5.14515	-1.34027	0.19149	6.82368	0.480084	0.139518	AT5G55510	PF02466
12157128	Glyma18g11010	Glyma.18G096400	AT5G54940.2|Symbols:|Translation initiation factor SUI1 family protein|chr5:22308420-22308758 REVERSE LENGTH=112	translational initiation	translation initiation factor activity	NA	weakly similar to ( 178)AT1G54290| Symbols: | eukaryotic translation initiation factor SUI1, putative | chr1:20272377-20273057 REVERSEweakly similar to ( 178)SUI1_MAIZE no original description	0.0409502	3.80606	7.88586	-1.88943	0.13238	9.66723	0.0388702	0.10501	AT5G54940	PF01253
12158034	Glyma18g14620	Glyma.18G116300	AT2G43020.1|Symbols:ATPAO2, PAO2|polyamine oxidase 2|chr2:17891945-17894440 FORWARD LENGTH=490	oxidation-reduction process; "polyamine catabolic process"; "response to abscisic acid stimulus"; "response to cold"; "response to water deprivation"	polyamine oxidase activity; "primary amine oxidase activity"	NA	highly similar to ( 800)AT2G43020| Symbols: ATPAO2 | ATPAO2 (POLYAMINE OXIDASE 2); amine oxidase | chr2:17899022-17901517 FORWARDweakly similar to ( 130)PAO_MAIZE no original description	0.0416889	2.16833	8.67252	-0.986826	0.0994732	9.64661	0.129756	0.0485474	AT2G43020	PF01593
12170032	Glyma18g14900	Glyma.18G118300	AT5G12340.1|Symbols:|unknown protein; BEST Arabidopsis thaliana protein match is: unknown protein (TAIR:AT1G28190.1); Has 30201 Blast hits to 17322 proteins in 780 species: Archae - 12; Bacteria - 1396; Metazoa - 17338; Fungi - 3422; Plants - 5037; Viruses - 0; Other Eukaryotes - 2996 (source: NCBI BLink).|chr5:3992948-3993610 REVERSE LENGTH=220	biological process	molecular function	mitochondrion	weakly similar to ( 156)AT5G12340| Symbols: | similar to unknown protein [Arabidopsis thaliana] (TAIR:AT1G28190.1); similar to unnamed protein product [Vitis vinifera] (GB:CAO16848.1) | chr5:3992949-3993611 REVERSE no original description	0.0497191	4.19247	4.94246	-1.95561	0.233964	6.87773	0.11219	0.163522	AT5G12340
12170876	Glyma18g20470	Glyma.18G141500	AT1G70520.1|Symbols:CRK2|cysteine-rich RLK (RECEPTOR-like protein kinase) 2|chr1:26584888-26587334 REVERSE LENGTH=649	oligopeptide transport; "protein autophosphorylation"; "protein folding"; "protein phosphorylation"; "response to endoplasmic reticulum stress"; "response to heat"; "response to high light intensity"; "response to hydrogen peroxide"; "response to ozone"	ATP binding; "kinase activity"; "protein kinase activity"; "protein serine/threonine kinase activity"; "transferase activity, transferring phosphorus-containing groups"	extracellular region; "plasma membrane"; "plasmodesma"	highly similar to ( 824)AT1G70520| Symbols: | protein kinase family protein | chr1:26588551-26590997 REVERSEweakly similar to ( 199)PSKR_DAUCA no original description	0.0458872	2.77105	7.01446	-1.01262	0.119509	8.31049	0.457813	0.126916	AT1G70520	PF00069,PF01657
12173336	Glyma18g42700	Glyma.18G199000	AT4G08850.1|Symbols:|Leucine-rich repeat receptor-like protein kinase family protein|chr4:5636693-5640496 REVERSE LENGTH=1045	cellular response to nitrogen starvation; "oligopeptide transport"; "protein phosphorylation"; "regulation of defense response"; "systemic acquired resistance"	ATP binding; "kinase activity"; "protein kinase activity"; "protein tyrosine kinase activity"; "transferase activity, transferring phosphorus-containing groups"	membrane; "nucleus"; "plasma membrane"; "plasmodesma"	highly similar to ( 763)AT4G08850| Symbols: | leucine-rich repeat family protein / protein kinase family protein | chr4:5637464-5640493 REVERSEmoderately similar to ( 477)RPK1_IPONI no original description	0.0477566	2.79483	2.62797	-1.14126	0.0928334	4.00077	0.341496	0.167041	AT4G08850	PF00560,PF00069,PF08263
12173742	Glyma18g44030	Glyma.18G208800	AT2G38470.1|Symbols:WRKY33, ATWRKY33|WRKY DNA-binding protein 33|chr2:16108476-16110539 FORWARD LENGTH=519	MAPK cascade; "camalexin biosynthetic process"; "cellular heat acclimation"; "cellular membrane fusion"; "cellular response to heat"; "defense response to bacterium"; "defense response to fungus"; "detection of biotic stimulus"; "intracellular signal transduction"; "jasmonic acid mediated signaling pathway"; "negative regulation of defense response"; "negative regulation of programmed cell death"…	protein binding; "sequence-specific DNA binding transcription factor activity"	nucleus	moderately similar to ( 275)AT2G38470| Symbols: ATWRKY33, WRKY33 | WRKY33 (WRKY DNA-binding protein 33); transcription factor | chr2:16115554-16117617 FORWARD no original description	0.0464429	3.83762	6.16356	-1.76633	0.176943	7.94442	0.173885	0.153494	AT2G38470	PF03106
12176063	Glyma18g50860	Glyma.18G273100	AT5G28680.1|Symbols:ANX2|Malectin/receptor-like protein kinase family protein|chr5:10719437-10722013 REVERSE LENGTH=858	pollen tube growth; "protein phosphorylation"; "regulation of unidimensional cell growth"	ATP binding; "kinase activity"; "protein kinase activity"; "protein serine/threonine kinase activity"; "transferase activity, transferring phosphorus-containing groups"	apical plasma membrane; "plasma membrane"; "pollen tube tip"	moderately similar to ( 214)AT5G28680| Symbols: | protein kinase family protein | chr5:10719441-10722017 REVERSEweakly similar to ( 140)NORK_MEDTR no original description	0.0438088	5.28246	6.88626	-1.92403	0.213617	9.14215	0.477177	0.141375	AT5G28680	PF07714
12199899	Glyma20g04400	Glyma.20G033300	AT1G69490.1|Symbols:NAP, ANAC029, ATNAP|NAC-like, activated by AP3/PI|chr1:26122233-26123222 FORWARD LENGTH=268	flower development; "innate immune response"; "leaf senescence"; "multicellular organismal development"; "multidimensional cell growth"; "regulation of transcription, DNA-dependent"; "response to bacterium"	DNA binding; "sequence-specific DNA binding transcription factor activity"	nucleus	moderately similar to ( 313)AT1G69490| Symbols: ANAC029, ATNAP, NAP | NAP (NAC-LIKE, ACTIVATED BY AP3/PI); transcription factor | chr1:26125896-26126885 FORWARDmoderately similar to ( 223)NAC68_ORYSA no original description	0.0476558	4.4368	7.14185	-0.225493	0.0196727	9.13708	1.92403	0.265701	AT1G69490	PF02365
12210278	Glyma20g06680	Glyma.20G062000	AT5G47650.1|Symbols:ATNUDT2, ATNUDX2, NUDT2|nudix hydrolase homolog 2|chr5:19310391-19312084 REVERSE LENGTH=278	response to oxidative stress	ADP-ribose diphosphatase activity; "NAD binding"; "hydrolase activity"	cytosol	moderately similar to ( 211)AT5G47650| Symbols: ATNUDT2 | ATNUDT2 (Arabidopsis thaliana Nudix hydrolase homolog 2); ADP-ribose diphosphatase/ NAD binding / hydrolase | chr5:19327617-19329310 REVERSE no original description	0.0409502	6.31493	7.40967	-2.19032	0.10969	9.91237	0.468448	0.197891	AT5G47650	PF00293
12201065	Glyma20g12220	Glyma.20G051700	AT5G21105.1|Symbols:|Plant L-ascorbate oxidase|chr5:7172727-7177409 FORWARD LENGTH=588	oxidation-reduction process; "sphingoid biosynthetic process"; "sterol biosynthetic process"	L-ascorbate oxidase activity; "copper ion binding"; "oxidoreductase activity"	cell wall; "extracellular region"; "plasmodesma"	highly similar to ( 736)AT5G21105| Symbols: | L-ascorbate oxidase/ copper ion binding | chr5:7172903-7177412 FORWARDhighly similar to ( 795)ASO_TOBAC no original description	0.0449107	2.72597	8.07927	-1.15206	0.148968	9.37365	0.29471	0.0648768	AT5G21105	PF00394,PF07731,PF07732
12212596	Glyma20g22700	Glyma.20G094500	AT2G47180.1|Symbols:AtGolS1, GolS1|galactinol synthase 1|chr2:19369049-19370372 REVERSE LENGTH=344	carbohydrate biosynthetic process; "galactose metabolic process"; "response to abscisic acid stimulus"; "response to cold"; "response to heat"; "response to high light intensity"; "response to hydrogen peroxide"; "response to oxidative stress"; "response to salt stress"; "response to water deprivation"	inositol 3-alpha-galactosyltransferase activity; "transferase activity, transferring hexosyl groups"	cellular component	highly similar to ( 506)AT2G47180| Symbols: ATGOLS1 | ATGOLS1 (ARABIDOPSIS THALIANA GALACTINOL SYNTHASE 1); transferase, transferring hexosyl groups | chr2:19376119-19377442 REVERSE no original description	0.0477566	5.38802	6.3654	-2.34359	0.243257	8.63474	0.086161	0.194972	AT2G47180	PF01501
12203406	Glyma20g25210	Glyma.20G118100	AT1G68390.1|Symbols:|Core-2/I-branching beta-1,6-N-acetylglucosaminyltransferase family protein|chr1:25642838-25645484 FORWARD LENGTH=408	NA	transferase activity, transferring glycosyl groups	membrane	moderately similar to ( 392)AT1G68390| Symbols: | similar to unknown protein [Arabidopsis thaliana] (TAIR:AT1G68380.1); similar to unnamed protein product [Vitis vinifera] (GB:CAO42175.1); contains InterPro domain Protein of unknown function DUF266, plant (InterPro:IPR004949) | chr1:25646501-25649147 FORWARD no original description	0.0456816	7.49224	4.3963	-1.22518	0.235495	7.20684	1.68022	0.247169	AT1G68390	PF02485
12205438	Glyma20g31190	Glyma.20G171900	AT1G14550.1|Symbols:|Peroxidase superfamily protein|chr1:4979028-4980324 FORWARD LENGTH=321	cellular response to hypoxia; "oxidation-reduction process"; "response to oxidative stress"	heme binding; "peroxidase activity"	extracellular region	moderately similar to ( 394)AT1G14550| Symbols: | anionic peroxidase, putative | chr1:4979023-4980319 FORWARDmoderately similar to ( 412)PERX_NICSY no original description	0.0438985	7.51638	5.53886	-2.12431	0.140709	8.32332	0.785731	0.278864	AT1G14550	PF00141
12215673	Glyma20g31480	Glyma.20G174800	AT1G71960.1|Symbols:ABCG25, ATABCG25|ATP-binding casette family G25|chr1:27082587-27088163 REVERSE LENGTH=662	abscisic acid transport; "response to abscisic acid stimulus"	ATP binding; "ATPase activity"; "ATPase activity, coupled to transmembrane movement of substances"; "nucleoside-triphosphatase activity"; "nucleotide binding"	membrane; "plasma membrane"	highly similar to ( 780)AT1G71960| Symbols: | ABC transporter family protein | chr1:27086249-27091825 REVERSEweakly similar to ( 193)PDR15_ORYSA no original description	0.0345982	2.70801	5.67774	-1.30587	0.0706683	6.95261	0.131365	0.0703115	AT1G71960	PF01061,PF00005
12207160	Glyma20g35640	Glyma.20G213800	NA	NA	NA	NA	weakly similar to ( 112)AT4G35160| Symbols: | O-methyltransferase family 2 protein | chr4:16730994-16732813 REVERSEmoderately similar to ( 283)7OMT9_MEDSA no original description	0.0409502	14.3718	4.26508	-3.67865	0.14522	8.04709	0.166521	0.322395	AT4G35160	PF00891,PF08100
a: Description was derived from the Mapman file for Glycine max
b: Benjamini-Hochberg false discovery rate
DT-C, DT2008-well-watered
DT-D2, DT2008-Dehydrated 2h

## Sheet: 7B_DT-D10 vs DT-C (Up)
Supplementary Table S7B. Upregulated genes identified in DT-D10/DT-C
								DT-D10 vs DT-C		DT-C			DT-D10
Probe ID	Glyma 1 ID	Glyma 2 ID	Top Arabidopsis (TAIR10) BLASTP Hit	Gene Ontology Biological Process Descriptions	Gene Ontology Molecular Function Descriptions	Gene Ontology Cellular Component Descriptions	Descriptiona	q-valueb	Fold change	Mean of raw intensity	Mean of normalized intensity (Log2)	SD of normalized intensity	Mean of raw intensity	Mean of normalized intensity (Log2)	SD of normalized intensity	Arabidopsis otholog	Pfam
11776477	Glyma01g04890	Glyma.01G041700	AT3G01470.1|Symbols:ATHB-1, ATHB1, HD-ZIP-1, HAT5, HB-1|homeobox 1|chr3:182648-184034 REVERSE LENGTH=272	chlorophyll catabolic process; "leaf morphogenesis"; "nitrate transport"; "positive regulation of transcription, DNA-dependent"; "regulation of transcription, DNA-dependent"; "response to blue light"; "response to nitrate"; "response to salt stress"	DNA binding; "protein homodimerization activity"; "sequence-specific DNA binding"; "sequence-specific DNA binding transcription factor activity"; "transcription regulatory region sequence-specific DNA binding"	nucleus	weakly similar to ( 138)AT3G01470| Symbols: ATHB1, HD-ZIP-1, HAT5, ATHB-1 | ATHB-1 (Homeobox-leucine zipper protein HAT5); transcription factor | chr3:182655-184041 REVERSE no original description	0.0427357	3.38087	7.08197	-1.18565	0.288945	8.63422	0.57174	0.133715	AT3G01470	PF02183,PF00046
11766044	Glyma01g04900	Glyma.01G042100	AT1G69850.1|Symbols:ATNRT1:2, NTL1, NRT1:2|nitrate transporter 1:2|chr1:26296945-26300407 REVERSE LENGTH=585	abscisic acid transport; "regulation of stomatal movement"; "response to nematode"	abscisic acid transporter activity; "calcium ion binding"; "transporter activity"	membrane; "plasma membrane"	highly similar to ( 748)AT1G69850| Symbols: NTL1, ATNRT1:2 | ATNRT1:2 (NITRATE TRANSPORTER 1:2); calcium ion binding / transporter | chr1:26300608-26304070 REVERSE no original description	0.0364146	3.95651	5.88732	-0.823454	0.184232	7.66518	1.16078	0.265843	AT1G69850	PF00854
11779967	Glyma01g29760	Glyma.01G121000	AT2G38250.1|Symbols:|Homeodomain-like superfamily protein|chr2:16018384-16019500 FORWARD LENGTH=289	regulation of transcription, DNA-dependent; "response to chitin"	DNA binding; "protein binding"; "sequence-specific DNA binding transcription factor activity"	mediator complex; "nucleolus"; "nucleus"	weakly similar to ( 169)AT5G01380| Symbols: | transcription factor | chr5:155783-157450 REVERSE no original description	0.0494858	2.29474	6.0667	-0.689096	0.23482	7.04298	0.509235	0.0665233	AT2G38250
11772350	Glyma01g39780	Glyma.01G190600	AT2G14960.1|Symbols:GH3.1|Auxin-responsive GH3 family protein|chr2:6451659-6453670 REVERSE LENGTH=590	response to auxin stimulus; "response to brassinosteroid stimulus"; "response to cyclopentenone"	molecular function	cytoplasm	highly similar to ( 922)AT2G14960| Symbols: GH3.1 | GH3.1 | chr2:6458741-6460752 REVERSEhighly similar to ( 869)GH38_ORYSA no original description	0.0472626	3.46006	5.30003	-0.761837	0.339931	6.89381	1.02896	0.0990274	AT2G14960	PF03321
11783277	Glyma01g40870	Glyma.01G200400	AT2G35380.1|Symbols:|Peroxidase superfamily protein|chr2:14892636-14893958 FORWARD LENGTH=336	oxidation-reduction process; "response to oxidative stress"; "transition metal ion transport"	heme binding; "peroxidase activity"	extracellular region	moderately similar to ( 453)AT2G35380| Symbols: | peroxidase 20 (PER20) (P20) | chr2:14900188-14901037 FORWARDmoderately similar to ( 297)PER1_ARAHY no original description	0.0499238	2.70461	6.74279	-1.11072	0.16835	7.96031	0.3247	0.24132	AT2G35380	PF00141
11772769	Glyma01g41120	Glyma.01G202700	AT2G22740.1|Symbols:SUVH6, SDG23|SU(VAR)3-9 homolog 6|chr2:9664256-9666628 REVERSE LENGTH=790	histone lysine methylation; "histone methylation"	histone-lysine N-methyltransferase activity; "histone binding"; "methyl-CpG binding"; "methyl-CpNpG binding"; "methyl-CpNpN binding"; "methyltransferase activity"; "zinc ion binding"	nucleus	moderately similar to ( 242)AT2G22740| Symbols: SUVH6 | SUVH6 (SU(VAR)3-9 HOMOLOG 6) | chr2:9671336-9673708 REVERSE no original description	0.0172497	2.98784	3.58732	-0.585827	0.0998199	4.999	0.993277	0.063673	AT2G22740	PF02182
11773266	Glyma01g42180	Glyma.01G212600	AT2G27830.1|Symbols:|unknown protein; BEST Arabidopsis thaliana protein match is: unknown protein (TAIR:AT4G22758.1); Has 131 Blast hits to 131 proteins in 17 species: Archae - 0; Bacteria - 0; Metazoa - 0; Fungi - 0; Plants - 131; Viruses - 0; Other Eukaryotes - 0 (source: NCBI BLink).|chr2:11860734-11861306 FORWARD LENGTH=190	autophagy	molecular function	nucleus	weakly similar to ( 101)AT2G27830| Symbols: | similar to pentatricopeptide (PPR) repeat-containing protein [Arabidopsis thaliana] (TAIR:AT4G22760.1); similar to hypothetical protein [Catharanthus roseus] (GB:CAC09928.1) | chr2:11867811-11868383 FORWARD no original description	0.0493311	2.15797	2.38308	-0.459667	0.118087	3.31143	0.650009	0.19202	AT2G27830
11784182	Glyma01g43450	Glyma.01G225000	AT1G64380.1|Symbols:|Integrase-type DNA-binding superfamily protein|chr1:23890981-23891988 REVERSE LENGTH=335	proline transport; "regulation of transcription, DNA-dependent"; "response to chitin"	DNA binding; "sequence-specific DNA binding transcription factor activity"	nucleus	weakly similar to ( 166)AT1G64380| Symbols: | AP2 domain-containing transcription factor, putative | chr1:23894644-23895651 REVERSE no original description	0.0278181	7.66832	6.99828	-2.04072	0.12757	9.76988	0.898188	0.36162	AT1G64380	PF00847
11773817	Glyma01g43560	Glyma.01G226000	AT4G10955.2|Symbols:|alpha/beta-Hydrolases superfamily protein|chr4:6713778-6715372 REVERSE LENGTH=350	lipid metabolic process	triglyceride lipase activity	nucleus	moderately similar to ( 452)AT4G10955| Symbols: | lipase class 3 family protein | chr4:6713774-6715368 REVERSE no original description	0.0469954	3.65858	6.72248	-1.15334	0.29252	8.39679	0.717943	0.224022	AT4G10955	PF01764
11784415	Glyma01g44130	Glyma.01G231000	AT1G71450.1|Symbols:|Integrase-type DNA-binding superfamily protein|chr1:26927088-26927639 FORWARD LENGTH=183	regulation of transcription, DNA-dependent	DNA binding; "sequence-specific DNA binding transcription factor activity"	nucleus	weakly similar to ( 116)AT1G33760| Symbols: | AP2 domain-containing transcription factor, putative | chr1:12237924-12238478 FORWARD no original description	0.0342514	3.09464	4.97349	-0.811015	0.215915	6.4154	0.818757	0.127443	AT1G71450	PF00847
11774075	Glyma01g44140	Glyma.01G231200	AT1G71450.1|Symbols:|Integrase-type DNA-binding superfamily protein|chr1:26927088-26927639 FORWARD LENGTH=183	regulation of transcription, DNA-dependent	DNA binding; "sequence-specific DNA binding transcription factor activity"	nucleus	weakly similar to ( 172)AT1G71450| Symbols: | AP2 domain-containing transcription factor, putative | chr1:26930750-26931301 FORWARDvery weakly similar to (83.6)ERF4_NICSY no original description	0.0304513	12.9515	5.14648	-2.09758	0.444646	8.73305	1.59746	0.269584	AT1G71450	PF00847
11774085	Glyma01g44160	Glyma.01G231400	AT4G25340.1|Symbols:FKBP53, ATFKBP53|FK506 BINDING PROTEIN 53|chr4:12959657-12962632 REVERSE LENGTH=477	RNA methylation; "histone peptidyl-prolyl isomerization"; "nucleosome assembly"; "peptidyl-proline modification"; "protein folding"; "response to endoplasmic reticulum stress"	FK506 binding; "histone binding"; "peptidyl-prolyl cis-trans isomerase activity"	cytosol; "membrane"; "nucleolus"; "nucleus"	moderately similar to ( 259)AT4G25340| Symbols: | immunophilin-related / FKBP-type peptidyl-prolyl cis-trans isomerase-related | chr4:12959667-12962642 REVERSE no original description	0.0289681	2.15253	5.74579	-0.277602	0.0594297	6.61818	0.828432	0.137062	AT4G25340	PF00254
11784423	Glyma01g44210	Glyma.01G231800	AT4G32480.1|Symbols:|Protein of unknown function (DUF506) _x0001_|chr4:15676488-15677776 FORWARD LENGTH=287	biological process	molecular function	nucleus	weakly similar to ( 147)AT4G32480| Symbols: | similar to unknown protein [Arabidopsis thaliana] (TAIR:AT2G20670.1); similar to unnamed protein product [Vitis vinifera] (GB:CAO69754.1); contains InterPro domain Protein of unknown function DUF506, plant (InterPro:IPR006502) | chr4:15676494-15677782 FORWARD no original description	0.0260265	8.00285	3.74699	-1.97837	0.188919	6.58937	1.02215	0.306254	AT4G32480	PF04720
11774350	Glyma01g44930	Glyma.01G238800	AT5G26340.1|Symbols:MSS1, STP13, ATSTP13|Major facilitator superfamily protein|chr5:9243851-9246994 REVERSE LENGTH=526	amino acid import; "monosaccharide transport"; "phosphorylation"; "response to abscisic acid stimulus"; "response to salt stress"; "response to water deprivation"	carbohydrate transmembrane transporter activity; "hexose:hydrogen symporter activity"; "high-affinity hydrogen:glucose symporter activity"; "monosaccharide transmembrane transporter activity"; "sugar:hydrogen symporter activity"	cytoplasm; "membrane"; "plasma membrane"; "plasmodesma"	highly similar to ( 820)AT5G26340| Symbols: STP13, MSS1 | MSS1 (SUGAR TRANSPORT PROTEIN 13); carbohydrate transmembrane transporter/ hexose:hydrogen symporter/ high-affinity hydrogen:glucose symporter/ sugar:hydrogen ion symporter | chr5:9243854-9246997 REVERSEhighly similar to ( 540)STC_RICCO no original description	0.043615	4.059	9.92858	-1.55258	0.352023	11.8284	0.468541	0.11875	AT5G26340	PF00083
11774358	Glyma01g44940	Glyma.01G238900	AT5G26330.1|Symbols:|Cupredoxin superfamily protein|chr5:9241614-9242635 REVERSE LENGTH=187	cell wall biogenesis; "cell wall macromolecule metabolic process"; "glucuronoxylan metabolic process"; "xylan biosynthetic process"	copper ion binding; "electron carrier activity"	anchored to membrane; "plasma membrane"	weakly similar to ( 168)AT5G26330| Symbols: | plastocyanin-like domain-containing protein / mavicyanin, putative | chr5:9241617-9242638 REVERSEvery weakly similar to (99.8)BCP_PEA no original description	0.0105727	7.81829	5.20303	-2.41771	0.125636	8.01855	0.549148	0.0946361	AT5G26330	PF02298
11784769	Glyma01g45080	Glyma.01G240200	AT4G27110.1|Symbols:COBL11|COBRA-like protein 11 precursor|chr4:13599236-13601521 REVERSE LENGTH=668	biological process; "cellular membrane fusion"	NA	anchored to membrane; "plasma membrane"	highly similar to ( 647)AT4G27110| Symbols: COBL11 | COBL11 (COBRA-LIKE PROTEIN 11 PRECURSOR) | chr4:13599242-13601527 REVERSEweakly similar to ( 120)COBL7_ORYSA no original description	0.0342549	10.6738	3.66064	-2.26059	0.523919	6.9502	1.15541	0.0494784	AT4G27110	PF04833
11798209	Glyma02g02620	Glyma.02G022200	AT1G69850.1|Symbols:ATNRT1:2, NTL1, NRT1:2|nitrate transporter 1:2|chr1:26296945-26300407 REVERSE LENGTH=585	abscisic acid transport; "regulation of stomatal movement"; "response to nematode"	abscisic acid transporter activity; "calcium ion binding"; "transporter activity"	membrane; "plasma membrane"	highly similar to ( 715)AT1G69850| Symbols: NTL1, ATNRT1:2 | ATNRT1:2 (NITRATE TRANSPORTER 1:2); calcium ion binding / transporter | chr1:26300608-26304070 REVERSE no original description	0.0286278	3.38572	8.0578	-0.844222	0.150923	9.63213	0.915242	0.178941	AT1G69850	PF00854
11786498	Glyma02g03890	Glyma.02G034200	AT1G60190.1|Symbols:|ARM repeat superfamily protein|chr1:22198403-22200463 FORWARD LENGTH=686	protein ubiquitination; "regulation of seed germination"	ubiquitin-protein ligase activity; "zinc ion binding"	nucleus; "ubiquitin ligase complex"	moderately similar to ( 473)AT1G60190| Symbols: | armadillo/beta-catenin repeat family protein / U-box domain-containing protein | chr1:22202068-22204128 FORWARDweakly similar to ( 191)SPL11_ORYSA no original description	0.0275253	21.5181	3.4873	-3.51591	0.374473	7.8085	0.911575	0.430788	AT1G60190	PF04564,PF00514
11787677	Glyma02g07370	Glyma.02G066800	AT3G19340.1|Symbols:|Protein of unknown function (DUF3754)|chr3:6701387-6704071 REVERSE LENGTH=487	NA	NA	endoplasmic reticulum; "plasma membrane"	highly similar to ( 688)AT3G19340| Symbols: | sodium:dicarboxylate symporter | chr3:6701393-6704077 REVERSE no original description	0.027728	4.65622	4.65014	-0.835672	0.0330484	6.69865	1.38349	0.285401	AT3G19340	PF12576
11801395	Glyma02g11790	Glyma.02G106000	AT1G69680.1|Symbols:|Mog1/PsbP/DUF1795-like photosystem II reaction center PsbP family protein|chr1:26205148-26206568 FORWARD LENGTH=202	biological process	molecular function	NA	moderately similar to ( 251)AT1G69680| Symbols: | similar to unknown [Populus trichocarpa] (GB:ABK93471.1); contains InterPro domain Mog1/PsbP/DUF1795, alpha/beta/alpha sandwich (InterPro:IPR016124); contains InterPro domain Mog1/PsbP, alpha/beta/alpha sandwich (InterPro:IPR016123); contains InterPro domain Ran-interacting Mog1 protein (InterPro:IPR007681) | chr1:26208811-26210231 FORWARD no orig…	0.0367384	2.89357	5.01035	-1.55501	0.157994	6.33831	-0.0221655	0.195864	AT1G69680	PF04603
11789858	Glyma02g13910	Glyma.02G125600	AT2G14960.1|Symbols:GH3.1|Auxin-responsive GH3 family protein|chr2:6451659-6453670 REVERSE LENGTH=590	response to auxin stimulus; "response to brassinosteroid stimulus"; "response to cyclopentenone"	molecular function	cytoplasm	nearly identical (1012)AT2G14960| Symbols: GH3.1 | GH3.1 | chr2:6458741-6460752 REVERSEhighly similar to ( 918)GH38_ORYSA no original description	0.0232798	2.18907	8.56737	-0.903121	0.0780909	9.50612	0.227198	0.08817	AT2G14960	PF03321
11790581	Glyma02g16090	Glyma.02G142600	AT5G43700.1|Symbols:ATAUX2-11, IAA4|AUX/IAA transcriptional regulator family protein|chr5:17550465-17551206 FORWARD LENGTH=186	cytokinin mediated signaling pathway; "microtubule nucleation"; "regulation of transcription, DNA-dependent"; "regulation of translation"; "response to auxin stimulus"; "response to cyclopentenone"	DNA binding; "protein dimerization activity"; "sequence-specific DNA binding transcription factor activity"	intracellular; "nucleus"	weakly similar to ( 135)AT5G43700| Symbols: IAA4, ATAUX2-11 | ATAUX2-11 (indoleacetic acid-induced protein 4); transcription factor | chr5:17567692-17568433 FORWARDmoderately similar to ( 207)AX22D_PHAAU no original description	0.0172497	7.07902	4.93285	-1.52078	0.126427	7.60257	1.30277	0.170443	AT5G43700	PF02309
11790772	Glyma02g16680	Glyma.02G147900	AT5G46600.1|Symbols:|Aluminium activated malate transporter family protein|chr5:18907849-18910742 REVERSE LENGTH=539	response to aluminum ion	molecular function	plasma membrane	moderately similar to ( 221)AT1G08440| Symbols: | similar to ALMT1/ATALMT1 (AL-ACTIVATED MALATE TRANSPORTER 1), malate transmembrane transporter/ [Arabidopsis thaliana] (TAIR:AT1G08430.1); similar to putative aluminum activated malate transporter [Brassica napus] (GB:BAE97280.1); contains InterPro domain Protein of unknown function UPF0005 (InterPro:IPR006214) | chr1:2663024-2665340 FORWARD no or…	0.0356423	4.43089	4.19925	-0.899116	0.208761	6.17645	1.24848	0.27366	AT5G46600	PF11744
11791560	Glyma02g26160	Glyma.13G030300	AT3G45140.1|Symbols:LOX2, ATLOX2|lipoxygenase 2|chr3:16525437-16529233 FORWARD LENGTH=896	Golgi organization; "aromatic amino acid family metabolic process"; "calcium ion transport"; "carotenoid biosynthetic process"; "cellular amino acid biosynthetic process"; "cellular cation homeostasis"; "chlorophyll biosynthetic process"; "chlorophyll metabolic process"; "coenzyme biosynthetic process"; "divalent metal ion transport"; "glycine catabolic process"; "isopentenyl diphosphate biosynth…	lipoxygenase activity; "protein binding"	chloroplast; "chloroplast envelope"; "chloroplast stroma"; "chloroplast thylakoid membrane"; "cytoplasm"	highly similar to ( 949)AT3G45140| Symbols: ATLOX2, LOX2 | LOX2 (LIPOXYGENASE 2) | chr3:16536422-16540218 FORWARDhighly similar to ( 984)LOXC2_ORYSA no original description	0.0385947	2.8255	7.84642	-1.40575	0.179113	9.14914	0.0927537	0.178529	AT3G45140	PF00305,PF01477
11793642	Glyma02g37450	Glyma.02G211600	AT4G24380.1|Symbols:|INVOLVED IN: 10-formyltetrahydrofolate biosynthetic process, folic acid and derivative biosynthetic process; EXPRESSED IN: 24 plant structures; EXPRESSED DURING: 15 growth stages; CONTAINS InterPro DOMAIN/s: Serine hydrolase (InterPro:IPR005645); BEST Arabidopsis thaliana protein match is: alpha/beta-Hydrolases superfamily protein (TAIR:AT5G65400.1); Has 30201 Blast hits to 1…	10-formyltetrahydrofolate biosynthetic process; "ethylene biosynthetic process"; "folic acid-containing compound biosynthetic process"; "jasmonic acid biosynthetic process"; "proline transport"; "response to fungus"; "response to jasmonic acid stimulus"; "response to wounding"	NA	chloroplast	moderately similar to ( 337)AT4G24380| Symbols: | similar to unknown protein [Arabidopsis thaliana] (TAIR:AT5G65400.1); similar to unknown [Populus trichocarpa] (GB:ABK94545.1); contains InterPro domain Protein of unknown function DUF341 (InterPro:IPR005645) | chr4:12612564-12613320 FORWARD no original description	0.0486264	2.71619	5.44181	-1.35995	0.193381	6.66849	0.0816396	0.217141	AT4G24380	PF03959
11806371	Glyma02g38290	Glyma.02G218400	AT1G58340.1|Symbols:ZF14|MATE efflux family protein|chr1:21653162-21655117 FORWARD LENGTH=532	drug transmembrane transport; "iron ion homeostasis"; "regulation of organ formation"; "response to nematode"; "transmembrane transport"; "transport"	antiporter activity; "drug transmembrane transporter activity"; "transmembrane transporter activity"; "transporter activity"	Golgi transport complex; "membrane"; "organelle"; "plasma membrane"	highly similar to ( 639)AT1G58340| Symbols: ZF14 | ZF14; transporter | chr1:21656827-21658782 FORWARD no original description	0.019477	2.06736	4.56052	-0.780427	0.0773839	5.42119	0.267363	0.0368311	AT1G58340	PF01554
11809457	Glyma02g46580	Glyma.02G296300	AT4G26700.2|Symbols:ATFIM1, FIM1|fimbrin 1|chr4:13463760-13467426 FORWARD LENGTH=687	Golgi localization; "actin filament-based movement"; "circadian rhythm"; "mitochondrion localization"; "peroxisome localization"	actin binding	cytoplasm	highly similar to ( 904)AT4G26700| Symbols: ATFIM1 | ATFIM1 (Arabidopsis thaliana fimbrin 1); actin binding | chr4:13463766-13466933 FORWARD no original description	0.0405643	2.08396	7.02033	-0.0956956	0.180735	7.84867	0.963634	0.0427559	AT4G26700	PF00307
11809513	Glyma02g46710	Glyma.02G297500	AT5G43460.1|Symbols:|HR-like lesion-inducing protein-related|chr5:17460007-17461492 FORWARD LENGTH=154	biological process	molecular function	chloroplast; "endoplasmic reticulum"	very weakly similar to (92.4)AT5G43460| Symbols: | lesion inducing protein-related | chr5:17477235-17478720 FORWARD no original description	0.0300543	6.42299	2.03587	-1.87495	0.358992	4.45288	0.808291	0.0850836	AT5G43460	PF05514
11821243	Glyma03g00910	Glyma.03G006800	AT3G45400.1|Symbols:|exostosin family protein|chr3:16651963-16653479 FORWARD LENGTH=475	biological process	catalytic activity	Golgi apparatus; "membrane"	highly similar to ( 578)AT3G45400| Symbols: | exostosin family protein | chr3:16662948-16664464 FORWARD no original description	0.0237485	2.99902	3.49002	-1.52851	0.142852	4.90236	0.0559831	0.0990875	AT3G45400	PF03016
11810466	Glyma03g01210	Glyma.03G009800	AT1G01710.1|Symbols:|Acyl-CoA thioesterase family protein|chr1:262950-266029 FORWARD LENGTH=427	acyl-CoA metabolic process	acyl-CoA hydrolase activity; "cyclic nucleotide binding"	peroxisome	highly similar to ( 548)AT1G01710| Symbols: | acyl-CoA thioesterase family protein | chr1:262950-266029 FORWARD no original description	0.0450288	2.46981	7.05039	0.123637	0.215765	8.12894	1.42804	0.125372	AT1G01710	PF02551,PF00027
11812805	Glyma03g14150	Glyma.03G078700	AT4G00430.1|Symbols:TMP-C, PIP1;4, PIP1E|plasma membrane intrinsic protein 1;4|chr4:186143-187531 REVERSE LENGTH=287	cellular response to iron ion starvation; "iron ion transport"; "response to water deprivation"; "transport"; "water transport"	transporter activity; "water channel activity"	integral to membrane; "membrane"; "plasma membrane"	moderately similar to ( 490)AT4G00430| Symbols: PIP1;4, PIP1E, TMP-C | TMP-C (PLASMA MEMBRANE INTRINSIC PROTEIN 1;4); water channel | chr4:186143-187531 REVERSEmoderately similar to ( 487)PIP11_ORYSA no original description	0.0309203	3.6365	5.51039	-1.19726	0.195009	7.16754	0.665295	0.178834	AT4G00430	PF00230
11825678	Glyma03g26310	Glyma.03G111700	AT2G44840.1|Symbols:ATERF13, EREBP, ERF13|ethylene-responsive element binding factor 13|chr2:18495440-18496120 FORWARD LENGTH=226	abscisic acid mediated signaling pathway; "ethylene mediated signaling pathway"; "hyperosmotic salinity response"; "intracellular signal transduction"; "jasmonic acid mediated signaling pathway"; "negative regulation of programmed cell death"; "protein targeting to membrane"; "regulation of plant-type hypersensitive response"; "regulation of transcription, DNA-dependent"; "respiratory burst invol…	DNA binding; "sequence-specific DNA binding transcription factor activity"	nucleus	weakly similar to ( 154)AT2G44840| Symbols: ATERF13, EREBP | ATERF13/EREBP (ETHYLENE-RESPONSIVE ELEMENT BINDING FACTOR 13); DNA binding / transcription factor | chr2:18502515-18503195 FORWARDweakly similar to ( 141)ERF2_NICSY no original description	0.0300543	6.06215	4.2759	-1.93502	0.174645	6.72955	0.664814	0.310929	AT2G44840	PF00847
11815902	Glyma03g29500	Glyma.03G138600	AT2G41900.1|Symbols:|CCCH-type zinc finger protein with ARM repeat domain|chr2:17491352-17493502 FORWARD LENGTH=716	protein glycosylation; "regulation of transcription, DNA-dependent"	nucleic acid binding; "sequence-specific DNA binding transcription factor activity"; "zinc ion binding"	cytoplasm; "nucleus"	highly similar to ( 691)AT2G41900| Symbols: | zinc finger (CCCH-type) family protein | chr2:17498430-17500580 FORWARD no original description	0.0347169	4.32801	4.82813	-0.838837	0.204514	6.7587	1.27487	0.261942	AT2G41900	PF00023,PF00642
11828431	Glyma03g33840	Glyma.03G181300	AT2G37210.1|Symbols:|lysine decarboxylase family protein|chr2:15624253-15626834 REVERSE LENGTH=215	biological process	molecular function	cytosol; "nucleus"	moderately similar to ( 288)AT3G53450| Symbols: | similar to unknown protein [Arabidopsis thaliana] (TAIR:AT2G37210.1); similar to Conserved hypothetical protein 730 [Medicago truncatula] (GB:ABD32794.1); contains InterPro domain Conserved hypothetical protein CHP00730 (InterPro:IPR005269) | chr3:19823955-19826408 REVERSE no original description	0.0347279	2.40499	3.78947	0.111324	0.0663906	4.88397	1.37735	0.187776	AT2G37210	PF03641
11828931	Glyma03g35150	Glyma.03G193600	AT5G03610.1|Symbols:|GDSL-like Lipase/Acylhydrolase superfamily protein|chr5:915650-918326 FORWARD LENGTH=359	lipid metabolic process	carboxylesterase activity; "hydrolase activity, acting on ester bonds"	extracellular region	moderately similar to ( 384)AT5G03610| Symbols: | GDSL-motif lipase/hydrolase family protein | chr5:915649-918325 FORWARDweakly similar to ( 109)APG_BRANA no original description	0.0260265	2.84622	4.70864	-0.872018	0.145817	6.02971	0.637028	0.107822	AT5G03610	PF00657
11819599	Glyma03g39180	Glyma.03G232500	AT5G57580.1|Symbols:|Calmodulin-binding protein|chr5:23314994-23317683 REVERSE LENGTH=647	biological process; "protein N-linked glycosylation"	calmodulin binding	nucleus	weakly similar to ( 189)AT5G57580| Symbols: | calmodulin-binding protein | chr5:23332220-23334909 REVERSE no original description	0.0269983	3.72629	5.86425	-1.75085	0.213467	7.55921	0.146895	0.100539	AT5G57580	PF07887
11831015	Glyma03g40150	Glyma.03G241400	AT1G54870.1|Symbols:|NAD(P)-binding Rossmann-fold superfamily protein|chr1:20459011-20460417 FORWARD LENGTH=335	metabolic process; "oxidation-reduction process"	alcohol dehydrogenase (NADP+) activity; "nucleotide binding"; "oxidoreductase activity"	chloroplast	moderately similar to ( 305)AT1G54870| Symbols: | oxidoreductase | chr1:20462678-20464084 FORWARDmoderately similar to ( 291)GRDH_DAUCA no original description	0.019477	11.9957	2.55333	-3.03369	0.154626	5.94268	0.550756	0.276381	AT1G54870	PF00106
11819908	Glyma03g40170	Glyma.03G241600	AT3G05140.1|Symbols:RBK2|ROP binding protein kinases 2|chr3:1435817-1437800 REVERSE LENGTH=460	protein phosphorylation	ATP binding; "GTPase binding"; "kinase activity"; "protein kinase activity"; "protein serine/threonine kinase activity"; "transferase activity, transferring phosphorus-containing groups"	cytoplasm; "nucleus"	moderately similar to ( 469)AT3G05140| Symbols: RBK2 | RBK2 (ROP BINDING PROTEIN KINASES 2); kinase | chr3:1435823-1437806 REVERSEweakly similar to ( 191)NORK_MEDTR no original description	0.0261105	3.43434	6.80291	-1.30224	0.0576903	8.37516	0.47779	0.207792	AT3G05140	PF00069
11832197	Glyma04g00900	Glyma.04G006900	AT5G18060.1|Symbols:|SAUR-like auxin-responsive protein family|chr5:5976030-5976302 FORWARD LENGTH=90	response to auxin stimulus	molecular function	NA	weakly similar to ( 112)AT5G18050| Symbols: | auxin-responsive protein, putative | chr5:5974693-5974965 REVERSEweakly similar to ( 105)ARG7_PHAAU no original description	0.0450103	3.94416	5.3527	-0.416964	0.3418	7.14606	1.56275	0.162114	AT5G18020	PF02519
11843557	Glyma04g01300	Glyma.04G011400	AT2G17080.1|Symbols:|Arabidopsis protein of unknown function (DUF241)|chr2:7433326-7434117 REVERSE LENGTH=263	biological process	molecular function	nucleus	weakly similar to ( 157)AT2G17070| Symbols: | similar to unknown protein [Arabidopsis thaliana] (TAIR:AT2G17080.1); similar to CM0216.210.nc [Lotus japonicus] (GB:BAF98210.1); contains InterPro domain Protein of unknown function DUF241, plant (InterPro:IPR004320) | chr2:7437945-7438736 REVERSE no original description	0.0436839	9.20306	2.87837	-1.58585	0.160046	5.92169	1.61627	0.572781	AT2G17080	PF03087
11833089	Glyma04g03160	Glyma.04G029200	AT1G75430.1|Symbols:BLH11|BEL1-like homeodomain 11|chr1:28308121-28309517 REVERSE LENGTH=290	regulation of transcription, DNA-dependent	sequence-specific DNA binding; "sequence-specific DNA binding transcription factor activity"	nucleus	moderately similar to ( 303)AT1G75430| Symbols: | transcription factor | chr1:28311782-28313178 REVERSE no original description	0.0331321	7.62621	2.48762	-1.52261	0.306862	5.20755	1.40835	0.316203	AT1G75430	PF07526,PF00046
11833487	Glyma04g03900	Glyma.04G036600	AT2G15770.1|Symbols:|Cupredoxin superfamily protein|chr2:6871257-6872245 REVERSE LENGTH=301	NA	copper ion binding; "electron carrier activity"	nucleus	very weakly similar to (97.4)AT2G15770| Symbols: | glycine-rich protein | chr2:6878339-6879327 REVERSE no original description	0.0275253	2.36522	7.71242	0.319852	0.154282	8.74183	1.56183	0.0406217	AT2G15770	PF02298
11844679	Glyma04g04250	Glyma.04G040200	AT5G42830.1|Symbols:|HXXXD-type acyl-transferase family protein|chr5:17176384-17177906 FORWARD LENGTH=450	NA	transferase activity; "transferase activity, transferring acyl groups other than amino-acyl groups"	cytoplasm; "cytosol"	highly similar to ( 517)AT5G42830| Symbols: | transferase family protein | chr5:17193612-17195134 FORWARDweakly similar to ( 108)HCBT1_DIACA no original description	0.0436839	6.03957	5.02444	-2.2353	0.208762	7.44908	0.359151	0.430254	AT5G42830	PF02458
11833819	Glyma04g04840	Glyma.04G045700	AT1G27840.1|Symbols:ATCSA-1|Transducin/WD40 repeat-like superfamily protein|chr1:9693332-9696257 REVERSE LENGTH=450	DNA repair; "response to UV-B"	nucleotide binding	CUL4-RING ubiquitin ligase complex; "heterotrimeric G-protein complex"; "mitochondrion"; "nucleus"	highly similar to ( 587)AT1G27840| Symbols: ATCSA-1 | ATCSA-1; nucleotide binding | chr1:9693319-9696244 REVERSE no original description	0.0494487	2.27553	6.63208	-0.972737	0.0886298	7.57552	0.213466	0.224435	AT1G27840	PF00400
11845075	Glyma04g05630	Glyma.04G053500	AT2G47010.2|Symbols:|unknown protein; FUNCTIONS IN: molecular_function unknown; INVOLVED IN: biological_process unknown; LOCATED IN: endomembrane system; EXPRESSED IN: 17 plant structures; EXPRESSED DURING: 10 growth stages; BEST Arabidopsis thaliana protein match is: unknown protein (TAIR:AT1G17030.1); Has 72 Blast hits to 72 proteins in 13 species: Archae - 0; Bacteria - 0; Metazoa - 0; Fungi -…	biological process	molecular function	NA	highly similar to ( 603)AT2G47010| Symbols: | similar to unknown protein [Arabidopsis thaliana] (TAIR:AT1G17030.1); similar to hypothetical protein [Vitis vinifera] (GB:CAN67131.1); similar to unnamed protein product [Vitis vinifera] (GB:CAO40236.1) | chr2:19324574-19326108 FORWARD no original description	0.0341736	4.27277	2.2103	-1.28688	0.182093	4.107	0.808288	0.264803	AT2G47010
11834433	Glyma04g06150	Glyma.04G058100	AT2G19070.1|Symbols:SHT|spermidine hydroxycinnamoyl transferase|chr2:8260185-8261958 REVERSE LENGTH=451	pollen development; "pollen exine formation"; "spermidine hydroxycinnamate conjugate biosynthetic process"	N-acyltransferase activity; "hydroxycinnamoyltransferase activity"; "spermidine:caffeoyl CoA N-acyltransferase activity"; "spermidine:coumaroyl CoA N-acyltransferase activity"; "spermidine:feruloyl CoA N-acyltransferase activity"; "spermidine:sinapoyl CoA N-acyltransferase activity"; "transferase activity, transferring acyl groups other than amino-acyl groups"	cytoplasm	moderately similar to ( 497)AT5G07850| Symbols: | transferase family protein | chr5:2508918-2510504 FORWARDweakly similar to ( 104)HCBT1_DIACA no original description	0.0232798	4.2488	5.73117	-1.54979	0.043489	7.61268	0.537263	0.21895	AT5G42830	PF02458
11845798	Glyma04g07390	Glyma.04G069500	AT1G15460.1|Symbols:ATBOR4, BOR4|HCO3- transporter family|chr1:5310196-5313376 REVERSE LENGTH=683	anion transport; "borate transport"; "cellular response to boron-containing substance levels"	anion:anion antiporter activity; "borate efflux transmembrane transporter activity"; "inorganic anion exchanger activity"	integral to membrane; "membrane"; "plasma membrane"	highly similar to ( 945)AT1G15460| Symbols: ATBOR4, BOR4 | ATBOR4/BOR4; anion exchanger | chr1:5310191-5313371 REVERSE no original description	0.0372815	3.40383	7.1612	-0.869021	0.264178	8.71917	0.89814	0.127472	AT1G15460	PF00955
11845948	Glyma04g07790	Glyma.04G073800	AT3G57560.1|Symbols:NAGK|N-acetyl-l-glutamate kinase|chr3:21311164-21312207 REVERSE LENGTH=347	arginine biosynthetic process; "arginine biosynthetic process via ornithine"; "cellular amino acid biosynthetic process"; "proline biosynthetic process"	acetylglutamate kinase activity; "arginine binding"; "glutamate 5-kinase activity"; "protein binding"	chloroplast; "chloroplast thylakoid"; "cytoplasm"	moderately similar to ( 408)AT3G57560| Symbols: | aspartate/glutamate/uridylate kinase family protein | chr3:21322141-21323184 REVERSE no original description	0.0436839	2.04631	5.41617	-0.471863	0.185067	6.2249	0.561159	0.0460007	AT3G57560	PF00696
11835444	Glyma04g08810	Glyma.04G083000	AT3G22810.1|Symbols:|Plant protein of unknown function (DUF828) with plant pleckstrin homology-like region|chr3:8068595-8071559 FORWARD LENGTH=472	signal transduction	phosphatidylinositol binding; "phospholipid binding"	nucleus	weakly similar to ( 168)AT3G22810| Symbols: | similar to unknown protein [Arabidopsis thaliana] (TAIR:AT4G14740.1); similar to unknown protein [Arabidopsis thaliana] (TAIR:AT4G14740.2); similar to unnamed protein product [Vitis vinifera] (GB:CAO71221.1); contains InterPro domain Pleckstrin-like, plant (InterPro:IPR013666); contains InterPro domain Protein of unknown function DUF828, plant (InterP…	0.0185676	6.75095	6.95639	-1.95776	0.119508	9.52716	0.797328	0.179206	AT3G22810	PF05703,PF08458
11852076	Glyma04g40460	Glyma.04G226800	AT5G54130.2|Symbols:|Calcium-binding endonuclease/exonuclease/phosphatase family|chr5:21962900-21965279 FORWARD LENGTH=436	NA	calcium ion binding	NA	highly similar to ( 711)AT5G54130| Symbols: | calcium-binding EF hand family protein | chr5:21980126-21982067 FORWARD no original description	0.0325452	14.9152	3.52668	-2.85594	0.292173	7.2865	1.04277	0.500072	AT5G54130	PF03372
11841905	Glyma04g40680	Glyma.04G228700	AT1G64720.1|Symbols:CP5|Polyketide cyclase/dehydrase and lipid transport superfamily protein|chr1:24046887-24048537 REVERSE LENGTH=385	biological process	molecular function	mitochondrion; "vacuole"	moderately similar to ( 476)AT1G64720| Symbols: CP5 | CP5 | chr1:24050550-24052200 REVERSE no original description	0.0260265	2.41961	7.89004	-0.494521	0.0882084	8.96189	0.780252	0.123437	AT1G64720
11864760	Glyma05g03410	Glyma.05G048600	AT4G24910.1|Symbols:|Protein of unknown function (DUF579)|chr4:12817954-12818901 REVERSE LENGTH=315	biological process	molecular function	chloroplast	moderately similar to ( 229)AT4G24910| Symbols: | similar to unknown protein [Arabidopsis thaliana] (TAIR:AT5G67210.1); similar to unnamed protein product [Vitis vinifera] (GB:CAO49019.1); contains InterPro domain Protein of unknown function DUF579, plant (InterPro:IPR006514) | chr4:12817964-12818911 REVERSE no original description	0.0168084	2.34259	6.1962	-1.00369	0.0663759	7.19214	0.224418	0.0601722	AT4G24910	PF04669
11855233	Glyma05g04630	Glyma.05G059300	AT4G16600.1|Symbols:|Nucleotide-diphospho-sugar transferases superfamily protein|chr4:9350039-9352707 FORWARD LENGTH=494	biosynthetic process; "carbohydrate biosynthetic process"	transferase activity, transferring glycosyl groups; "transferase activity, transferring hexosyl groups"	NA	highly similar to ( 645)AT2G35710| Symbols: | glycogenin glucosyltransferase (glycogenin)-related | chr2:15018004-15019330 REVERSE no original description	0.019477	2.9428	9.51261	-1.52766	0.129404	10.9397	0.0295293	0.0344633	AT4G16600	PF01501
11866247	Glyma05g08950	Glyma.05G003900	AT5G40390.1|Symbols:SIP1|Raffinose synthase family protein|chr5:16161720-16165085 FORWARD LENGTH=783	mannitol biosynthetic process; "raffinose family oligosaccharide biosynthetic process"; "response to abscisic acid stimulus"; "response to oxidative stress"; "response to water deprivation"; "sucrose biosynthetic process"	galactinol-sucrose galactosyltransferase activity; "hydrolase activity, hydrolyzing O-glycosyl compounds"	chloroplast; "cytoplasm"	nearly identical (1066)AT5G40390| Symbols: SIP1 | SIP1 (SEED IMBIBITION 1-LIKE); galactinol-sucrose galactosyltransferase/ hydrolase, hydrolyzing O-glycosyl compounds | chr5:16178948-16182313 FORWARDmoderately similar to ( 489)STSYN_PEA no original description	0.0348759	8.11498	5.48368	-1.01113	0.0725274	8.34815	2.00946	0.471561	AT5G40390	PF05691
11857831	Glyma05g21680	Glyma.05G101300	AT4G37390.1|Symbols:YDK1, GH3.2, BRU6, GH3-2, AUR3|Auxin-responsive GH3 family protein|chr4:17579722-17581768 FORWARD LENGTH=603	auxin homeostasis; "response to auxin stimulus"	indole-3-acetic acid amido synthetase activity	cytoplasm	highly similar to ( 879)AT2G14960| Symbols: GH3.1 | GH3.1 | chr2:6458741-6460752 REVERSEhighly similar to ( 826)GH38_ORYSA no original description	0.0288402	4.93963	6.86402	-1.48275	0.304682	8.98547	0.82165	0.0563384	AT4G37390	PF03321
11859877	Glyma05g28470	Glyma.05G151900	AT3G23805.1|Symbols:RALFL24|ralf-like 24|chr3:8586467-8586823 FORWARD LENGTH=118	cell-cell signaling	signal transducer activity	apoplast; "extracellular region"	very weakly similar to (80.9)AT1G02900| Symbols: RALFL1 | RALFL1 (RALF-LIKE 1) | chr1:653976-654338 REVERSE no original description	0.0438128	3.37055	4.1772	-1.29798	0.181251	5.76219	0.455007	0.271303	AT1G02900	PF05498
11861427	Glyma05g32680	Glyma.05G193300	AT2G13570.1|Symbols:NF-YB7|nuclear factor Y, subunit B7|chr2:5655842-5656489 REVERSE LENGTH=215	regulation of transcription, DNA-dependent	DNA binding; "sequence-specific DNA binding"; "sequence-specific DNA binding transcription factor activity"	intracellular; "nucleus"	weakly similar to ( 177)AT2G13570| Symbols: | CCAAT-box binding transcription factor, putative | chr2:5662924-5663571 REVERSEweakly similar to ( 169)NFYB_MAIZE no original description	0.0228233	5.33136	2.59499	-0.965883	0.240306	4.78803	1.44862	0.0539414	AT2G13570	PF00808
11862388	Glyma05g34760	Glyma.05G237200	AT1G73805.1|Symbols:|Calmodulin binding protein-like|chr1:27745761-27749178 REVERSE LENGTH=451	MAPK cascade; "defense response, incompatible interaction"; "defense response to bacterium"; "defense response to fungus"; "detection of biotic stimulus"; "detection of external stimulus"; "innate immune response"; "jasmonic acid mediated signaling pathway"; "negative regulation of defense response"; "protein targeting to membrane"; "regulation of defense response"; "regulation of hydrogen peroxi…	calmodulin binding; "sequence-specific DNA binding"; "sequence-specific DNA binding transcription factor activity"	nucleus	moderately similar to ( 370)AT1G73805| Symbols: | calmodulin binding | chr1:27749422-27752839 REVERSE no original description	0.0295915	2.33598	6.54492	-1.67755	0.153146	7.519	-0.453523	0.0656218	AT1G73805	PF07887
11872281	Glyma05g34930	Glyma.05G235700	AT2G01630.1|Symbols:|O-Glycosyl hydrolases family 17 protein|chr2:279541-281955 REVERSE LENGTH=501	RNA interference; "carbohydrate metabolic process"; "chromatin silencing by small RNA"; "histone H3-K9 methylation"; "methylation-dependent chromatin silencing"	catalytic activity; "cation binding"; "hydrolase activity, hydrolyzing O-glycosyl compounds"	anchored to membrane; "anchored to plasma membrane"; "extracellular region"; "plasma membrane"	highly similar to ( 601)AT2G01630| Symbols: | glycosyl hydrolase family 17 protein / beta-1,3-glucanase, putative | chr2:279563-281954 REVERSEmoderately similar to ( 207)E13B_WHEAT no original description	0.0372815	3.42928	5.86279	-0.478614	0.285899	7.43403	1.29929	0.0735905	AT2G01630	PF00332,PF07983
11874671	Glyma06g02290	Glyma.06G020300	AT5G11880.1|Symbols:|Pyridoxal-dependent decarboxylase family protein|chr5:3827806-3829942 REVERSE LENGTH=489	lysine biosynthetic process via diaminopimelate	catalytic activity; "diaminopimelate decarboxylase activity"	chloroplast; "chloroplast stroma"; "cytosol"	moderately similar to ( 447)DCOR_CAPAN no original description	0.044651	5.71186	5.57151	-1.33475	0.288598	7.92082	1.17921	0.379296	AT5G11880	PF00278,PF02784
11875372	Glyma06g04000	Glyma.06G036700	AT2G15770.1|Symbols:|Cupredoxin superfamily protein|chr2:6871257-6872245 REVERSE LENGTH=301	NA	copper ion binding; "electron carrier activity"	nucleus	very weakly similar to (97.1)AT2G15770| Symbols: | glycine-rich protein | chr2:6878339-6879327 REVERSE no original description	0.0234501	3.73039	6.47955	-1.14821	0.046901	8.17769	0.751118	0.201522	AT2G15770	PF02298
11875736	Glyma06g04930	Glyma.06G046400	AT1G27840.1|Symbols:ATCSA-1|Transducin/WD40 repeat-like superfamily protein|chr1:9693332-9696257 REVERSE LENGTH=450	DNA repair; "response to UV-B"	nucleotide binding	CUL4-RING ubiquitin ligase complex; "heterotrimeric G-protein complex"; "mitochondrion"; "nucleus"	highly similar to ( 572)AT1G27840| Symbols: ATCSA-1 | ATCSA-1; nucleotide binding | chr1:9693319-9696244 REVERSE no original description	0.0232798	9.66615	4.77409	-2.28642	0.215334	7.9081	0.986519	0.27969	AT1G27840	PF00400
11875747	Glyma06g04950	Glyma.06G046600	AT1G27460.1|Symbols:NPGR1|no pollen germination related 1|chr1:9534977-9537424 FORWARD LENGTH=694	biological process	calmodulin binding	nucleus; "plasma membrane"	highly similar to ( 783)AT1G27460| Symbols: NPGR1 | NPGR1 (NO POLLEN GERMINATION RELATED 1); calmodulin binding | chr1:9534964-9537411 FORWARD no original description	0.0435511	4.0922	3.49285	-1.29647	0.341796	5.35732	0.736407	0.149964	AT1G27460
11889403	Glyma06g06160	Glyma.06G058900	AT4G33160.1|Symbols:|F-box family protein|chr4:15994160-15995533 FORWARD LENGTH=457	ubiquitin-dependent protein catabolic process	ubiquitin-protein ligase activity	nucleus	moderately similar to ( 318)AT4G33160| Symbols: | ubiquitin-protein ligase | chr4:15994163-15995536 FORWARD no original description	0.0352219	2.727	4.33999	-1.12427	0.20464	5.60412	0.323039	0.104942	AT4G33160	PF00646
11891444	Glyma06g11190	Glyma.06G106700	AT4G08570.1|Symbols:|Heavy metal transport/detoxification superfamily protein|chr4:5455123-5455975 REVERSE LENGTH=150	metal ion transport	metal ion binding	cellular component	moderately similar to ( 215)AT4G08570| Symbols: | heavy-metal-associated domain-containing protein / copper chaperone (CCH)-related | chr4:5455120-5455972 REVERSE no original description	0.0251295	2.93505	3.32525	-0.504294	0.127882	4.71465	1.04909	0.123739	AT4G08570	PF00403
11879784	Glyma06g14390	Glyma.06G139000	AT5G24620.1|Symbols:|Pathogenesis-related thaumatin superfamily protein|chr5:8430918-8432289 FORWARD LENGTH=420	response to other organism	NA	extracellular region	moderately similar to ( 318)AT5G24620| Symbols: | thaumatin-like protein, putative | chr5:8430921-8432292 FORWARDmoderately similar to ( 203)TP1A_MALDO no original description	0.0465366	4.8141	5.55184	-1.64235	0.369634	7.62826	0.624921	0.244574	AT5G24620	PF00314
11880316	Glyma06g15630	Glyma.06G151200	AT5G64660.1|Symbols:ATCMPG2, CMPG2|CYS, MET, PRO, and GLY protein 2|chr5:25842119-25843381 REVERSE LENGTH=420	defense response to fungus; "intracellular signal transduction"; "protein ubiquitination"; "respiratory burst involved in defense response"; "response to chitin"	ubiquitin-protein ligase activity	cytoplasm	moderately similar to ( 368)AT5G64660| Symbols: | U-box domain-containing protein | chr5:25859345-25860607 REVERSEvery weakly similar to (96.7)SPL11_ORYSA no original description	0.0432197	2.05305	6.13647	-0.097788	0.147782	6.93942	0.939981	0.1185	AT5G64660	PF04564
11880409	Glyma06g15880	Glyma.06G153300	AT1G19025.1|Symbols:|DNA repair metallo-beta-lactamase family protein|chr1:6568920-6570800 FORWARD LENGTH=549	biological process	molecular function	cytoplasm	highly similar to ( 514)AT1G19025| Symbols: | DNA cross-link repair protein-related | chr1:6568911-6570791 FORWARD no original description	0.0222041	6.52267	5.74611	-2.2792	0.232225	8.29066	0.426262	0.136833	AT1G19025	PF07522
11893157	Glyma06g15890	Glyma.06G153400	AT1G74880.1|Symbols:NDH-O|NAD(P)H:plastoquinone dehydrogenase complex subunit O|chr1:28130112-28131020 REVERSE LENGTH=158	NADH dehydrogenase complex (plastoquinone) assembly; "oxidation-reduction process"; "photosynthesis, light reaction"; "protein autophosphorylation"; "regulation of proton transport"	oxidoreductase activity, acting on NAD(P)H, quinone or similar compound as acceptor	NAD(P)H dehydrogenase complex (plastoquinone); "chloroplast"; "chloroplast thylakoid membrane"; "plasma membrane"	weakly similar to ( 161)AT1G74880| Symbols: NDH-O | NDH-O (NAD(P)H:PLASTOQUINONE DEHYDROGENASE COMPLEX SUBUNIT O) | chr1:28133773-28134681 REVERSE no original description	0.0304607	4.03801	2.82563	-1.53596	0.12284	4.64244	0.477683	0.256261	AT1G74880	PF11910
11893713	Glyma06g17180	Glyma.06G163700	AT5G61890.1|Symbols:|Integrase-type DNA-binding superfamily protein|chr5:24852639-24853744 REVERSE LENGTH=248	amino acid transport; "defense response to fungus"; "regulation of transcription, DNA-dependent"	DNA binding; "sequence-specific DNA binding transcription factor activity"	nucleus	weakly similar to ( 110)AT5G61890| Symbols: | AP2 domain-containing transcription factor family protein | chr5:24869865-24870970 REVERSE no original description	0.00970912	3.17694	7.89618	-1.1821	0.032841	9.36489	0.485535	0.0689077	AT5G61890	PF00847
11893942	Glyma06g17610	Glyma.06G167900	AT5G50720.1|Symbols:ATHVA22E, HVA22E|HVA22 homologue E|chr5:20633442-20634502 REVERSE LENGTH=116	hyperosmotic salinity response; "response to abscisic acid stimulus"; "response to cold"; "response to desiccation"; "response to salt stress"; "response to water deprivation"	molecular function	chloroplast	weakly similar to ( 148)AT4G24960| Symbols: HVA22D, ATHVA22D | ATHVA22D (Arabidopsis thaliana HVA22 homologue D) | chr4:12828411-12828992 FORWARDweakly similar to ( 153)HVA22_HORVU no original description	0.0437689	6.76789	4.93534	-0.554407	0.368117	7.53008	2.2043	0.357556	AT5G50720	PF03134
11882392	Glyma06g21920	Glyma.06G202300	AT5G07990.1|Symbols:TT7, CYP75B1, D501|Cytochrome P450 superfamily protein|chr5:2560437-2562859 FORWARD LENGTH=513	anthocyanin-containing compound biosynthetic process; "flavonoid biosynthetic process"; "oxidation-reduction process"; "response to UV"; "response to UV-B"; "response to auxin stimulus"; "response to sucrose stimulus"	electron carrier activity; "flavonoid 3'-monooxygenase activity"; "heme binding"; "iron ion binding"; "oxidoreductase activity, acting on paired donors, with incorporation or reduction of molecular oxygen"; "oxygen binding"	extracellular region	highly similar to ( 657)AT5G07990| Symbols: CYP75B1, D501, TT7 | TT7 (TRANSPARENT TESTA 7); flavonoid 3'-monooxygenase/ oxygen binding | chr5:2560438-2562860 FORWARDhighly similar to ( 663)F3PH_PETHY no original description	0.0404146	3.28439	5.23905	-1.40543	0.226859	6.76354	0.310191	0.196593	AT5G07990	PF00067
11884861	Glyma06g40330	Glyma.06G258000	AT4G27280.1|Symbols:|Calcium-binding EF-hand family protein|chr4:13663770-13664162 REVERSE LENGTH=130	response to chitin; "response to karrikin"; "response to mechanical stimulus"; "response to wounding"	calcium ion binding	plasma membrane	weakly similar to ( 120)AT4G27280| Symbols: | calcium-binding EF hand family protein | chr4:13663776-13664168 REVERSE no original description	0.0129722	8.28761	4.4544	-2.07484	0.143403	7.36248	0.976114	0.12452	AT4G27280
11899481	Glyma06g45880	Glyma.06G302400	AT1G05280.1|Symbols:|Protein of unknown function (DUF604)|chr1:1535444-1537414 REVERSE LENGTH=461	biological process	transferase activity, transferring glycosyl groups	cellular component	moderately similar to ( 429)AT1G05280| Symbols: | fringe-related protein | chr1:1535443-1537413 REVERSE no original description	0.019477	4.15097	5.57131	-1.54033	0.105959	7.4212	0.513117	0.130168	AT1G05280	PF04646
11899656	Glyma06g46420	Glyma.06G307700	AT1G62300.1|Symbols:WRKY6, ATWRKY6|WRKY family transcription factor|chr1:23016887-23019155 REVERSE LENGTH=553	amino acid import; "cellular response to boron-containing substance deprivation"; "cellular response to phosphate starvation"; "intracellular signal transduction"; "negative regulation of transcription, DNA-dependent"; "regulation of transcription, DNA-dependent"; "respiratory burst involved in defense response"; "response to chitin"; "response to cyclopentenone"; "toxin catabolic process"	protein binding; "sequence-specific DNA binding"; "sequence-specific DNA binding transcription factor activity"; "transcription regulatory region DNA binding"	nucleus	moderately similar to ( 295)AT1G62300| Symbols: WRKY6 | WRKY6 (WRKY DNA-binding protein 6); transcription factor | chr1:23020552-23022820 REVERSE no original description	0.019477	2.3748	8.49798	-0.866184	0.0762573	9.55932	0.381619	0.0762242	AT1G62300	PF03106
11899757	Glyma06g46680	Glyma.06G310100	AT1G68620.1|Symbols:|alpha/beta-Hydrolases superfamily protein|chr1:25766018-25767028 FORWARD LENGTH=336	metabolic process; "response to chitin"; "response to cyclopentenone"; "toxin catabolic process"	hydrolase activity	nucleus	weakly similar to ( 180)AT1G68620| Symbols: | hydrolase | chr1:25769681-25770691 FORWARDweakly similar to ( 134)GID1_ORYSA no original description	0.0367384	2.48661	6.96556	-1.48863	0.190718	8.05423	-0.174447	0.102119	AT1G68620	PF07859
11899886	Glyma06g47200	Glyma.06G314200	AT5G04970.1|Symbols:|Plant invertase/pectin methylesterase inhibitor superfamily|chr5:1464262-1467001 REVERSE LENGTH=624	cell wall modification	enzyme inhibitor activity; "pectinesterase activity"	cell wall	highly similar to ( 692)AT5G04970| Symbols: | pectinesterase, putative | chr5:1464263-1467002 REVERSEmoderately similar to ( 402)PME_PRUPE no original description	0.0490814	5.19435	6.17575	-1.43552	0.328787	8.37739	0.941426	0.352265	AT5G04970	PF01095,PF04043
11912721	Glyma07g02170	Glyma.07G019000	AT5G22330.1|Symbols:ATTIP49A, RIN1|P-loop containing nucleoside triphosphate hydrolases superfamily protein|chr5:7391026-7394071 REVERSE LENGTH=458	RNA methylation; "RNA processing"; "cullin deneddylation"; "cytoskeleton organization"; "embryo sac egg cell differentiation"; "gluconeogenesis"; "histone lysine methylation"; "karyogamy"; "meristem development"; "mitotic cell cycle"; "photomorphogenesis"; "proteasomal protein catabolic process"; "protein import into nucleus"; "protein maturation"; "regulation of defense response to fungus, incom…	ATP binding; "DNA helicase activity"; "nucleoside-triphosphatase activity"; "nucleotide binding"; "protein binding"	chloroplast; "cytosol"; "nucleolus"; "nucleus"	highly similar to ( 803)AT5G22330| Symbols: ATTIP49A, RIN1 | ATTIP49A/RIN1 (RESISTANCE TO PSEUDOMONAS SYRINGAE PV MACULICOLA INTERACTOR 1); protein binding | chr5:7391029-7394074 REVERSE no original description	0.0328893	3.2449	6.14915	-1.54201	0.0944356	7.62792	0.156167	0.235283	AT5G22330	PF06068
11912945	Glyma07g02610	Glyma.07G023000	AT1G15980.1|Symbols:NDF1, NDH48|NDH-dependent cyclic electron flow 1|chr1:5489314-5491199 FORWARD LENGTH=461	carotenoid biosynthetic process; "pentose-phosphate shunt"; "photosynthesis"; "photosynthetic electron transport in photosystem I"; "photosystem II assembly"	NA	NAD(P)H dehydrogenase complex (plastoquinone); "chloroplast"; "chloroplast thylakoid"; "chloroplast thylakoid membrane"	highly similar to ( 624)AT1G15980| Symbols: | similar to unnamed protein product [Vitis vinifera] (GB:CAO49411.1); contains domain G3DSA:3.40.50.2000 (G3DSA:3.40.50.2000); contains domain SSF53756 (SSF53756) | chr1:5489308-5491193 FORWARD no original description	0.0260265	17.0654	2.66011	-2.60848	0.156379	6.56171	1.48452	0.465456	AT1G15980
11901487	Glyma07g02620	Glyma.07G023100	AT5G57970.2|Symbols:|DNA glycosylase superfamily protein|chr5:23467316-23468910 FORWARD LENGTH=347	DNA methylation; "DNA repair"; "base-excision repair"	DNA-3-methyladenine glycosylase activity; "catalytic activity"	nucleus	moderately similar to ( 295)AT5G57970| Symbols: | methyladenine glycosylase family protein | chr5:23484542-23486136 FORWARD no original description	0.044651	2.7887	4.87488	-0.947784	0.132829	6.15853	0.531811	0.247777	AT5G57970	PF03352
11902210	Glyma07g04560	Glyma.07G040700	AT1G17410.2|Symbols:|Nucleoside diphosphate kinase family protein|chr1:5968627-5969444 REVERSE LENGTH=144	CTP biosynthetic process; "GTP biosynthetic process"; "UTP biosynthetic process"; "nucleoside diphosphate phosphorylation"; "nucleotide metabolic process"; "pyrimidine deoxyribonucleoside interconversion"; "pyrimidine ribonucleotide metabolic process"	ATP binding; "nucleoside diphosphate kinase activity"	chloroplast; "cytoplasm"	weakly similar to ( 149)AT1G17410| Symbols: | nucleoside diphosphate kinase family protein | chr1:5968620-5969773 REVERSEvery weakly similar to (81.3)NDK1_SOYBN no original description	0.0325298	10.5858	2.50826	-1.52296	0.314369	5.70726	1.8811	0.392165	AT1G17410	PF00334
11902659	Glyma07g05800	Glyma.07G052100	AT2G46680.1|Symbols:ATHB-7, ATHB7, HB-7|homeobox 7|chr2:19165777-19166773 REVERSE LENGTH=258	abscisic acid mediated signaling pathway; "hyperosmotic salinity response"; "positive regulation of transcription, DNA-dependent"; "regulation of transcription, DNA-dependent"; "response to abscisic acid stimulus"; "response to cold"; "response to water deprivation"	DNA binding; "sequence-specific DNA binding"; "sequence-specific DNA binding transcription factor activity"; "transcription regulatory region sequence-specific DNA binding"	nucleus	weakly similar to ( 167)AT3G61890| Symbols: ATHB12, ATHB-12 | ATHB-12 (ARABIDOPSIS THALIANA HOMEOBOX PROTEIN 12); transcription factor | chr3:22925321-22926214 REVERSE no original description	0.0432197	7.96774	7.01408	-1.75373	0.163612	9.838	1.24044	0.521859	AT2G46680	PF02183,PF00046
11918290	Glyma07g19060	Glyma.07G155200	AT5G01600.1|Symbols:ATFER1, FER1|ferretin 1|chr5:228149-229594 REVERSE LENGTH=255	cellular iron ion homeostasis; "flower development"; "iron ion homeostasis"; "iron ion transport"; "leaf development"; "oxidation-reduction process"; "photosynthesis"; "response to bacterium"; "response to cold"; "response to hydrogen peroxide"; "response to iron ion"; "response to reactive oxygen species"; "response to zinc ion"	ferric iron binding; "iron ion binding"; "oxidoreductase activity"; "transition metal ion binding"	chloroplast; "chloroplast stroma"; "chloroplast thylakoid membrane"; "membrane"; "mitochondrion"; "thylakoid"	moderately similar to ( 277)AT5G01600| Symbols: ATFER1 | ATFER1 (FERRETIN 1); ferric iron binding | chr5:228146-229591 REVERSEmoderately similar to ( 427)FRI1_SOYBN no original description	0.0232798	7.43973	5.51018	-2.31191	0.310125	8.2637	0.583339	0.0250537	AT5G01600	PF00210
11919746	Glyma07g30860	Glyma.07G189300	AT4G21440.1|Symbols:ATMYB102, ATM4, MYB102|MYB-like 102|chr4:11418425-11419652 REVERSE LENGTH=350	abscisic acid mediated signaling pathway; "hyperosmotic salinity response"; "proline transport"; "regulation of transcription, DNA-dependent"; "response to abscisic acid stimulus"; "response to auxin stimulus"; "response to ethylene stimulus"; "response to jasmonic acid stimulus"; "response to osmotic stress"; "response to salt stress"; "response to water deprivation"; "response to wounding"; "si…	DNA binding; "sequence-specific DNA binding transcription factor activity"	nucleus	moderately similar to ( 273)AT4G21440| Symbols: ATMYB102, ATM4 | ATM4/ATMYB102 (ARABIDOPSIS MYB-LIKE 102); DNA binding / transcription factor | chr4:11418436-11419663 REVERSEmoderately similar to ( 210)MYB38_MAIZE no original description	0.0115484	5.26283	4.77204	-0.56686	0.095199	7.00013	1.82898	0.0911392	AT4G21440	PF00249
11920247	Glyma07g32030	Glyma.07G200000	AT1G07400.1|Symbols:|HSP20-like chaperones superfamily protein|chr1:2275148-2275621 FORWARD LENGTH=157	response to heat; "response to oxidative stress"	NA	cytoplasm	weakly similar to ( 184)AT1G07400| Symbols: | 17.8 kDa class I heat shock protein (HSP17.8-CI) | chr1:2275145-2275618 FORWARDmoderately similar to ( 231)HSP13_SOYBN no original description	0.0325452	3.44115	1.87032	-0.821662	0.165621	3.44516	0.961229	0.206962	AT1G07400	PF00011
11909649	Glyma07g34500	Glyma.07G220000	AT4G18340.1|Symbols:|Glycosyl hydrolase superfamily protein|chr4:10130245-10132019 REVERSE LENGTH=397	carbohydrate metabolic process	catalytic activity; "cation binding"; "hydrolase activity, hydrolyzing O-glycosyl compounds"	extracellular region	moderately similar to ( 475)AT4G18340| Symbols: | glycosyl hydrolase family 17 protein | chr4:10130256-10132030 REVERSEmoderately similar to ( 227)E13B_WHEAT no original description	0.0436839	3.63118	6.92276	-1.36421	0.320617	8.58708	0.496226	0.125449	AT4G18340	PF00332
11921754	Glyma07g37030	Glyma.07G241400	AT4G16160.2|Symbols:ATOEP16-2, ATOEP16-S|Mitochondrial import inner membrane translocase subunit Tim17/Tim22/Tim23 family protein|chr4:9157545-9158738 FORWARD LENGTH=178	protein transport	P-P-bond-hydrolysis-driven protein transmembrane transporter activity; "amino acid transmembrane transporter activity"	integral to chloroplast outer membrane; "mitochondrial inner membrane presequence translocase complex"; "plastid outer membrane"	weakly similar to ( 195)AT4G16160| Symbols: ATOEP16-2, ATOEP16-S | ATOEP16-2/ATOEP16-S; P-P-bond-hydrolysis-driven protein transmembrane transporter | chr4:9157560-9158753 FORWARD no original description	0.0300543	3.87227	2.79196	-1.23468	0.130169	4.57442	0.718494	0.234263	AT4G16160	PF02466
11910609	Glyma07g37520	Glyma.07G245800	AT4G15960.1|Symbols:|alpha/beta-Hydrolases superfamily protein|chr4:9045763-9047199 REVERSE LENGTH=375	NA	catalytic activity; "epoxide hydrolase activity"	NA	moderately similar to ( 283)AT4G15960| Symbols: | epoxide hydrolase, putative | chr4:9045777-9047213 REVERSE no original description	0.0260265	3.51033	3.32225	-0.736173	0.212064	4.96109	1.07543	0.0382482	AT4G15960	PF00561
11922157	Glyma07g38030	Glyma.07G250500	AT5G18600.1|Symbols:|Thioredoxin superfamily protein|chr5:6183466-6183774 REVERSE LENGTH=102	cell redox homeostasis; "methylglyoxal catabolic process to D-lactate"	arsenate reductase (glutaredoxin) activity; "electron carrier activity"; "protein disulfide oxidoreductase activity"	cellular component	weakly similar to ( 175)AT5G18600| Symbols: | glutaredoxin family protein | chr5:6183468-6183776 REVERSE no original description	0.0473131	3.86104	4.8795	-0.624179	0.0493141	6.64151	1.32481	0.382431	AT5G18600	PF00462
11922858	Glyma07g39950	Glyma.07G269400	AT4G17180.1|Symbols:|O-Glycosyl hydrolases family 17 protein|chr4:9646541-9648045 FORWARD LENGTH=475	carbohydrate metabolic process	catalytic activity; "cation binding"; "hydrolase activity, hydrolyzing O-glycosyl compounds"	plasma membrane	highly similar to ( 677)AT4G17180| Symbols: | glycosyl hydrolase family 17 protein | chr4:9646552-9648056 FORWARDweakly similar to ( 197)E13B_WHEAT no original description	0.0232798	2.22021	3.47894	-0.486375	0.0281563	4.4625	0.664319	0.119076	AT4G17180	PF00332,PF07983
11924802	Glyma08g04210	Glyma.08G037700	AT2G46225.1|Symbols:ABIL1|ABI-1-like 1|chr2:18982113-18984074 FORWARD LENGTH=298	actin nucleation; "trichome morphogenesis"	protein binding	SCAR complex; "cytoplasm"	very weakly similar to (89.4)ABIL5_ORYSA no original description	0.0312501	5.61429	2.89768	-0.556661	0.313134	5.2241	1.93244	0.174471	AT2G46225
11924993	Glyma08g04670	Glyma.08G042100	AT1G25340.1|Symbols:MYB116, AtMYB116|myb domain protein 116|chr1:8885210-8886271 FORWARD LENGTH=283	regulation of transcription, DNA-dependent	DNA binding; "sequence-specific DNA binding transcription factor activity"	nucleus	moderately similar to ( 229)AT1G25340| Symbols: AtMYB116, MYB116 | MYB116 (myb domain protein 116); DNA binding / transcription factor | chr1:8885197-8886258 FORWARDweakly similar to ( 152)MYBA2_ORYSA no original description	0.0339688	2.46747	5.21799	-1.11984	0.166475	6.30162	0.183187	0.108437	AT1G68320	PF00249
11925062	Glyma08g04780	Glyma.08G043100	AT2G01630.1|Symbols:|O-Glycosyl hydrolases family 17 protein|chr2:279541-281955 REVERSE LENGTH=501	RNA interference; "carbohydrate metabolic process"; "chromatin silencing by small RNA"; "histone H3-K9 methylation"; "methylation-dependent chromatin silencing"	catalytic activity; "cation binding"; "hydrolase activity, hydrolyzing O-glycosyl compounds"	anchored to membrane; "anchored to plasma membrane"; "extracellular region"; "plasma membrane"	highly similar to ( 587)AT2G01630| Symbols: | glycosyl hydrolase family 17 protein / beta-1,3-glucanase, putative | chr2:279563-281954 REVERSEmoderately similar to ( 202)E13B_WHEAT no original description	0.0172497	2.7242	3.79447	-0.558404	0.0974502	5.0647	0.887428	0.0486973	AT2G01630	PF00332,PF07983
11925683	Glyma08g06440	Glyma.08G059900	AT4G21440.1|Symbols:ATMYB102, ATM4, MYB102|MYB-like 102|chr4:11418425-11419652 REVERSE LENGTH=350	abscisic acid mediated signaling pathway; "hyperosmotic salinity response"; "proline transport"; "regulation of transcription, DNA-dependent"; "response to abscisic acid stimulus"; "response to auxin stimulus"; "response to ethylene stimulus"; "response to jasmonic acid stimulus"; "response to osmotic stress"; "response to salt stress"; "response to water deprivation"; "response to wounding"; "si…	DNA binding; "sequence-specific DNA binding transcription factor activity"	nucleus	moderately similar to ( 275)AT4G21440| Symbols: ATMYB102, ATM4 | ATM4/ATMYB102 (ARABIDOPSIS MYB-LIKE 102); DNA binding / transcription factor | chr4:11418436-11419663 REVERSEmoderately similar to ( 211)MYB38_MAIZE no original description	0.0318472	4.64309	7.44683	-0.621522	0.129574	9.46663	1.59356	0.296446	AT4G21440	PF00249
11941849	Glyma08g08660	Glyma.08G081700	AT5G61820.1|Symbols:|FUNCTIONS IN: molecular_function unknown; INVOLVED IN: biological_process unknown; LOCATED IN: vacuole; EXPRESSED IN: 24 plant structures; EXPRESSED DURING: 15 growth stages; CONTAINS InterPro DOMAIN/s: Stress up-regulated Nod 19 (InterPro:IPR011692); Has 30201 Blast hits to 17322 proteins in 780 species: Archae - 12; Bacteria - 1396; Metazoa - 17338; Fungi - 3422; Plants - 5…	abscisic acid mediated signaling pathway; "biological process"; "para-aminobenzoic acid metabolic process"; "response to symbiotic fungus"	molecular function	chloroplast; "vacuole"	moderately similar to ( 469)AT5G61820| Symbols: | similar to MtN19-like protein [Pisum sativum] (GB:AAU14999.2); contains InterPro domain Stress up-regulated Nod 19 (InterPro:IPR011692) | chr5:24851731-24853449 REVERSE no original description	0.0304513	2.74152	6.10269	-0.620317	0.124558	7.33418	0.834659	0.161474	AT5G61820	PF07712
11926913	Glyma08g09720	Glyma.08G091900	AT2G30070.1|Symbols:ATKT1, ATKT1P, ATKUP1, KUP1, KT1|potassium transporter 1|chr2:12835097-12838466 FORWARD LENGTH=712	potassium ion transmembrane transport; "potassium ion transport"	potassium ion transmembrane transporter activity	membrane; "plasma membrane"	moderately similar to ( 468)AT2G30070| Symbols: ATKT1P, ATKUP1, KUP1, ATKT1 | ATKT1 (Arabidopsis thaliana K+ uptake 1); potassium ion transmembrane transporter | chr2:12842174-12845543 FORWARDhighly similar to ( 882)HAK17_ORYSA no original description	0.0082727	2.99176	6.67136	-1.4194	0.0303353	8.03854	0.161597	0.0545505	AT2G30070	PF02705
11927257	Glyma08g10690	Glyma.08G101300	AT4G26260.2|Symbols:MIOX4|myo-inositol oxygenase 4|chr4:13297939-13300146 FORWARD LENGTH=318	L-ascorbic acid biosynthetic process; "inositol catabolic process"; "oxidation-reduction process"; "syncytium formation"	inositol oxygenase activity; "iron ion binding"	cytoplasm	moderately similar to ( 248)AT4G26260| Symbols: MIOX4 | MIOX4 (MYO-INOSITOL OXYGENASE 4) | chr4:13297948-13300155 FORWARDmoderately similar to ( 237)MIOX_ORYSA no original description	0.0346479	3.21146	2.75025	-1.08998	0.233604	4.26314	0.593245	0.11907	AT4G26260	PF05153
11942627	Glyma08g10880	Glyma.08G103300	AT1G67420.2|Symbols:|Zn-dependent exopeptidases superfamily protein|chr1:25255264-25260358 FORWARD LENGTH=922	chromosome segregation; "meiotic DNA double-strand break formation"; "meiotic chromosome segregation"; "multicellular organism reproduction"; "organ morphogenesis"; "positive regulation of organelle organization"; "proteolysis"; "reciprocal meiotic recombination"; "regulation of chromosome organization"; "regulation of telomere maintenance"; "response to gamma radiation"; "sister chromatid cohesi…	peptidase activity	NA	nearly identical (1068)AT1G67420| Symbols: | peptidase | chr1:25259074-25264021 FORWARD no original description	0.0222041	5.00808	5.2084	-1.91702	0.0362215	7.34983	0.407234	0.228383	AT1G67420	PF04389
11927561	Glyma08g11520	Glyma.08G109200	AT5G13930.1|Symbols:CHS, TT4, ATCHS|Chalcone and stilbene synthase family protein|chr5:4488762-4490035 FORWARD LENGTH=395	anthocyanin-containing compound biosynthetic process; "auxin polar transport"; "biosynthetic process"; "chalcone biosynthetic process"; "flavonoid biosynthetic process"; "metabolic process"; "regulation of anthocyanin biosynthetic process"; "response to UV"; "response to UV-B"; "response to auxin stimulus"; "response to gravity"; "response to jasmonic acid stimulus"; "response to oxidative stress…	catalytic activity; "naringenin-chalcone synthase activity"; "protein binding"; "transferase activity, transferring acyl groups"; "transferase activity, transferring acyl groups other than amino-acyl groups"	cytoplasm; "endoplasmic reticulum"; "nucleus"; "plant-type vacuole membrane"	highly similar to ( 677)AT5G13930| Symbols: CHS, TT4, ATCHS | ATCHS/CHS/TT4 (CHALCONE SYNTHASE); naringenin-chalcone synthase | chr5:4488764-4490037 FORWARDhighly similar to ( 800)CHS5_SOYBN no original description	0.0232798	3.92674	6.01046	-1.69031	0.163362	7.77327	0.283024	0.124234	AT5G13930	PF02797,PF00195
11927951	Glyma08g12610	Glyma.08G119700	AT1G29340.1|Symbols:PUB17, ATPUB17|plant U-box 17|chr1:10264412-10266601 FORWARD LENGTH=729	defense response, incompatible interaction; "defense response to fungus, incompatible interaction"; "plant-type hypersensitive response"; "protein ubiquitination"	ubiquitin-protein ligase activity	ubiquitin ligase complex	highly similar to ( 787)AT1G29340| Symbols: PUB17 | PUB17 (PLANT U-BOX17); ubiquitin-protein ligase | chr1:10264398-10266587 FORWARDmoderately similar to ( 246)SPL11_ORYSA no original description	0.0391668	2.32607	7.75593	-0.843478	0.0875689	8.75808	0.374418	0.188772	AT1G29340	PF00514,PF04564
11928788	Glyma08g14730	Glyma.08G138900	AT4G39830.1|Symbols:|Cupredoxin superfamily protein|chr4:18479103-18481184 FORWARD LENGTH=582	oxidation-reduction process; "salicylic acid biosynthetic process"; "sphingoid biosynthetic process"; "sterol biosynthetic process"; "systemic acquired resistance"	copper ion binding; "oxidoreductase activity"	extracellular region	highly similar to ( 768)AT4G39830| Symbols: | L-ascorbate oxidase, putative | chr4:18479097-18481178 FORWARDhighly similar to ( 549)ASO_TOBAC no original description	0.0463372	2.20456	4.16412	-1.04625	0.0779415	5.13404	0.094243	0.208223	AT4G39830	PF00394,PF07732,PF07731
11929908	Glyma08g17820	Glyma.08G167700	AT5G14180.1|Symbols:MPL1|Myzus persicae-induced lipase 1|chr5:4571442-4574413 REVERSE LENGTH=418	defense response to insect; "fatty acid beta-oxidation"; "fatty acid catabolic process"; "lipid metabolic process"	catalytic activity; "lipase activity"	extracellular region	moderately similar to ( 403)AT5G14180| Symbols: MPL1 | MPL1 (MYZUS PERSICAE-INDUCED LIPASE 1); catalytic | chr5:4571444-4574415 REVERSE no original description	0.0493504	3.41957	3.2048	-1.39983	0.359266	4.8252	0.373984	0.0291172	AT5G14180	PF04083
11945435	Glyma08g17990	Glyma.08G169000	AT1G31320.1|Symbols:LBD4|LOB domain-containing protein 4|chr1:11213107-11214032 FORWARD LENGTH=172	biological process; "determination of bilateral symmetry"; "meristem initiation"; "polarity specification of adaxial/abaxial axis"; "regulation of meristem growth"	NA	nucleus	weakly similar to ( 179)AT1G31320| Symbols: LBD4 | LBD4 (LOB DOMAIN-CONTAINING PROTEIN 4) | chr1:11213088-11214013 FORWARD no original description	0.0397993	3.94784	3.19108	-0.207892	0.244979	5.00483	1.77317	0.236963	AT1G31320	PF03195
11931529	Glyma08g21450	Glyma.08G200600	AT2G19860.1|Symbols:ATHXK2, HXK2|hexokinase 2|chr2:8570818-8573762 FORWARD LENGTH=502	carbohydrate metabolic process; "glycolysis"; "hexokinase-dependent signaling"; "programmed cell death"; "sugar mediated signaling pathway"	ATP binding; "fructokinase activity"; "glucokinase activity"; "hexokinase activity"; "phosphotransferase activity, alcohol group as acceptor"	chloroplast; "integral to mitochondrial outer membrane"; "mitochondrion"; "plastid"	highly similar to ( 650)AT4G29130| Symbols: GIN2, HXK1, ATHXK1 | ATHXK1 (GLUCOSE INSENSITIVE 2); ATP binding / hexokinase | chr4:14352344-14354871 REVERSEhighly similar to ( 698)HXK1_TOBAC no original description	0.0104008	10.9045	3.72851	-2.48171	0.148521	7.04107	0.965144	0.0920195	AT2G19860	PF03727,PF00349
11932081	Glyma08g22680	Glyma.08G212500	AT5G20230.1|Symbols:ATBCB, BCB, SAG14|blue-copper-binding protein|chr5:6826626-6827408 FORWARD LENGTH=196	aluminum cation transport; "defense response to fungus"; "jasmonic acid biosynthetic process"; "response to absence of light"; "response to fungus"; "response to jasmonic acid stimulus"; "response to oxidative stress"; "response to wounding"	copper ion binding; "electron carrier activity"	anchored to membrane; "anchored to plasma membrane"; "plasma membrane"; "vacuole"	very weakly similar to (88.6)AT5G20230| Symbols: BCB, ATBCB | ATBCB (ARABIDOPSIS BLUE-COPPER-BINDING PROTEIN); copper ion binding | chr5:6826628-6827410 FORWARDvery weakly similar to (90.1)CPC_CUCSA no original description	0.0437689	2.29286	3.64703	-0.409536	0.18705	4.67874	0.787609	0.120884	AT5G20230	PF02298
11932361	Glyma08g23400	Glyma.08G218800	AT1G15980.1|Symbols:NDF1, NDH48|NDH-dependent cyclic electron flow 1|chr1:5489314-5491199 FORWARD LENGTH=461	carotenoid biosynthetic process; "pentose-phosphate shunt"; "photosynthesis"; "photosynthetic electron transport in photosystem I"; "photosystem II assembly"	NA	NAD(P)H dehydrogenase complex (plastoquinone); "chloroplast"; "chloroplast thylakoid"; "chloroplast thylakoid membrane"	highly similar to ( 622)AT1G15980| Symbols: | similar to unnamed protein product [Vitis vinifera] (GB:CAO49411.1); contains domain G3DSA:3.40.50.2000 (G3DSA:3.40.50.2000); contains domain SSF53756 (SSF53756) | chr1:5489308-5491193 FORWARD no original description	0.0260265	12.4611	3.39899	-2.51724	0.246995	6.88038	1.12211	0.35424	AT1G15980
11932696	Glyma08g24010	Glyma.08G224600	AT2G46910.1|Symbols:|Plastid-lipid associated protein PAP / fibrillin family protein|chr2:19272427-19273856 FORWARD LENGTH=284	biological process	structural molecule activity	chloroplast; "plastoglobule"	moderately similar to ( 219)AT2G46910| Symbols: | plastid-lipid associated protein PAP / fibrillin family protein | chr2:19279496-19280925 FORWARD no original description	0.0288402	5.22755	4.45714	-1.94157	0.147996	6.67935	0.444568	0.2832	AT2G46910	PF04755
11932704	Glyma08g24020	Glyma.08G224700	AT3G20270.3|Symbols:|lipid-binding serum glycoprotein family protein|chr3:7067779-7070866 FORWARD LENGTH=722	biological process	lipid binding	extracellular region; "nucleus"	moderately similar to ( 241)AT3G20270| Symbols: | lipid-binding serum glycoprotein family protein | chr3:7068885-7070872 FORWARD no original description	0.0424706	4.45049	4.12535	-1.12996	0.344595	6.11839	1.024	0.179124	AT3G20270
11950891	Glyma08g41570	Glyma.08G303800	AT2G43020.1|Symbols:ATPAO2, PAO2|polyamine oxidase 2|chr2:17891945-17894440 FORWARD LENGTH=490	oxidation-reduction process; "polyamine catabolic process"; "response to abscisic acid stimulus"; "response to cold"; "response to water deprivation"	polyamine oxidase activity; "primary amine oxidase activity"	NA	highly similar to ( 594)AT2G43020| Symbols: ATPAO2 | ATPAO2 (POLYAMINE OXIDASE 2); amine oxidase | chr2:17899022-17901517 FORWARDvery weakly similar to (86.7)PAO_MAIZE no original description	0.0301737	2.47685	8.1313	-1.04158	0.0772957	9.24766	0.266922	0.163982	AT2G43020	PF01593
11953359	Glyma09g00540	Glyma.09G003100	AT5G60900.1|Symbols:RLK1|receptor-like protein kinase 1|chr5:24498467-24501494 REVERSE LENGTH=748	MAPK cascade; "jasmonic acid mediated signaling pathway"; "negative regulation of defense response"; "protein phosphorylation"; "protein targeting to membrane"; "regulation of hydrogen peroxide metabolic process"; "regulation of plant-type hypersensitive response"; "regulation of protein dephosphorylation"; "regulation of transcription, DNA-dependent"; "response to bacterium"; "systemic acquired …	ATP binding; "carbohydrate binding"; "kinase activity"; "protein kinase activity"; "protein serine/threonine kinase activity"; "protein tyrosine kinase activity"; "transferase activity, transferring phosphorus-containing groups"	plasma membrane	moderately similar to ( 498)AT5G60900| Symbols: RLK1 | RLK1 (RECEPTOR-LIKE PROTEIN KINASE 1); carbohydrate binding / kinase | chr5:24515693-24518720 REVERSEmoderately similar to ( 239)KPRO_MAIZE no original description	0.0288402	2.3659	4.58544	-1.29602	0.15947	5.6403	-0.0536262	0.0502462	AT5G60900	PF00069,PF01453
11954577	Glyma09g03630	Glyma.09G031700	AT1G48040.1|Symbols:|Protein phosphatase 2C family protein|chr1:17720064-17721698 REVERSE LENGTH=383	protein dephosphorylation	catalytic activity; "protein serine/threonine phosphatase activity"	protein serine/threonine phosphatase complex	moderately similar to ( 410)AT1G48040| Symbols: | protein serine/threonine phosphatase | chr1:17723733-17725367 REVERSE no original description	0.0267433	2.13062	7.77096	-0.626755	0.112934	8.64228	0.464521	0.0734269	AT1G48040	PF00481
11956948	Glyma09g12040	Glyma.09G091800	AT2G12462.1|Symbols:|BEST Arabidopsis thaliana protein match is: Sterile alpha motif (SAM) domain-containing protein (TAIR:AT1G15760.1); Has 35333 Blast hits to 34131 proteins in 2444 species: Archae - 798; Bacteria - 22429; Metazoa - 974; Fungi - 991; Plants - 531; Viruses - 0; Other Eukaryotes - 9610 (source: NCBI BLink).|chr2:5050583-5051585 REVERSE LENGTH=249	biological process	molecular function	cellular component	weakly similar to ( 107)AT1G80520| Symbols: | similar to unknown protein [Arabidopsis thaliana] (TAIR:AT1G15760.1); similar to unnamed protein product [Vitis vinifera] (GB:CAO45007.1); contains InterPro domain Sterile alpha motif homology (InterPro:IPR010993) | chr1:30281373-30281951 FORWARD no original description	0.0391668	3.63999	5.52072	-0.751275	0.123122	7.17478	1.11266	0.293621	AT2G12462
11959163	Glyma09g26550	Glyma.09G143500	AT2G27550.1|Symbols:ATC|centroradialis|chr2:11773417-11774509 FORWARD LENGTH=175	negative regulation of flower development; "transition metal ion transport"; "vegetative to reproductive phase transition of meristem"	phosphatidylethanolamine binding	cytoplasm; "nucleus"	moderately similar to ( 234)AT2G27550| Symbols: ATC | ATC (ARABIDOPSIS THALIANA CENTRORADIALIS); phosphatidylethanolamine binding | chr2:11780494-11781586 FORWARDmoderately similar to ( 266)CET1_TOBAC no original description	0.0301737	2.99219	4.43184	-1.22828	0.0913021	5.83363	0.352923	0.198649	AT5G03840	PF01161
11971514	Glyma09g29840	Glyma.09G168300	AT3G23920.1|Symbols:BAM1, BMY7, TR-BAMY|beta-amylase 1|chr3:8641722-8644199 FORWARD LENGTH=575	carbohydrate metabolic process; "polysaccharide catabolic process"; "response to water deprivation"; "starch catabolic process"	beta-amylase activity; "catalytic activity"; "cation binding"	chloroplast; "cytosol"; "nucleus"	highly similar to ( 837)AT3G23920| Symbols: BMY7, TR-BAMY, BAM1 | BAM1/BMY7/TR-BAMY (BETA-AMYLASE 1); beta-amylase | chr3:8641729-8644206 FORWARDmoderately similar to ( 433)AMYB_MEDSA no original description	0.0367284	5.61795	8.39494	-1.65582	0.161981	10.7355	0.834227	0.3751	AT3G23920	PF01373
11960330	Glyma09g30460	Glyma.09G174200	AT3G17860.1|Symbols:JAZ3, JAI3, TIFY6B|jasmonate-zim-domain protein 3|chr3:6119968-6122691 FORWARD LENGTH=352	jasmonic acid biosynthetic process; "jasmonic acid mediated signaling pathway"; "regulation of defense response"; "response to wounding"	identical protein binding; "protein binding"	nucleus	weakly similar to ( 149)AT3G17860| Symbols: JAZ3, JAI3, TIFY6B | JAI3/JAZ3/TIFY6B (JASMONATE-ZIM-DOMAIN PROTEIN 3) | chr3:6121149-6122697 FORWARD no original description	0.0312275	2.86019	8.57866	-0.223798	0.164361	9.92481	1.29231	0.142913	AT3G17860	PF09425,PF06200
11972588	Glyma09g32810	Glyma.09G195600	AT1G20925.1|Symbols:|Auxin efflux carrier family protein|chr1:7289973-7292507 FORWARD LENGTH=472	auxin polar transport; "transmembrane transport"	auxin:hydrogen symporter activity	integral to membrane	moderately similar to ( 408)AT1G20925| Symbols: | auxin efflux carrier family protein | chr1:7290601-7292496 FORWARD no original description	0.0254155	2.70771	4.10056	0.0457335	0.10287	5.37451	1.48281	0.130398	AT1G20925	PF03547
11961243	Glyma09g33160	Glyma.09G199000	AT5G65470.1|Symbols:|O-fucosyltransferase family protein|chr5:26172432-26174904 FORWARD LENGTH=504	biological process	transferase activity, transferring glycosyl groups	Golgi apparatus	highly similar to ( 773)AT5G65470| Symbols: | similar to unknown protein [Arabidopsis thaliana] (TAIR:AT4G24530.1); similar to unnamed protein product [Vitis vinifera] (GB:CAO61608.1); similar to unknown [Populus trichocarpa] (GB:ABK95421.1); similar to hypothetical protein [Vitis vinifera] (GB:CAN78778.1); contains InterPro domain Protein of unknown function DUF246, plant (InterPro:IPR004348) | …	0.0273879	2.16661	8.56162	-0.642694	0.129362	9.48899	0.472747	0.0572829	AT5G65470	PF10250
11962493	Glyma09g36580	Glyma.09G231500	AT1G62660.1|Symbols:|Glycosyl hydrolases family 32 protein|chr1:23199949-23203515 FORWARD LENGTH=648	Golgi organization; "brassinosteroid biosynthetic process"; "calcium ion transport"; "carbohydrate metabolic process"; "cellular modified amino acid biosynthetic process"; "cellular response to gibberellin stimulus"; "cellular response to iron ion starvation"; "coumarin biosynthetic process"; "iron ion transport"; "nitrate transport"; "phenylpropanoid metabolic process"; "polyamine catabolic proc…	beta-fructofuranosidase activity; "hydrolase activity, hydrolyzing O-glycosyl compounds"; "sucrose alpha-glucosidase activity"	plant-type vacuole; "vacuole"	highly similar to ( 725)AT1G62660| Symbols: | beta-fructosidase (BFRUCT3) / beta-fructofuranosidase / invertase, vacuolar | chr1:23203614-23207180 FORWARDhighly similar to ( 780)INVB_DAUCA no original description	0.0372815	3.15788	4.52164	-0.985041	0.224436	6.00464	0.673914	0.15992	AT1G12240	PF08244,PF00251,PF11837
11974692	Glyma09g38970	Glyma.09G254200	AT1G19640.1|Symbols:JMT|jasmonic acid carboxyl methyltransferase|chr1:6789166-6791708 REVERSE LENGTH=389	abscisic acid mediated signaling pathway; "hyperosmotic salinity response"; "jasmonic acid biosynthetic process"; "jasmonic acid mediated signaling pathway"; "jasmonic acid metabolic process"; "protein targeting to membrane"; "regulation of plant-type hypersensitive response"; "response to auxin stimulus"; "response to ethylene stimulus"; "response to fungus"; "response to jasmonic acid stimulus"…	jasmonate O-methyltransferase activity; "methyltransferase activity"	cytoplasm; "nucleus"	weakly similar to ( 141)AT4G36470| Symbols: | S-adenosyl-L-methionine:carboxyl methyltransferase family protein | chr4:17215131-17216478 REVERSEweakly similar to ( 130)BAMT_ANTMA no original description	0.044651	2.5166	5.39605	-0.195855	0.235066	6.50937	1.13562	0.0933651	AT1G19640	PF03492
11975509	Glyma09g41150	Glyma.09G275000	AT3G08740.1|Symbols:|elongation factor P (EF-P) family protein|chr3:2654788-2656154 REVERSE LENGTH=236	embryo development ending in seed dormancy; "iron-sulfur cluster assembly"; "peptide biosynthetic process"; "protein targeting to chloroplast"; "translational elongation"	translation elongation factor activity	chloroplast; "chloroplast stroma"	moderately similar to ( 304)AT3G08740| Symbols: | elongation factor P (EF-P) family protein | chr3:2654794-2656160 REVERSE no original description	0.0123812	4.4638	2.79432	-2.12528	0.086047	4.75938	0.0329965	0.0975707	AT3G08740	PF09285,PF08207,PF01132
11989082	Glyma10g01180	Glyma.10G009000	AT3G05610.1|Symbols:|Plant invertase/pectin methylesterase inhibitor superfamily|chr3:1625876-1627976 REVERSE LENGTH=669	cell wall modification; "plant-type cell wall modification"	enzyme inhibitor activity; "pectinesterase activity"	cell wall; "plant-type cell wall"	moderately similar to ( 411)AT3G05610| Symbols: | pectinesterase family protein | chr3:1625882-1627982 REVERSEmoderately similar to ( 378)PME3_CITSI no original description	0.0082727	7.43013	3.52002	-2.92711	0.111649	6.25409	-0.0337211	0.0476446	AT3G05610	PF04043,PF01095
11989098	Glyma10g01250	Glyma.10G009400	AT1G05260.1|Symbols:RCI3, RCI3A|Peroxidase superfamily protein|chr1:1529827-1531271 FORWARD LENGTH=326	brassinosteroid biosynthetic process; "cellular response to iron ion starvation"; "hyperosmotic salinity response"; "iron ion transport"; "nitrate transport"; "oxidation-reduction process"; "response to cold"; "response to desiccation"; "response to nitrate"; "response to oxidative stress"; "trichoblast differentiation"	heme binding; "peroxidase activity"	endoplasmic reticulum; "extracellular region"	moderately similar to ( 270)AT1G05260| Symbols: RCI3A, RCI3 | RCI3 (RARE COLD INDUCIBLE GENE 3); peroxidase | chr1:1529826-1531270 FORWARDmoderately similar to ( 266)PER2_ARAHY no original description	0.0424706	4.29152	5.6664	-2.22148	0.230425	7.56346	-0.119986	0.301819	AT1G05260	PF00141
11989118	Glyma10g01380	Glyma.10G010700	AT1G02400.1|Symbols:ATGA2OX4, ATGA2OX6, DTA1, GA2OX6|gibberellin 2-oxidase 6|chr1:486964-489391 FORWARD LENGTH=329	gibberellin catabolic process; "heat acclimation"; "oxidation-reduction process"; "response to red or far red light"	C-19 gibberellin 2-beta-dioxygenase activity; "oxidoreductase activity"; "oxidoreductase activity, acting on paired donors, with incorporation or reduction of molecular oxygen, 2-oxoglutarate as one donor, and incorporation of one atom each of oxygen into both donors"	cytoplasm	moderately similar to ( 396)AT1G02400| Symbols: ATGA2OX6, DTA1 | ATGA2OX6/DTA1 (GIBBERELLIN 2-OXIDASE 6); gibberellin 2-beta-dioxygenase | chr1:486964-489391 FORWARDhighly similar to ( 551)G2OX2_PEA no original description	0.0342623	2.04116	10.5073	-0.482682	0.141874	11.4314	0.54671	0.0715619	AT1G02400	PF03171
11989181	Glyma10g01740	Glyma.10G014100	AT4G02110.1|Symbols:|transcription coactivators|chr4:935191-940191 FORWARD LENGTH=1329	NA	transcription coactivator activity	cytoplasm; "intracellular"	moderately similar to ( 360)AT4G02110| Symbols: | BRCT domain-containing protein | chr4:935191-940191 FORWARD no original description	0.0244667	2.44809	5.41564	-0.390158	0.0459294	6.48548	0.901502	0.136543	AT4G02110	PF00533,PF00628
11989225	Glyma10g01850	Glyma.10G015000	AT5G38700.1|Symbols:|unknown protein; FUNCTIONS IN: molecular_function unknown; INVOLVED IN: biological_process unknown; LOCATED IN: mitochondrion; EXPRESSED IN: 10 plant structures; EXPRESSED DURING: LP.04 four leaves visible, LP.10 ten leaves visible, petal differentiation and expansion stage, LP.08 eight leaves visible, LP.12 twelve leaves visible; BEST Arabidopsis thaliana protein match is: u…	biological process	molecular function	NA	very weakly similar to (97.8)AT5G38700| Symbols: | similar to unknown protein [Arabidopsis thaliana] (TAIR:AT4G02170.1); similar to unnamed protein product [Vitis vinifera] (GB:CAO40081.1) | chr5:15506920-15507468 FORWARD no original description	0.0388011	2.56771	4.23434	-0.318773	0.113136	5.41809	1.04171	0.20069	AT5G38700	PF05553
11989394	Glyma10g02390	Glyma.10G019200	AT4G02460.1|Symbols:PMS1|DNA mismatch repair protein, putative|chr4:1076306-1080510 REVERSE LENGTH=923	ATP catabolic process; "DNA-dependent DNA replication"; "DNA methylation"; "DNA recombination"; "cell-cell signaling"; "cell division"; "chromatin modification"; "cotyledon development"; "cytokinin biosynthetic process"; "double-strand break repair via homologous recombination"; "embryo development ending in seed dormancy"; "embryo sac egg cell differentiation"; "embryonic pattern specification";…	ATP binding; "ATPase activity"; "mismatched DNA binding"	MutLalpha complex; "nucleus"	highly similar to ( 604)AT4G02460| Symbols: | DNA mismatch repair protein, putative | chr4:1076306-1080510 REVERSE no original description	0.0342623	2.58858	3.78677	-0.822307	0.123695	4.99068	0.549854	0.171855	AT4G02460	PF02518,PF08676,PF01119
11976977	Glyma10g02950	Glyma.10G024400	AT2G48120.1|Symbols:PAC|pale cress protein (PAC)|chr2:19679870-19681351 FORWARD LENGTH=313	carotenoid biosynthetic process; "cellular response to light stimulus"; "chloroplast mRNA processing"; "chloroplast organization"; "leaf morphogenesis"	molecular function	amyloplast; "chloroplast"; "chromoplast"; "etioplast"; "proplastid"	moderately similar to ( 287)AT2G48120| Symbols: PAC | PAC (PALE CRESS) | chr2:19686940-19688421 FORWARD no original description	0.0270824	6.65463	5.19383	-2.03063	0.282432	7.75271	0.703724	0.191713	AT2G48120
11989832	Glyma10g03460	Glyma.10G028900	AT3G51895.1|Symbols:SULTR3;1, AST12|sulfate transporter 3;1|chr3:19251503-19255677 REVERSE LENGTH=658	sulfate transport	sulfate transmembrane transporter activity	chloroplast	nearly identical (1030)AT3G51895| Symbols: AST12, ATST1, SULTR3;1 | SULTR3;1 (SULFATE TRANSPORTER 1); sulfate transmembrane transporter | chr3:19262481-19266655 REVERSEmoderately similar to ( 376)NO70_SOYBN no original description	0.0246199	2.33413	7.47567	-0.433493	0.094474	8.48396	0.789391	0.101093	AT3G51895	PF00916,PF01740
11989895	Glyma10g03710	Glyma.10G031800	AT5G43700.1|Symbols:ATAUX2-11, IAA4|AUX/IAA transcriptional regulator family protein|chr5:17550465-17551206 FORWARD LENGTH=186	cytokinin mediated signaling pathway; "microtubule nucleation"; "regulation of transcription, DNA-dependent"; "regulation of translation"; "response to auxin stimulus"; "response to cyclopentenone"	DNA binding; "protein dimerization activity"; "sequence-specific DNA binding transcription factor activity"	intracellular; "nucleus"	weakly similar to ( 169)AT5G43700| Symbols: IAA4, ATAUX2-11 | ATAUX2-11 (indoleacetic acid-induced protein 4); transcription factor | chr5:17567692-17568433 FORWARDmoderately similar to ( 248)AX22D_PHAAU no original description	0.0222041	4.64855	8.0176	-0.966196	0.193019	10.085	1.25058	0.107868	AT5G43700	PF02309
11977639	Glyma10g04610	Glyma.10G040400	AT4G28640.1|Symbols:IAA11|indole-3-acetic acid inducible 11|chr4:14142288-14143755 FORWARD LENGTH=246	regulation of transcription, DNA-dependent; "response to auxin stimulus"; "response to cyclopentenone"	protein binding; "protein dimerization activity"; "sequence-specific DNA binding transcription factor activity"	nucleus; "plasmodesma"	weakly similar to ( 166)AT2G33310| Symbols: IAA13 | IAA13 (indoleacetic acid-induced protein 13) | chr2:14121646-14122834 REVERSEweakly similar to ( 143)IAA10_ORYSA no original description	0.0451396	2.29728	5.88054	-0.914478	0.146686	6.84977	0.285451	0.177944	AT4G28640	PF02309
11990226	Glyma10g04640	Glyma.10G040700	AT2G20370.1|Symbols:KAM1, MUR3|Exostosin family protein|chr2:8792355-8794214 FORWARD LENGTH=619	endomembrane system organization; "fucose biosynthetic process"; "salicylic acid mediated signaling pathway"; "unidimensional cell growth"; "xyloglucan biosynthetic process"	catalytic activity; "transferase activity, transferring glycosyl groups"	Golgi apparatus; "endosome"; "integral to Golgi membrane"; "membrane"; "trans-Golgi network"	highly similar to ( 867)AT2G20370| Symbols: KAM1, MUR3 | KAM1/MUR3 (MURUS 3); catalytic/ transferase, transferring glycosyl groups | chr2:8799436-8801295 FORWARDhighly similar to ( 837)KATAM_ORYSA no original description	0.0223114	3.92281	7.06968	-0.948698	0.164162	8.84629	1.02319	0.109787	AT2G20370	PF03016
11991369	Glyma10g08210	Glyma.10G070500	AT5G03610.1|Symbols:|GDSL-like Lipase/Acylhydrolase superfamily protein|chr5:915650-918326 FORWARD LENGTH=359	lipid metabolic process	carboxylesterase activity; "hydrolase activity, acting on ester bonds"	extracellular region	moderately similar to ( 338)AT5G03610| Symbols: | GDSL-motif lipase/hydrolase family protein | chr5:915649-918325 FORWARDweakly similar to ( 116)APG_BRANA no original description	0.0275253	3.4473	8.05296	-1.32965	0.082623	9.66017	0.45582	0.214023	AT5G03610	PF00657
11979693	Glyma10g11700	Glyma.10G090700	AT5G13700.1|Symbols:ATPAO1, APAO, PAO1|polyamine oxidase 1|chr5:4420222-4422974 REVERSE LENGTH=472	oxidation-reduction process; "polyamine catabolic process"	flavin adenine dinucleotide binding; "polyamine oxidase activity"	mitochondrion	highly similar to ( 678)AT5G13700| Symbols: ATPAO1, APAO | APAO/ATPAO1 (POLYAMINE OXIDASE 1); FAD binding / polyamine oxidase | chr5:4420225-4422977 REVERSEmoderately similar to ( 410)PAO_MAIZE no original description	0.0288402	2.56001	8.88939	-0.219285	0.175834	10.1037	1.13686	0.0446037	AT5G13700	PF01593
11993481	Glyma10g22080	Glyma.10G115300	AT3G26300.1|Symbols:CYP71B34|cytochrome P450, family 71, subfamily B, polypeptide 34|chr3:9639199-9640866 REVERSE LENGTH=500	oxidation-reduction process	electron carrier activity; "heme binding"; "iron ion binding"; "oxidoreductase activity, acting on paired donors, with incorporation or reduction of molecular oxygen"; "oxygen binding"	NA	moderately similar to ( 379)AT3G26310| Symbols: CYP71B35 | CYP71B35 (cytochrome P450, family 71, subfamily B, polypeptide 35); oxygen binding | chr3:9642326-9644016 REVERSEhighly similar to ( 581)C71D8_SOYBN no original description	0.048139	2.27856	5.53696	-0.968154	0.142844	6.50011	0.219966	0.190559	AT3G26300	PF00067
11983519	Glyma10g31540	Glyma.10G172200	AT1G32900.1|Symbols:|UDP-Glycosyltransferase superfamily protein|chr1:11920582-11923506 REVERSE LENGTH=610	biosynthetic process; "galactolipid biosynthetic process"; "glucan biosynthetic process"; "myo-inositol hexakisphosphate biosynthetic process"; "response to hypoxia"	protein binding; "starch synthase activity"; "transferase activity, transferring glycosyl groups"	chloroplast	highly similar to ( 838)AT1G32900| Symbols: | starch synthase, putative | chr1:11920562-11923486 REVERSEhighly similar to ( 929)SSG1_PEA no original description	0.0448641	2.51252	4.55014	-0.890214	0.2248	5.68659	0.438919	0.117119	AT1G32900	PF00534,PF08323
11996068	Glyma10g32190	Glyma.10G178400	AT3G22930.1|Symbols:CML11|calmodulin-like 11|chr3:8124286-8125835 REVERSE LENGTH=173	Golgi localization; "actin filament-based movement"; "biological process"; "mitochondrion localization"; "peroxisome localization"	calcium ion binding	NA	moderately similar to ( 205)AT2G27030| Symbols: CAM5 | CAM5 (CALMODULIN 5); calcium ion binding | chr2:11539797-11540138 FORWARDmoderately similar to ( 203)CALM3_PETHY no original description	0.0375862	2.97378	7.81653	-0.612874	0.217526	9.18048	0.959422	0.146179	AT3G22930	PF00036
11985399	Glyma10g36140	Glyma.10G217300	AT1G71960.1|Symbols:ABCG25, ATABCG25|ATP-binding casette family G25|chr1:27082587-27088163 REVERSE LENGTH=662	abscisic acid transport; "response to abscisic acid stimulus"	ATP binding; "ATPase activity"; "ATPase activity, coupled to transmembrane movement of substances"; "nucleoside-triphosphatase activity"; "nucleotide binding"	membrane; "plasma membrane"	highly similar to ( 751)AT1G71960| Symbols: | ABC transporter family protein | chr1:27086249-27091825 REVERSEweakly similar to ( 187)PDR15_ORYSA no original description	0.019477	5.06223	6.08657	-1.07331	0.0481735	8.24269	1.26646	0.193438	AT1G71960	PF00005,PF01061
11987553	Glyma10g42190	Glyma.10G275200	AT4G39670.1|Symbols:|Glycolipid transfer protein (GLTP) family protein|chr4:18410172-18410861 FORWARD LENGTH=229	ER-nucleus signaling pathway; "abscisic acid mediated signaling pathway"; "defense response by callose deposition"; "defense response to fungus"; "endoplasmic reticulum unfolded protein response"; "glycolipid transport"; "heat acclimation"; "innate immune response"; "intracellular signal transduction"; "jasmonic acid mediated signaling pathway"; "negative regulation of defense response"; "protein…	glycolipid binding; "glycolipid transporter activity"	cytoplasm; "nucleus"	moderately similar to ( 269)AT4G39670| Symbols: | glycolipid binding / glycolipid transporter | chr4:18410166-18410855 FORWARD no original description	0.0267	3.09821	5.64757	-1.42556	0.0302373	7.0654	0.205873	0.198439	AT4G39670	PF08718
12000411	Glyma10g44120	Glyma.10G294800	AT1G51110.1|Symbols:|Plastid-lipid associated protein PAP / fibrillin family protein|chr1:18935380-18937484 FORWARD LENGTH=409	pentose-phosphate shunt; "thylakoid membrane organization"; "tryptophan biosynthetic process"	structural molecule activity	chloroplast; "chloroplast envelope"; "chloroplast thylakoid"; "chloroplast thylakoid membrane"; "membrane"	moderately similar to ( 331)AT1G51110| Symbols: | plastid-lipid associated protein PAP / fibrillin family protein | chr1:18939048-18941152 FORWARD no original description	0.0260126	3.93079	5.35075	-1.58986	0.220862	7.14017	0.38496	0.0764604	AT1G51110	PF04755
12000725	Glyma11g00580	Glyma.11G003500	AT5G28237.1|Symbols:|Pyridoxal-5'-phosphate-dependent enzyme family protein|chr5:10207477-10213542 REVERSE LENGTH=465	metabolic process; "tryptophan biosynthetic process"; "tryptophan metabolic process"	catalytic activity; "pyridoxal phosphate binding"; "tryptophan synthase activity"	mitochondrion	highly similar to ( 533)AT5G28237| Symbols: | tryptophan synthase, beta subunit, putative | chr5:10207481-10213546 REVERSEmoderately similar to ( 470)TRPB2_MAIZE no original description	0.0309203	4.63422	6.2704	-1.48466	0.0933304	8.29375	0.727667	0.299659	AT5G28237	PF00291
12012620	Glyma11g00650	Glyma.11G004200	AT1G47480.1|Symbols:|alpha/beta-Hydrolases superfamily protein|chr1:17417623-17419296 FORWARD LENGTH=314	metabolic process; "root hair cell differentiation"	hydrolase activity	nucleus	moderately similar to ( 215)AT1G47480| Symbols: | hydrolase | chr1:17420063-17421736 FORWARDvery weakly similar to (92.0)GID1_ORYSA no original description	0.047324	2.4571	5.19128	-0.612707	0.14016	6.28275	0.684252	0.215014	AT1G47480	PF07859
12012653	Glyma11g00710	Glyma.11G004800	AT5G26340.1|Symbols:MSS1, STP13, ATSTP13|Major facilitator superfamily protein|chr5:9243851-9246994 REVERSE LENGTH=526	amino acid import; "monosaccharide transport"; "phosphorylation"; "response to abscisic acid stimulus"; "response to salt stress"; "response to water deprivation"	carbohydrate transmembrane transporter activity; "hexose:hydrogen symporter activity"; "high-affinity hydrogen:glucose symporter activity"; "monosaccharide transmembrane transporter activity"; "sugar:hydrogen symporter activity"	cytoplasm; "membrane"; "plasma membrane"; "plasmodesma"	highly similar to ( 823)AT5G26340| Symbols: STP13, MSS1 | MSS1 (SUGAR TRANSPORT PROTEIN 13); carbohydrate transmembrane transporter/ hexose:hydrogen symporter/ high-affinity hydrogen:glucose symporter/ sugar:hydrogen ion symporter | chr5:9243854-9246997 REVERSEhighly similar to ( 542)STC_RICCO no original description	0.0240118	3.15191	8.40353	-0.626551	0.157483	9.89159	1.02968	0.092348	AT5G26340	PF00083
12001227	Glyma11g01530	Glyma.11G013300	AT2G40935.1|Symbols:|PLAC8 family protein|chr2:17083199-17084216 FORWARD LENGTH=190	biological process; "phosphatidylinositol biosynthetic process"	molecular function	plasma membrane	moderately similar to ( 216)AT2G40935| Symbols: | similar to unknown protein [Arabidopsis thaliana] (TAIR:AT3G18470.1); similar to hypothetical protein [Vitis vinifera] (GB:CAN70759.1); contains InterPro domain Protein of unknown function Cys-rich (InterPro:IPR006461) | chr2:17090277-17091294 FORWARD no original description	0.0163272	2.14299	7.46477	-0.888247	0.0736192	8.33744	0.211379	0.0217117	AT2G40935	PF04749
12001274	Glyma11g01640	Glyma.11G014200	AT1G71450.1|Symbols:|Integrase-type DNA-binding superfamily protein|chr1:26927088-26927639 FORWARD LENGTH=183	regulation of transcription, DNA-dependent	DNA binding; "sequence-specific DNA binding transcription factor activity"	nucleus	weakly similar to ( 181)AT1G71450| Symbols: | AP2 domain-containing transcription factor, putative | chr1:26930750-26931301 FORWARDvery weakly similar to (81.6)ERF4_NICSY no original description	0.019477	47.4917	3.29262	-3.32861	0.394583	8.76253	2.241	0.286568	AT1G71450	PF00847
12001276	Glyma11g01650	Glyma.11G014300	AT1G71480.1|Symbols:|Nuclear transport factor 2 (NTF2) family protein|chr1:26932079-26933086 FORWARD LENGTH=216	chlorophyll catabolic process; "protein import into nucleus"; "transport"	protein transporter activity	chloroplast; "chloroplast thylakoid membrane"; "intracellular"; "nucleus"	weakly similar to ( 199)AT1G71480| Symbols: | nuclear transport factor 2 (NTF2) family protein | chr1:26935741-26936748 FORWARD no original description	0.0476659	5.03714	2.03781	-0.654562	0.149581	4.11455	1.67804	0.44023	AT1G71480	PF02136
12013166	Glyma11g02300	Glyma.11G020600	AT1G64065.1|Symbols:|Late embryogenesis abundant (LEA) hydroxyproline-rich glycoprotein family|chr1:23778628-23779272 FORWARD LENGTH=214	biological process	molecular function	membrane; "nucleus"	very weakly similar to (81.3)AT1G64065| Symbols: | similar to unknown protein [Arabidopsis thaliana] (TAIR:AT2G44000.1); similar to unnamed protein product [Vitis vinifera] (GB:CAO49537.1); contains InterPro domain Harpin-induced 1 (InterPro:IPR010847) | chr1:23782291-23782935 FORWARD no original description	0.0257558	5.35787	3.49096	-2.18751	0.206833	5.73881	0.234153	0.194406	AT1G64065	PF03168
12002025	Glyma11g03370	Glyma.11G030900	AT3G60670.1|Symbols:|PLATZ transcription factor family protein|chr3:22424695-22426074 REVERSE LENGTH=245	biological process	zinc ion binding	nucleus	weakly similar to ( 169)AT3G60670| Symbols: | zinc-binding protein, putative | chr3:22435670-22437049 REVERSE no original description	0.0474659	7.16544	5.5581	-1.76096	0.501818	8.23941	1.0801	0.257439	AT3G60670	PF04640
12013775	Glyma11g03730	Glyma.11G034500	AT4G16700.1|Symbols:PSD1|phosphatidylserine decarboxylase 1|chr4:9395815-9398261 REVERSE LENGTH=453	phospholipid biosynthetic process	phosphatidylserine decarboxylase activity	mitochondrion	moderately similar to ( 278)AT4G16700| Symbols: PSD1 | PSD1 (PHOSPHATIDYLSERINE DECARBOXYLASE 1); phosphatidylserine decarboxylase | chr4:9395837-9398283 REVERSE no original description	0.0473434	2.6831	3.49835	-0.344805	0.179509	4.74998	1.07909	0.217534	AT4G16700	PF02666
12003270	Glyma11g06660	Glyma.11G062500	AT3G26300.1|Symbols:CYP71B34|cytochrome P450, family 71, subfamily B, polypeptide 34|chr3:9639199-9640866 REVERSE LENGTH=500	oxidation-reduction process	electron carrier activity; "heme binding"; "iron ion binding"; "oxidoreductase activity, acting on paired donors, with incorporation or reduction of molecular oxygen"; "oxygen binding"	NA	moderately similar to ( 397)AT3G26300| Symbols: CYP71B34 | CYP71B34 (cytochrome P450, family 71, subfamily B, polypeptide 34); oxygen binding | chr3:9640436-9642103 REVERSEhighly similar to ( 854)C71D8_SOYBN no original description	0.0476659	4.09145	3.07498	-1.85132	0.0922484	4.93476	0.181291	0.394371	AT3G26300	PF00067
12003279	Glyma11g06690	Glyma.11G062600	AT3G26300.1|Symbols:CYP71B34|cytochrome P450, family 71, subfamily B, polypeptide 34|chr3:9639199-9640866 REVERSE LENGTH=500	oxidation-reduction process	electron carrier activity; "heme binding"; "iron ion binding"; "oxidoreductase activity, acting on paired donors, with incorporation or reduction of molecular oxygen"; "oxygen binding"	NA	moderately similar to ( 391)AT3G26300| Symbols: CYP71B34 | CYP71B34 (cytochrome P450, family 71, subfamily B, polypeptide 34); oxygen binding | chr3:9640436-9642103 REVERSEhighly similar to ( 992)C71D8_SOYBN no original description	0.0436839	3.77867	3.70782	-1.78094	0.230721	5.47047	0.136933	0.270572	AT3G26300	PF00067
12016566	Glyma11g11350	Glyma.11G106300	AT4G34950.1|Symbols:|Major facilitator superfamily protein|chr4:16642544-16644759 REVERSE LENGTH=567	circadian rhythm; "glucosinolate biosynthetic process"	NA	chloroplast	highly similar to ( 617)AT4G34950| Symbols: | nodulin family protein | chr4:16642549-16644764 REVERSE no original description	0.0104008	3.2854	7.69308	-0.679947	0.0802183	9.2087	1.03612	0.0245973	AT4G34950	PF06813
12005578	Glyma11g12310	Glyma.11G115500	AT2G17080.1|Symbols:|Arabidopsis protein of unknown function (DUF241)|chr2:7433326-7434117 REVERSE LENGTH=263	biological process	molecular function	nucleus	weakly similar to ( 149)AT2G17070| Symbols: | similar to unknown protein [Arabidopsis thaliana] (TAIR:AT2G17080.1); similar to CM0216.210.nc [Lotus japonicus] (GB:BAF98210.1); contains InterPro domain Protein of unknown function DUF241, plant (InterPro:IPR004320) | chr2:7437945-7438736 REVERSE no original description	0.0469954	4.58148	2.86255	-1.29329	0.341322	4.88238	0.902526	0.265444	AT2G17070	PF03087
12005607	Glyma11g12390	Glyma.11G116400	AT2G17080.1|Symbols:|Arabidopsis protein of unknown function (DUF241)|chr2:7433326-7434117 REVERSE LENGTH=263	biological process	molecular function	nucleus	weakly similar to ( 146)AT2G17080| Symbols: | similar to unknown protein [Arabidopsis thaliana] (TAIR:AT2G17070.1); similar to CM0216.210.nc [Lotus japonicus] (GB:BAF98210.1); contains InterPro domain Protein of unknown function DUF241, plant (InterPro:IPR004320) | chr2:7440408-7441199 REVERSE no original description	0.0436839	2.9439	5.10723	-0.954515	0.155254	6.4615	0.603213	0.241915	AT2G17080	PF03087
12016991	Glyma11g12400	Glyma.11G116500	AT2G17080.1|Symbols:|Arabidopsis protein of unknown function (DUF241)|chr2:7433326-7434117 REVERSE LENGTH=263	biological process	molecular function	nucleus	weakly similar to ( 146)AT2G17080| Symbols: | similar to unknown protein [Arabidopsis thaliana] (TAIR:AT2G17070.1); similar to CM0216.210.nc [Lotus japonicus] (GB:BAF98210.1); contains InterPro domain Protein of unknown function DUF241, plant (InterPro:IPR004320) | chr2:7440408-7441199 REVERSE no original description	0.0436839	2.9439	5.10723	-0.954515	0.155254	6.4615	0.603213	0.241915	AT2G17080	PF03087
12017337	Glyma11g13620	Glyma.11G127500	AT1G05990.1|Symbols:RHS1|EF hand calcium-binding protein family|chr1:1818588-1819040 FORWARD LENGTH=150	NA	calcium ion binding	cellular component	weakly similar to ( 195)AT3G07490| Symbols: AGD11 | AGD11 (ARF-GAP DOMAIN 11); calcium ion binding | chr3:2391195-2391656 FORWARDvery weakly similar to (91.7)CALM_CHLRE no original description	0.0445406	2.67995	5.09089	-0.935951	0.145357	6.30867	0.486257	0.226344	AT1G05990	PF00036
12017892	Glyma11g15200	Glyma.11G143100	AT4G01470.1|Symbols:GAMMA-TIP3, TIP1;3, ATTIP1.3|tonoplast intrinsic protein 1;3|chr4:625092-625850 REVERSE LENGTH=252	transmembrane transport; "transport"; "urea transport"; "water transport"	transporter activity; "urea transmembrane transporter activity"; "water channel activity"	cytoplasm; "integral to membrane"; "membrane"	moderately similar to ( 335)AT4G01470| Symbols: GAMMA-TIP3, TIP1;3 | GAMMA-TIP3/TIP1;3 (tonoplast intrinsic protein 1;3); water channel | chr4:625092-625850 REVERSEmoderately similar to ( 310)TIP12_ORYSA no original description	0.0436839	3.62075	5.80445	-0.563263	0.300582	7.44058	1.29303	0.165374	AT4G01470	PF00230
12018493	Glyma11g18220	Glyma.U009600	AT3G11840.1|Symbols:PUB24|plant U-box 24|chr3:3736578-3738250 REVERSE LENGTH=470	MAPK cascade; "N-terminal protein myristoylation"; "cellular membrane fusion"; "defense response"; "defense response to bacterium"; "defense response to fungus"; "detection of biotic stimulus"; "ethylene biosynthetic process"; "intracellular signal transduction"; "jasmonic acid mediated signaling pathway"; "negative regulation of defense response"; "negative regulation of programmed cell death"; …	ubiquitin-protein ligase activity	cytoplasm	moderately similar to ( 278)AT3G11840| Symbols: | U-box domain-containing protein | chr3:3736584-3738256 REVERSEvery weakly similar to (86.3)SPL11_ORYSA no original description	0.0487484	3.43417	3.71863	-1.5561	0.352357	5.34659	0.223858	0.0721152	AT3G11840	PF04564
12019209	Glyma11g20550	Glyma.11G146200	AT3G45210.1|Symbols:|Protein of unknown function, DUF584|chr3:16557482-16557928 REVERSE LENGTH=148	biological process	molecular function	mitochondrion	very weakly similar to (93.6)AT5G60680| Symbols: | similar to unknown protein [Arabidopsis thaliana] (TAIR:AT3G45210.1); similar to unnamed protein product [Vitis vinifera] (GB:CAO21845.1); contains InterPro domain Protein of unknown function DUF584 (InterPro:IPR007608) | chr5:24403473-24403964 FORWARD no original description	0.044651	4.33789	5.5701	-1.27381	0.292735	7.49216	0.843187	0.276079	AT3G45210	PF04520
12020664	Glyma11g31050	Glyma.11G197100	AT2G35380.2|Symbols:|Peroxidase superfamily protein|chr2:14893109-14893958 FORWARD LENGTH=248	oxidation-reduction process; "response to oxidative stress"; "transition metal ion transport"	heme binding; "peroxidase activity"	extracellular region	moderately similar to ( 218)AT2G35380| Symbols: | peroxidase 20 (PER20) (P20) | chr2:14900188-14901037 FORWARDweakly similar to ( 135)PER1_ARAHY no original description	0.0260265	7.04768	2.89197	-1.56395	0.254057	5.53247	1.2532	0.221886	AT2G35380	PF00141
12021402	Glyma11g33790	Glyma.11G217200	AT1G18210.2|Symbols:|Calcium-binding EF-hand family protein|chr1:6268273-6268785 REVERSE LENGTH=170	biological process	calcium ion binding	plasma membrane; "vacuole"	weakly similar to ( 152)AT1G18210| Symbols: | calcium-binding protein, putative | chr1:6268266-6268778 REVERSEvery weakly similar to (96.3)CALM_CHLRE no original description	0.04447	2.45038	5.71647	-1.06621	0.150726	6.78219	0.226793	0.191756	AT1G18210	PF00036
12010711	Glyma11g33870	Glyma.11G217800	AT3G03440.1|Symbols:|ARM repeat superfamily protein|chr3:815709-818568 FORWARD LENGTH=408	biological process	NA	chloroplast	moderately similar to ( 362)AT3G03440| Symbols: | armadillo/beta-catenin repeat family protein | chr3:815716-818575 FORWARD no original description	0.0341736	2.75208	7.04137	-0.961059	0.18966	8.28168	0.499464	0.119437	AT3G03440	PF00514
12021517	Glyma11g34230	Glyma.11G221000	AT2G39730.2|Symbols:RCA|rubisco activase|chr2:16571046-16573345 REVERSE LENGTH=446	MAPK cascade; "defense response, incompatible interaction"; "defense response to bacterium"; "defense response to fungus"; "detection of biotic stimulus"; "jasmonic acid mediated signaling pathway"; "leaf senescence"; "negative regulation of defense response"; "photosynthesis, light reaction"; "protein targeting to membrane"; "regulation of hydrogen peroxide metabolic process"; "regulation of mul…	ADP binding; "ATP binding"; "enzyme regulator activity"; "ribulose-1,5-bisphosphate carboxylase/oxygenase activator activity"	apoplast; "cell wall"; "chloroplast"; "chloroplast envelope"; "chloroplast stroma"; "chloroplast thylakoid membrane"; "membrane"; "nucleus"; "plastoglobule"; "stromule"; "thylakoid"	highly similar to ( 685)AT2G39730| Symbols: RCA | RCA (RUBISCO ACTIVASE) | chr2:16578252-16580423 REVERSEhighly similar to ( 757)RCA_PHAAU no original description	0.0495196	2.09295	4.0729	-0.336972	0.114603	4.96811	0.728569	0.184972	AT2G39730	PF00004
12011048	Glyma11g34780	Glyma.11G226000	AT2G39890.2|Symbols:PROT1, ATPROT1|proline transporter 1|chr2:16656022-16658202 FORWARD LENGTH=442	amino acid transport; "proline transport"	L-proline transmembrane transporter activity; "amino acid transmembrane transporter activity"	membrane; "plasma membrane"	highly similar to ( 638)AT2G39890| Symbols: ATPROT1, ProT1 | ProT1 (PROLINE TRANSPORTER 1) | chr2:16663100-16665280 FORWARD no original description	0.0339315	2.89366	7.93438	-0.583306	0.061928	9.26713	0.949592	0.224965	AT2G39890	PF01490
12033158	Glyma12g00780	Glyma.12G005100	AT1G62660.1|Symbols:|Glycosyl hydrolases family 32 protein|chr1:23199949-23203515 FORWARD LENGTH=648	Golgi organization; "brassinosteroid biosynthetic process"; "calcium ion transport"; "carbohydrate metabolic process"; "cellular modified amino acid biosynthetic process"; "cellular response to gibberellin stimulus"; "cellular response to iron ion starvation"; "coumarin biosynthetic process"; "iron ion transport"; "nitrate transport"; "phenylpropanoid metabolic process"; "polyamine catabolic proc…	beta-fructofuranosidase activity; "hydrolase activity, hydrolyzing O-glycosyl compounds"; "sucrose alpha-glucosidase activity"	plant-type vacuole; "vacuole"	highly similar to ( 727)AT1G62660| Symbols: | beta-fructosidase (BFRUCT3) / beta-fructofuranosidase / invertase, vacuolar | chr1:23203614-23207180 FORWARDhighly similar to ( 786)INVB_DAUCA no original description	0.0339688	2.68583	6.58835	-1.03895	0.154691	7.78406	0.386419	0.152682	AT1G62660	PF00251,PF11837,PF08244
12023374	Glyma12g01110	Glyma.12G008600	AT3G08030.1|Symbols:|Protein of unknown function, DUF642|chr3:2564191-2565819 FORWARD LENGTH=365	biological process; "chlorophyll biosynthetic process"; "gibberellic acid mediated signaling pathway"; "seed dormancy process"	molecular function	cell wall; "chloroplast"; "plasma membrane"	moderately similar to ( 444)AT3G08030| Symbols: | similar to unknown protein [Arabidopsis thaliana] (TAIR:AT2G41800.1); similar to unnamed protein product [Vitis vinifera] (GB:CAO40802.1); contains InterPro domain Protein of unknown function DUF642 (InterPro:IPR006946) | chr3:2564523-2565825 FORWARD no original description	0.0286278	2.50215	5.45163	-0.795907	0.0460748	6.55566	0.527262	0.16921	AT3G08030	PF04862
12033545	Glyma12g01820	Glyma.12G015700	AT3G02910.1|Symbols:|AIG2-like (avirulence induced gene) family protein|chr3:649986-650549 FORWARD LENGTH=187	response to karrikin	molecular function	NA	moderately similar to ( 208)AT3G02910| Symbols: | Identical to UPF0131 protein At3g02910 [Arabidopsis Thaliana] (GB:Q9M8T3); similar to unknown protein [Arabidopsis thaliana] (TAIR:AT5G46720.1); similar to Os03g0854000 [Oryza sativa (japonica cultivar-group)] (GB:NP_001051934.1); similar to unknown [Picea sitchensis] (GB:ABK22133.1); contains InterPro domain Butirosin biosynthesis, BtrG-like (Int…	0.033339	2.26478	6.36629	-1.36676	0.171012	7.30142	-0.18739	0.0486346	AT3G02910	PF06094
12033907	Glyma12g02540	Glyma.12G022700	AT2G17040.1|Symbols:anac036, NAC036|NAC domain containing protein 36|chr2:7407123-7408120 FORWARD LENGTH=276	MAPK cascade; "defense response, incompatible interaction"; "inflorescence morphogenesis"; "leaf morphogenesis"; "multicellular organismal development"; "negative regulation of cell size"; "regulation of transcription, DNA-dependent"; "response to chitin"	DNA binding; "sequence-specific DNA binding transcription factor activity"	nucleus	moderately similar to ( 297)AT2G17040| Symbols: ANAC036 | ANAC036 (Arabidopsis NAC domain containing protein 36); transcription factor | chr2:7414205-7415202 FORWARDweakly similar to ( 159)NAC68_ORYSA no original description	0.0495196	2.52611	5.45577	-1.40799	0.243438	6.57177	-0.0710734	0.123301	AT2G17040	PF02365
12024142	Glyma12g02800	Glyma.12G024800	AT5G16870.1|Symbols:|Peptidyl-tRNA hydrolase II (PTH2) family protein|chr5:5546975-5548542 REVERSE LENGTH=169	NA	aminoacyl-tRNA hydrolase activity	mitochondrion	moderately similar to ( 240)AT5G16870| Symbols: | similar to unknown protein [Arabidopsis thaliana] (TAIR:AT3G03010.1); similar to unknown protein [Arabidopsis thaliana] (TAIR:AT3G03010.2); similar to hypothetical protein [Vitis vinifera] (GB:CAN83813.1); contains InterPro domain Peptidyl-tRNA hydrolase, PTH2 (InterPro:IPR002833) | chr5:5546978-5548545 REVERSE no original description	0.0452406	2.92924	7.04021	-0.57138	0.190607	8.36939	0.979148	0.230028	AT5G16870	PF01981
12024493	Glyma12g03730	Glyma.12G033400	AT4G35070.2|Symbols:|SBP (S-ribonuclease binding protein) family protein|chr4:16694576-16695387 FORWARD LENGTH=210	biological process	molecular function	cytoplasm	weakly similar to ( 125)AT4G35070| Symbols: | similar to SBP1 (S-RIBONUCLEASE BINDING PROTEIN 1), protein binding / zinc ion binding [Arabidopsis thaliana] (TAIR:AT1G45976.1); similar to unknown [Populus trichocarpa] (GB:ABK93023.1); contains domain SSF57850 (SSF57850) | chr4:16694581-16695392 FORWARD no original description	0.0423732	4.47155	5.25289	-1.72601	0.177457	7.21541	0.434762	0.34599	AT4G35070
12027058	Glyma12g10060	Glyma.12G095000	AT3G11840.1|Symbols:PUB24|plant U-box 24|chr3:3736578-3738250 REVERSE LENGTH=470	MAPK cascade; "N-terminal protein myristoylation"; "cellular membrane fusion"; "defense response"; "defense response to bacterium"; "defense response to fungus"; "detection of biotic stimulus"; "ethylene biosynthetic process"; "intracellular signal transduction"; "jasmonic acid mediated signaling pathway"; "negative regulation of defense response"; "negative regulation of programmed cell death"; …	ubiquitin-protein ligase activity	cytoplasm	moderately similar to ( 275)AT3G11840| Symbols: | U-box domain-containing protein | chr3:3736584-3738256 REVERSEvery weakly similar to (82.4)SPL11_ORYSA no original description	0.0385947	2.87276	5.29732	-1.03804	0.133493	6.61153	0.484403	0.219641	AT3G11840	PF04564
12039219	Glyma12g22880	Glyma.12G149100	AT4G27410.2|Symbols:RD26, ANAC072|NAC (No Apical Meristem) domain transcriptional regulator superfamily protein|chr4:13707928-13709013 REVERSE LENGTH=297	abscisic acid mediated signaling pathway; "hyperosmotic salinity response"; "multicellular organismal development"; "positive regulation of transcription, DNA-dependent"; "regulation of transcription, DNA-dependent"; "response to abscisic acid stimulus"; "response to auxin stimulus"; "response to cold"; "response to ethylene stimulus"; "response to jasmonic acid stimulus"; "response to water depr…	DNA binding; "sequence-specific DNA binding transcription factor activity"	nucleus	moderately similar to ( 336)AT4G27410| Symbols: ANAC072, RD26 | RD26 (RESPONSIVE TO DESSICATION 26) | chr4:13707934-13709019 REVERSEmoderately similar to ( 244)NAC68_ORYSA no original description	0.0339315	5.98376	5.07116	-0.622291	0.236308	7.47052	1.95876	0.313996	AT4G27410	PF02365
12039863	Glyma12g28870	Glyma.12G167400	AT1G80160.1|Symbols:|Lactoylglutathione lyase / glyoxalase I family protein|chr1:30151101-30151930 FORWARD LENGTH=167	carbohydrate metabolic process; "hyperosmotic salinity response"; "para-aminobenzoic acid metabolic process"; "response to water deprivation"	lactoylglutathione lyase activity	cytoplasm	weakly similar to ( 192)AT1G80160| Symbols: | lactoylglutathione lyase family protein / glyoxalase I family protein | chr1:30156172-30156822 FORWARD no original description	0.0266662	3.40309	7.90412	-0.636351	0.178198	9.48513	1.13049	0.123243	AT1G80160	PF00903
12041057	Glyma12g31900	Glyma.12G192600	AT5G42570.1|Symbols:|B-cell receptor-associated 31-like|chr5:17021459-17022497 REVERSE LENGTH=218	intracellular protein transport	molecular function	chloroplast; "endoplasmic reticulum"; "integral to membrane"; "plasmodesma"; "vacuolar membrane"	moderately similar to ( 227)AT5G42570| Symbols: | similar to unknown protein [Arabidopsis thaliana] (TAIR:AT1G11905.1); similar to unnamed protein product [Vitis vinifera] (GB:CAO24012.1); contains InterPro domain B-cell receptor-associated 31-like; (InterPro:IPR008417) | chr5:17038687-17039725 REVERSE no original description	0.0352479	2.67042	6.79402	0.042987	0.125778	7.98718	1.46006	0.187275	AT5G42570	PF05529
12031480	Glyma12g33020	Glyma.12G203100	AT2G20880.1|Symbols:|Integrase-type DNA-binding superfamily protein|chr2:8986053-8987063 FORWARD LENGTH=336	regulation of response to water deprivation; "regulation of transcription, DNA-dependent"; "response to salt stress"	DNA binding; "sequence-specific DNA binding transcription factor activity"	cytoplasm; "nucleus"	weakly similar to ( 175)AT2G20880| Symbols: | AP2 domain-containing transcription factor, putative | chr2:8993134-8994144 FORWARDvery weakly similar to (81.3)ERF1_ORYSA no original description	0.0349322	8.36215	7.98804	-2.22991	0.350696	10.8895	0.833968	0.33407	AT2G20880	PF00847
12031544	Glyma12g33180	Glyma.12G204500	AT4G28310.1|Symbols:|unknown protein; BEST Arabidopsis thaliana protein match is: unknown protein (TAIR:AT1G52270.1); Has 30201 Blast hits to 17322 proteins in 780 species: Archae - 12; Bacteria - 1396; Metazoa - 17338; Fungi - 3422; Plants - 5037; Viruses - 0; Other Eukaryotes - 2996 (source: NCBI BLink).|chr4:14017458-14018066 FORWARD LENGTH=202	biological process	molecular function	nucleus	weakly similar to ( 133)AT4G28310| Symbols: | similar to unknown protein [Arabidopsis thaliana] (TAIR:AT1G52270.1); similar to unnamed protein product [Vitis vinifera] (GB:CAO69747.1) | chr4:14017464-14018072 FORWARD no original description	0.0324479	2.61228	6.77709	-1.17686	0.113682	7.93194	0.208448	0.168858	AT4G28310
12031597	Glyma12g33320	Glyma.12G205700	AT1G03790.1|Symbols:SOM|Zinc finger C-x8-C-x5-C-x3-H type family protein|chr1:954589-955770 FORWARD LENGTH=393	negative regulation of seed germination; "regulation of transcription, DNA-dependent"	nucleic acid binding; "sequence-specific DNA binding transcription factor activity"; "zinc ion binding"	nucleus	moderately similar to ( 227)AT1G03790| Symbols: | zinc finger (CCCH-type) family protein | chr1:954588-955769 FORWARD no original description	0.043951	2.98261	3.66419	-0.0129018	0.284319	5.08292	1.56367	0.0754453	AT1G03790
12032183	Glyma12g35090	Glyma.12G222500	AT5G53750.1|Symbols:|CBS domain-containing protein|chr5:21817416-21818723 FORWARD LENGTH=408	jasmonic acid biosynthetic process; "response to fungus"; "response to jasmonic acid stimulus"; "response to wounding"	molecular function	NA	moderately similar to ( 310)AT4G27460| Symbols: | CBS domain-containing protein | chr4:13732945-13734269 FORWARD no original description	0.0471982	2.4587	9.04844	-0.680022	0.244406	10.2159	0.617874	0.0773891	AT5G53750
12032886	Glyma12g36880	Glyma.12G240100	AT5G17680.1|Symbols:|disease resistance protein (TIR-NBS-LRR class), putative|chr5:5822999-5827153 FORWARD LENGTH=1294	defense response; "signal transduction"	ADP binding	intracellular	moderately similar to ( 419)AT5G17680| Symbols: | disease resistance protein (TIR-NBS-LRR class), putative | chr5:5823001-5827155 FORWARD no original description	0.0469954	2.03988	7.14095	-0.865997	0.200883	7.93066	0.162486	0.0238055	AT5G17680	PF00931,PF01582
12043192	Glyma13g01120	Glyma.13G095200	AT4G25810.1|Symbols:XTR6, XTH23|xyloglucan endotransglycosylase 6|chr4:13128694-13129715 FORWARD LENGTH=286	carbohydrate metabolic process; "cellular glucan metabolic process"	hydrolase activity, acting on glycosyl bonds; "hydrolase activity, hydrolyzing O-glycosyl compounds"; "xyloglucan:xyloglucosyl transferase activity"	Golgi apparatus; "apoplast"; "cell wall"; "extracellular region"	moderately similar to ( 423)AT4G25810| Symbols: XTH23, XTR6 | XTR6 (XYLOGLUCAN ENDOTRANSGLYCOSYLASE 6); hydrolase, acting on glycosyl bonds | chr4:13128703-13129724 FORWARDmoderately similar to ( 392)BRU1_SOYBN no original description	0.0232798	4.14102	6.06271	-1.18548	0.138733	7.90907	0.864508	0.170767	AT4G25810	PF00722,PF06955
12060347	Glyma13g06880	Glyma.13G051600	AT4G39950.1|Symbols:CYP79B2|cytochrome P450, family 79, subfamily B, polypeptide 2|chr4:18525311-18527284 FORWARD LENGTH=541	camalexin biosynthetic process; "cysteine biosynthetic process"; "defense response"; "defense response by callose deposition in cell wall"; "defense response to bacterium"; "defense response to oomycetes"; "glucosinolate biosynthetic process"; "indoleacetic acid biosynthetic process"; "induced systemic resistance"; "response to bacterium"; "response to insect"; "response to water deprivation"; "t…	electron carrier activity; "heme binding"; "iron ion binding"; "oxidoreductase activity, acting on paired donors, with incorporation or reduction of molecular oxygen"; "oxygen binding"	chloroplast	highly similar to ( 567)AT2G22330| Symbols: CYP79B3 | CYP79B3 (cytochrome P450, family 79, subfamily B, polypeptide 3); oxygen binding | chr2:9495681-9498063 FORWARDhighly similar to ( 607)C79A1_SORBI no original description	0.0479361	2.49576	6.40302	-0.0853759	0.236974	7.48356	1.2341	0.11553	AT4G39950	PF00067
12047902	Glyma13g17200	Glyma.13G112100	AT1G17370.1|Symbols:UBP1B|oligouridylate binding protein 1B|chr1:5951842-5954825 REVERSE LENGTH=419	NA	mRNA 3'-UTR binding; "nucleic acid binding"; "nucleotide binding"	NA	highly similar to ( 516)AT1G17370| Symbols: UBP1B | UBP1B (OLIGOURIDYLATE BINDING PROTEIN 1B) | chr1:5951835-5954818 REVERSEvery weakly similar to (81.3)RRP2_SPIOL no original description	0.0347169	2.42993	7.43259	-1.24627	0.191253	8.4994	0.0346502	0.0618279	AT1G17370	PF00076
12062820	Glyma13g18940	Glyma.13G127300	AT2G20370.1|Symbols:KAM1, MUR3|Exostosin family protein|chr2:8792355-8794214 FORWARD LENGTH=619	endomembrane system organization; "fucose biosynthetic process"; "salicylic acid mediated signaling pathway"; "unidimensional cell growth"; "xyloglucan biosynthetic process"	catalytic activity; "transferase activity, transferring glycosyl groups"	Golgi apparatus; "endosome"; "integral to Golgi membrane"; "membrane"; "trans-Golgi network"	highly similar to ( 855)AT2G20370| Symbols: KAM1, MUR3 | KAM1/MUR3 (MURUS 3); catalytic/ transferase, transferring glycosyl groups | chr2:8799436-8801295 FORWARDhighly similar to ( 829)KATAM_ORYSA no original description	0.0244667	2.45624	6.52286	-0.510561	0.135076	7.57398	0.785892	0.0529103	AT2G20370	PF03016
12048892	Glyma13g19450	Glyma.13G131900	AT2G37500.1|Symbols:|arginine biosynthesis protein ArgJ family|chr2:15739904-15742689 REVERSE LENGTH=468	arginine biosynthetic process; "pyrimidine ribonucleotide biosynthetic process"	acetyl-CoA:L-glutamate N-acetyltransferase activity; "glutamate N-acetyltransferase activity"	chloroplast; "chloroplast stroma"; "mitochondrion"	highly similar to ( 587)AT2G37500| Symbols: | arginine biosynthesis protein ArgJ family | chr2:15746982-15749508 REVERSE no original description	0.0288402	2.66148	5.9447	-0.663208	0.156483	7.13661	0.749023	0.106974	AT2G37500	PF01960
12063006	Glyma13g19560	Glyma.13G133000	AT3G53600.1|Symbols:|C2H2-type zinc finger family protein|chr3:19875532-19876059 FORWARD LENGTH=175	intracellular signal transduction; "regulation of transcription, DNA-dependent"; "respiratory burst involved in defense response"; "response to chitin"	nucleic acid binding; "sequence-specific DNA binding transcription factor activity"; "zinc ion binding"	nucleus	weakly similar to ( 120)AT2G37430| Symbols: | zinc finger (C2H2 type) family protein (ZAT11) | chr2:15713533-15714069 FORWARD no original description	0.0423732	3.82945	3.20859	-2.26638	0.265467	4.98207	-0.329241	0.225346	AT2G37430
12050164	Glyma13g23180	Glyma.13G162900	AT5G20380.1|Symbols:PHT4;5|phosphate transporter 4;5|chr5:6887936-6892358 REVERSE LENGTH=517	nitrate transport; "transmembrane transport"	inorganic phosphate transmembrane transporter activity	chloroplast; "integral to membrane"; "membrane"; "plastid"	highly similar to ( 633)AT5G20380| Symbols: | transporter-related | chr5:6887938-6892360 REVERSE no original description	0.0256754	3.16238	7.96105	-1.31299	0.0730736	9.41901	0.348022	0.179675	AT5G20380	PF07690
12064840	Glyma13g24470	Glyma.13G176100	AT4G05320.4|Symbols:UBQ10|polyubiquitin 10|chr4:2718559-2719932 FORWARD LENGTH=457	aging; "cellular protein modification process"; "response to salicylic acid stimulus"	NA	NA	highly similar to ( 723)AT4G05320| Symbols: UBQ10 | UBQ10 (POLYUBIQUITIN 10) | chr4:2718557-2719951 FORWARDweakly similar to ( 134)UBIQ_WHEAT no original description	0.0385947	5.41323	8.63542	-1.68255	0.401369	10.9183	0.753938	0.0900376	AT4G05320	PF00240
12051772	Glyma13g27070	Glyma.13G200500	AT5G33340.1|Symbols:CDR1|Eukaryotic aspartyl protease family protein|chr5:12594474-12595787 FORWARD LENGTH=437	defense response to bacterium; "proteolysis"; "regulation of hydrogen peroxide metabolic process"; "regulation of salicylic acid metabolic process"	aspartic-type endopeptidase activity	apoplast; "extracellular region"	moderately similar to ( 368)AT5G33340| Symbols: CDR1 | CDR1 (CONSTITUTIVE DISEASE RESISTANCE 1); aspartic-type endopeptidase/ pepsin A | chr5:12611704-12613017 FORWARD no original description	0.031656	4.73249	2.92804	-2.07822	0.254693	4.99605	0.16438	0.201827	AT5G33340	PF00026
12066105	Glyma13g28440	Glyma.13G213200	AT5G18840.1|Symbols:|Major facilitator superfamily protein|chr5:6282954-6286399 FORWARD LENGTH=482	transmembrane transport	carbohydrate transmembrane transporter activity; "substrate-specific transmembrane transporter activity"; "sugar:hydrogen symporter activity"; "transmembrane transporter activity"	integral to membrane; "membrane"; "plasma membrane"	highly similar to ( 613)AT5G18840| Symbols: | sugar transporter, putative | chr5:6282956-6286401 FORWARDweakly similar to ( 134)STC_RICCO no original description	0.0403894	2.41305	6.36398	-0.377334	0.214957	7.38997	0.893523	0.0497334	AT5G18840	PF00083
12066527	Glyma13g29370	Glyma.13G221900	AT2G22920.2|Symbols:SCPL12|serine carboxypeptidase-like 12|chr2:9753938-9757420 FORWARD LENGTH=435	proteolysis	serine-type carboxypeptidase activity	extracellular region; "plant-type cell wall"	moderately similar to ( 426)AT5G09640| Symbols: SCPL19, SNG2 | SNG2 (SINAPOYLGLUCOSE ACCUMULATOR 2); serine carboxypeptidase | chr5:2988374-2990967 FORWARDmoderately similar to ( 298)CBP1_ORYSA no original description	0.0403921	5.0025	5.43394	-1.81727	0.290237	7.57571	0.505381	0.281376	AT2G22920	PF00450
12066546	Glyma13g29380	Glyma.13G222000	AT4G18050.1|Symbols:PGP9|P-glycoprotein 9|chr4:10022205-10027280 FORWARD LENGTH=1236	transmembrane transport; "transport"	ATP binding; "ATPase activity"; "ATPase activity, coupled to transmembrane movement of substances"; "nucleoside-triphosphatase activity"; "nucleotide binding"	integral to membrane	nearly identical (1623)AT4G18050| Symbols: PGP9 | PGP9 (P-GLYCOPROTEIN 9); ATPase, coupled to transmembrane movement of substances | chr4:10022217-10027427 FORWARDhighly similar to ( 907)MDR_ORYSA no original description	0.0082727	19.3572	3.89898	-3.70741	0.0752237	8.07623	0.567392	0.164256	AT4G18050	PF00664,PF00005
12066559	Glyma13g29390	Glyma.13G222100	AT1G17020.1|Symbols:SRG1, ATSRG1|senescence-related gene 1|chr1:5820258-5821741 FORWARD LENGTH=358	cell wall modification involved in abscission; "embryo development ending in seed dormancy"; "flavonoid biosynthetic process"; "organ senescence"; "oxidation-reduction process"; "response to abscisic acid stimulus"; "seed dormancy process"; "seed germination"	oxidoreductase activity; "oxidoreductase activity, acting on diphenols and related substances as donors, oxygen as acceptor"; "oxidoreductase activity, acting on paired donors, with incorporation or reduction of molecular oxygen, 2-oxoglutarate as one donor, and incorporation of one atom each of oxygen into both donors"	cytoplasm	moderately similar to ( 324)AT1G17020| Symbols: ATSRG1, SRG1 | SRG1 (SENESCENCE-RELATED GENE 1); oxidoreductase, acting on paired donors, with incorporation or reduction of molecular oxygen, 2-oxoglutarate as one donor, and incorporation of one atom each of oxygen into both donors | chr1:5820251-5821734 FORWARDweakly similar to ( 190)FLS_SOLTU no original description	0.0309978	2.44679	9.34972	-0.565915	0.0977699	10.5303	0.724978	0.156314	AT1G17020	PF03171
12052793	Glyma13g30100	Glyma.13G228400	AT4G18700.1|Symbols:CIPK12, SnRK3.9, ATWL4, WL4|CBL-interacting protein kinase 12|chr4:10289110-10290579 REVERSE LENGTH=489	calcium-mediated signaling; "protein phosphorylation"; "signal transduction"; "stomatal movement"	ATP binding; "kinase activity"; "protein binding"; "protein kinase activity"; "protein serine/threonine kinase activity"; "transferase activity, transferring phosphorus-containing groups"	plasma membrane	moderately similar to ( 421)AT4G18700| Symbols: SnRK3.9, CIPK12 | CIPK12 (SNF1-RELATED PROTEIN KINASE 3.9); kinase | chr4:10289121-10290590 REVERSEmoderately similar to ( 298)CIPK1_ORYSA no original description	0.0313256	3.06182	7.37835	-0.762862	0.222158	8.78293	0.851527	0.0695516	AT4G18700	PF03822,PF00069
12053030	Glyma13g30770	Glyma.13G234500	AT1G28480.1|Symbols:GRX480, roxy19|Thioredoxin superfamily protein|chr1:10013634-10014047 REVERSE LENGTH=137	MAPK cascade; "abscisic acid mediated signaling pathway"; "cell communication"; "cell redox homeostasis"; "defense response, incompatible interaction"; "defense response to bacterium"; "defense response to fungus"; "endoplasmic reticulum unfolded protein response"; "ethylene biosynthetic process"; "hyperosmotic salinity response"; "jasmonic acid biosynthetic process"; "jasmonic acid mediated sign…	electron carrier activity; "protein binding"; "protein disulfide oxidoreductase activity"	cytoplasm	weakly similar to ( 133)AT1G28480| Symbols: GRX480 | GRX480; thiol-disulfide exchange intermediate | chr1:10013620-10014033 REVERSE no original description	0.033339	3.47901	7.09251	-1.26211	0.262526	8.67329	0.536563	0.0681653	AT1G28480	PF00462
12067237	Glyma13g31440	Glyma.13G240700	AT4G04930.1|Symbols:DES-1-LIKE|fatty acid desaturase family protein|chr4:2509236-2510918 FORWARD LENGTH=332	fatty acid biosynthetic process; "lipid metabolic process"; "oxidation-reduction process"; "plant-type cell wall modification"; "pollen tube growth"; "sphingolipid biosynthetic process"	oxidoreductase activity; "oxidoreductase activity, acting on paired donors, with incorporation or reduction of molecular oxygen"; "sphingolipid delta-4 desaturase activity"	integral to membrane	highly similar to ( 521)AT4G04930| Symbols: DES-1-LIKE | DES-1-LIKE (fatty acid desaturase 1-like); oxidoreductase | chr4:2509234-2510916 FORWARD no original description	0.043951	2.17751	4.12031	-0.48766	0.186294	5.07164	0.635018	0.0958856	AT4G04930	PF00487,PF08557
12068768	Glyma13g35470	Glyma.13G279100	AT4G27460.1|Symbols:|Cystathionine beta-synthase (CBS) family protein|chr4:13732939-13734263 FORWARD LENGTH=391	biological process	molecular function	extracellular region	moderately similar to ( 318)AT4G27460| Symbols: | CBS domain-containing protein | chr4:13732945-13734269 FORWARD no original description	0.0222041	3.04837	6.81064	-0.824255	0.143855	8.2029	0.783783	0.0683283	AT4G27460
12054727	Glyma13g35550	Glyma.13G279900	AT3G15500.1|Symbols:ATNAC3, ANAC055, NAC055, NAC3|NAC domain containing protein 3|chr3:5234731-5235882 FORWARD LENGTH=317	MAPK cascade; "abscisic acid mediated signaling pathway"; "cell communication"; "defense response to fungus"; "endoplasmic reticulum unfolded protein response"; "hyperosmotic salinity response"; "jasmonic acid biosynthetic process"; "jasmonic acid mediated signaling pathway"; "multicellular organismal development"; "negative regulation of defense response"; "negative regulation of programmed cell…	DNA binding; "protein binding"; "sequence-specific DNA binding transcription factor activity"	nucleus	moderately similar to ( 346)AT3G15500| Symbols: ANAC055, ATNAC3 | ATNAC3 (ARABIDOPSIS NAC DOMAIN CONTAINING PROTEIN 55); transcription factor | chr3:5234738-5235889 FORWARDmoderately similar to ( 244)NAC48_ORYSA no original description	0.0452937	2.78555	9.90525	-0.908894	0.208057	11.2906	0.569069	0.195258	AT3G15500	PF02365
12054952	Glyma13g36110	Glyma.13G285300	AT4G31940.1|Symbols:CYP82C4|cytochrome P450, family 82, subfamily C, polypeptide 4|chr4:15452040-15453966 FORWARD LENGTH=524	cellular response to iron ion; "oxidation-reduction process"; "response to zinc ion"	electron carrier activity; "heme binding"; "iron ion binding"; "monooxygenase activity"; "oxidoreductase activity, acting on paired donors, with incorporation or reduction of molecular oxygen"; "oxygen binding"	chloroplast	moderately similar to ( 452)AT4G31940| Symbols: CYP82C4 | CYP82C4 (cytochrome P450, family 82, subfamily C, polypeptide 4); oxygen binding | chr4:15452046-15453972 FORWARDnearly identical (1036)C82A2_SOYBN no original description	0.0260265	2.26812	8.28177	-1.23393	0.0496348	9.26797	-0.0524359	0.132202	AT4G31940	PF00067
12055029	Glyma13g36270	Glyma.13G286800	AT3G20680.1|Symbols:|Domain of unknown function (DUF1995)|chr3:7230147-7231163 REVERSE LENGTH=338	biological process; "cell differentiation"; "leaf morphogenesis"; "positive regulation of transcription, DNA-dependent"	molecular function	chloroplast	moderately similar to ( 301)AT3G20680| Symbols: | similar to predicted protein [Physcomitrella patens subsp. patens] (GB:EDQ77462.1); similar to Os05g0500400 [Oryza sativa (japonica cultivar-group)] (GB:NP_001055963.1) | chr3:7230153-7231169 REVERSE no original description	0.019477	9.51389	3.10988	-1.83933	0.0378028	6.18324	1.4107	0.272516	AT3G20680	PF09353
12070319	Glyma13g40170	Glyma.13G326700	AT3G53410.1|Symbols:|RING/U-box superfamily protein|chr3:19801175-19802274 REVERSE LENGTH=299	N-terminal protein myristoylation	ubiquitin-protein ligase activity; "zinc ion binding"	cytoplasm	moderately similar to ( 274)AT3G09770| Symbols: | zinc finger (C3HC4-type RING finger) family protein | chr3:2996634-2997840 REVERSE no original description	0.0467187	7.06219	3.6749	-2.51253	0.510912	6.33172	0.307588	0.210772	AT3G53410
12070582	Glyma13g40800	Glyma.13G332900	AT2G28690.1|Symbols:|Protein of unknown function (DUF1635)|chr2:12307140-12308477 REVERSE LENGTH=231	biological process	molecular function	mitochondrion	very weakly similar to (84.0)AT2G28690| Symbols: | similar to unknown protein [Arabidopsis thaliana] (TAIR:AT5G59760.1); similar to unnamed protein product [Vitis vinifera] (GB:CAO21721.1); contains InterPro domain Protein of unknown function DUF1635 (InterPro:IPR012862) | chr2:12314217-12315554 REVERSE no original description	0.0336881	5.95404	5.01161	-0.943665	0.375922	7.41178	1.6302	0.104076	AT2G28690	PF07795
12070732	Glyma13g41290	Glyma.13G337900	AT5G59480.1|Symbols:|Haloacid dehalogenase-like hydrolase (HAD) superfamily protein|chr5:23979619-23981156 REVERSE LENGTH=282	proline transport	hydrolase activity	nucleus	moderately similar to ( 367)AT5G59480| Symbols: | haloacid dehalogenase-like hydrolase family protein | chr5:23996845-23998382 REVERSE no original description	0.0200219	5.29968	4.62365	-0.631232	0.209503	6.86254	1.77467	0.0642801	AT5G59480
12072648	Glyma14g00870	Glyma.14G005700	AT1G59960.1|Symbols:|NAD(P)-linked oxidoreductase superfamily protein|chr1:22071410-22073067 REVERSE LENGTH=326	oxidation-reduction process; "response to salt stress"	oxidoreductase activity	chloroplast; "cytosol"	moderately similar to ( 249)AT1G59960| Symbols: | aldo/keto reductase, putative | chr1:22075075-22076732 REVERSEmoderately similar to ( 424)6DCS_SOYBN no original description	0.04447	2.08352	9.96353	-1.03734	0.14886	10.8984	0.0216827	0.13341	AT1G59960	PF00248
12073019	Glyma14g01960	Glyma.14G016000	AT1G50600.1|Symbols:SCL5|scarecrow-like 5|chr1:18737398-18739547 REVERSE LENGTH=597	regulation of transcription, DNA-dependent	sequence-specific DNA binding transcription factor activity	cytosol; "nucleus"	highly similar to ( 571)AT1G50600| Symbols: SCL5 | SCL5; transcription factor | chr1:18741066-18743215 REVERSEhighly similar to ( 521)CIGR2_ORYSA no original description	0.0325452	2.48231	7.80505	-0.939312	0.191774	8.90589	0.372374	0.0338578	AT1G50600	PF03514
12082420	Glyma14g01970	Glyma.14G016100	AT5G54630.1|Symbols:|zinc finger protein-related|chr5:22192607-22194260 REVERSE LENGTH=472	cell differentiation; "leaf morphogenesis"; "plastid organization"; "positive regulation of transcription, DNA-dependent"; "regulation of transcription, DNA-dependent"; "regulation of translation"	sequence-specific DNA binding transcription factor activity; "zinc ion binding"	intracellular; "nucleus"	weakly similar to ( 107)AT5G54630| Symbols: | zinc finger protein-related | chr5:22209833-22211486 REVERSE no original description	0.0361182	2.86757	2.94577	-0.805955	0.243696	4.3063	0.713873	0.0312599	AT5G54630
12082437	Glyma14g02060	Glyma.14G017000	AT1G50590.1|Symbols:|RmlC-like cupins superfamily protein|chr1:18732378-18734053 REVERSE LENGTH=310	biological process	calmodulin binding	nucleus	moderately similar to ( 419)AT1G50590| Symbols: | pirin, putative | chr1:18736046-18737721 REVERSE no original description	0.0254155	5.02033	5.26113	-2.10939	0.203279	7.40073	0.218394	0.176595	AT1G50590	PF05726,PF02678
12073080	Glyma14g02090	Glyma.14G017400	AT4G26700.2|Symbols:ATFIM1, FIM1|fimbrin 1|chr4:13463760-13467426 FORWARD LENGTH=687	Golgi localization; "actin filament-based movement"; "circadian rhythm"; "mitochondrion localization"; "peroxisome localization"	actin binding	cytoplasm	highly similar to ( 968)AT4G26700| Symbols: ATFIM1 | ATFIM1 (Arabidopsis thaliana fimbrin 1); actin binding | chr4:13463766-13466933 FORWARD no original description	0.0391276	2.94326	6.47692	-0.617824	0.113471	7.81491	0.939591	0.239813	AT4G26700	PF00307
12073284	Glyma14g02630	Glyma.14G023000	AT4G38460.1|Symbols:GGR|geranylgeranyl reductase|chr4:17994849-17995974 FORWARD LENGTH=326	isoprenoid biosynthetic process	dimethylallyltranstransferase activity; "protein binding"	chloroplast	very weakly similar to (80.9)AT4G38460| Symbols: GGR | GGR (GERANYLGERANYL REDUCTASE); farnesyltranstransferase | chr4:17994843-17995968 FORWARD no original description	0.0312275	2.98864	4.153	-0.370318	0.166119	5.56956	1.20917	0.155112	AT4G38460
12084493	Glyma14g07800	Glyma.14G071400	AT1G75390.1|Symbols:AtbZIP44, bZIP44|basic leucine-zipper 44|chr1:28292224-28292745 FORWARD LENGTH=173	endoplasmic reticulum unfolded protein response; "regulation of transcription, DNA-dependent"; "response to xenobiotic stimulus"; "seed germination"	DNA binding; "protein heterodimerization activity"; "sequence-specific DNA binding"; "sequence-specific DNA binding transcription factor activity"	nucleus	weakly similar to ( 117)AT1G75390| Symbols: ATBZIP44 | ATBZIP44 (ARABIDOPSIS THALIANA BASIC LEUCINE-ZIPPER 44) | chr1:28295885-28296326 FORWARD no original description	0.0441793	2.66472	5.9414	-1.29737	0.194906	7.13925	0.116616	0.179785	AT1G75390	PF00170
12075328	Glyma14g07820	Glyma.14G071600	AT1G27620.1|Symbols:|HXXXD-type acyl-transferase family protein|chr1:9608444-9610432 FORWARD LENGTH=442	NA	transferase activity; "transferase activity, transferring acyl groups other than amino-acyl groups"	cytoplasm	moderately similar to ( 490)AT1G27620| Symbols: | transferase family protein | chr1:9608431-9610419 FORWARDweakly similar to ( 146)HCBT1_DIACA no original description	0.0424706	2.17728	5.05604	-0.467366	0.155997	5.9768	0.65516	0.129471	AT1G27620	PF02458
12084742	Glyma14g08560	Glyma.14G078600	AT5G42650.1|Symbols:AOS, CYP74A, DDE2|allene oxide synthase|chr5:17097803-17099359 REVERSE LENGTH=518	MAPK cascade; "aromatic amino acid family metabolic process"; "cellular amino acid biosynthetic process"; "chlorophyll metabolic process"; "coenzyme biosynthetic process"; "defense response"; "defense response to bacterium"; "defense response to fungus"; "detection of biotic stimulus"; "epoxygenase P450 pathway"; "glucosinolate biosynthetic process"; "glycine catabolic process"; "indoleacetic aci…	allene oxide synthase activity; "electron carrier activity"; "heme binding"; "hydro-lyase activity"; "iron ion binding"; "oxidoreductase activity, acting on paired donors, with incorporation or reduction of molecular oxygen"; "oxygen binding"	chloroplast; "chloroplast envelope"; "chloroplast thylakoid"; "chloroplast thylakoid membrane"; "membrane"; "mitochondrion"; "plastoglobule"; "thylakoid"	highly similar to ( 629)AT5G42650| Symbols: CYP74A, AOS | AOS (ALLENE OXIDE SYNTHASE); hydro-lyase/ oxygen binding | chr5:17115031-17116587 REVERSEhighly similar to ( 592)C74A1_ORYSA no original description	0.0454858	2.36299	8.85859	-0.631186	0.0818786	9.94538	0.609425	0.225532	AT5G42650	PF00067
12084883	Glyma14g08880	Glyma.14G081000	AT2G26550.2|Symbols:HO2|heme oxygenase 2|chr2:11291584-11293426 REVERSE LENGTH=299	heme oxidation; "isopentenyl diphosphate biosynthetic process, mevalonate-independent pathway"; "oxidation-reduction process"; "phytochromobilin biosynthetic process"	heme oxygenase (decyclizing) activity	chloroplast	moderately similar to ( 248)AT2G26550| Symbols: HO2 | HO2 (HEME OXYGENASE 2); heme oxygenase (decyclizing) | chr2:11298662-11300504 REVERSE no original description	0.0361182	2.68147	5.84403	-0.703466	0.200054	7.04906	0.71956	0.113926	AT2G26550	PF01126
12084913	Glyma14g08920	Glyma.14G081500	AT2G26560.1|Symbols:PLP2, PLA IIA, PLA2A|phospholipase A 2A|chr2:11293912-11295708 REVERSE LENGTH=407	MAPK cascade; "cell death"; "cellular membrane fusion"; "cellular response to hypoxia"; "defense response to bacterium"; "defense response to fungus"; "defense response to virus"; "detection of biotic stimulus"; "jasmonic acid mediated signaling pathway"; "lipid metabolic process"; "metabolic process"; "negative regulation of defense response"; "negative regulation of programmed cell death"; "oxy…	lipase activity; "nutrient reservoir activity"	chloroplast; "cytoplasm"; "membrane"	moderately similar to ( 434)AT2G26560| Symbols: PLP2, PLA2A, PLA IIA | PLP2 (PHOSPHOLIPASE A 2A); nutrient reservoir | chr2:11300990-11302786 REVERSEmoderately similar to ( 303)PAT1_SOLTU no original description	0.0273879	3.46528	6.49903	-1.50865	0.122919	8.07618	0.284328	0.189735	AT2G26560	PF01734
12087698	Glyma14g22970	Glyma.14G147500	AT1G21910.1|Symbols:DREB26|Integrase-type DNA-binding superfamily protein|chr1:7696655-7697347 FORWARD LENGTH=230	cellular response to freezing; "cellular response to heat"; "positive regulation of transcription, DNA-dependent"; "regulation of transcription, DNA-dependent"; "response to brassinosteroid stimulus"; "response to jasmonic acid stimulus"; "response to salicylic acid stimulus"	DNA binding; "sequence-specific DNA binding transcription factor activity"	nucleus	weakly similar to ( 107)AT1G77640| Symbols: | AP2 domain-containing transcription factor, putative | chr1:29183690-29184424 FORWARD no original description	0.0232798	5.55696	2.90169	-0.800106	0.196276	5.19869	1.67419	0.17369	AT1G21910	PF00847
12088288	Glyma14g26960	Glyma.14G118700	AT1G67000.1|Symbols:|Protein kinase superfamily protein|chr1:25004217-25007604 REVERSE LENGTH=892	protein phosphorylation	ATP binding; "kinase activity"; "protein kinase activity"; "protein serine/threonine kinase activity"; "transferase activity, transferring phosphorus-containing groups"	extracellular region	moderately similar to ( 316)AT1G66980| Symbols: | protein kinase family protein / glycerophosphoryl diester phosphodiesterase family protein | chr1:25001154-25005624 REVERSEweakly similar to ( 181)KPRO_MAIZE no original description	0.019477	7.96421	5.69677	-1.60038	0.251144	8.5242	1.39315	0.0833721	AT1G67000	PF07714
12091399	Glyma15g00810	Glyma.15G005600	AT5G11090.1|Symbols:|serine-rich protein-related|chr5:3524796-3525449 FORWARD LENGTH=217	biological process	molecular function	nucleus	very weakly similar to (89.0)AT5G11090| Symbols: | serine-rich protein-related | chr5:3524797-3525450 FORWARD no original description	0.0363489	4.19282	3.50797	-1.4645	0.291861	5.41126	0.60342	0.166185	AT5G11090
12091793	Glyma15g01820	Glyma.15G015100	AT3G16030.1|Symbols:CES101|lectin protein kinase family protein|chr3:5439609-5442802 FORWARD LENGTH=850	innate immune response; "response to fungus"	ATP binding; "carbohydrate binding"; "kinase activity"; "protein kinase activity"; "protein serine/threonine kinase activity"; "protein tyrosine kinase activity"; "transferase activity, transferring phosphorus-containing groups"	plasma membrane	moderately similar to ( 390)AT3G16030| Symbols: CES101 | CES101 (CALLUS EXPRESSION OF RBCS 101); carbohydrate binding / kinase | chr3:5439615-5442808 FORWARDmoderately similar to ( 233)CHIT3_VITVI no original description	0.0273879	3.24369	5.94645	-1.8172	0.206544	7.41235	-0.119565	0.0637528	AT3G16030	PF00704,PF07714,PF08276
12104038	Glyma15g03710	Glyma.15G032300	AT5G65360.1|Symbols:|Histone superfamily protein|chr5:26120099-26120509 REVERSE LENGTH=136	nucleosome assembly	DNA binding	nucleosome; "nucleus"	moderately similar to ( 216)AT4G40030| Symbols: | histone H3.2 | chr4:18555834-18556411 REVERSEmoderately similar to ( 207)H32_WHEAT no original description	0.0312275	2.30954	6.30989	-0.141837	0.0959601	7.28685	1.06577	0.144622	AT1G09200	PF00125
12105109	Glyma15g06510	Glyma.15G059700	AT5G64410.1|Symbols:ATOPT4, OPT4|oligopeptide transporter 4|chr5:25750921-25754974 REVERSE LENGTH=729	oligopeptide transport; "response to karrikin"; "transmembrane transport"	oligopeptide transporter activity	membrane	nearly identical (1115)AT5G64410| Symbols: ATOPT4 | ATOPT4 (oligopeptide transporter 4); oligopeptide transporter | chr5:25768147-25772200 REVERSE no original description	0.0459487	2.51268	5.97302	-0.378729	0.0669595	7.07522	0.950501	0.249438	AT5G64410	PF03169
12105367	Glyma15g07230	Glyma.15G066800	AT4G21440.1|Symbols:ATMYB102, ATM4, MYB102|MYB-like 102|chr4:11418425-11419652 REVERSE LENGTH=350	abscisic acid mediated signaling pathway; "hyperosmotic salinity response"; "proline transport"; "regulation of transcription, DNA-dependent"; "response to abscisic acid stimulus"; "response to auxin stimulus"; "response to ethylene stimulus"; "response to jasmonic acid stimulus"; "response to osmotic stress"; "response to salt stress"; "response to water deprivation"; "response to wounding"; "si…	DNA binding; "sequence-specific DNA binding transcription factor activity"	nucleus	moderately similar to ( 307)AT4G21440| Symbols: ATMYB102, ATM4 | ATM4/ATMYB102 (ARABIDOPSIS MYB-LIKE 102); DNA binding / transcription factor | chr4:11418436-11419663 REVERSEmoderately similar to ( 210)MYB38_MAIZE no original description	0.0468084	12.5248	3.36185	-1.17037	0.22008	6.85862	2.47634	0.680608	AT4G21440	PF00249
12105384	Glyma15g07270	Glyma.15G067200	AT1G61350.1|Symbols:|ARM repeat superfamily protein|chr1:22634099-22635820 FORWARD LENGTH=573	biological process	NA	cytoplasm	highly similar to ( 531)AT1G61350| Symbols: | armadillo/beta-catenin repeat family protein | chr1:22637764-22639485 FORWARD no original description	0.0436839	2.70075	5.51235	-0.316129	0.254184	6.72341	1.11723	0.0747172	AT1G61350	PF03224
12094012	Glyma15g07450	Glyma.15G068800	AT5G54390.1|Symbols:AHL, ATAHL, HL|HAL2-like|chr5:22086133-22087586 FORWARD LENGTH=373	phosphatidylinositol phosphorylation; "sulfur compound metabolic process"	3'(2'),5'-bisphosphate nucleotidase activity	mitochondrion	moderately similar to ( 470)AT5G54390| Symbols: ATAHL, AHL | AHL (HAL2-LIKE); 3'(2'),5'-bisphosphate nucleotidase/ inositol or phosphatidylinositol phosphatase | chr5:22103359-22104812 FORWARDmoderately similar to ( 248)DPNP_ORYSA no original description	0.0423732	2.88485	3.47755	-0.912291	0.0657621	4.83623	0.616204	0.266937	AT5G54390	PF00459
12094403	Glyma15g08590	Glyma.15G079300	AT5G45960.1|Symbols:|GDSL-like Lipase/Acylhydrolase superfamily protein|chr5:18637174-18640319 REVERSE LENGTH=375	lipid metabolic process	carboxylesterase activity; "hydrolase activity, acting on ester bonds"; "lipase activity"	extracellular region	moderately similar to ( 412)AT5G45960| Symbols: | GDSL-motif lipase/hydrolase family protein | chr5:18654401-18657546 REVERSEweakly similar to ( 197)APG_BRANA no original description	0.0352146	2.84293	4.30841	-1.29284	0.161035	5.63683	0.214539	0.176949	AT5G45960	PF00657
12094853	Glyma15g09840	Glyma.15G091800	AT1G73240.1|Symbols:|CONTAINS InterPro DOMAIN/s: Nucleoporin protein Ndc1-Nup (InterPro:IPR019049); Has 36 Blast hits to 36 proteins in 17 species: Archae - 0; Bacteria - 0; Metazoa - 1; Fungi - 0; Plants - 35; Viruses - 0; Other Eukaryotes - 0 (source: NCBI BLink).|chr1:27542397-27544668 REVERSE LENGTH=519	biological process	molecular function	chloroplast	moderately similar to ( 401)AT1G73240| Symbols: | similar to unnamed protein product [Vitis vinifera] (GB:CAO69427.1) | chr1:27546058-27548329 REVERSE no original description	0.0123812	4.47809	5.08915	-1.21454	0.11711	7.07771	0.948343	0.0520763	AT1G73240	PF09531
12095867	Glyma15g12700	Glyma.15G120500	AT2G22260.1|Symbols:|oxidoreductase, 2OG-Fe(II) oxygenase family protein|chr2:9461342-9463053 FORWARD LENGTH=314	DNA repair; "metabolic process"	DNA demethylase activity; "oxidoreductase activity"	nucleus	moderately similar to ( 257)AT2G22260| Symbols: | oxidoreductase, 2OG-Fe(II) oxygenase family protein | chr2:9468422-9470133 FORWARD no original description	0.0494858	5.61692	5.25589	-1.6639	0.494523	7.54575	0.825875	0.112415	AT2G22260
12108094	Glyma15g15260	Glyma.15G142900	AT4G16160.2|Symbols:ATOEP16-2, ATOEP16-S|Mitochondrial import inner membrane translocase subunit Tim17/Tim22/Tim23 family protein|chr4:9157545-9158738 FORWARD LENGTH=178	protein transport	P-P-bond-hydrolysis-driven protein transmembrane transporter activity; "amino acid transmembrane transporter activity"	integral to chloroplast outer membrane; "mitochondrial inner membrane presequence translocase complex"; "plastid outer membrane"	weakly similar to ( 189)AT4G16160| Symbols: ATOEP16-2, ATOEP16-S | ATOEP16-2/ATOEP16-S; P-P-bond-hydrolysis-driven protein transmembrane transporter | chr4:9157560-9158753 FORWARD no original description	0.0352146	5.69016	2.13275	-1.32643	0.303851	4.36443	1.18204	0.257691	AT4G16160	PF02466
12096923	Glyma15g15610	Glyma.15G145900	NA	NA	NA	NA	weakly similar to ( 178)L18A_LUPLU no original description	0.0215132	3.8894	5.21321	-1.77744	0.0637263	6.98117	0.18211	0.179891		PF00407
12108905	Glyma15g17810	Glyma.15G165000	AT5G57240.2|Symbols:ORP4C|OSBP(oxysterol binding protein)-related protein 4C|chr5:23193449-23195303 FORWARD LENGTH=379	steroid metabolic process	oxysterol binding	nucleus	moderately similar to ( 406)AT5G57240| Symbols: | oxysterol-binding family protein | chr5:23210675-23212529 FORWARD no original description	0.0450501	4.36938	5.07555	-2.09253	0.348731	7.02334	0.0348983	0.210491	AT5G57240	PF01237
12112100	Glyma15g37520	Glyma.15G234700	AT1G22380.1|Symbols:AtUGT85A3, UGT85A3|UDP-glucosyl transferase 85A3|chr1:7900522-7902332 REVERSE LENGTH=488	metabolic process; "proline transport"	glucuronosyltransferase activity; "transferase activity, transferring glycosyl groups"; "transferase activity, transferring hexosyl groups"	cellular component	highly similar to ( 599)AT1G22360| Symbols: ATUGT85A2 | ATUGT85A2 (UDP-GLUCOSYL TRANSFERASE 85A2); UDP-glycosyltransferase | chr1:7895057-7897516 REVERSEweakly similar to ( 191)IAAG_MAIZE no original description	0.0469954	3.63373	5.33617	-1.37787	0.214944	6.99906	0.48358	0.296189	AT1G22380	PF00201
12114823	Glyma16g02390	Glyma.16G021000	AT2G46680.1|Symbols:ATHB-7, ATHB7, HB-7|homeobox 7|chr2:19165777-19166773 REVERSE LENGTH=258	abscisic acid mediated signaling pathway; "hyperosmotic salinity response"; "positive regulation of transcription, DNA-dependent"; "regulation of transcription, DNA-dependent"; "response to abscisic acid stimulus"; "response to cold"; "response to water deprivation"	DNA binding; "sequence-specific DNA binding"; "sequence-specific DNA binding transcription factor activity"; "transcription regulatory region sequence-specific DNA binding"	nucleus	weakly similar to ( 172)AT3G61890| Symbols: ATHB12, ATHB-12 | ATHB-12 (ARABIDOPSIS THALIANA HOMEOBOX PROTEIN 12); transcription factor | chr3:22925321-22926214 REVERSE no original description	0.0248641	8.36449	5.50069	-1.23973	0.107663	8.41472	1.82455	0.332212	AT2G46680	PF02183,PF00046
12123788	Glyma16g02980	Glyma.16G026600	AT1G01430.1|Symbols:TBL25|TRICHOME BIREFRINGENCE-LIKE 25|chr1:156953-158536 REVERSE LENGTH=456	biological process	NA	cellular component	moderately similar to ( 486)AT1G01430| Symbols: | similar to unknown protein [Arabidopsis thaliana] (TAIR:AT4G01080.1); similar to unknown protein Cr17 [Brassica napus] (GB:AAX51387.1); contains InterPro domain Protein of unknown function DUF231, plant (InterPro:IPR004253) | chr1:156953-158536 REVERSE no original description	0.0361182	2.35354	3.53067	-0.447597	0.119428	4.59552	0.787237	0.16008	AT1G01430	PF03005
12115687	Glyma16g04600	Glyma.16G041700	AT1G64770.1|Symbols:NDF2, NDH45|NDH-dependent cyclic electron flow 1|chr1:24057549-24059415 FORWARD LENGTH=348	carbohydrate metabolic process; "myo-inositol hexakisphosphate biosynthetic process"; "pentose-phosphate shunt"; "photosynthetic electron transport in photosystem I"	carbohydrate binding; "catalytic activity"	NAD(P)H dehydrogenase complex (plastoquinone); "chloroplast"; "chloroplast thylakoid"; "chloroplast thylakoid membrane"	moderately similar to ( 385)AT1G64770| Symbols: | carbohydrate binding / catalytic | chr1:24061212-24062228 FORWARD no original description	0.0479864	4.24258	4.18382	-0.97327	0.298	6.09262	1.11167	0.291459	AT1G64770
12118861	Glyma16g22050	Glyma.16G116200	AT4G35560.1|Symbols:|Transducin/WD40 repeat-like superfamily protein|chr4:16881562-16886878 FORWARD LENGTH=1049	pollen sperm cell differentiation	molecular function	CUL4-RING ubiquitin ligase complex; "nucleus"	highly similar to ( 858)AT4G35560| Symbols: | similar to transducin family protein / WD-40 repeat family protein [Arabidopsis thaliana] (TAIR:AT5G05570.1); similar to unnamed protein product [Vitis vinifera] (GB:CAO14482.1); contains InterPro domain WD40 repeat-like (InterPro:IPR011046); contains InterPro domain WD40/YVTN repeat-like (InterPro:IPR015943); contains InterPro domain WD40 repeat (Int…	0.0427514	3.07396	4.97297	-0.418515	0.188791	6.40431	1.20158	0.225058	AT4G35560
12128888	Glyma16g27090	Glyma.16G154600	AT1G71990.1|Symbols:FUT13, ATFUT13, FUCTC, FT4-M, ATFT4|fucosyltransferase 13|chr1:27100345-27102097 FORWARD LENGTH=401	Lewis a epitope biosynthetic process; "protein glycosylation"	fucosyltransferase activity; "transferase activity, transferring glycosyl groups"	Golgi apparatus; "membrane"	highly similar to ( 525)AT1G71990| Symbols: ATFUT13, FUCTC, FT4-M, FUT13 | FUT13 (fucosyltransferase 13); fucosyltransferase/ transferase, transferring glycosyl groups | chr1:27104007-27105759 FORWARD no original description	0.0361182	4.71563	2.219	-0.220713	0.108262	4.25265	2.01674	0.344888	AT1G71990	PF00852
12129109	Glyma16g27890	Glyma.16G164300	AT1G71695.1|Symbols:|Peroxidase superfamily protein|chr1:26964359-26966557 FORWARD LENGTH=358	anther development; "oxidation-reduction process"; "regulation of meristem growth"; "response to oxidative stress"	heme binding; "peroxidase activity"	cell wall; "extracellular region"; "membrane"; "plant-type cell wall"; "plasmodesma"; "vacuole"	moderately similar to ( 330)AT1G71695| Symbols: | peroxidase 12 (PER12) (P12) (PRXR6) | chr1:26968021-26970219 FORWARDmoderately similar to ( 212)PERX_TOBAC no original description	0.0248641	2.63594	4.55184	-0.767978	0.0904774	5.76391	0.630338	0.131352	AT1G71695	PF00141
12131122	Glyma16g34360	Glyma.16G217900	AT3G23920.1|Symbols:BAM1, BMY7, TR-BAMY|beta-amylase 1|chr3:8641722-8644199 FORWARD LENGTH=575	carbohydrate metabolic process; "polysaccharide catabolic process"; "response to water deprivation"; "starch catabolic process"	beta-amylase activity; "catalytic activity"; "cation binding"	chloroplast; "cytosol"; "nucleus"	highly similar to ( 806)AT3G23920| Symbols: BMY7, TR-BAMY, BAM1 | BAM1/BMY7/TR-BAMY (BETA-AMYLASE 1); beta-amylase | chr3:8641729-8644206 FORWARDmoderately similar to ( 430)AMYB_MEDSA no original description	0.0485249	3.30739	8.86369	-0.847503	0.0933204	10.4544	0.87819	0.334655	AT3G23920	PF01373
12122700	Glyma16g34640	Glyma.16G220400	AT5G08380.1|Symbols:AtAGAL1, AGAL1|alpha-galactosidase 1|chr5:2694851-2697616 REVERSE LENGTH=410	carbohydrate metabolic process; "glycoside catabolic process"; "glycosylceramide catabolic process"; "lactose catabolic process"; "oligosaccharide metabolic process"	alpha-galactosidase activity; "catalytic activity"; "hydrolase activity, hydrolyzing O-glycosyl compounds"	apoplast; "cell wall"; "cytoplasm"; "extracellular region"; "plant-type cell wall"	highly similar to ( 527)AT5G08380| Symbols: ATAGAL1 | ATAGAL1 (ARABIDOPSIS THALIANA ALPHA-GALACTOSIDASE 1); alpha-galactosidase | chr5:2694852-2697617 REVERSEmoderately similar to ( 433)AGAL_ORYSA no original description	0.0268398	3.38641	2.79797	-1.42974	0.204784	4.36878	0.330018	0.0742215	AT5G08380	PF02065
12131424	Glyma17g00490	Glyma.17G001600	AT2G23390.1|Symbols:|CONTAINS InterPro DOMAIN/s: Protein of unknown function DUF482 (InterPro:IPR007434), Acyl-CoA N-acyltransferase (InterPro:IPR016181); Has 2165 Blast hits to 2163 proteins in 543 species: Archae - 0; Bacteria - 1044; Metazoa - 0; Fungi - 0; Plants - 33; Viruses - 0; Other Eukaryotes - 1088 (source: NCBI BLink).|chr2:9960568-9963476 REVERSE LENGTH=469	biological process; "isopentenyl diphosphate biosynthetic process, mevalonate-independent pathway"; "maltose metabolic process"; "positive regulation of catalytic activity"; "protein autophosphorylation"; "regulation of proton transport"; "response to blue light"; "starch biosynthetic process"	molecular function	NA	weakly similar to ( 172)AT2G23390| Symbols: | similar to hypothetical protein OsI_015489 [Oryza sativa (indica cultivar-group)] (GB:EAY94256.1); similar to Os04g0442200 [Oryza sativa (japonica cultivar-group)] (GB:NP_001052881.1); contains InterPro domain Acyl-CoA N-acyltransferase (InterPro:IPR016181); contains InterPro domain Protein of unknown function DUF482 (InterPro:IPR007434) | chr2:996764…	0.0385887	2.23495	4.79581	-0.492801	0.108257	5.75838	0.667445	0.162961	AT2G23390	PF04339
12131597	Glyma17g01150	Glyma.17G007600	AT4G17230.1|Symbols:SCL13|SCARECROW-like 13|chr4:9661218-9662807 REVERSE LENGTH=529	ethylene biosynthetic process; "ethylene mediated signaling pathway"; "intracellular signal transduction"; "jasmonic acid mediated signaling pathway"; "protein targeting to membrane"; "regulation of plant-type hypersensitive response"; "regulation of transcription, DNA-dependent"; "respiratory burst involved in defense response"; "response to chitin"; "salicylic acid mediated signaling pathway"	sequence-specific DNA binding transcription factor activity	nucleus	highly similar to ( 519)AT5G48150| Symbols: PAT1 | PAT1 (PHYTOCHROME A SIGNAL TRANSDUCTION 1); transcription factor | chr5:19539723-19541279 REVERSEmoderately similar to ( 500)CIGR2_ORYSA no original description	0.019477	3.25222	6.93364	-1.09129	0.139961	8.42723	0.610128	0.0142654	AT4G17230	PF03514
12143225	Glyma17g02400	Glyma.17G020900	AT3G21550.1|Symbols:DMP2, AtDMP2|DUF679 domain membrane protein 2|chr3:7591708-7592262 REVERSE LENGTH=184	biological process	molecular function	endoplasmic reticulum; "plant-type vacuole membrane"	weakly similar to ( 162)AT3G21550| Symbols: | similar to unknown protein [Arabidopsis thaliana] (TAIR:AT3G21520.1); similar to unnamed protein product [Vitis vinifera] (GB:CAO71058.1); contains InterPro domain Protein of unknown function DUF679 (InterPro:IPR007770) | chr3:7591714-7592268 REVERSE no original description	0.031656	2.88567	4.5441	-1.38561	0.0845262	5.88527	0.143298	0.205664	AT3G21550	PF05078
12132086	Glyma17g02480	Glyma.17G021800	AT4G15560.1|Symbols:CLA1, DEF, CLA, DXS, DXPS2|Deoxyxylulose-5-phosphate synthase|chr4:8884218-8887254 FORWARD LENGTH=717	aromatic amino acid family biosynthetic process; "aromatic amino acid family metabolic process"; "carotenoid biosynthetic process"; "cell differentiation"; "cellular amino acid biosynthetic process"; "chlorophyll biosynthetic process"; "chlorophyll metabolic process"; "coenzyme biosynthetic process"; "cysteine biosynthetic process"; "glycine catabolic process"; "isopentenyl diphosphate biosynthet…	1-deoxy-D-xylulose-5-phosphate synthase activity; "catalytic activity"; "oxidoreductase activity, acting on the aldehyde or oxo group of donors, disulfide as acceptor"	chloroplast	highly similar to ( 943)AT4G15560| Symbols: DEF, CLA, DXS, DXPS2, CLA1 | CLA1 (CLOROPLASTOS ALTERADOS 1) | chr4:8884216-8887252 FORWARDhighly similar to ( 964)DXS_CAPAN no original description	0.0497474	2.38187	5.17981	-0.514641	0.173028	6.20957	0.737455	0.188993	AT4G15560	PF00676,PF02779,PF02780
12133124	Glyma17g04880	Glyma.17G043900	AT5G20885.1|Symbols:|RING/U-box superfamily protein|chr5:7084133-7084663 REVERSE LENGTH=176	biological process; "positive regulation of flavonoid biosynthetic process"; "protein targeting to membrane"; "regulation of plant-type hypersensitive response"	zinc ion binding	NA	weakly similar to ( 135)AT5G20885| Symbols: | zinc finger (C3HC4-type RING finger) family protein | chr5:7084135-7084665 REVERSE no original description	0.0352478	2.86309	7.89354	-0.428602	0.180559	9.21959	1.08897	0.160256	AT5G20885	PF00097
12133181	Glyma17g04940	Glyma.17G044500	AT3G43270.1|Symbols:|Plant invertase/pectin methylesterase inhibitor superfamily|chr3:15222402-15225124 REVERSE LENGTH=527	amino acid transport; "cell wall modification"; "proline transport"	enzyme inhibitor activity; "pectinesterase activity"	cell wall; "plant-type cell wall"	highly similar to ( 625)AT3G43270| Symbols: | pectinesterase family protein | chr3:15233390-15236112 REVERSEhighly similar to ( 667)PME_PRUPE no original description	0.0104008	2.13237	5.4284	-0.247027	0.0471225	6.29904	0.84543	0.0308945	AT3G43270	PF01095,PF04043
12144661	Glyma17g05760	Glyma.17G049800	AT5G20630.1|Symbols:GLP3, GLP3A, GLP3B, ATGER3, GER3|germin 3|chr5:6975315-6975950 REVERSE LENGTH=211	cellular cation homeostasis; "defense response to bacterium"; "divalent metal ion transport"; "peptidyl-cysteine S-nitrosylation"; "photosynthesis, light reaction"; "response to cold"; "stomatal complex morphogenesis"	manganese ion binding; "nutrient reservoir activity"	apoplast; "cell wall"; "extracellular matrix"; "extracellular region"; "nucleus"; "plant-type cell wall"	moderately similar to ( 224)AT5G20630| Symbols: GLP3A, GLP3B, GLP3 | GLP3 (GERMIN-LIKE PROTEIN 3); manganese ion binding / metal ion binding / nutrient reservoir | chr5:6975317-6975952 REVERSEmoderately similar to ( 245)AB19A_PRUPE no original description	0.0384679	3.19182	2.26032	-1.80622	0.277211	3.74468	-0.131843	0.0511511	AT5G20630	PF00190
12144947	Glyma17g06470	Glyma.17G057400	AT5G57100.1|Symbols:|Nucleotide/sugar transporter family protein|chr5:23106563-23108440 REVERSE LENGTH=390	NA	NA	membrane	moderately similar to ( 458)AT5G57100| Symbols: | transporter-related | chr5:23123789-23125666 REVERSE no original description	0.0464514	3.09903	4.82991	-0.867852	0.0837026	6.26504	0.763965	0.307312	AT5G57100	PF03151
12145196	Glyma17g07010	Glyma.17G062600	AT5G57390.1|Symbols:AIL5, CHO1, EMK|AINTEGUMENTA-like 5|chr5:23253459-23256437 REVERSE LENGTH=558	auxin mediated signaling pathway involved in phyllotactic patterning; "embryo development ending in seed dormancy"; "leaf phyllotactic patterning"; "lipid storage"; "meristem structural organization"; "organ morphogenesis"; "photomorphogenesis"; "phyllotactic patterning"; "positive regulation of embryonic development"; "post-embryonic development"; "protein ubiquitination"; "regulation of flower …	DNA binding; "sequence-specific DNA binding transcription factor activity"	nucleus	moderately similar to ( 375)AT5G57390| Symbols: AIL5 | AIL5 (AINTEGUMENTA-LIKE 5); DNA binding / transcription factor | chr5:23270685-23273663 REVERSEmoderately similar to ( 334)BBM1_BRANA no original description	0.0451845	2.53692	8.17272	-0.281412	0.248105	9.32288	1.06167	0.0717315	AT5G10510	PF00847
12145298	Glyma17g07160	Glyma.17G064300	AT5G57510.1|Symbols:|unknown protein; Has 27 Blast hits to 27 proteins in 9 species: Archae - 0; Bacteria - 0; Metazoa - 0; Fungi - 0; Plants - 27; Viruses - 0; Other Eukaryotes - 0 (source: NCBI BLink).|chr5:23289164-23289556 REVERSE LENGTH=130	cellular response to hypoxia; "response to chitin"	molecular function	nucleus	very weakly similar to (84.3)AT5G57510| Symbols: | unknown protein | chr5:23306390-23306782 REVERSE no original description	0.0441238	6.77395	4.17005	-2.58753	0.490987	6.76414	0.17247	0.161946	AT5G57510
12145319	Glyma17g07240	Glyma.17G065000	AT3G23730.1|Symbols:XTH16|xyloglucan endotransglucosylase/hydrolase 16|chr3:8550222-8551248 FORWARD LENGTH=291	carbohydrate metabolic process; "cellular glucan metabolic process"	hydrolase activity, acting on glycosyl bonds; "hydrolase activity, hydrolyzing O-glycosyl compounds"; "xyloglucan:xyloglucosyl transferase activity"	apoplast; "cell wall"; "extracellular region"	moderately similar to ( 419)AT4G25810| Symbols: XTH23, XTR6 | XTR6 (XYLOGLUCAN ENDOTRANSGLYCOSYLASE 6); hydrolase, acting on glycosyl bonds | chr4:13128703-13129724 FORWARDmoderately similar to ( 389)BRU1_SOYBN no original description	0.0361182	4.50944	4.71691	-1.26778	0.318958	6.707	0.905167	0.146053	AT4G25810	PF06955,PF00722
12145502	Glyma17g07700	Glyma.17G069300	AT2G23810.1|Symbols:TET8|tetraspanin8|chr2:10135859-10137352 REVERSE LENGTH=273	aging; "defense response to fungus"; "ethylene biosynthetic process"; "response to chitin"; "response to mechanical stimulus"; "response to wounding"	molecular function	Golgi apparatus; "extracellular region"; "integral to membrane"; "membrane"; "plasma membrane"; "plasmodesma"	moderately similar to ( 296)AT2G23810| Symbols: TET8 | TET8 (TETRASPANIN8) | chr2:10142939-10144432 REVERSE no original description	0.0279736	2.42351	6.47006	-0.97517	0.160513	7.49964	0.301926	0.0462025	AT2G23810	PF00335
12134428	Glyma17g07950	Glyma.17G071700	AT2G24130.1|Symbols:|Leucine-rich receptor-like protein kinase family protein|chr2:10258148-10261220 FORWARD LENGTH=980	protein phosphorylation; "transmembrane receptor protein tyrosine kinase signaling pathway"	ATP binding; "protein kinase activity"; "protein serine/threonine kinase activity"; "transferase activity, transferring phosphorus-containing groups"	plasma membrane	nearly identical (1024)AT2G24130| Symbols: | leucine-rich repeat transmembrane protein kinase, putative | chr2:10265228-10268300 FORWARDmoderately similar to ( 318)RPK1_IPONI no original description	0.0222041	3.35973	7.59758	-0.42831	0.109509	9.13927	1.32003	0.133454	AT2G24130	PF08263,PF00069,PF00560
12134491	Glyma17g08110	Glyma.17G073400	AT4G31840.1|Symbols:ENODL15, AtENODL15|early nodulin-like protein 15|chr4:15401798-15402426 FORWARD LENGTH=177	acetyl-CoA metabolic process; "cytokinesis by cell plate formation"; "microtubule cytoskeleton organization"; "regulation of meristem growth"; "spindle assembly"	copper ion binding; "electron carrier activity"	anchored to membrane; "plasma membrane"	very weakly similar to (97.8)AT4G31840| Symbols: | plastocyanin-like domain-containing protein | chr4:15401804-15402432 FORWARDmoderately similar to ( 316)NO552_SOYBN no original description	0.0193322	12.7564	4.2578	-3.5856	0.269663	7.80928	0.0875543	0.117086	AT4G31840	PF02298
12134792	Glyma17g09110	Glyma.17G083600	AT1G74020.1|Symbols:SS2|strictosidine synthase 2|chr1:27835289-27837277 REVERSE LENGTH=335	biosynthetic process; "nitrate transport"; "organ senescence"; "response to jasmonic acid stimulus"; "response to nitrate"; "response to wounding"	strictosidine synthase activity	Golgi apparatus; "plasma membrane"; "plasmodesma"; "vacuolar membrane"; "vacuole"	moderately similar to ( 216)AT1G74020| Symbols: SS2 | SS2 (STRICTOSIDINE SYNTHASE 2); strictosidine synthase | chr1:27838950-27840938 REVERSEweakly similar to ( 189)STSY_CATRO no original description	0.0244667	5.10837	2.48928	-0.730014	0.085553	4.64786	1.62285	0.248373	AT1G74020	PF03088
12146508	Glyma17g10030	Glyma.17G092600	AT1G10200.1|Symbols:WLIM1|GATA type zinc finger transcription factor family protein|chr1:3346677-3347763 REVERSE LENGTH=190	actin filament bundle assembly; "cellular membrane fusion"	actin filament binding; "sequence-specific DNA binding transcription factor activity"; "zinc ion binding"	actin cytoskeleton; "cytoplasm"; "plasma membrane"	moderately similar to ( 241)AT1G10200| Symbols: WLIM1 | WLIM1; transcription factor | chr1:3346679-3347765 REVERSEmoderately similar to ( 208)SF3_HELAN no original description	0.0450288	2.14089	6.05412	-0.173441	0.0764216	6.9215	0.924772	0.195649	AT1G10200	PF00412
12146841	Glyma17g10730	Glyma.17G098800	AT1G74520.1|Symbols:ATHVA22A, HVA22A|HVA22 homologue A|chr1:28008109-28009156 REVERSE LENGTH=177	defense response to bacterium; "hyperosmotic salinity response"; "response to abscisic acid stimulus"; "response to cold"; "response to desiccation"; "response to salt stress"; "response to water deprivation"	molecular function	nucleus	moderately similar to ( 247)AT1G74520| Symbols: ATHVA22A | ATHVA22A (Arabidopsis thaliana HVA22 homologue A) | chr1:28011770-28012817 REVERSEweakly similar to ( 105)HVA22_HORVU no original description	0.0452553	2.19562	4.80514	-0.348387	0.199829	5.74349	0.786243	0.0892492	AT1G74520	PF03134
12147870	Glyma17g13430	Glyma.17G125400	AT4G13310.1|Symbols:CYP71A20|cytochrome P450, family 71, subfamily A, polypeptide 20|chr4:7750453-7753049 FORWARD LENGTH=497	oxidation-reduction process	electron carrier activity; "heme binding"; "iron ion binding"; "oxidoreductase activity, acting on paired donors, with incorporation or reduction of molecular oxygen"; "oxygen binding"	plasmodesma	moderately similar to ( 358)AT3G48270| Symbols: CYP71A26 | CYP71A26 (cytochrome P450, family 71, subfamily A, polypeptide 26); oxygen binding | chr3:17887556-17889158 FORWARDmoderately similar to ( 375)C71A4_SOLME no original description	0.019477	2.07264	3.48897	-0.660251	0.0614123	4.37623	0.39122	0.0627627	AT4G13310	PF00067
12137020	Glyma17g15220	Glyma.17G143100	AT4G17370.1|Symbols:|Oxidoreductase family protein|chr4:9706188-9708142 FORWARD LENGTH=368	metabolic process; "oxidation-reduction process"	nucleotide binding; "oxidoreductase activity"	extracellular region	moderately similar to ( 317)AT4G17370| Symbols: | oxidoreductase family protein | chr4:9706200-9708154 FORWARD no original description	0.0346479	4.13051	2.99316	-1.41502	0.211123	4.87996	0.631305	0.239056	AT4G17370	PF01408
12148746	Glyma17g15810	Glyma.17G148300	AT2G29880.1|Symbols:|unknown protein; BEST Arabidopsis thaliana protein match is: unknown protein (TAIR:AT5G27260.1); Has 260 Blast hits to 212 proteins in 20 species: Archae - 0; Bacteria - 0; Metazoa - 1; Fungi - 10; Plants - 240; Viruses - 0; Other Eukaryotes - 9 (source: NCBI BLink).|chr2:12742536-12743545 FORWARD LENGTH=308	biological process	molecular function	nucleus	weakly similar to ( 142)AT2G29880| Symbols: | Identical to Uncharacterized protein At2g29880 [Arabidopsis Thaliana] (GB:O82368;GB:Q1PEY9); similar to unknown protein [Arabidopsis thaliana] (TAIR:AT5G27260.1); similar to hypothetical protein [Vitis vinifera] (GB:CAN74698.1) | chr2:12749613-12750622 FORWARD no original description	0.0431191	2.21381	5.31596	-0.888774	0.190152	6.23747	0.257756	0.0861641	AT2G29880
12137492	Glyma17g16500	Glyma.17G154100	AT4G17980.1|Symbols:anac071, NAC071|NAC domain containing protein 71|chr4:9978850-9980038 REVERSE LENGTH=262	multicellular organismal development; "regulation of transcription, DNA-dependent"	DNA binding; "sequence-specific DNA binding transcription factor activity"	nucleus	moderately similar to ( 324)AT4G17980| Symbols: ANAC071 | ANAC071 (Arabidopsis NAC domain containing protein 71); transcription factor | chr4:9978862-9980050 REVERSEweakly similar to ( 191)NAC74_ORYSA no original description	0.0436839	3.69363	5.04369	-1.89137	0.348272	6.75287	-0.00632763	0.021212	AT4G17980	PF02365
12149276	Glyma17g18040	Glyma.17G165300	AT4G37390.1|Symbols:YDK1, GH3.2, BRU6, GH3-2, AUR3|Auxin-responsive GH3 family protein|chr4:17579722-17581768 FORWARD LENGTH=603	auxin homeostasis; "response to auxin stimulus"	indole-3-acetic acid amido synthetase activity	cytoplasm	highly similar to ( 883)AT4G37390| Symbols: GH3.2, BRU6, GH3-2, AUR3, YDK1 | YDK1 (YADOKARI 1); indole-3-acetic acid amido synthetase | chr4:17579716-17581762 FORWARDhighly similar to ( 830)GH38_ORYSA no original description	0.040976	11.1081	3.97087	-1.66449	0.611416	7.28144	1.80906	0.0131908	AT4G37390	PF03321
12149289	Glyma17g18080	Glyma.17G165500	AT4G37390.1|Symbols:YDK1, GH3.2, BRU6, GH3-2, AUR3|Auxin-responsive GH3 family protein|chr4:17579722-17581768 FORWARD LENGTH=603	auxin homeostasis; "response to auxin stimulus"	indole-3-acetic acid amido synthetase activity	cytoplasm	highly similar to ( 726)AT2G14960| Symbols: GH3.1 | GH3.1 | chr2:6458741-6460752 REVERSEhighly similar to ( 694)GH38_ORYSA no original description	0.0222041	10.0549	4.42204	-0.739423	0.228426	7.62612	2.59041	0.24007	AT4G37390	PF03321
12140717	Glyma17g33780	Glyma.17G221900	AT4G31780.2|Symbols:MGD1, MGDA|monogalactosyl diacylglycerol synthase 1|chr4:15374222-15376961 FORWARD LENGTH=533	carbohydrate metabolic process; "embryo development"; "galactolipid biosynthetic process"; "glycolipid biosynthetic process"; "jasmonic acid biosynthetic process"; "lipid glycosylation"; "response to fungus"; "response to jasmonic acid stimulus"; "response to wounding"; "thylakoid membrane organization"	1,2-diacylglycerol 3-beta-galactosyltransferase activity; "UDP-galactosyltransferase activity"; "UDP-glycosyltransferase activity"; "carbohydrate binding"; "transferase activity, transferring glycosyl groups"; "transferase activity, transferring hexosyl groups"	chloroplast; "chloroplast envelope"; "chloroplast inner membrane"; "plastid"	highly similar to ( 749)AT4G31780| Symbols: MGDA, MGD1 | MGD1 (MONOGALACTOSYLDIACYLGLYCEROL SYNTHASE 1, MONOGALACTOSYLDIACYLGLYCEROL SYNTHASE A); 1,2-diacylglycerol 3-beta-galactosyltransferase/ transferase, transferring glycosyl groups | chr4:15374228-15376879 FORWARD no original description	0.031141	2.88887	7.19941	-0.228608	0.164706	8.53066	1.3019	0.144451	AT4G31780	PF04101,PF06925
12152178	Glyma17g34820	Glyma.17G230100	AT5G11790.1|Symbols:NDL2|N-MYC downregulated-like 2|chr5:3799682-3802496 FORWARD LENGTH=344	cell differentiation	molecular function	cytoplasm	highly similar to ( 511)AT5G56750| Symbols: | Ndr family protein | chr5:22975212-22977832 FORWARDmoderately similar to ( 433)SF21_HELAN no original description	0.0443766	2.23141	5.41183	-1.07855	0.143947	6.35744	0.0794001	0.16367	AT5G11790	PF03096
12154153	Glyma18g01900	Glyma.18G015600	AT2G22400.1|Symbols:|S-adenosyl-L-methionine-dependent methyltransferases superfamily protein|chr2:9504823-9508788 REVERSE LENGTH=808	NA	RNA binding; "methyltransferase activity"	nucleus	moderately similar to ( 310)AT2G22400| Symbols: | NOL1/NOP2/sun family protein | chr2:9511903-9515868 REVERSE no original description	0.0362321	5.07231	5.02213	-1.89156	0.37103	7.18832	0.451089	0.0793727	AT2G22400
12154163	Glyma18g01920	Glyma.18G015800	AT5G10320.1|Symbols:|unknown protein; Has 54 Blast hits to 53 proteins in 19 species: Archae - 0; Bacteria - 4; Metazoa - 0; Fungi - 0; Plants - 50; Viruses - 0; Other Eukaryotes - 0 (source: NCBI BLink).|chr5:3244180-3246603 REVERSE LENGTH=403	NA	molecular function	NA	moderately similar to ( 306)AT5G10320| Symbols: | similar to 80A08_29 [Brassica rapa subsp. pekinensis] (GB:AAZ67614.1) | chr5:3244606-3246604 REVERSE no original description	0.0166211	10.1048	3.56638	-1.73845	0.0446378	6.7568	1.59852	0.2359	AT5G10320
12154615	Glyma18g02870	Glyma.18G025200	AT5G05500.1|Symbols:|Pollen Ole e 1 allergen and extensin family protein|chr5:1629716-1630267 FORWARD LENGTH=183	biological process; "root hair elongation"; "trichoblast differentiation"	molecular function	NA	weakly similar to ( 181)AT5G05500| Symbols: | pollen Ole e 1 allergen and extensin family protein | chr5:1629717-1630268 FORWARD no original description	0.0424706	5.34029	4.21195	-2.31889	0.366341	6.46157	0.0980253	0.237079	AT5G05500	PF01190
12167118	Glyma18g03930	Glyma.18G035000	AT3G11410.1|Symbols:ATPP2CA, AHG3, PP2CA|protein phosphatase 2CA|chr3:3584181-3585649 REVERSE LENGTH=399	abscisic acid mediated signaling pathway; "hyperosmotic salinity response"; "negative regulation of abscisic acid mediated signaling pathway"; "protein dephosphorylation"; "regulation of stomatal movement"; "response to abscisic acid stimulus"; "response to cold"; "response to water deprivation"	catalytic activity; "phosphoprotein phosphatase activity"; "protein binding"; "protein serine/threonine phosphatase activity"	cytoplasm; "cytosol"; "nucleus"	moderately similar to ( 379)AT3G11410| Symbols: ATPP2CA, AHG3 | AHG3/ATPP2CA (ARABIDOPSIS THALIANA PROTEIN PHOSPHATASE 2CA); protein binding / protein serine/threonine phosphatase | chr3:3584187-3585655 REVERSE no original description	0.0482593	2.96229	7.09174	-0.684715	0.0415568	8.4498	0.881997	0.311956	AT3G11410	PF00481
12167307	Glyma18g04410	Glyma.18G039100	AT3G03440.1|Symbols:|ARM repeat superfamily protein|chr3:815709-818568 FORWARD LENGTH=408	biological process	NA	chloroplast	moderately similar to ( 358)AT3G03440| Symbols: | armadillo/beta-catenin repeat family protein | chr3:815716-818575 FORWARD no original description	0.0422145	2.58825	5.48524	-0.832088	0.10674	6.63893	0.53989	0.221531	AT3G03440	PF00514
12155585	Glyma18g05860	Glyma.18G052200	AT4G39950.1|Symbols:CYP79B2|cytochrome P450, family 79, subfamily B, polypeptide 2|chr4:18525311-18527284 FORWARD LENGTH=541	camalexin biosynthetic process; "cysteine biosynthetic process"; "defense response"; "defense response by callose deposition in cell wall"; "defense response to bacterium"; "defense response to oomycetes"; "glucosinolate biosynthetic process"; "indoleacetic acid biosynthetic process"; "induced systemic resistance"; "response to bacterium"; "response to insect"; "response to water deprivation"; "t…	electron carrier activity; "heme binding"; "iron ion binding"; "oxidoreductase activity, acting on paired donors, with incorporation or reduction of molecular oxygen"; "oxygen binding"	chloroplast	moderately similar to ( 462)AT4G39950| Symbols: CYP79B2 | CYP79B2 (cytochrome P450, family 79, subfamily B, polypeptide 2); oxygen binding | chr4:18525305-18527278 FORWARDmoderately similar to ( 486)C79A1_SORBI no original description	0.0232798	3.62541	3.09774	-1.42786	0.0281008	4.77814	0.43028	0.195743	AT4G39950	PF00067
12168989	Glyma18g09940	Glyma.18G086800	AT5G55510.1|Symbols:|Mitochondrial import inner membrane translocase subunit Tim17/Tim22/Tim23 family protein|chr5:22486525-22487916 REVERSE LENGTH=214	protein transport	P-P-bond-hydrolysis-driven protein transmembrane transporter activity	chloroplast envelope; "mitochondrial inner membrane presequence translocase complex"; "mitochondrion"	weakly similar to ( 164)AT5G55510| Symbols: | P-P-bond-hydrolysis-driven protein transmembrane transporter | chr5:22503751-22505142 REVERSE no original description	0.0275253	3.29785	5.14515	-1.34027	0.19149	6.66541	0.38125	0.111956	AT5G55510	PF02466
12157128	Glyma18g11010	Glyma.18G096400	AT5G54940.2|Symbols:|Translation initiation factor SUI1 family protein|chr5:22308420-22308758 REVERSE LENGTH=112	translational initiation	translation initiation factor activity	NA	weakly similar to ( 178)AT1G54290| Symbols: | eukaryotic translation initiation factor SUI1, putative | chr1:20272377-20273057 REVERSEweakly similar to ( 178)SUI1_MAIZE no original description	0.019477	4.54291	7.88586	-1.88943	0.13238	9.90147	0.29419	0.138862	AT5G54940	PF01253
12158034	Glyma18g14620	Glyma.18G116300	AT2G43020.1|Symbols:ATPAO2, PAO2|polyamine oxidase 2|chr2:17891945-17894440 FORWARD LENGTH=490	oxidation-reduction process; "polyamine catabolic process"; "response to abscisic acid stimulus"; "response to cold"; "response to water deprivation"	polyamine oxidase activity; "primary amine oxidase activity"	NA	highly similar to ( 800)AT2G43020| Symbols: ATPAO2 | ATPAO2 (POLYAMINE OXIDASE 2); amine oxidase | chr2:17899022-17901517 FORWARDweakly similar to ( 130)PAO_MAIZE no original description	0.019477	2.87654	8.67252	-0.986826	0.0994732	10.0389	0.537507	0.0816018	AT2G43020	PF01593
12175463	Glyma18g48900	Glyma.18G254000	AT4G08850.1|Symbols:|Leucine-rich repeat receptor-like protein kinase family protein|chr4:5636693-5640496 REVERSE LENGTH=1045	cellular response to nitrogen starvation; "oligopeptide transport"; "protein phosphorylation"; "regulation of defense response"; "systemic acquired resistance"	ATP binding; "kinase activity"; "protein kinase activity"; "protein tyrosine kinase activity"; "transferase activity, transferring phosphorus-containing groups"	membrane; "nucleus"; "plasma membrane"; "plasmodesma"	moderately similar to ( 434)AT4G08850| Symbols: | leucine-rich repeat family protein / protein kinase family protein | chr4:5637464-5640493 REVERSEweakly similar to ( 177)RPK1_IPONI no original description	0.0436839	2.47116	7.0007	-1.24406	0.190849	8.0923	0.0611216	0.147432	AT4G08850	PF00069,PF00560
12164414	Glyma18g49470	Glyma.18G260000	AT1G32450.1|Symbols:NRT1.5|nitrate transporter 1.5|chr1:11715337-11719807 REVERSE LENGTH=614	auxin mediated signaling pathway; "cellular modified amino acid biosynthetic process"; "cellular response to iron ion starvation"; "inorganic anion transport"; "iron ion transport"; "nitrate transport"; "oligopeptide transport"; "phenylpropanoid metabolic process"; "polyamine catabolic process"; "response to nitrate"	nitrate transmembrane transporter activity; "transporter activity"	membrane; "plasma membrane"	highly similar to ( 791)AT1G32450| Symbols: | proton-dependent oligopeptide transport (POT) family protein | chr1:11715317-11719787 REVERSE no original description	0.0301737	5.07419	7.48761	-0.477906	0.195371	9.64001	1.86527	0.259575	AT1G32450	PF00854
12175869	Glyma18g50240	Glyma.18G267200	AT1G13740.1|Symbols:AFP2|ABI five binding protein 2|chr1:4713969-4715158 FORWARD LENGTH=348	abscisic acid mediated signaling pathway; "positive regulation of transcription, DNA-dependent"; "response to abscisic acid stimulus"; "response to water deprivation"	protein binding	nucleus	weakly similar to ( 146)AT1G13740| Symbols: | similar to unknown protein [Arabidopsis thaliana] (TAIR:AT1G69260.1); similar to unnamed protein product [Vitis vinifera] (GB:CAO41856.1); contains InterPro domain Protein of unknown function DUF1675 (InterPro:IPR012463) | chr1:4713966-4715155 FORWARD no original description	0.019477	2.63839	7.3662	-0.534176	0.107924	8.55154	0.865484	0.0582219	AT3G29575	PF07897
12164727	Glyma18g50700	Glyma.18G271400	AT5G28680.1|Symbols:ANX2|Malectin/receptor-like protein kinase family protein|chr5:10719437-10722013 REVERSE LENGTH=858	pollen tube growth; "protein phosphorylation"; "regulation of unidimensional cell growth"	ATP binding; "kinase activity"; "protein kinase activity"; "protein serine/threonine kinase activity"; "transferase activity, transferring phosphorus-containing groups"	apical plasma membrane; "plasma membrane"; "pollen tube tip"	moderately similar to ( 211)AT5G28680| Symbols: | protein kinase family protein | chr5:10719441-10722017 REVERSEweakly similar to ( 152)NORK_MEDTR no original description	0.0451056	2.01731	5.98958	-1.35948	0.107895	6.7664	-0.347043	0.16165	AT5G28680	PF07714
12176063	Glyma18g50860	Glyma.18G273100	AT5G28680.1|Symbols:ANX2|Malectin/receptor-like protein kinase family protein|chr5:10719437-10722013 REVERSE LENGTH=858	pollen tube growth; "protein phosphorylation"; "regulation of unidimensional cell growth"	ATP binding; "kinase activity"; "protein kinase activity"; "protein serine/threonine kinase activity"; "transferase activity, transferring phosphorus-containing groups"	apical plasma membrane; "plasma membrane"; "pollen tube tip"	moderately similar to ( 214)AT5G28680| Symbols: | protein kinase family protein | chr5:10719441-10722017 REVERSEweakly similar to ( 140)NORK_MEDTR no original description	0.0301737	4.47722	6.88626	-1.92403	0.213617	8.85583	0.238569	0.212779	AT5G28680	PF07714
12176610	Glyma18g52650	Glyma.18G289600	AT5G02500.1|Symbols:HSC70-1, HSP70-1, AT-HSC70-1, HSC70|heat shock cognate protein 70-1|chr5:554055-556334 REVERSE LENGTH=651	defense response to bacterium; "defense response to fungus"; "gluconeogenesis"; "glycolysis"; "negative regulation of seed germination"; "protein folding"; "response to cadmium ion"; "response to cold"; "response to heat"; "response to salt stress"; "response to virus"; "stomatal closure"	ATP binding; "protease binding"; "protein binding"	Golgi apparatus; "apoplast"; "cell wall"; "chloroplast"; "cytoplasm"; "cytosol"; "cytosolic ribosome"; "membrane"; "nucleolus"; "nucleus"; "plasma membrane"; "plasmodesma"; "vacuolar membrane"	nearly identical (1074)AT3G12580| Symbols: HSP70 | HSP70 (heat shock protein 70); ATP binding | chr3:3991494-3993696 REVERSEnearly identical (1075)HSP7C_PETHY no original description	0.0352479	2.32185	4.77973	-0.370914	0.160755	5.79968	0.844363	0.107539	AT5G02500	PF00012
12188287	Glyma19g01100	Glyma.19G008200	AT3G27960.1|Symbols:|Tetratricopeptide repeat (TPR)-like superfamily protein|chr3:10380513-10382593 REVERSE LENGTH=663	pollen tube growth; "regulation of defense response"	NA	plasma membrane	highly similar to ( 778)AT3G27960| Symbols: | kinesin light chain-related | chr3:10381750-10383830 REVERSE no original description	0.0304513	2.92909	5.63656	-0.77755	0.214909	6.98482	0.772904	0.0374587	AT3G27960
12183763	Glyma19g34740	Glyma.19G164600	AT2G31180.1|Symbols:ATMYB14, MYB14AT, MYB14|myb domain protein 14|chr2:13286806-13288175 REVERSE LENGTH=249	regulation of transcription, DNA-dependent; "response to auxin stimulus"; "response to ethylene stimulus"; "response to jasmonic acid stimulus"; "response to salicylic acid stimulus"; "response to salt stress"	DNA binding; "sequence-specific DNA binding transcription factor activity"	nucleus	moderately similar to ( 229)AT3G23250| Symbols: MYB15, AtY19, AtMYB15 | AtMYB15/AtY19/MYB15 (myb domain protein 15); DNA binding | chr3:8309749-8310631 FORWARDmoderately similar to ( 227)MYB4_ORYSA no original description	0.0492696	2.17151	8.95293	-0.417132	0.190987	9.91652	0.70157	0.122794	AT3G23250	PF00249
12194807	Glyma19g35650	Glyma.19G173000	AT3G09470.2|Symbols:|Major facilitator superfamily protein|chr3:2911668-2914410 REVERSE LENGTH=437	biological process	molecular function	plasma membrane	moderately similar to ( 438)AT3G09470| Symbols: | Identical to UNC93-like protein [Arabidopsis Thaliana] (GB:Q94AA1;GB:Q67XL1;GB:Q67Y57;GB:Q9SF56); similar to hypothetical protein [Vitis vinifera] (GB:CAN76819.1); contains InterPro domain Protein of unknown function DUF895, eukaryotic (InterPro:IPR010291); contains InterPro domain MFS general substrate transporter (InterPro:IPR016196) | chr3:2911…	0.0265137	3.50201	4.60295	-1.6013	0.18533	6.22515	0.206882	0.119552	AT3G09470	PF05978
12195780	Glyma19g38590	Glyma.19G198800	AT2G35980.1|Symbols:YLS9, NHL10, ATNHL10|Late embryogenesis abundant (LEA) hydroxyproline-rich glycoprotein family|chr2:15110635-15111318 FORWARD LENGTH=227	MAPK cascade; "cellular membrane fusion"; "defense response to bacterium"; "defense response to fungus"; "defense response to virus"; "jasmonic acid mediated signaling pathway"; "leaf senescence"; "negative regulation of defense response"; "negative regulation of programmed cell death"; "protein targeting to membrane"; "regulation of hydrogen peroxide metabolic process"; "regulation of plant-type…	molecular function	chloroplast; "mitochondrion"	weakly similar to ( 174)AT2G35980| Symbols: NHL10, YLS9 | YLS9 (YELLOW-LEAF-SPECIFIC GENE 9) | chr2:15117714-15118397 FORWARD no original description	0.0436839	2.82513	9.85612	-0.407273	0.261054	11.2398	1.09105	0.0962913	AT2G35980	PF03168
12186524	Glyma19g41550	Glyma.19G227800	AT1G56600.1|Symbols:AtGolS2, GolS2|galactinol synthase 2|chr1:21207620-21209291 FORWARD LENGTH=335	carbohydrate biosynthetic process; "galactose metabolic process"; "response to abscisic acid stimulus"; "response to cold"; "response to oxidative stress"; "response to salt stress"; "response to water deprivation"	inositol 3-alpha-galactosyltransferase activity; "transferase activity, transferring glycosyl groups"; "transferase activity, transferring hexosyl groups"	nucleus	highly similar to ( 523)AT1G56600| Symbols: ATGOLS2 | ATGOLS2 (ARABIDOPSIS THALIANA GALACTINOL SYNTHASE 2); transferase, transferring glycosyl groups / transferase, transferring hexosyl groups | chr1:21211285-21212956 FORWARD no original description	0.0413428	16.7247	5.42341	-1.60123	0.461954	9.34663	2.46267	0.551265	AT1G56600	PF01501
12197185	Glyma19g42220	Glyma.19G233900	AT1G09090.2|Symbols:ATRBOHB, RBOHB|respiratory burst oxidase homolog B|chr1:2932743-2936495 FORWARD LENGTH=843	cellular response to iron ion starvation; "defense response"; "iron ion transport"; "nitrate transport"; "oxidation-reduction process"; "response to heat"; "response to nitrate"; "seed germination"	NAD(P)H oxidase activity; "calcium ion binding"; "electron carrier activity"; "flavin adenine dinucleotide binding"; "iron ion binding"; "oxidoreductase activity"; "oxidoreductase activity, acting on NAD(P)H, oxygen as acceptor"; "peroxidase activity"	integral to membrane; "membrane"; "plasma membrane"	nearly identical (1157)AT1G09090| Symbols: ATRBOHB | ATRBOHB (RESPIRATORY BURST OXIDASE HOMOLOG B); FAD binding / calcium ion binding / iron ion binding / oxidoreductase | chr1:2932745-2935592 FORWARD no original description	0.0358655	2.06668	9.87336	-0.942721	0.11853	10.7814	0.104595	0.11976	AT1G09090	PF08030,PF01794,PF08022,PF08414
12197843	Glyma19g43640	Glyma.19G247100	AT4G19400.1|Symbols:|Profilin family protein|chr4:10581037-10581909 REVERSE LENGTH=148	cytoskeleton organization; "fatty acid catabolic process"	actin binding	actin cytoskeleton; "nucleus"	moderately similar to ( 216)AT4G19400| Symbols: | actin binding | chr4:10581048-10581920 REVERSE no original description	0.0456264	2.91729	5.06581	-1.47155	0.298026	6.41049	0.0730786	0.0277973	AT4G19400	PF00235
12201065	Glyma20g12220	Glyma.20G051700	AT5G21105.1|Symbols:|Plant L-ascorbate oxidase|chr5:7172727-7177409 FORWARD LENGTH=588	oxidation-reduction process; "sphingoid biosynthetic process"; "sterol biosynthetic process"	L-ascorbate oxidase activity; "copper ion binding"; "oxidoreductase activity"	cell wall; "extracellular region"; "plasmodesma"	highly similar to ( 736)AT5G21105| Symbols: | L-ascorbate oxidase/ copper ion binding | chr5:7172903-7177412 FORWARDhighly similar to ( 795)ASO_TOBAC no original description	0.0244667	2.73075	8.07927	-1.15206	0.148968	9.32487	0.297235	0.0625215	AT5G21105	PF00394,PF07731,PF07732
12212596	Glyma20g22700	Glyma.20G094500	AT2G47180.1|Symbols:AtGolS1, GolS1|galactinol synthase 1|chr2:19369049-19370372 REVERSE LENGTH=344	carbohydrate biosynthetic process; "galactose metabolic process"; "response to abscisic acid stimulus"; "response to cold"; "response to heat"; "response to high light intensity"; "response to hydrogen peroxide"; "response to oxidative stress"; "response to salt stress"; "response to water deprivation"	inositol 3-alpha-galactosyltransferase activity; "transferase activity, transferring hexosyl groups"	cellular component	highly similar to ( 506)AT2G47180| Symbols: ATGOLS1 | ATGOLS1 (ARABIDOPSIS THALIANA GALACTINOL SYNTHASE 1); transferase, transferring hexosyl groups | chr2:19376119-19377442 REVERSE no original description	0.0234501	14.6094	6.3654	-2.34359	0.243257	10.0892	1.52523	0.343881	AT2G47180	PF01501
12213396	Glyma20g24840	Glyma.20G114600	AT4G39670.1|Symbols:|Glycolipid transfer protein (GLTP) family protein|chr4:18410172-18410861 FORWARD LENGTH=229	ER-nucleus signaling pathway; "abscisic acid mediated signaling pathway"; "defense response by callose deposition"; "defense response to fungus"; "endoplasmic reticulum unfolded protein response"; "glycolipid transport"; "heat acclimation"; "innate immune response"; "intracellular signal transduction"; "jasmonic acid mediated signaling pathway"; "negative regulation of defense response"; "protein…	glycolipid binding; "glycolipid transporter activity"	cytoplasm; "nucleus"	moderately similar to ( 266)AT4G39670| Symbols: | glycolipid binding / glycolipid transporter | chr4:18410166-18410855 FORWARD no original description	0.040133	3.0118	6.53831	-1.28923	0.270872	7.90051	0.301396	0.0470829	AT4G39670	PF08718
12213907	Glyma20g26090	Glyma.20G125100	AT5G60370.1|Symbols:|FUNCTIONS IN: molecular_function unknown; INVOLVED IN: biological_process unknown; LOCATED IN: chloroplast; CONTAINS InterPro DOMAIN/s: Defects-in-morphology protein 1-like, mitochondrial (InterPro:IPR019190); BEST Arabidopsis thaliana protein match is: unknown protein (TAIR:AT3G57110.1); Has 1807 Blast hits to 1807 proteins in 277 species: Archae - 0; Bacteria - 0; Metazoa -…	biological process	molecular function	nucleus	weakly similar to ( 165)AT5G60370| Symbols: | similar to unknown protein [Arabidopsis thaliana] (TAIR:AT3G57110.1); similar to hypothetical protein [Vitis vinifera] (GB:CAN60322.1) | chr5:24300084-24301986 FORWARD no original description	0.0309978	4.37076	5.31904	-1.63906	0.187371	7.25191	0.488821	0.23925	AT5G60370	PF09810
12214747	Glyma20g28640	Glyma.20G148200	AT3G22640.1|Symbols:PAP85|cupin family protein|chr3:8011902-8013883 REVERSE LENGTH=486	biological process; "lipid storage"; "response to freezing"; "seed germination"	nutrient reservoir activity	extracellular region; "plant-type cell wall"	moderately similar to ( 209)AT3G22640| Symbols: | cupin family protein | chr3:8011909-8013890 REVERSEhighly similar to ( 765)GLCB_SOYBN no original description	0.0419197	3.37721	3.47669	-0.764124	0.0107371	5.06206	0.991706	0.313375	AT3G22640	PF00190
12215008	Glyma20g29410	Glyma.20G155100	AT5G51990.1|Symbols:CBF4, DREB1D|C-repeat-binding factor 4|chr5:21117113-21117787 REVERSE LENGTH=224	regulation of transcription, DNA-dependent	DNA binding; "sequence-specific DNA binding transcription factor activity"	nucleus	weakly similar to ( 167)AT4G25480| Symbols: CBF3, DREB1, DREB1A | DREB1A (DEHYDRATION RESPONSE ELEMENT B1A); DNA binding / transcription activator/ transcription factor | chr4:13018363-13019013 REVERSE no original description	0.0275253	3.61601	7.84023	-0.969756	0.0948996	9.49761	0.884644	0.218348	AT4G25470	PF00847
12205438	Glyma20g31190	Glyma.20G171900	AT1G14550.1|Symbols:|Peroxidase superfamily protein|chr1:4979028-4980324 FORWARD LENGTH=321	cellular response to hypoxia; "oxidation-reduction process"; "response to oxidative stress"	heme binding; "peroxidase activity"	extracellular region	moderately similar to ( 394)AT1G14550| Symbols: | anionic peroxidase, putative | chr1:4979023-4980319 FORWARDmoderately similar to ( 412)PERX_NICSY no original description	0.0207711	7.95261	5.53886	-2.12431	0.140709	8.37154	0.867123	0.24305	AT1G14550	PF00141
12215673	Glyma20g31480	Glyma.20G174800	AT1G71960.1|Symbols:ABCG25, ATABCG25|ATP-binding casette family G25|chr1:27082587-27088163 REVERSE LENGTH=662	abscisic acid transport; "response to abscisic acid stimulus"	ATP binding; "ATPase activity"; "ATPase activity, coupled to transmembrane movement of substances"; "nucleoside-triphosphatase activity"; "nucleotide binding"	membrane; "plasma membrane"	highly similar to ( 780)AT1G71960| Symbols: | ABC transporter family protein | chr1:27086249-27091825 REVERSEweakly similar to ( 193)PDR15_ORYSA no original description	0.0301066	7.16284	5.67774	-1.30587	0.0706683	8.35119	1.53466	0.384494	AT1G71960	PF01061,PF00005
12207160	Glyma20g35640	Glyma.20G213800	NA	NA	NA	NA	weakly similar to ( 112)AT4G35160| Symbols: | O-methyltransferase family 2 protein | chr4:16730994-16732813 REVERSEmoderately similar to ( 283)7OMT9_MEDSA no original description	0.0123812	13.9753	4.26508	-3.67865	0.14522	7.95782	0.126161	0.177407	AT4G35160	PF00891,PF08100
a: Description was derived from the Mapman file for Glycine max
b: Benjamini-Hochberg false discovery rate
DT-C, DT2008-well-watered
DT-D10, DT2008-Dehydrated 10h

## Sheet: 7C_DT-D2 vs DT-C (Down)
Supplementary Table S7C. Downregulated genes identified in DT-D2/DT-C
								DT-D2 vs DT-C		DT-C			DT-D2
Probe ID	Glyma 1 ID	Glyma 2 ID	Top Arabidopsis (TAIR10) BLASTP Hit	Gene Ontology Biological Process Descriptions	Gene Ontology Molecular Function Descriptions	Gene Ontology Cellular Component Descriptions	Descriptiona	q-valueb	Fold change	Mean of raw intensity	Mean of normalized intensity (Log2)	SD of normalized intensity	Mean of raw intensity	Mean of normalized intensity (Log2)	SD of normalized intensity	Arabidopsis otholog	Pfam
11769992	Glyma01g32360	Glyma.01G131100	AT2G30970.2|Symbols:ASP1|aspartate aminotransferase 1|chr2:13179012-13181686 FORWARD LENGTH=430	biosynthetic process; "cellular amino acid metabolic process"; "pyrimidine ribonucleotide biosynthetic process"; "response to cadmium ion"	L-aspartate:2-oxoglutarate aminotransferase activity; "catalytic activity"; "copper ion binding"; "pyridoxal phosphate binding"; "transaminase activity"; "transferase activity"	mitochondrion	highly similar to ( 536)AT2G30970| Symbols: ASP1 | ASP1 (ASPARTATE AMINOTRANSFERASE 1) | chr2:13186089-13188763 FORWARDmoderately similar to ( 346)AATC_DAUCA no original description	0.0362386	-5.86757	8.62993	2.32981	0.106231	5.81488	-0.22295	0.152413	AT2G30970	PF00155
11786729	Glyma02g04420	Glyma.02G039000	AT3G26510.4|Symbols:|Octicosapeptide/Phox/Bem1p family protein|chr3:9711886-9712588 REVERSE LENGTH=196	biological process	protein binding	nucleus	weakly similar to ( 153)AT3G26510| Symbols: | octicosapeptide/Phox/Bem1p (PB1) domain-containing protein | chr3:9713123-9713779 REVERSE no original description	0.0497191	-2.75575	8.06623	1.79806	0.0951131	6.36321	0.335615	0.179864	AT3G26510	PF00564
11799477	Glyma02g06300	Glyma.02G056400	AT2G18360.1|Symbols:|alpha/beta-Hydrolases superfamily protein|chr2:7976848-7979221 REVERSE LENGTH=313	NA	hydrolase activity	NA	moderately similar to ( 402)AT2G18360| Symbols: | hydrolase, alpha/beta fold family protein | chr2:7983930-7986303 REVERSE no original description	0.0452928	-2.2522	6.16491	0.71545	0.0119287	4.777	-0.455884	0.134636	AT2G18360	PF00561
11806910	Glyma02g40080	Glyma.02G234600	AT2G30340.1|Symbols:LBD13|LOB domain-containing protein 13|chr2:12931306-12932540 REVERSE LENGTH=268	biological process	molecular function	membrane; "nucleus"	weakly similar to ( 194)AT2G30340| Symbols: LBD13 | LBD13 (LOB DOMAIN-CONTAINING PROTEIN 13) | chr2:12938383-12939617 REVERSE no original description	0.0456816	-2.52879	6.25896	0.0976152	0.149774	4.70089	-1.24083	0.046872	AT2G30340	PF03195
11820562	Glyma03g41700	Glyma.03G256200	AT2G46370.4|Symbols:JAR1|Auxin-responsive GH3 family protein|chr2:19034233-19036369 FORWARD LENGTH=586	cellular response to auxin stimulus; "induced systemic resistance, jasmonic acid mediated signaling pathway"; "jasmonic acid and ethylene-dependent systemic resistance"; "jasmonic acid metabolic process"; "negative regulation of defense response"; "photomorphogenesis"; "red, far-red light phototransduction"; "regulation of reactive oxygen species metabolic process"; "regulation of response to red…	ATP binding; "adenylyltransferase activity"; "catalytic activity"; "enzyme binding"; "jasmonate-amino synthetase activity"	cytoplasm; "nucleus"; "vacuole"	highly similar to ( 809)AT2G46370| Symbols: JAR, FIN219, JAR1 | JAR1 (JASMONATE RESISTANT 1) | chr2:19041652-19043442 FORWARDhighly similar to ( 841)GH35_ORYSA no original description	0.0369243	-2.13336	8.23156	0.69274	0.0752018	6.9173	-0.400388	0.0391772	AT2G46370	PF03321
11843631	Glyma04g01550	Glyma.04G014000	AT3G18830.1|Symbols:ATPLT5, PMT5, ATPMT5|polyol/monosaccharide transporter 5|chr3:6489000-6491209 REVERSE LENGTH=539	amino acid import; "negative regulation of defense response"; "transmembrane transport"; "transport"	D-ribose transmembrane transporter activity; "D-xylose transmembrane transporter activity"; "carbohydrate transmembrane transporter activity"; "galactose transmembrane transporter activity"; "glucose transmembrane transporter activity"; "glycerol transmembrane transporter activity"; "mannitol transmembrane transporter activity"; "monosaccharide transmembrane transporter activity"; "myo-inositol t…	integral to membrane; "membrane"; "plasma membrane"	highly similar to ( 687)AT3G18830| Symbols: ATPLT5 | ATPLT5 (POLYOL TRANSPORTER 5); D-ribose transmembrane transporter/ D-xylose transmembrane transporter/ carbohydrate transmembrane transporter/ galactose transmembrane transporter/ glucose transmembrane transporter/ glycerol transmembrane transporter/ hydr | chr3:6489006-6491215 REVERSEweakly similar to ( 177)STC_RICCO no original description	0.0497191	-2.24957	8.27143	0.415606	0.139433	6.88386	-0.754046	0.0914483	AT3G18830	PF00083
11892236	Glyma06g13420	Glyma.06G128700	AT5G24270.2|Symbols:SOS3|Calcium-binding EF-hand family protein|chr5:8238781-8240179 REVERSE LENGTH=222	N-terminal protein myristoylation; "calcium-mediated signaling"; "cellular potassium ion homeostasis"; "detection of calcium ion"; "hypotonic salinity response"; "stomatal movement"	calcium-dependent protein serine/threonine phosphatase activity; "calcium ion binding"; "protein binding"	calcineurin complex; "cytoplasm"; "plasma membrane"	moderately similar to ( 283)AT5G24270| Symbols: CBL4, SOS3 | SOS3 (SALT OVERLY SENSITIVE 3) | chr5:8238784-8240182 REVERSE no original description	0.0431171	-2.4116	9.4063	0.179242	0.0588991	7.97283	-1.09075	0.11434	AT5G24270
11899303	Glyma06g45370	Glyma.06G298600	AT4G10265.1|Symbols:|Wound-responsive family protein|chr4:6373226-6373477 REVERSE LENGTH=83	response to wounding	molecular function	nucleus	very weakly similar to (87.8)AT4G10265| Symbols: | wound-responsive protein, putative | chr4:6373222-6373473 REVERSE no original description	0.0497191	-7.40571	7.07897	2.28605	0.0986631	3.97968	-0.602593	0.399985	AT4G10265	PF12609
11899323	Glyma06g45430	Glyma.06G302900	AT4G10265.1|Symbols:|Wound-responsive family protein|chr4:6373226-6373477 REVERSE LENGTH=83	response to wounding	molecular function	nucleus	very weakly similar to (90.5)AT4G10265| Symbols: | wound-responsive protein, putative | chr4:6373222-6373473 REVERSE no original description	0.0497191	-11.1887	6.58601	2.3618	0.406025	2.97102	-1.12217	0.290021	AT4G10265	PF12609
11953083	Glyma08g48040	Glyma.08G365100	AT3G02550.1|Symbols:LBD41|LOB domain-containing protein 41|chr3:536747-537650 REVERSE LENGTH=263	regulation of hydrogen peroxide metabolic process; "regulation of transcription, DNA-dependent"; "response to hypoxia"; "systemic acquired resistance, salicylic acid mediated signaling pathway"	NA	nucleus	moderately similar to ( 298)AT3G02550| Symbols: LBD41 | LBD41 (LOB DOMAIN-CONTAINING PROTEIN 41) | chr3:536754-537657 REVERSE no original description	0.0456816	-4.57758	8.17968	1.60981	0.210004	5.72759	-0.584779	0.149989	AT3G02550	PF03195
12008837	Glyma11g22060	Glyma.U023000	AT3G28050.1|Symbols:|nodulin MtN21 /EamA-like transporter family protein|chr3:10442984-10445216 FORWARD LENGTH=367	biological process	NA	membrane	moderately similar to ( 363)AT3G28050| Symbols: | nodulin MtN21 family protein | chr3:10444221-10446453 FORWARD no original description	0.0326521	-2.27898	8.89688	0.605237	0.0671283	7.5208	-0.583154	0.0201708	AT3G28050	PF00892
12035863	Glyma12g08110	Glyma.12G076200	AT2G28350.1|Symbols:ARF10|auxin response factor 10|chr2:12114331-12116665 FORWARD LENGTH=693	abscisic acid mediated signaling pathway; "auxin mediated signaling pathway"; "cell division"; "developmental growth"; "fruit development"; "leaf development"; "pattern specification process"; "petal development"; "regulation of anthocyanin biosynthetic process"; "regulation of transcription, DNA-dependent"; "response to carbohydrate stimulus"; "response to hormone stimulus"; "root cap developmen…	DNA binding; "miRNA binding"; "protein dimerization activity"; "sequence-specific DNA binding transcription factor activity"	nucleus	highly similar to ( 732)AT2G28350| Symbols: ARF10 | ARF10 (AUXIN RESPONSE FACTOR 10); miRNA binding / transcription factor | chr2:12121408-12123742 FORWARD no original description	0.0477566	-2.25858	7.01193	1.13004	0.150434	5.59096	-0.0453782	0.0304809	AT2G28350	PF02309,PF02362,PF06507
12030446	Glyma12g30200	Glyma.12G178000	AT2G36870.1|Symbols:XTH32|xyloglucan endotransglucosylase/hydrolase 32|chr2:15472869-15474630 REVERSE LENGTH=299	cell wall biogenesis; "cell wall macromolecule catabolic process"	hydrolase activity, acting on glycosyl bonds; "hydrolase activity, hydrolyzing O-glycosyl compounds"; "xyloglucan:xyloglucosyl transferase activity"	apoplast; "cell wall"; "extracellular region"	moderately similar to ( 379)AT2G36870| Symbols: | xyloglucan:xyloglucosyl transferase, putative / xyloglucan endotransglycosylase, putative / endo-xyloglucan transferase, putative | chr2:15479948-15481709 REVERSEweakly similar to ( 191)XTH_TOBAC no original description	0.0416889	-2.34791	5.90989	0.831138	0.109626	4.48162	-0.400239	0.0538757	AT2G36870	PF00722,PF06955
12049564	Glyma13g21350	Glyma.13G149700	AT3G10040.1|Symbols:|sequence-specific DNA binding transcription factors|chr3:3096580-3097875 REVERSE LENGTH=431	determination of bilateral symmetry; "meristem initiation"; "polarity specification of adaxial/abaxial axis"; "regulation of hydrogen peroxide metabolic process"; "regulation of meristem growth"; "regulation of transcription, DNA-dependent"; "response to hypoxia"; "systemic acquired resistance, salicylic acid mediated signaling pathway"	sequence-specific DNA binding transcription factor activity	plasma membrane	moderately similar to ( 211)AT3G10040| Symbols: | transcription factor | chr3:3096585-3097880 REVERSE no original description	0.0497191	-5.95542	7.73238	2.31002	0.347504	4.91014	-0.264188	0.0848215	AT1G76870
12068882	Glyma13g35850	Glyma.13G282400	AT4G10265.1|Symbols:|Wound-responsive family protein|chr4:6373226-6373477 REVERSE LENGTH=83	response to wounding	molecular function	nucleus	very weakly similar to (83.2)AT4G10265| Symbols: | wound-responsive protein, putative | chr4:6373222-6373473 REVERSE no original description	0.0497191	-6.37257	8.73859	1.97636	0.305166	5.81877	-0.69551	0.21969	AT4G10265	PF12609
12069482	Glyma13g37720	Glyma.13G301400	AT4G10265.1|Symbols:|Wound-responsive family protein|chr4:6373226-6373477 REVERSE LENGTH=83	response to wounding	molecular function	nucleus	very weakly similar to (82.4)AT4G10270| Symbols: | wound-responsive family protein | chr4:6374801-6375073 FORWARD no original description	0.0452928	-9.36468	6.75385	2.7707	0.363141	3.36343	-0.45653	0.0786761	AT4G10265	PF12609
12069492	Glyma13g37750	Glyma.13G301700	AT4G10270.1|Symbols:|Wound-responsive family protein|chr4:6374805-6375077 FORWARD LENGTH=90	response to wounding	molecular function	nucleus	very weakly similar to (89.0)AT4G10270| Symbols: | wound-responsive family protein | chr4:6374801-6375073 FORWARD no original description	0.0360865	-5.82201	4.93427	2.2819	0.0333034	2.40762	-0.259619	0.178899	AT4G10270	PF12609
12070899	Glyma13g41650	Glyma.13G341500	AT3G20820.1|Symbols:|Leucine-rich repeat (LRR) family protein|chr3:7280930-7282027 FORWARD LENGTH=365	defense response; "signal transduction"	NA	apoplast; "cell wall"; "chloroplast"; "membrane"; "plasma membrane"; "plasmodesma"	highly similar to ( 536)AT3G20820| Symbols: | leucine-rich repeat family protein | chr3:7280936-7282033 FORWARDweakly similar to ( 145)PGIP3_PHAVU no original description	0.0477566	-2.2444	9.11346	0.830511	0.115513	7.77604	-0.335818	0.0947066	AT3G20820	PF00560,PF08263
12091747	Glyma15g01610	Glyma.15G013300	AT1G80440.1|Symbols:|Galactose oxidase/kelch repeat superfamily protein|chr1:30241763-30242827 FORWARD LENGTH=354	negative regulation of cytokinin mediated signaling pathway	molecular function	SCF ubiquitin ligase complex; "nucleus"	moderately similar to ( 323)AT1G80440| Symbols: | kelch repeat-containing F-box family protein | chr1:30246655-30247719 FORWARD no original description	0.0449107	-2.04616	8.34806	0.750943	0.0904043	7.10194	-0.281974	0.0709319	AT1G80440	PF01344,PF00646
12124243	Glyma16g04150	Glyma.16G037600	AT5G39890.1|Symbols:|Protein of unknown function (DUF1637)|chr5:15974543-15976013 FORWARD LENGTH=276	cell wall macromolecule metabolic process; "oxidation-reduction process"; "regulation of hydrogen peroxide metabolic process"; "response to hypoxia"; "systemic acquired resistance, salicylic acid mediated signaling pathway"; "xylem development"	cysteamine dioxygenase activity	nucleus	moderately similar to ( 243)AT5G39890| Symbols: | similar to unknown protein [Arabidopsis thaliana] (TAIR:AT5G15120.1); similar to unnamed protein product [Vitis vinifera] (GB:CAO14912.1); contains InterPro domain Protein of unknown function DUF1637 (InterPro:IPR012864) | chr5:15991771-15993241 FORWARD no original description	0.0456816	-2.36343	3.70227	0.835582	0.143082	2.50285	-0.405304	0.030221	AT5G39890	PF07847
12115713	Glyma16g04670	Glyma.16G042300	AT4G32890.1|Symbols:GATA9|GATA transcription factor 9|chr4:15875598-15876615 FORWARD LENGTH=308	circadian rhythm; "positive regulation of transcription, DNA-dependent"; "regulation of transcription, DNA-dependent"; "response to light stimulus"	DNA binding; "sequence-specific DNA binding"; "sequence-specific DNA binding transcription factor activity"; "zinc ion binding"	nucleus	weakly similar to ( 110)AT4G32890| Symbols: | zinc finger (GATA type) family protein | chr4:15875602-15876619 FORWARD no original description	0.0315171	-2.0783	8.33357	0.267489	0.0134127	7.06477	-0.787916	0.0514019	AT4G32890	PF00320
12124806	Glyma16g05640	Glyma.16G052000	AT3G02040.1|Symbols:SRG3|senescence-related gene 3|chr3:348505-349909 REVERSE LENGTH=361	cellular phosphate ion homeostasis; "glycerol metabolic process"; "lipid metabolic process"; "response to cadmium ion"	glycerophosphodiester phosphodiesterase activity; "phosphoric diester hydrolase activity"	cytoplasm; "plastid"	moderately similar to ( 314)AT5G41080| Symbols: | glycerophosphoryl diester phosphodiesterase family protein | chr5:16459217-16461063 FORWARD no original description	0.0458872	-2.00504	10.9254	0.790949	0.0617109	9.79507	-0.21268	0.102602	AT5G41080	PF03009
12150891	Glyma17g29800	Glyma.17G202700	AT5G25560.1|Symbols:|CHY-type/CTCHY-type/RING-type Zinc finger protein|chr5:8899486-8901391 FORWARD LENGTH=308	NA	zinc ion binding	nucleus	moderately similar to ( 400)AT5G25560| Symbols: | zinc finger (C3HC4-type RING finger) family protein | chr5:8899489-8901456 FORWARD no original description	0.0409502	-2.35142	9.7932	1.17747	0.0402086	8.39516	-0.0560621	0.103649	AT5G25560	PF00097,PF05495
12153145	Glyma17g37480	Glyma.17G255600	AT5G10980.1|Symbols:|Histone superfamily protein|chr5:3472591-3473349 REVERSE LENGTH=136	nucleosome assembly	DNA binding	nucleosome; "nucleus"	weakly similar to ( 160)AT4G40030| Symbols: | histone H3.2 | chr4:18555834-18556411 REVERSEweakly similar to ( 159)H33_VITVI no original description	0.0386411	-2.44534	9.46125	1.26187	0.0917398	8.00557	-0.0281623	0.0502577	AT5G10980	PF00125
12194861	Glyma19g35730	Glyma.19G173900	AT2G37440.1|Symbols:|DNAse I-like superfamily protein|chr2:15719230-15721885 FORWARD LENGTH=479	phosphatidylinositol phosphorylation	hydrolase activity	cytoplasm	highly similar to ( 523)AT2G37440| Symbols: | endonuclease/exonuclease/phosphatase family protein | chr2:15727319-15728964 FORWARD no original description	0.0294817	-2.89217	9.51799	0.650146	0.0335713	7.82234	-0.882006	0.0498675	AT2G37440	PF03372
12195599	Glyma19g37830	Glyma.19G193700	AT2G36310.1|Symbols:URH1|uridine-ribohydrolase 1|chr2:15224692-15226633 REVERSE LENGTH=336	purine nucleoside catabolic process; "uridine catabolic process"	adenosine nucleosidase activity; "hydrolase activity"; "inosine nucleosidase activity"; "uridine nucleosidase activity"; "xanthosine nucleotidase activity"	cytoplasm; "cytosol"	moderately similar to ( 492)AT2G36310| Symbols: | inosine-uridine preferring nucleoside hydrolase family protein | chr2:15231771-15233712 REVERSE no original description	0.0477566	-2.53739	8.2329	0.573344	0.147116	6.66074	-0.77	0.0946651	AT2G36310	PF01156
12196840	Glyma19g41440	Glyma.19G226600	AT1G56700.2|Symbols:|Peptidase C15, pyroglutamyl peptidase I-like|chr1:21256743-21257640 FORWARD LENGTH=219	proteolysis	NA	cytoplasm	moderately similar to ( 317)AT1G56700| Symbols: | pyrrolidone-carboxylate peptidase family protein | chr1:21260495-21261305 FORWARD no original description	0.0449107	-2.16014	6.73998	1.06845	0.0358104	5.38387	-0.0426768	0.118817	AT1G56700	PF01470
12206533	Glyma20g33800	Glyma.20G195900	AT5G07580.1|Symbols:|Integrase-type DNA-binding superfamily protein|chr5:2399525-2400349 FORWARD LENGTH=274	ethylene mediated signaling pathway; "regulation of transcription, DNA-dependent"	DNA binding; "sequence-specific DNA binding transcription factor activity"	nucleus	weakly similar to ( 134)AT5G07580| Symbols: | DNA binding / transcription factor | chr5:2399526-2400350 FORWARDweakly similar to ( 118)ERF5_NICSY no original description	0.0497191	-2.60525	10.6401	1.41846	0.174567	9.11687	0.0370439	0.0752422	AT5G07580	PF00847
a: Description was derived from the Mapman file for Glycine max
b: Benjamini-Hochberg false discovery rate
DT-C, DT2008-well-watered
DT-D2, DT2008-Dehydrated 2h

## Sheet: 7D_DT-D10 vs DT-C (Down)
Supplementary Table S7D. Downregulated genes identified in DT-D10/DT-C
								DT-D10 vs DT-C		DT-C			DT-D10
Probe ID	Glyma 1 ID	Glyma 2 ID	Top Arabidopsis (TAIR10) BLASTP Hit	Gene Ontology Biological Process Descriptions	Gene Ontology Molecular Function Descriptions	Gene Ontology Cellular Component Descriptions	Descriptiona	q-valueb	Fold change	Mean of raw intensity	Mean of normalized intensity (Log2)	SD of normalized intensity	Mean of raw intensity	Mean of normalized intensity (Log2)	SD of normalized intensity	Arabidopsis otholog	Pfam
11767031	Glyma01g08640	Glyma.01G065800	AT3G14470.1|Symbols:|NB-ARC domain-containing disease resistance protein|chr3:4857940-4861104 FORWARD LENGTH=1054	defense response; "salicylic acid biosynthetic process"; "systemic acquired resistance"	ADP binding; "protein binding"	extracellular region	moderately similar to ( 393)AT3G14470| Symbols: | disease resistance protein (NBS-LRR class), putative | chr3:4857947-4861111 FORWARD no original description	0.0341736	-2.0259	6.9048	0.525087	0.122865	5.59231	-0.493475	0.0965341	AT3G14470	PF00931
11768640	Glyma01g24820	Glyma.01G101800	AT2G37740.1|Symbols:ATZFP10, ZFP10|zinc-finger protein 10|chr2:15827706-15828620 REVERSE LENGTH=304	regulation of transcription, DNA-dependent	nucleic acid binding; "sequence-specific DNA binding transcription factor activity"; "zinc ion binding"	intracellular; "nucleus"	very weakly similar to (95.9)AT5G06070| Symbols: RAB, RBE | RBE (RABBIT EARS); nucleic acid binding / transcription factor/ zinc ion binding | chr5:1828427-1829107 REVERSE no original description	0.0301737	-2.04372	5.83966	0.654102	0.0568178	4.56039	-0.377095	0.131834	AT2G37740
11780353	Glyma01g31900	Glyma.01G127900	AT5G01710.1|Symbols:|methyltransferases|chr5:263709-265250 REVERSE LENGTH=513	Golgi vesicle transport; "cellular membrane fusion"; "metabolic process"	methyltransferase activity	NA	highly similar to ( 560)AT5G01710| Symbols: | similar to methyltransferase [Arabidopsis thaliana] (TAIR:AT4G24805.1); similar to unnamed protein product [Vitis vinifera] (GB:CAO48800.1); contains InterPro domain Methyltransferase FkbM (InterPro:IPR006342) | chr5:263706-265247 REVERSE no original description	0.0273879	-2.0257	6.82192	0.101271	0.0605238	5.51269	-0.917148	0.114729	AT5G01710
11769992	Glyma01g32360	Glyma.01G131100	AT2G30970.2|Symbols:ASP1|aspartate aminotransferase 1|chr2:13179012-13181686 FORWARD LENGTH=430	biosynthetic process; "cellular amino acid metabolic process"; "pyrimidine ribonucleotide biosynthetic process"; "response to cadmium ion"	L-aspartate:2-oxoglutarate aminotransferase activity; "catalytic activity"; "copper ion binding"; "pyridoxal phosphate binding"; "transaminase activity"; "transferase activity"	mitochondrion	highly similar to ( 536)AT2G30970| Symbols: ASP1 | ASP1 (ASPARTATE AMINOTRANSFERASE 1) | chr2:13186089-13188763 FORWARDmoderately similar to ( 346)AATC_DAUCA no original description	0.0244667	-4.654	8.62993	2.32981	0.106231	6.11451	0.111341	0.223236	AT2G30970	PF00155
11781751	Glyma01g36950	Glyma.01G164800	AT2G17820.1|Symbols:ATHK1, AHK1, HK1|histidine kinase 1|chr2:7743133-7748013 REVERSE LENGTH=1207	response to osmotic stress; "response to water deprivation"; "seed maturation"; "stomatal complex patterning"	ATP binding; "histidine phosphotransfer kinase activity"; "osmosensor activity"; "phosphorelay response regulator activity"; "phosphorelay sensor kinase activity"; "protein binding"; "protein histidine kinase activity"; "signal transducer activity"; "transferase activity, transferring phosphorus-containing groups"	membrane; "plasma membrane"	nearly identical (1419)AT2G17820| Symbols: AHK1, ATHK1 | ATHK1 (HISTIDINE KINASE 1) | chr2:7750215-7755095 REVERSEvery weakly similar to (97.1)ETR1_BRAOL no original description	0.0457293	-2.47214	7.94858	1.32685	0.24718	6.34203	0.0210883	0.0552932	AT2G17820	PF02518,PF00512,PF00072
11772338	Glyma01g39750	Glyma.01G190300	AT4G37300.1|Symbols:MEE59|maternal effect embryo arrest 59|chr4:17554805-17555498 FORWARD LENGTH=173	embryo development ending in seed dormancy	molecular function	nucleus	weakly similar to ( 125)AT4G37300| Symbols: MEE59 | MEE59 (maternal effect embryo arrest 59) | chr4:17554799-17555492 FORWARD no original description	0.0104008	-3.03699	10.3394	1.62403	0.0644993	8.53298	0.0213833	0.0527154	AT4G37300
11786040	Glyma02g02600	Glyma.02G022000	AT2G02710.2|Symbols:PLP, PLPA|PAS/LOV protein B|chr2:758812-760608 REVERSE LENGTH=397	phosphorelay signal transduction system; "protein autophosphorylation"; "protein phosphorylation"; "regulation of proton transport"; "regulation of transcription, DNA-dependent"; "signal transduction"; "signal transduction by phosphorylation"	phosphorelay sensor kinase activity; "signal transducer activity"	plasma membrane	moderately similar to ( 303)AT2G02710| Symbols: | PAC motif-containing protein | chr2:758811-760607 REVERSE no original description	0.0301737	-2.35726	6.70066	0.826814	0.153417	5.18266	-0.410297	0.0788046	AT2G02710	PF00989,PF08447
11786729	Glyma02g04420	Glyma.02G039000	AT3G26510.4|Symbols:|Octicosapeptide/Phox/Bem1p family protein|chr3:9711886-9712588 REVERSE LENGTH=196	biological process	protein binding	nucleus	weakly similar to ( 153)AT3G26510| Symbols: | octicosapeptide/Phox/Bem1p (PB1) domain-containing protein | chr3:9713123-9713779 REVERSE no original description	0.0273697	-3.59073	8.06623	1.79806	0.0951131	5.92345	-0.0462159	0.211336	AT3G26510	PF00564
11801353	Glyma02g11630	Glyma.02G104500	AT2G15490.3|Symbols:UGT73B4|UDP-glycosyltransferase 73B4|chr2:6761750-6763398 FORWARD LENGTH=481	metabolic process; "response to cyclopentenone"; "response to ethylene stimulus"; "response to other organism"; "toxin catabolic process"	UDP-glucosyltransferase activity; "UDP-glycosyltransferase activity"; "quercetin 3-O-glucosyltransferase activity"; "quercetin 7-O-glucosyltransferase activity"; "transferase activity, transferring glycosyl groups"; "transferase activity, transferring hexosyl groups"	cytosol	moderately similar to ( 368)AT2G15490| Symbols: UGT73B4 | UGT73B4; UDP-glycosyltransferase/ transferase, transferring glycosyl groups | chr2:6768832-6770480 FORWARDweakly similar to ( 190)ZOX_PHAVU no original description	0.0363762	-3.33819	7.89411	1.02223	0.265404	5.84507	-0.716833	0.098351	AT2G15490	PF00201
11803616	Glyma02g19380	Glyma.02G160500	AT3G56240.1|Symbols:CCH|copper chaperone|chr3:20863460-20864402 REVERSE LENGTH=121	Golgi organization; "aging"; "calcium ion transport"; "cellular copper ion homeostasis"; "cellular modified amino acid biosynthetic process"; "coumarin biosynthetic process"; "high-affinity iron ion transport"; "metal ion transport"; "phenylpropanoid metabolic process"; "polyamine catabolic process"; "positive regulation of flavonoid biosynthetic process"; "protein targeting to membrane"; "regula…	copper chaperone activity; "metal ion binding"	apoplast; "chloroplast"	weakly similar to ( 102)AT1G66240| Symbols: ATX1 | ATX1; metal ion binding | chr1:24690108-24690990 REVERSE no original description	0.0286278	-2.17024	9.21091	0.162789	0.122798	7.88105	-0.955064	0.0817364	AT3G56240	PF00403
11806729	Glyma02g39430	Glyma.02G229200	AT2G30090.1|Symbols:|Acyl-CoA N-acyltransferases (NAT) superfamily protein|chr2:12843583-12845597 REVERSE LENGTH=386	metabolic process	N-acetyltransferase activity	nucleus	moderately similar to ( 376)AT2G30090| Symbols: | GCN5-related N-acetyltransferase (GNAT) family protein | chr2:12850660-12852674 REVERSE no original description	0.0436839	-5.61495	6.18613	0.513397	0.371988	3.46899	-1.97588	0.269031	AT2G30090	PF00583
11795530	Glyma02g42990	Glyma.02G261900	AT5G05440.1|Symbols:PYL5, RCAR8|Polyketide cyclase/dehydrase and lipid transport superfamily protein|chr5:1609374-1609985 FORWARD LENGTH=203	abscisic acid mediated signaling pathway	abscisic acid binding; "protein binding"; "receptor activity"	cytoplasm; "nucleus"	moderately similar to ( 233)AT5G05440| Symbols: | similar to unknown protein [Arabidopsis thaliana] (TAIR:AT2G38310.1); similar to unnamed protein product [Vitis vinifera] (GB:CAO48777.1); contains InterPro domain Bet v I allergen; (InterPro:IPR000916); contains InterPro domain Streptomyces cyclase/dehydrase (InterPro:IPR005031) | chr5:1609375-1609986 FORWARD no original description	0.0425526	-2.03073	11.1113	0.637322	0.0144311	9.92218	-0.384679	0.184339	AT2G40330	PF10604
11796114	Glyma02g44470	Glyma.02G276700	AT2G40830.3|Symbols:RHC1A|RING-H2 finger C1A|chr2:17043642-17044628 FORWARD LENGTH=328	NA	zinc ion binding	cell wall	moderately similar to ( 223)AT2G40830| Symbols: RHC1A | RHC1A (RING-H2 finger C1A); protein binding / zinc ion binding | chr2:17050720-17051706 FORWARD no original description	0.0474659	-2.44052	6.44235	0.4876	0.173017	4.8887	-0.799589	0.187986	AT2G40830	PF00097
11797092	Glyma02g47330	Glyma.02G303300	AT1G55740.1|Symbols:AtSIP1, SIP1|seed imbibition 1|chr1:20835507-20838707 REVERSE LENGTH=754	NA	hydrolase activity, hydrolyzing O-glycosyl compounds	cytoplasm	nearly identical (1130)AT1G55740| Symbols: ATSIP1 | ATSIP1 (ARABIDOPSIS THALIANA SEED IMBIBITION 1); hydrolase, hydrolyzing O-glycosyl compounds | chr1:20839173-20842373 REVERSEmoderately similar to ( 329)STSYN_PEA no original description	0.0325452	-2.1427	6.17694	0.622538	0.142033	4.81396	-0.476891	0.0808395	AT1G55740	PF05691
11811696	Glyma03g05600	Glyma.03G046200	AT3G51660.1|Symbols:|Tautomerase/MIF superfamily protein|chr3:19164229-19165076 REVERSE LENGTH=112	indoleacetic acid biosynthetic process; "inflammatory response"; "response to other organism"; "tryptophan catabolic process"	molecular function	peroxisome	weakly similar to ( 134)AT3G51660| Symbols: | macrophage migration inhibitory factor family protein / MIF family protein | chr3:19175208-19176055 REVERSE no original description	0.0288402	-2.59087	7.95323	0.63727	0.130675	6.27982	-0.736168	0.129275	AT3G51660	PF01187
11812980	Glyma03g14970	Glyma.03G074700	AT2G37975.1|Symbols:|Yos1-like protein|chr2:15891900-15892136 REVERSE LENGTH=78	biological process	molecular function	mitochondrion	very weakly similar to (90.1)AT2G37975| Symbols: | similar to unknown protein [Arabidopsis thaliana] (TAIR:AT3G54085.1); similar to hypothetical protein [Oryza sativa (indica cultivar-group)] (GB:ABR25323.1); contains InterPro domain Yos1-like (InterPro:IPR013880) | chr2:15898978-15899214 REVERSE no original description	0.0468084	-2.72258	6.89888	0.550247	0.0896065	5.16426	-0.894729	0.269023	AT2G37975	PF08571
11826129	Glyma03g27770	Glyma.03G122300	AT3G56630.1|Symbols:CYP94D2|cytochrome P450, family 94, subfamily D, polypeptide 2|chr3:20978953-20980512 FORWARD LENGTH=499	oxidation-reduction process	electron carrier activity; "heme binding"; "iron ion binding"; "oxidoreductase activity, acting on paired donors, with incorporation or reduction of molecular oxygen"; "oxygen binding"	chloroplast	moderately similar to ( 398)AT3G56630| Symbols: CYP94D2 | CYP94D2 (cytochrome P450, family 94, subfamily D, polypeptide 2); oxygen binding | chr3:20989932-20991491 FORWARD no original description	0.0273697	-2.02224	7.56552	0.297664	0.116345	6.25132	-0.718288	0.0527509	AT3G56630	PF00067
11816146	Glyma03g30220	Glyma.03G146000	AT5G06690.1|Symbols:WCRKC1|WCRKC thioredoxin 1|chr5:2060651-2061956 REVERSE LENGTH=210	cell redox homeostasis; "glycerol ether metabolic process"	electron carrier activity; "protein disulfide oxidoreductase activity"	chloroplast; "chloroplast stroma"	moderately similar to ( 202)AT5G06690| Symbols: | (THIOREDOXIN-LIKE 5); thiol-disulfide exchange intermediate | chr5:2060853-2061957 REVERSE no original description	0.0260605	-2.0357	7.29996	0.516482	0.0947146	5.97658	-0.509047	0.0799739	AT5G06690	PF00085
11817326	Glyma03g33340	Glyma.03G176300	AT5G02790.1|Symbols:GSTL3|Glutathione S-transferase family protein|chr5:632877-634858 FORWARD LENGTH=235	cysteine biosynthetic process; "glucosinolate biosynthetic process"; "hydrogen peroxide catabolic process"; "response to cadmium ion"	NA	cytoplasm; "cytosol"	moderately similar to ( 231)AT5G02790| Symbols: | In2-1 protein, putative | chr5:632875-634856 FORWARDmoderately similar to ( 216)IN21_MAIZE no original description	0.0237191	-3.48203	8.96097	0.661613	0.189494	6.9016	-1.13831	0.0539671	AT5G02790	PF00043
11818091	Glyma03g35320	Glyma.03G195500	AT2G36300.1|Symbols:|Integral membrane Yip1 family protein|chr2:15213362-15214129 REVERSE LENGTH=255	biological process; "vesicle-mediated transport"	molecular function	membrane	weakly similar to ( 132)AT2G36300| Symbols: | integral membrane Yip1 family protein | chr2:15220441-15221208 REVERSE no original description	0.0403921	-7.16793	6.1764	1.16421	0.187661	3.11563	-1.67735	0.459263	AT2G36300
11818304	Glyma03g35870	Glyma.03G200700	AT2G33180.1|Symbols:|unknown protein; FUNCTIONS IN: molecular_function unknown; INVOLVED IN: biological_process unknown; LOCATED IN: chloroplast stroma; EXPRESSED IN: 22 plant structures; EXPRESSED DURING: 13 growth stages; Has 57 Blast hits to 57 proteins in 22 species: Archae - 0; Bacteria - 8; Metazoa - 0; Fungi - 0; Plants - 35; Viruses - 0; Other Eukaryotes - 14 (source: NCBI BLink).|chr2:14…	aromatic amino acid family biosynthetic process; "biological process"; "iron-sulfur cluster assembly"; "pentose-phosphate shunt"; "positive regulation of transcription, DNA-dependent"	molecular function	chloroplast; "chloroplast stroma"	weakly similar to ( 135)AT2G33180| Symbols: | similar to unnamed protein product [Vitis vinifera] (GB:CAO41107.1) | chr2:14073556-14074391 FORWARD no original description	0.0343208	-2.09406	8.5318	0.302526	0.146816	7.19913	-0.763775	0.0753669	AT2G33180
11818806	Glyma03g37360	Glyma.03G215500	AT3G62690.1|Symbols:ATL5|AtL5|chr3:23185829-23186602 REVERSE LENGTH=257	protein complex assembly	zinc ion binding	membrane; "nucleus"	weakly similar to ( 109)AT3G62690| Symbols: ATL5 | ATL5 (Arabidopsis T?xicos en Levadura 5); protein binding / zinc ion binding | chr3:23196805-23197578 REVERSE no original description	0.0376969	-2.46385	8.80869	0.810179	0.214677	7.25612	-0.490736	0.0324848	AT3G62690	PF00097
11831250	Glyma03g40520	Glyma.03G245200	AT5G28040.1|Symbols:|DNA-binding storekeeper protein-related transcriptional regulator|chr5:10037654-10038937 REVERSE LENGTH=427	regulation of transcription, DNA-dependent	NA	nucleus	moderately similar to ( 225)AT5G28040| Symbols: | transcription regulator | chr5:10037658-10038941 REVERSE no original description	0.0295693	-2.35371	9.38414	0.985093	0.116845	7.93475	-0.249842	0.120605	AT5G28040	PF04504
11843279	Glyma04g00560	Glyma.04G004200	AT4G34980.1|Symbols:SLP2|subtilisin-like serine protease 2|chr4:16656929-16659223 REVERSE LENGTH=764	cell wall modification; "cellular amino acid biosynthetic process"; "glucosinolate biosynthetic process"; "metabolic process"; "microtubule nucleation"; "negative regulation of catalytic activity"; "plant-type cell wall biogenesis"; "plant-type cell wall modification"; "plant-type cell wall organization"; "polysaccharide catabolic process"; "proteolysis"; "regulation of meristem growth"; "serine …	identical protein binding; "serine-type endopeptidase activity"; "serine-type peptidase activity"	cell wall; "extracellular region"; "membrane"; "plant extracellular matrix"	highly similar to ( 983)AT4G34980| Symbols: SLP2 | SLP2 (subtilisin-like serine protease 2); subtilase | chr4:16656934-16659228 REVERSE no original description	0.0474081	-2.00325	8.8357	0.716124	0.172815	7.59024	-0.286216	0.0981934	AT4G34980	PF05922,PF00082,PF02225
11832737	Glyma04g02220	Glyma.04G020100	AT4G38470.1|Symbols:|ACT-like protein tyrosine kinase family protein|chr4:17999432-18003551 FORWARD LENGTH=575	actin filament organization; "chloroplast organization"; "metabolic process"; "protein phosphorylation"	ATP binding; "amino acid binding"; "protein kinase activity"; "protein serine/threonine/tyrosine kinase activity"; "protein serine/threonine kinase activity"; "protein tyrosine kinase activity"; "transferase activity, transferring phosphorus-containing groups"	cytosol; "plasma membrane"	moderately similar to ( 449)AT4G38470| Symbols: | protein kinase family protein | chr4:17999426-18003545 FORWARDweakly similar to ( 106)NORK_MEDTR no original description	0.0082727	-2.92673	7.45049	1.09036	0.0509457	5.59576	-0.458936	0.043911	AT4G38470	PF07714,PF01842
11839875	Glyma04g35860	Glyma.04G185200	AT1G17720.1|Symbols:ATB BETA|Protein phosphatase 2A, regulatory subunit PR55|chr1:6093949-6098065 REVERSE LENGTH=501	protein dephosphorylation; "signal transduction"	nucleotide binding; "protein phosphatase type 2A regulator activity"	cytoplasm; "cytosol"; "protein phosphatase type 2A complex"	moderately similar to ( 438)AT1G17720| Symbols: | ATB BETA (Arabidopsis thaliana serine/threonine protein phosphatase 2A 55 kDa regulatory subunit B beta isofor); nucleotide binding | chr1:6093942-6098058 REVERSEmoderately similar to ( 434)2ABB_ORYSA no original description	0.0286278	-3.04076	7.56436	0.172615	0.206529	5.66015	-1.43182	0.0526367	AT1G17720	PF00400
11840853	Glyma04g38270	Glyma.04G205400	AT1G10940.1|Symbols:ASK1, SNRK2-4, SNRK2.4, SRK2A|Protein kinase superfamily protein|chr1:3656050-3658170 REVERSE LENGTH=363	primary root development; "protein phosphorylation"; "regulation of circadian rhythm"; "response to abscisic acid stimulus"; "response to osmotic stress"; "response to salt stress"; "ubiquitin-dependent protein catabolic process"	kinase activity; "phosphatidic acid binding"; "protein binding"; "protein kinase activity"	cytosol; "membrane"; "nucleus"	highly similar to ( 574)AT1G10940| Symbols: ASK1, SNRK2-4, SNRK2.4, SRK2A | ASK1 (ARABIDOPSIS SERINE/THREONINE KINASE 1); kinase | chr1:3656050-3658170 REVERSEhighly similar to ( 574)SAPK7_ORYSA no original description	0.0260415	-2.08547	7.83589	0.392695	0.105407	6.47881	-0.667676	0.0718098	AT1G10940	PF00069
11851673	Glyma04g39350	Glyma.04G215500	AT1G49180.2|Symbols:|protein kinase family protein|chr1:18184814-18187444 REVERSE LENGTH=376	protein phosphorylation	ATP binding; "kinase activity"; "nucleic acid binding"; "protein kinase activity"; "protein serine/threonine kinase activity"; "protein tyrosine kinase activity"; "transferase activity, transferring phosphorus-containing groups"	cellular component	moderately similar to ( 339)AT1G49180| Symbols: | protein kinase family protein | chr1:18188508-18191112 REVERSEweakly similar to ( 141)RKIN1_SECCE no original description	0.0496253	-2.67528	7.55429	1.13781	0.236232	5.83875	-0.281877	0.168623	AT1G49180	PF00069
11842230	Glyma04g41430	Glyma.04G235900	AT5G24270.2|Symbols:SOS3|Calcium-binding EF-hand family protein|chr5:8238781-8240179 REVERSE LENGTH=222	N-terminal protein myristoylation; "calcium-mediated signaling"; "cellular potassium ion homeostasis"; "detection of calcium ion"; "hypotonic salinity response"; "stomatal movement"	calcium-dependent protein serine/threonine phosphatase activity; "calcium ion binding"; "protein binding"	calcineurin complex; "cytoplasm"; "plasma membrane"	moderately similar to ( 263)AT5G24270| Symbols: CBL4, SOS3 | SOS3 (SALT OVERLY SENSITIVE 3) | chr5:8238784-8240182 REVERSE no original description	0.047017	-2.60561	6.8711	0.188833	0.241438	5.19085	-1.19279	0.125695	AT5G24270
11853128	Glyma04g43000	Glyma.04G251000	AT4G08290.1|Symbols:|nodulin MtN21 /EamA-like transporter family protein|chr4:5239088-5240861 FORWARD LENGTH=384	NA	NA	extracellular region; "membrane"	moderately similar to ( 389)AT4G08290| Symbols: | nodulin MtN21 family protein | chr4:5239085-5240858 FORWARD no original description	0.0476659	-2.69101	7.69069	0.286849	0.284594	5.97075	-1.1413	0.00192982	AT4G08290	PF00892
11863872	Glyma05g00490	Glyma.05G021700	AT3G05010.1|Symbols:|Protein of unknown function, transmembrane-40|chr3:1389603-1391462 FORWARD LENGTH=300	response to molecule of bacterial origin; "root morphogenesis"	molecular function	chloroplast; "membrane"	moderately similar to ( 284)AT3G05010| Symbols: | transmembrane protein, putative | chr3:1389609-1391468 FORWARD no original description	0.047742	-2.02966	6.82549	0.0781797	0.195469	5.51089	-0.943057	0.0573639	AT3G05010	PF10160
11855703	Glyma05g06090	Glyma.05G070400	AT4G18010.2|Symbols:IP5PII|myo-inositol polyphosphate 5-phosphatase 2|chr4:9991194-9994099 REVERSE LENGTH=613	abscisic acid mediated signaling pathway; "defense response by callose deposition"; "hyperosmotic salinity response"; "inositol phosphate dephosphorylation"; "inositol trisphosphate metabolic process"; "phosphatidylinositol phosphorylation"; "response to abscisic acid stimulus"; "response to auxin stimulus"; "response to ethylene stimulus"; "response to jasmonic acid stimulus"; "response to water…	inositol-polyphosphate 5-phosphatase activity	cytoplasm	highly similar to ( 628)AT4G18010| Symbols: IP5PII | IP5PII (INOSITOL POLYPHOSPHATE 5-PHOSPHATASE II); inositol-polyphosphate 5-phosphatase | chr4:9991206-9994111 REVERSE no original description	0.0232798	-5.65039	6.70989	1.16062	0.190159	3.93318	-1.33773	0.187482	AT4G18010	PF03372
11865633	Glyma05g06450	Glyma.05G073300	AT3G26020.2|Symbols:|Protein phosphatase 2A regulatory B subunit family protein|chr3:9514363-9516585 FORWARD LENGTH=510	signal transduction	protein phosphatase type 2A regulator activity	cytosol; "nucleus"; "protein phosphatase type 2A complex"	highly similar to ( 702)AT4G15415| Symbols: ATB' GAMMA | ATB' GAMMA; poly(U) binding / protein phosphatase type 2A regulator | chr4:8817707-8819349 FORWARD no original description	0.0342549	-2.43746	7.14836	0.638819	0.142676	5.57117	-0.646561	0.137343	AT4G15415	PF01603
11871053	Glyma05g31740	Glyma.05G183800	AT2G03800.1|Symbols:GEK1|D-aminoacyl-tRNA deacylases|chr2:1156782-1158695 FORWARD LENGTH=317	response to high light intensity; "response to hydrogen peroxide"; "response to toxic substance"	D-aminoacyl-tRNA deacylase activity; "hydrolase activity, acting on ester bonds"	chloroplast; "cytosol"	moderately similar to ( 435)AT2G03800| Symbols: GEK1 | GEK1 (GEKO1) | chr2:1156779-1158692 FORWARD no original description	0.0325452	-2.95371	9.00459	1.13594	0.192522	7.19899	-0.426588	0.129745	AT2G03800	PF04414
11872402	Glyma05g35200	Glyma.05G233200	AT5G07990.1|Symbols:TT7, CYP75B1, D501|Cytochrome P450 superfamily protein|chr5:2560437-2562859 FORWARD LENGTH=513	anthocyanin-containing compound biosynthetic process; "flavonoid biosynthetic process"; "oxidation-reduction process"; "response to UV"; "response to UV-B"; "response to auxin stimulus"; "response to sucrose stimulus"	electron carrier activity; "flavonoid 3'-monooxygenase activity"; "heme binding"; "iron ion binding"; "oxidoreductase activity, acting on paired donors, with incorporation or reduction of molecular oxygen"; "oxygen binding"	extracellular region	moderately similar to ( 370)AT3G48310| Symbols: CYP71A22 | CYP71A22 (cytochrome P450, family 71, subfamily A, polypeptide 22); oxygen binding | chr3:17899177-17900734 FORWARDmoderately similar to ( 373)C93A1_SOYBN no original description	0.0469954	-2.10711	7.47305	0.512643	0.156026	6.09567	-0.562626	0.143077	AT5G07990	PF00067
11887970	Glyma06g01970	Glyma.06G017100	AT1G20693.2|Symbols:HMGB2, HMG BETA 1, NFD2, NFD02|high mobility group B2|chr1:7177282-7178487 FORWARD LENGTH=142	Golgi organization; "chromatin assembly or disassembly"; "glycolysis"; "hyperosmotic response"; "response to cadmium ion"; "response to salt stress"; "response to temperature stimulus"; "water transport"	DNA binding; "chromatin binding"; "sequence-specific DNA binding transcription factor activity"; "structural constituent of chromatin"	chromatin; "nucleus"	weakly similar to ( 117)HMGL_SOYBN no original description	0.0325298	-2.96274	6.78431	0.720734	0.0405203	4.93074	-0.846196	0.22702	AT1G20693	PF00505
11888144	Glyma06g02390	Glyma.06G021400	AT5G42200.1|Symbols:|RING/U-box superfamily protein|chr5:16860523-16861014 FORWARD LENGTH=163	protein ubiquitination	ubiquitin-protein ligase activity; "zinc ion binding"	NA	weakly similar to ( 152)AT5G42200| Symbols: | zinc finger (C3HC4-type RING finger) family protein | chr5:16877751-16878242 FORWARD no original description	0.0403921	-2.09163	5.69846	0.992638	0.155174	4.38805	-0.0719871	0.102136	AT5G42200	PF00097
11888675	Glyma06g03880	Glyma.06G035400	AT4G31940.1|Symbols:CYP82C4|cytochrome P450, family 82, subfamily C, polypeptide 4|chr4:15452040-15453966 FORWARD LENGTH=524	cellular response to iron ion; "oxidation-reduction process"; "response to zinc ion"	electron carrier activity; "heme binding"; "iron ion binding"; "monooxygenase activity"; "oxidoreductase activity, acting on paired donors, with incorporation or reduction of molecular oxygen"; "oxygen binding"	chloroplast	moderately similar to ( 450)AT4G31940| Symbols: CYP82C4 | CYP82C4 (cytochrome P450, family 82, subfamily C, polypeptide 4); oxygen binding | chr4:15452046-15453972 FORWARDmoderately similar to ( 473)C82A1_PEA no original description	0.0495167	-2.57042	5.40747	1.06313	0.141501	3.82907	-0.298872	0.239154	AT4G31940	PF00067
11888961	Glyma06g04810	Glyma.06G045100	AT5G67360.1|Symbols:ARA12|Subtilase family protein|chr5:26872192-26874465 REVERSE LENGTH=757	mucilage extrusion from seed coat; "mucilage metabolic process involved seed coat development"; "negative regulation of catalytic activity"; "proteolysis"; "seed coat development"	identical protein binding; "serine-type endopeptidase activity"	apoplast; "cell wall"; "extracellular region"; "plant-type cell wall"	highly similar to ( 944)AT5G67360| Symbols: ARA12 | ARA12; subtilase | chr5:26889418-26891691 REVERSE no original description	0.0415843	-2.00499	8.14165	0.131323	0.135979	6.86423	-0.87227	0.115423	AT5G67360	PF05922,PF00082,PF02225
11889118	Glyma06g05370	Glyma.06G050900	AT5G36250.1|Symbols:|Protein phosphatase 2C family protein|chr5:14282590-14284376 FORWARD LENGTH=448	protein dephosphorylation	phosphoprotein phosphatase activity; "protein binding"; "protein serine/threonine phosphatase activity"	mitochondrion; "nucleus"; "plasma membrane"	moderately similar to ( 303)AT5G26010| Symbols: | protein serine/threonine phosphatase | chr5:9085515-9087375 REVERSE no original description	0.0425526	-2.05644	8.68289	-0.178603	0.160939	7.38465	-1.21875	0.0975041	AT5G36250	PF00481
11879100	Glyma06g12630	Glyma.06G120500	AT1G76990.5|Symbols:ACR3|ACT domain repeat 3|chr1:28933387-28935179 FORWARD LENGTH=453	cysteine biosynthetic process; "metabolic process"; "methylglyoxal catabolic process to D-lactate"; "nitrogen compound metabolic process"	[protein-PII] uridylyltransferase activity; "amino acid binding"	cytosol	highly similar to ( 687)AT1G76990| Symbols: ACR3 | ACR3 (ACT Domain Repeat 3) | chr1:28938281-28940073 FORWARD no original description	0.0424706	-2.54439	7.6452	0.892925	0.17073	5.98915	-0.454396	0.173338	AT1G76990	PF01842
11893992	Glyma06g17910	Glyma.06G170700	AT3G48530.1|Symbols:KING1|SNF1-related protein kinase regulatory subunit gamma 1|chr3:17987559-17989592 FORWARD LENGTH=424	biological process	molecular function	plant-type cell wall	moderately similar to ( 459)AT3G48530| Symbols: KING1 | KING1 (SNF1-RELATED PROTEIN KINASE REGULATORY SUBUNIT GAMMA 1) | chr3:17998544-18000577 FORWARD no original description	0.0270824	-2.29517	6.95199	0.767319	0.142624	5.45925	-0.431284	0.0456257	AT3G48530	PF00571
11895319	Glyma06g21440	Glyma.06G198400	AT3G52090.1|Symbols:ATRPB13.6, NRPB11, NRPD11, NRPE11|DNA-directed RNA polymerase, RBP11-like|chr3:19318069-19318998 REVERSE LENGTH=116	RNA splicing, via endonucleolytic cleavage and ligation; "methionine biosynthetic process"; "photorespiration"; "proteasome core complex assembly"; "response to misfolded protein"; "transcription, DNA-dependent"; "transcription from RNA polymerase II promoter"; "ubiquitin-dependent protein catabolic process"; "vegetative phase change"; "virus induced gene silencing"	DNA-directed RNA polymerase activity; "DNA binding"; "protein dimerization activity"	DNA-directed RNA polymerase II, core complex; "DNA-directed RNA polymerase II, holoenzyme"; "DNA-directed RNA polymerase IV complex"; "DNA-directed RNA polymerase V complex"; "nucleus"	weakly similar to ( 111)AT3G52090| Symbols: ATRPB13.6 | ATRPB13.6 (Arabidopsis thaliana RNA polymerase II 13.6 kDa subunit); DNA binding / DNA-directed RNA polymerase | chr3:19329047-19329976 REVERSE no original description	0.0391668	-2.92562	6.16787	0.788498	0.122984	4.35601	-0.760246	0.234531	AT3G52090
11898665	Glyma06g42810	Glyma.06G275500	AT2G42760.1|Symbols:|unknown protein; CONTAINS InterPro DOMAIN/s: Protein of unknown function DUF1685 (InterPro:IPR012881); Has 170 Blast hits to 164 proteins in 34 species: Archae - 0; Bacteria - 1; Metazoa - 26; Fungi - 10; Plants - 107; Viruses - 0; Other Eukaryotes - 26 (source: NCBI BLink).|chr2:17796382-17797185 REVERSE LENGTH=267	biological process	molecular function	nucleus	very weakly similar to ( 100)AT2G42760| Symbols: | similar to unnamed protein product [Vitis vinifera] (GB:CAO69913.1) | chr2:17803459-17804262 REVERSE no original description	0.0415843	-2.0643	8.28296	0.345883	0.1779	6.96503	-0.699771	0.0550064	AT2G42760	PF07939
11898872	Glyma06g43620	Glyma.02G069400	AT4G18710.2|Symbols:BIN2|Protein kinase superfamily protein|chr4:10296474-10301148 FORWARD LENGTH=280	Golgi organization; "brassinosteroid mediated signaling pathway"; "detection of brassinosteroid stimulus"; "glycolysis"; "hyperosmotic response"; "leaf morphogenesis"; "multidimensional cell growth"; "positive regulation of protein export from nucleus"; "protein autophosphorylation"; "protein phosphorylation"; "response to auxin stimulus"; "response to cadmium ion"; "response to salt stress"; "re…	ATP binding; "kinase activity"; "protein binding"; "protein kinase activity"; "protein serine/threonine kinase activity"; "protein tyrosine kinase activity"; "transferase activity, transferring phosphorus-containing groups"	plasma membrane	moderately similar to ( 281)AT4G18710| Symbols: DWF12, UCU1, BIN2 | BIN2 (BRASSINOSTEROID-INSENSITIVE 2); kinase | chr4:10296485-10298924 FORWARDmoderately similar to ( 251)MSK1_MEDSA no original description	0.0222041	-2.41433	6.74827	-0.223205	0.0791086	5.18648	-1.49483	0.0992573	AT4G18710	PF00069
11886208	Glyma06g45150	Glyma.06G296800	AT4G03390.1|Symbols:SRF3|STRUBBELIG-receptor family 3|chr4:1490912-1494553 REVERSE LENGTH=776	circadian rhythm; "protein phosphorylation"; "transmembrane receptor protein tyrosine kinase signaling pathway"	ATP binding; "kinase activity"; "protein kinase activity"; "protein serine/threonine kinase activity"; "protein tyrosine kinase activity"; "transferase activity, transferring phosphorus-containing groups"	plasma membrane	highly similar to ( 707)AT4G03390| Symbols: SRF3 | SRF3 (STRUBBELIG-RECEPTOR FAMILY 3); ATP binding / kinase/ protein serine/threonine kinase | chr4:1490911-1494552 REVERSEweakly similar to ( 169)PSKR_DAUCA no original description	0.0349322	-2.82387	7.92365	0.908362	0.112772	6.12314	-0.589309	0.208328	AT4G03390	PF07714,PF00560,PF08263
11886685	Glyma06g46740	Glyma.06G310700	AT5G07050.1|Symbols:|nodulin MtN21 /EamA-like transporter family protein|chr5:2191533-2193416 REVERSE LENGTH=402	NA	NA	chloroplast; "membrane"	moderately similar to ( 441)AT5G07050| Symbols: | nodulin MtN21 family protein | chr5:2191534-2193417 REVERSE no original description	0.0470172	-2.41357	4.65818	0.111596	0.246228	3.23485	-1.15957	0.0461186	AT5G07050	PF00892
11912216	Glyma07g01000	Glyma.07G008000	AT1G60970.1|Symbols:|SNARE-like superfamily protein|chr1:22448008-22449387 REVERSE LENGTH=177	intracellular protein transport; "positive regulation of transcription, DNA-dependent"; "protein folding"; "response to endoplasmic reticulum stress"; "response to heat"; "response to high light intensity"; "response to hydrogen peroxide"; "transport"	NA	clathrin vesicle coat	moderately similar to ( 237)AT1G60970| Symbols: | clathrin adaptor complex small chain family protein | chr1:22451673-22453052 REVERSE no original description	0.0448641	-2.21788	5.18964	0.646228	0.188714	3.83134	-0.502951	0.11155	AT4G08520	PF01217
11912291	Glyma07g01220	Glyma.07G009900	AT1G72970.1|Symbols:HTH, EDA17|Glucose-methanol-choline (GMC) oxidoreductase family protein|chr1:27452872-27455706 FORWARD LENGTH=594	alcohol metabolic process; "cell-cell signaling"; "embryo sac development"; "fatty acid omega-oxidation"; "oxidation-reduction process"	aldehyde-lyase activity; "choline dehydrogenase activity"; "flavin adenine dinucleotide binding"; "mandelonitrile lyase activity"; "oxidoreductase activity, acting on CH-OH group of donors"	extracellular region	highly similar to ( 722)AT1G72970| Symbols: EDA17, HTH | HTH (HOTHEAD); aldehyde-lyase | chr1:27456533-27459367 FORWARD no original description	0.0489288	-2.10703	6.68682	1.24693	0.159169	5.3307	0.171722	0.148374	AT1G72970	PF00732,PF05199
11912357	Glyma07g01310	Glyma.07G010900	AT1G55180.1|Symbols:PLDEPSILON, PLDALPHA4|phospholipase D alpha 4|chr1:20585057-20587629 REVERSE LENGTH=762	cell division; "cell growth"; "cellular response to nitrogen starvation"; "cellular response to phosphate starvation"; "cellular response to potassium ion starvation"; "metabolic process"; "phosphatidylcholine metabolic process"; "phospholipid catabolic process"; "positive regulation of nitrogen utilization"; "post-embryonic development"; "response to osmotic stress"; "root development"	calcium ion binding; "catalytic activity"; "phospholipase D activity"	membrane; "plasma membrane"	highly similar to ( 961)AT1G55180| Symbols: PLDALPHA4, PLDEPSILON | PLDEPSILON (PHOSPHOLIPASE D ALPHA 4); phospholipase D | chr1:20588724-20591296 REVERSEhighly similar to ( 560)PLDA1_ORYSA no original description	0.038263	-2.65807	5.90988	0.945171	0.176564	4.25133	-0.465206	0.157599	AT1G55180	PF12357
11901505	Glyma07g02660	Glyma.07G023500	AT5G25110.1|Symbols:CIPK25, SnRK3.25|CBL-interacting protein kinase 25|chr5:8657740-8659206 REVERSE LENGTH=488	defense response to fungus; "protein phosphorylation"; "signal transduction"	ATP binding; "kinase activity"; "protein kinase activity"; "protein serine/threonine kinase activity"; "transferase activity, transferring phosphorus-containing groups"	plasma membrane	moderately similar to ( 480)AT5G25110| Symbols: SnRK3.25, CIPK25 | CIPK25 (CBL-INTERACTING PROTEIN KINASE 25); kinase | chr5:8657743-8659209 REVERSEmoderately similar to ( 342)CIPK1_ORYSA no original description	0.0225085	-3.17054	9.52378	1.5503	0.15723	7.63831	-0.114434	0.0596462	AT5G25110	PF00069,PF03822
11913763	Glyma07g04820	Glyma.07G043100	AT3G14200.1|Symbols:|Chaperone DnaJ-domain superfamily protein|chr3:4712881-4714361 REVERSE LENGTH=230	protein folding	heat shock protein binding	cellular component	weakly similar to ( 131)AT3G14200| Symbols: | DNAJ heat shock N-terminal domain-containing protein | chr3:4712888-4714368 REVERSE no original description	0.0415843	-2.79363	9.57927	1.09281	0.083232	7.89036	-0.389328	0.250376	AT3G14200	PF00226
11914154	Glyma07g05760	Glyma.07G051700	AT2G46690.1|Symbols:|SAUR-like auxin-responsive protein family|chr2:19180904-19181269 FORWARD LENGTH=121	calcium ion transport; "response to auxin stimulus"	molecular function	cellular component	weakly similar to ( 131)AT2G46690| Symbols: | auxin-responsive family protein | chr2:19187974-19188339 FORWARD no original description	0.0165302	-3.05198	8.04059	0.0903457	0.0845317	6.13668	-1.5194	0.0772006	AT2G46690	PF02519
11916136	Glyma07g11760	Glyma.07G104200	AT1G18300.1|Symbols:atnudt4, NUDT4|nudix hydrolase homolog 4|chr1:6299841-6300799 FORWARD LENGTH=207	NA	hydrolase activity	chloroplast; "cytosol"	weakly similar to ( 122)AT1G18300| Symbols: ATNUDT4 | ATNUDT4 (Arabidopsis thaliana Nudix hydrolase homolog 4); hydrolase | chr1:6299834-6300792 FORWARD no original description	0.0263411	-3.39066	7.92525	0.870199	0.0814598	5.86217	-0.891368	0.198268	AT1G18300	PF00293
11916199	Glyma07g11910	Glyma.07G105700	AT1G73500.1|Symbols:ATMKK9, MKK9|MAP kinase kinase 9|chr1:27639419-27640351 REVERSE LENGTH=310	camalexin biosynthetic process; "cysteine biosynthetic process"; "ethylene biosynthetic process"; "ethylene mediated signaling pathway"; "indoleacetic acid biosynthetic process"; "metabolic process"; "positive regulation of transcription, DNA-dependent"; "protein autophosphorylation"; "protein phosphorylation"; "response to chitin"; "response to salt stress"; "response to wounding"; "tryptophan c…	ATP binding; "MAP kinase kinase activity"; "kinase activity"; "protein binding"; "protein kinase activator activity"; "protein kinase activity"; "protein serine/threonine kinase activity"; "transferase activity, transferring phosphorus-containing groups"	mitochondrion	moderately similar to ( 352)AT1G73500| Symbols: ATMKK9 | ATMKK9 (Arabidopsis thaliana MAP kinase kinase 9); kinase | chr1:27643080-27644012 REVERSEweakly similar to ( 196)M2K1_ORYSA no original description	0.0187007	-2.25297	8.50709	0.711739	0.0622283	7.06362	-0.460089	0.0684391	AT1G73500	PF00069
11905828	Glyma07g15480	Glyma.07G129000	AT2G19590.1|Symbols:ACO1, ATACO1|ACC oxidase 1|chr2:8476239-8477354 REVERSE LENGTH=310	cell wall macromolecule metabolic process; "cellular response to fatty acid"; "cellular response to iron ion"; "cellular response to nitric oxide"; "ethylene biosynthetic process"; "oxidation-reduction process"; "xylem development"	1-aminocyclopropane-1-carboxylate oxidase activity; "oxidoreductase activity"; "oxidoreductase activity, acting on paired donors, with incorporation or reduction of molecular oxygen, 2-oxoglutarate as one donor, and incorporation of one atom each of oxygen into both donors"	cytoplasm	moderately similar to ( 451)AT2G19590| Symbols: ACO1 | ACO1 (ACC OXIDASE 1); 1-aminocyclopropane-1-carboxylate oxidase | chr2:8483321-8484436 REVERSEmoderately similar to ( 301)ACCO_ACTCH no original description	0.0340649	-3.01841	8.94877	1.51618	0.167864	7.09889	-0.077611	0.176834	AT2G19590	PF03171
11906347	Glyma07g17140	Glyma.07G142400	AT3G09220.1|Symbols:LAC7|laccase 7|chr3:2827434-2830477 REVERSE LENGTH=567	cellular response to iron ion starvation; "iron ion transport"; "lignin catabolic process"; "nitrate transport"; "oxidation-reduction process"; "response to nitrate"; "transition metal ion transport"	copper ion binding; "hydroquinone:oxygen oxidoreductase activity"; "oxidoreductase activity"	apoplast; "extracellular region"	highly similar to ( 620)AT3G09220| Symbols: LAC7 | LAC7 (laccase 7); copper ion binding / oxidoreductase | chr3:2827440-2830483 REVERSEmoderately similar to ( 213)ASO_CUCSA no original description	0.0487012	-3.03225	8.554	1.01994	0.290257	6.68009	-0.580452	0.142093	AT3G09220	PF00394,PF07731,PF07732
11942650	Glyma08g10890	Glyma.08G103400	AT1G67480.2|Symbols:|Galactose oxidase/kelch repeat superfamily protein|chr1:25277294-25278529 FORWARD LENGTH=376	biological process	molecular function	cytoplasm	moderately similar to ( 485)AT1G67480| Symbols: | kelch repeat-containing F-box family protein | chr1:25280957-25282192 FORWARD no original description	0.0309203	-2.24247	10.5844	1.22818	0.119519	9.23557	0.0630906	0.114475	AT1G67480	PF01344,PF00646
11927494	Glyma08g11290	Glyma.08G107200	AT3G23710.1|Symbols:|Tic22-like family protein|chr3:8534061-8536148 FORWARD LENGTH=313	NA	NA	chloroplast; "chloroplast inner membrane"; "plastid"	weakly similar to ( 184)AT3G23710| Symbols: | chloroplast inner membrane import protein Tic22, putative | chr3:8534068-8536155 FORWARD no original description	0.0432197	-2.25751	6.96798	0.733998	0.126894	5.49603	-0.440732	0.173157	AT3G23710	PF04278
11945456	Glyma08g18090	Glyma.08G169900	AT1G06620.1|Symbols:|2-oxoglutarate (2OG) and Fe(II)-dependent oxygenase superfamily protein|chr1:2025618-2027094 FORWARD LENGTH=365	hyperosmotic salinity response; "jasmonic acid mediated signaling pathway"; "oxidation-reduction process"; "response to water deprivation"; "response to wounding"	oxidoreductase activity; "oxidoreductase activity, acting on paired donors, with incorporation or reduction of molecular oxygen, 2-oxoglutarate as one donor, and incorporation of one atom each of oxygen into both donors"	cytoplasm	moderately similar to ( 254)AT1G06620| Symbols: | 2-oxoglutarate-dependent dioxygenase, putative | chr1:2025617-2027093 FORWARDmoderately similar to ( 232)DV4H_CATRO no original description	0.0403921	-2.05051	5.22267	0.505336	0.130351	3.97332	-0.530643	0.125777	AT1G06620	PF03171
11946188	Glyma08g20090	Glyma.08G188300	AT1G60940.2|Symbols:SNRK2-10, SNRK2.10, SRK2B|SNF1-related protein kinase 2.10|chr1:22439398-22441896 REVERSE LENGTH=361	lateral root development; "protein phosphorylation"; "response to osmotic stress"; "response to salt stress"	kinase activity; "phosphatidic acid binding"; "protein kinase activity"	cytosol; "plasma membrane"	highly similar to ( 599)AT1G60940| Symbols: SNRK2-10, SNRK2.10, SRK2B | SNRK2-10/SNRK2.10/SRK2B (SNF1-RELATED PROTEIN KINASE 2.10); kinase | chr1:22443063-22445561 REVERSEhighly similar to ( 578)SAPK6_ORYSA no original description	0.0305455	-2.24682	5.64557	0.960486	0.0641323	4.23343	-0.207397	0.152042	AT1G60940	PF00069
11947326	Glyma08g23340	Glyma.08G218400	AT5G10930.1|Symbols:CIPK5, SnRK3.24|CBL-interacting protein kinase 5|chr5:3445569-3446906 REVERSE LENGTH=445	protein phosphorylation; "signal transduction"	ATP binding; "kinase activity"; "protein kinase activity"; "protein serine/threonine kinase activity"; "transferase activity, transferring phosphorus-containing groups"	plasma membrane	highly similar to ( 511)AT5G10930| Symbols: SnRK3.24, CIPK5 | CIPK5 (CBL-INTERACTING PROTEIN KINASE 5); kinase | chr5:3445570-3446907 REVERSEmoderately similar to ( 369)CIPK1_ORYSA no original description	0.0163272	-6.01057	8.15705	1.64841	0.129518	5.26587	-0.93909	0.12673	AT5G10930	PF03822,PF00069
11932480	Glyma08g23710	Glyma.08G221700	AT1G51580.1|Symbols:|RNA-binding KH domain-containing protein|chr1:19125612-19128102 FORWARD LENGTH=621	NA	RNA binding; "nucleic acid binding"	NA	moderately similar to ( 378)AT1G51580| Symbols: | KH domain-containing protein | chr1:19129280-19131770 FORWARD no original description	0.0455405	-2.05983	5.81876	0.21228	0.194331	4.52257	-0.830244	0.0543431	AT1G51580	PF00013
11933893	Glyma08g28220	Glyma.08G254400	AT3G30530.1|Symbols:ATBZIP42, bZIP42|basic leucine-zipper 42|chr3:12139512-12140033 FORWARD LENGTH=173	regulation of transcription, DNA-dependent	DNA binding; "protein dimerization activity"; "protein heterodimerization activity"; "protein homodimerization activity"; "sequence-specific DNA binding"; "sequence-specific DNA binding transcription factor activity"	nucleus	weakly similar to ( 124)AT3G30530| Symbols: ATBZIP42 | ATBZIP42 (ARABIDOPSIS THALIANA BASIC LEUCINE-ZIPPER); DNA binding / protein heterodimerization/ protein homodimerization/ transcription factor | chr3:12141991-12142512 FORWARD no original description	0.0104008	-4.20933	7.76736	1.28354	0.0914252	5.3917	-0.790055	0.0528697	AT3G30530	PF00170
11934839	Glyma08g36810	Glyma.08G273000	AT3G49645.1|Symbols:|unknown protein; FUNCTIONS IN: molecular_function unknown; INVOLVED IN: biological_process unknown; LOCATED IN: cellular_component unknown; Has 30201 Blast hits to 17322 proteins in 780 species: Archae - 12; Bacteria - 1396; Metazoa - 17338; Fungi - 3422; Plants - 5037; Viruses - 0; Other Eukaryotes - 2996 (source: NCBI BLink).|chr3:18403129-18404427 REVERSE LENGTH=220	biological process	molecular function	cellular component	weakly similar to ( 159)AT3G49645| Symbols: | similar to hypothetical protein [Vitis vinifera] (GB:CAN76047.1) | chr3:18414114-18415412 REVERSE no original description	0.0424706	-2.03026	5.8562	0.469261	0.149857	4.58037	-0.552407	0.107369	AT3G49645
11949599	Glyma08g36840	Glyma.08G273200	AT3G49640.1|Symbols:|Aldolase-type TIM barrel family protein|chr3:18400480-18402809 REVERSE LENGTH=329	oxidation-reduction process; "regulation of nitrogen utilization"; "tRNA processing"	catalytic activity; "flavin adenine dinucleotide binding"; "tRNA dihydrouridine synthase activity"	nucleus	moderately similar to ( 471)AT3G49640| Symbols: | FAD binding / catalytic/ tRNA dihydrouridine synthase | chr3:18411465-18413578 REVERSE no original description	0.0480743	-2.45063	8.62974	1.03222	0.0444144	7.06818	-0.260933	0.255231	AT3G49640	PF01207
11936759	Glyma08g43330	Glyma.08G321100	AT5G10770.1|Symbols:|Eukaryotic aspartyl protease family protein|chr5:3403331-3405331 REVERSE LENGTH=474	proteolysis	DNA binding; "aspartic-type endopeptidase activity"	extracellular region	moderately similar to ( 457)AT5G10770| Symbols: | chloroplast nucleoid DNA-binding protein, putative | chr5:3403332-3405332 REVERSE no original description	0.0351413	-2.11751	10.1782	0.846096	0.1312	8.90356	-0.236274	0.110585	AT5G10770	PF00026
11937836	Glyma08g46360	Glyma.08G349200	AT3G25110.1|Symbols:AtFaTA, FaTA|fatA acyl-ACP thioesterase|chr3:9146589-9148273 REVERSE LENGTH=362	fatty acid biosynthetic process	ACP phosphopantetheine attachment site binding involved in fatty acid biosynthetic process; "acyl-[acyl-carrier-protein] hydrolase activity"; "thiolester hydrolase activity"	chloroplast	moderately similar to ( 467)AT4G13050| Symbols: | acyl-(acyl carrier protein) thioesterase, putative / acyl-ACP thioesterase, putative / oleoyl-(acyl-carrier protein) hydrolase, putative / S-acyl fatty acid synthase thioesterase, putative | chr4:7617736-7619352 FORWARDmoderately similar to ( 234)FATB_GOSHI no original description	0.0436839	-2.80661	6.63063	0.741226	0.157786	4.86435	-0.747602	0.22541	AT3G25110	PF01643
11953083	Glyma08g48040	Glyma.08G365100	AT3G02550.1|Symbols:LBD41|LOB domain-containing protein 41|chr3:536747-537650 REVERSE LENGTH=263	regulation of hydrogen peroxide metabolic process; "regulation of transcription, DNA-dependent"; "response to hypoxia"; "systemic acquired resistance, salicylic acid mediated signaling pathway"	NA	nucleus	moderately similar to ( 298)AT3G02550| Symbols: LBD41 | LBD41 (LOB DOMAIN-CONTAINING PROTEIN 41) | chr3:536754-537657 REVERSE no original description	0.0473131	-3.34048	8.17968	1.60981	0.210004	6.15102	-0.130251	0.272779	AT3G02550	PF03195
11953139	Glyma08g48230	Glyma.08G366900	AT1G67030.1|Symbols:ZFP6|zinc finger protein 6|chr1:25016644-25017237 FORWARD LENGTH=197	cellular response to iron ion starvation; "cytokinin mediated signaling pathway"; "gibberellic acid mediated signaling pathway"; "iron ion transport"; "nitrate transport"; "regulation of transcription, DNA-dependent"; "response to nitrate"; "trichome differentiation"	nucleic acid binding; "sequence-specific DNA binding transcription factor activity"; "zinc ion binding"	cytosolic ribosome; "intracellular"; "nucleus"	very weakly similar to (97.4)AT1G67030| Symbols: ZFP6 | ZFP6 (ZINC FINGER PROTEIN 6); nucleic acid binding / transcription factor/ zinc ion binding | chr1:25020307-25020900 FORWARD no original description	0.0304513	-3.58835	8.87303	0.725368	0.231448	6.75822	-1.11795	0.11638	AT1G67030
11967868	Glyma09g09430	Glyma.09G080100	AT5G28050.1|Symbols:|Cytidine/deoxycytidylate deaminase family protein|chr5:10044209-10045755 REVERSE LENGTH=185	anaerobic respiration; "deoxyribose phosphate metabolic process"; "pyrimidine deoxyribonucleoside interconversion"; "pyrimidine ribonucleotide metabolic process"	catalytic activity; "hydrolase activity"; "zinc ion binding"	chloroplast; "cytosol"	weakly similar to ( 199)AT5G28050| Symbols: | cytidine/deoxycytidylate deaminase family protein | chr5:10044213-10045488 REVERSE no original description	0.0166211	-3.80733	9.63833	0.939729	0.119386	7.46999	-0.989052	0.071862	AT5G28050	PF00383
11958453	Glyma09g23600	Glyma.09G127700	AT3G16520.3|Symbols:UGT88A1|UDP-glucosyl transferase 88A1|chr3:5619355-5620833 REVERSE LENGTH=462	metabolic process	UDP-glycosyltransferase activity; "quercetin 3'-O-glucosyltransferase activity"; "quercetin 3-O-glucosyltransferase activity"; "quercetin 4'-O-glucosyltransferase activity"; "quercetin 7-O-glucosyltransferase activity"; "transferase activity, transferring glycosyl groups"; "transferase activity, transferring hexosyl groups"	cytosol; "nucleus"	moderately similar to ( 379)AT3G16520| Symbols: | UDP-glucoronosyl/UDP-glucosyl transferase family protein | chr3:5618853-5620839 REVERSEweakly similar to ( 189)ZOX_PHAVU no original description	0.0347169	-2.01214	6.16755	0.93459	0.155964	4.90051	-0.0741367	0.0274953	AT3G16520	PF00201
11960269	Glyma09g30300	Glyma.09G172500	AT1G73500.1|Symbols:ATMKK9, MKK9|MAP kinase kinase 9|chr1:27639419-27640351 REVERSE LENGTH=310	camalexin biosynthetic process; "cysteine biosynthetic process"; "ethylene biosynthetic process"; "ethylene mediated signaling pathway"; "indoleacetic acid biosynthetic process"; "metabolic process"; "positive regulation of transcription, DNA-dependent"; "protein autophosphorylation"; "protein phosphorylation"; "response to chitin"; "response to salt stress"; "response to wounding"; "tryptophan c…	ATP binding; "MAP kinase kinase activity"; "kinase activity"; "protein binding"; "protein kinase activator activity"; "protein kinase activity"; "protein serine/threonine kinase activity"; "transferase activity, transferring phosphorus-containing groups"	mitochondrion	moderately similar to ( 335)AT1G73500| Symbols: ATMKK9 | ATMKK9 (Arabidopsis thaliana MAP kinase kinase 9); kinase | chr1:27643080-27644012 REVERSEweakly similar to ( 193)M2K1_ORYSA no original description	0.0356423	-2.34363	9.46078	0.589961	0.177125	8.02427	-0.638785	0.0862636	AT1G73500	PF00069
11961509	Glyma09g33770	Glyma.09G205300	AT4G17900.1|Symbols:|PLATZ transcription factor family protein|chr4:9946046-9947697 FORWARD LENGTH=227	biological process	NA	mitochondrion	moderately similar to ( 321)AT4G17900| Symbols: | zinc-binding family protein | chr4:9946826-9947710 FORWARD no original description	0.0258078	-2.63484	10.9115	0.304825	0.0788385	9.33343	-1.09289	0.144671	AT4G17900	PF04640
11961681	Glyma09g34250	Glyma.09G209400	AT4G16070.1|Symbols:|Mono-/di-acylglycerol lipase, N-terminal;Lipase, class 3|chr4:9096808-9100596 REVERSE LENGTH=654	lipid catabolic process; "lipid metabolic process"	carboxylesterase activity; "triglyceride lipase activity"	plasma membrane	moderately similar to ( 244)AT4G16070| Symbols: | lipase class 3 family protein | chr4:9096820-9100608 REVERSE no original description	0.0121516	-2.20113	11.2384	0.443371	0.049087	9.93758	-0.694873	0.043579	AT4G16070	PF01764
11973392	Glyma09g35290	Glyma.09G219000	AT4G34770.1|Symbols:|SAUR-like auxin-responsive protein family|chr4:16591352-16591666 FORWARD LENGTH=104	response to auxin stimulus	NA	chloroplast	weakly similar to ( 134)AT4G34770| Symbols: | auxin-responsive family protein | chr4:16591357-16591671 FORWARDweakly similar to ( 119)ARG7_PHAAU no original description	0.0490814	-3.28074	4.8352	1.42163	0.306733	2.97714	-0.292394	0.163254	AT4G34770	PF02519
11975080	Glyma09g39930	Glyma.09G263500	AT3G52790.1|Symbols:|peptidoglycan-binding LysM domain-containing protein|chr3:19566004-19566333 REVERSE LENGTH=109	cell wall macromolecule catabolic process	molecular function	NA	weakly similar to ( 103)AT5G62150| Symbols: | peptidoglycan-binding LysM domain-containing protein | chr5:24975551-24975859 FORWARD no original description	0.0372815	-2.67855	4.83424	0.817119	0.092135	3.24858	-0.604335	0.217405	AT3G52790	PF01476
11975592	Glyma09g41340	Glyma.09G277000	AT5G58380.1|Symbols:CIPK10, PKS2, SIP1, SNRK3.8|SOS3-interacting protein 1|chr5:23597092-23598531 REVERSE LENGTH=479	protein phosphorylation; "signal transduction"	ATP binding; "kinase activity"; "protein kinase activity"; "protein serine/threonine kinase activity"; "transferase activity, transferring phosphorus-containing groups"	plasma membrane	highly similar to ( 541)AT5G58380| Symbols: SIP1, SNRK3.8, PKS2, CIPK10 | CIPK10 (CBL-INTERACTING PROTEIN KINASE 10); kinase | chr5:23614318-23615757 REVERSEmoderately similar to ( 392)CIPK1_ORYSA no original description	0.0386293	-2.86409	10.6655	0.201358	0.114657	8.96729	-1.31672	0.229364	AT5G58380	PF03822,PF00069
11976287	Glyma10g01140	Glyma.10G008400	AT4G14465.1|Symbols:AHL20|AT-hook motif nuclear-localized protein 20|chr4:8320972-8321817 FORWARD LENGTH=281	defense response to bacterium	molecular function	cellular component	weakly similar to ( 149)AT4G14465| Symbols: | DNA-binding protein-related | chr4:8320968-8321813 FORWARD no original description	0.0329177	-2.4693	8.82824	0.61418	0.13629	7.2658	-0.689923	0.139511	AT4G14465	PF03479
11976682	Glyma10g01960	Glyma.10G015900	AT3G62660.1|Symbols:GATL7|galacturonosyltransferase-like 7|chr3:23173419-23174504 FORWARD LENGTH=361	carbohydrate biosynthetic process	polygalacturonate 4-alpha-galacturonosyltransferase activity; "transferase activity, transferring glycosyl groups"; "transferase activity, transferring hexosyl groups"	Golgi apparatus	highly similar to ( 573)AT3G62660| Symbols: GATL7 | GATL7 (Galacturonosyltransferase-like 7); polygalacturonate 4-alpha-galacturonosyltransferase/ transferase, transferring glycosyl groups / transferase, transferring hexosyl groups | chr3:23184395-23185480 FORWARD no original description	0.0436839	-2.56682	6.40111	1.20505	0.172153	4.77707	-0.154931	0.184743	AT3G62660	PF01501
11977495	Glyma10g04210	Glyma.10G036700	AT3G23240.1|Symbols:ERF1, ATERF1|ethylene response factor 1|chr3:8295705-8296361 FORWARD LENGTH=218	defense response; "ethylene mediated signaling pathway"; "jasmonic acid mediated signaling pathway"; "regulation of transcription, DNA-dependent"	DNA binding; "sequence-specific DNA binding transcription factor activity"	nucleus	weakly similar to ( 135)AT3G23240| Symbols: ATERF1, ERF1 | ATERF1/ERF1 (ETHYLENE RESPONSE FACTOR 1); DNA binding / transcription activator/ transcription factor | chr3:8295712-8296368 FORWARDvery weakly similar to (82.8)ERF2_TOBAC no original description	0.0403921	-2.15859	7.84626	0.166834	0.104886	6.44386	-0.943258	0.163079	AT3G23240	PF00847
11978647	Glyma10g07460	Glyma.10G064900	AT1G76870.1|Symbols:|BEST Arabidopsis thaliana protein match is: sequence-specific DNA binding transcription factors (TAIR:AT1G21200.1); Has 406 Blast hits to 351 proteins in 76 species: Archae - 0; Bacteria - 2; Metazoa - 137; Fungi - 14; Plants - 127; Viruses - 0; Other Eukaryotes - 126 (source: NCBI BLink).|chr1:28857250-28858407 FORWARD LENGTH=385	biological process	molecular function	nucleus	weakly similar to ( 140)AT3G10040| Symbols: | transcription factor | chr3:3096585-3097880 REVERSE no original description	0.0309203	-2.03626	5.75393	0.970511	0.108198	4.47479	-0.0554113	0.0975925	AT3G10040
11983198	Glyma10g30880	Glyma.10G166000	AT1G08630.4|Symbols:THA1|threonine aldolase 1|chr1:2743948-2745685 REVERSE LENGTH=358	cellular amino acid metabolic process; "response to fructose stimulus"; "response to sucrose stimulus"; "threonine catabolic process"	aldehyde-lyase activity; "catalytic activity"; "lyase activity"; "pyridoxal phosphate binding"; "threonine aldolase activity"	cytoplasm	highly similar to ( 543)AT1G08630| Symbols: THA1 | THA1 (THREONINE ALDOLASE 1) | chr1:2743951-2745688 REVERSE no original description	0.0366769	-4.14672	8.6109	1.43158	0.219705	6.25869	-0.620391	0.254585	AT1G08630	PF01212
11984145	Glyma10g32990	Glyma.10G186000	AT1G08650.1|Symbols:PPCK1, ATPPCK1|phosphoenolpyruvate carboxylase kinase 1|chr1:2752206-2753232 FORWARD LENGTH=284	protein phosphorylation	ATP binding; "kinase activity"; "protein kinase activity"; "protein serine/threonine kinase activity"; "protein tyrosine kinase activity"; "transferase activity, transferring phosphorus-containing groups"	nucleus	moderately similar to ( 296)AT1G08650| Symbols: PPCK1 | PPCK1 (PHOSPHOENOLPYRUVATE CARBOXYLASE KINASE); kinase | chr1:2752209-2753235 FORWARDmoderately similar to ( 206)CDPK_SOYBN no original description	0.0234501	-2.31853	5.80373	0.486887	0.084003	4.33744	-0.726326	0.101353	AT1G08650	PF00069
12001048	Glyma11g01240	Glyma.11G010500	AT1G65060.1|Symbols:4CL3|4-coumarate:CoA ligase 3|chr1:24167385-24171457 REVERSE LENGTH=561	anthocyanin-containing compound biosynthetic process; "flavonoid biosynthetic process"; "metabolic process"; "phenylpropanoid metabolic process"; "pollen exine formation"; "response to UV"; "response to UV-B"; "response to sucrose stimulus"	4-coumarate-CoA ligase activity; "catalytic activity"	cellular component	highly similar to ( 660)AT1G65060| Symbols: 4CL3 | 4CL3 (4-coumarate:CoA ligase 3); 4-coumarate-CoA ligase | chr1:24171590-24175120 REVERSEhighly similar to ( 850)4CL2_SOYBN no original description	0.0403921	-2.42619	9.51795	0.096707	0.206902	8.03313	-1.18198	0.0814294	AT1G65060	PF00501
12014203	Glyma11g04900	Glyma.11G045700	AT3G49750.1|Symbols:AtRLP44, RLP44|receptor like protein 44|chr3:18450604-18451428 REVERSE LENGTH=274	signal transduction	NA	plasma membrane	moderately similar to ( 280)AT3G49750| Symbols: | leucine-rich repeat family protein | chr3:18461589-18462413 REVERSE no original description	0.0246199	-2.604	8.36436	1.09538	0.116727	6.69871	-0.285349	0.103913	AT3G49750	PF00560
12003983	Glyma11g08310	Glyma.11G078300	AT2G17820.1|Symbols:ATHK1, AHK1, HK1|histidine kinase 1|chr2:7743133-7748013 REVERSE LENGTH=1207	response to osmotic stress; "response to water deprivation"; "seed maturation"; "stomatal complex patterning"	ATP binding; "histidine phosphotransfer kinase activity"; "osmosensor activity"; "phosphorelay response regulator activity"; "phosphorelay sensor kinase activity"; "protein binding"; "protein histidine kinase activity"; "signal transducer activity"; "transferase activity, transferring phosphorus-containing groups"	membrane; "plasma membrane"	nearly identical (1424)AT2G17820| Symbols: AHK1, ATHK1 | ATHK1 (HISTIDINE KINASE 1) | chr2:7750215-7755095 REVERSEvery weakly similar to (96.7)ETR1_PRUPE no original description	0.0298484	-2.53301	10.6448	0.969813	0.116272	9.12538	-0.37104	0.141547	AT2G17820	PF02518,PF00512,PF00072
12017681	Glyma11g14570	Glyma.11G137200	AT3G26510.4|Symbols:|Octicosapeptide/Phox/Bem1p family protein|chr3:9711886-9712588 REVERSE LENGTH=196	biological process	protein binding	nucleus	weakly similar to ( 105)AT3G26510| Symbols: | octicosapeptide/Phox/Bem1p (PB1) domain-containing protein | chr3:9713123-9713779 REVERSE no original description	0.0436839	-2.34596	9.64497	0.668567	0.22666	8.22951	-0.561608	0.0222237	AT3G26510	PF00564
12017783	Glyma11g14820	Glyma.11G139300	AT1G07570.1|Symbols:APK1A, APK1|Protein kinase superfamily protein|chr1:2331369-2333210 REVERSE LENGTH=410	N-terminal protein myristoylation; "protein phosphorylation"	ATP binding; "kinase activity"; "protein kinase activity"; "protein serine/threonine kinase activity"; "protein tyrosine kinase activity"; "transferase activity, transferring phosphorus-containing groups"	chloroplast; "plasma membrane"	moderately similar to ( 494)AT1G07570| Symbols: APK1, APK1A | APK1A (Arabidopsis protein kinase 1A); kinase | chr1:2331366-2333207 REVERSEmoderately similar to ( 205)NORK_MEDTR no original description	0.031656	-2.57893	7.3859	0.185934	0.0885878	5.71679	-1.18084	0.178108	AT1G07570	PF07714
12018744	Glyma11g19080	Glyma.11G184200	AT1G08280.1|Symbols:|Glycosyltransferase family 29 (sialyltransferase) family protein|chr1:2608408-2609604 FORWARD LENGTH=398	protein glycosylation	sialyltransferase activity	Golgi apparatus; "integral to Golgi membrane"; "membrane"	moderately similar to ( 406)AT1G08280| Symbols: | glycosyl transferase family 29 protein / sialyltransferase family protein | chr1:2608405-2609601 FORWARD no original description	0.0437689	-2.2406	6.87671	0.939615	0.212873	5.42949	-0.22427	0.0386706	AT1G08280	PF00777
12008074	Glyma11g19640	Glyma.11G190800	AT5G22850.1|Symbols:|Eukaryotic aspartyl protease family protein|chr5:7633717-7636298 REVERSE LENGTH=493	proteolysis	aspartic-type endopeptidase activity	extracellular region	highly similar to ( 513)AT5G22850| Symbols: | aspartyl protease family protein | chr5:7633720-7636301 REVERSE no original description	0.0304513	-2.1688	7.28469	0.507345	0.0880697	5.86423	-0.60955	0.129324	AT5G22850	PF00026
12008837	Glyma11g22060	Glyma.U023000	AT3G28050.1|Symbols:|nodulin MtN21 /EamA-like transporter family protein|chr3:10442984-10445216 FORWARD LENGTH=367	biological process	NA	membrane	moderately similar to ( 363)AT3G28050| Symbols: | nodulin MtN21 family protein | chr3:10444221-10446453 FORWARD no original description	0.0400976	-2.47504	8.89688	0.605237	0.0671283	7.33696	-0.702215	0.215504	AT3G28050	PF00892
12020259	Glyma11g27900	Glyma.11G169300	AT2G30080.1|Symbols:ZIP6, ATZIP6|ZIP metal ion transporter family|chr2:12838730-12840112 REVERSE LENGTH=341	cation transport; "metal ion transport"; "response to nematode"; "transmembrane transport"; "zinc ion transmembrane transport"	cation transmembrane transporter activity; "metal ion transmembrane transporter activity"; "zinc ion transmembrane transporter activity"	integral to membrane; "membrane"; "plasma membrane"	moderately similar to ( 390)AT2G30080| Symbols: ZIP6 | ZIP6 (ZINC TRANSPORTER 6 PRECURSOR); cation transmembrane transporter | chr2:12845807-12847189 REVERSE no original description	0.0400976	-2.39613	7.44834	0.916632	0.130915	5.88495	-0.344073	0.173945	AT2G30080	PF02535
12022017	Glyma11g35670	Glyma.11G233300	AT5G05440.1|Symbols:PYL5, RCAR8|Polyketide cyclase/dehydrase and lipid transport superfamily protein|chr5:1609374-1609985 FORWARD LENGTH=203	abscisic acid mediated signaling pathway	abscisic acid binding; "protein binding"; "receptor activity"	cytoplasm; "nucleus"	moderately similar to ( 227)AT5G05440| Symbols: | similar to unknown protein [Arabidopsis thaliana] (TAIR:AT2G38310.1); similar to unnamed protein product [Vitis vinifera] (GB:CAO48777.1); contains InterPro domain Bet v I allergen; (InterPro:IPR000916); contains InterPro domain Streptomyces cyclase/dehydrase (InterPro:IPR005031) | chr5:1609375-1609986 FORWARD no original description	0.0479864	-2.23963	10.6167	0.681112	0.168755	9.26615	-0.48215	0.160042	AT5G05440	PF10604
12012299	Glyma11g37920	Glyma.11G242200	AT2G22430.1|Symbols:ATHB6, HB6|homeobox protein 6|chr2:9526470-9527612 REVERSE LENGTH=311	abscisic acid mediated signaling pathway; "hydrogen peroxide catabolic process"; "negative regulation of abscisic acid mediated signaling pathway"; "positive regulation of transcription, DNA-dependent"; "regulation of transcription, DNA-dependent"; "response to abscisic acid stimulus"; "response to cold"; "response to desiccation"; "response to salt stress"; "response to water deprivation"	DNA binding; "protein binding"; "sequence-specific DNA binding"; "sequence-specific DNA binding transcription factor activity"; "transcription regulatory region sequence-specific DNA binding"	nucleus	moderately similar to ( 207)AT2G22430| Symbols: ATHB6 | ATHB6 (ARABIDOPSIS THALIANA HOMEOBOX PROTEIN 6); transcription factor | chr2:9533550-9534692 REVERSE no original description	0.0121516	-5.00636	9.60701	0.861618	0.122779	7.03694	-1.46214	0.0502611	AT2G22430	PF02183,PF00046
12033128	Glyma12g00730	Glyma.12G004600	AT5G62360.1|Symbols:|Plant invertase/pectin methylesterase inhibitor superfamily protein|chr5:25040699-25041310 FORWARD LENGTH=203	NA	enzyme inhibitor activity; "pectinesterase activity"; "pectinesterase inhibitor activity"	cellular component	weakly similar to ( 172)AT5G62360| Symbols: | invertase/pectin methylesterase inhibitor family protein | chr5:25057925-25058536 FORWARDweakly similar to ( 129)21KD_DAUCA no original description	0.0454858	-5.84663	6.29826	1.949	0.30828	3.50539	-0.598608	0.384444	AT5G62360	PF04043
12033336	Glyma12g01310	Glyma.12G010500	AT3G51990.1|Symbols:|Protein kinase superfamily protein|chr3:19287989-19289077 FORWARD LENGTH=362	protein phosphorylation	ATP binding; "kinase activity"; "protein kinase activity"; "protein serine/threonine kinase activity"; "transferase activity, transferring phosphorus-containing groups"	extracellular region	moderately similar to ( 387)AT3G51990| Symbols: | protein kinase family protein | chr3:19298967-19300055 FORWARDmoderately similar to ( 252)CRI4_MAIZE no original description	0.0355004	-2.32714	6.76192	0.0484351	0.0672465	5.25057	-1.17012	0.182748	AT3G51990	PF07714
12025952	Glyma12g07110	Glyma.12G066000	AT5G59780.3|Symbols:MYB59, ATMYB59-3|myb domain protein 59|chr5:24082425-24083350 REVERSE LENGTH=235	regulation of transcription, DNA-dependent; "response to abscisic acid stimulus"; "response to auxin stimulus"; "response to cadmium ion"; "response to chitin"; "response to ethylene stimulus"; "response to gibberellin stimulus"; "response to jasmonic acid stimulus"; "response to salicylic acid stimulus"; "response to salt stress"	DNA binding; "sequence-specific DNA binding transcription factor activity"	nucleus	very weakly similar to (89.0)AT5G59780| Symbols: AtMYB59, MYB59 | MYB59 (myb domain protein 59); DNA binding / transcription factor | chr5:24099651-24100481 REVERSEvery weakly similar to (83.2)MYBA2_ORYSA no original description	0.0347169	-3.23213	6.00555	0.779923	0.214506	4.06693	-0.912564	0.156847	AT5G59780	PF00249
12035863	Glyma12g08110	Glyma.12G076200	AT2G28350.1|Symbols:ARF10|auxin response factor 10|chr2:12114331-12116665 FORWARD LENGTH=693	abscisic acid mediated signaling pathway; "auxin mediated signaling pathway"; "cell division"; "developmental growth"; "fruit development"; "leaf development"; "pattern specification process"; "petal development"; "regulation of anthocyanin biosynthetic process"; "regulation of transcription, DNA-dependent"; "response to carbohydrate stimulus"; "response to hormone stimulus"; "root cap developmen…	DNA binding; "miRNA binding"; "protein dimerization activity"; "sequence-specific DNA binding transcription factor activity"	nucleus	highly similar to ( 732)AT2G28350| Symbols: ARF10 | ARF10 (AUXIN RESPONSE FACTOR 10); miRNA binding / transcription factor | chr2:12121408-12123742 FORWARD no original description	0.0356065	-2.00607	7.01193	1.13004	0.150434	5.71925	0.125663	0.0566552	AT2G28350	PF02309,PF02362,PF06507
12037436	Glyma12g13090	Glyma.12G115300	AT4G10250.1|Symbols:ATHSP22.0|HSP20-like chaperones superfamily protein|chr4:6370537-6371124 FORWARD LENGTH=195	protein folding; "response to heat"; "response to high light intensity"; "response to hydrogen peroxide"	molecular function	chloroplast; "endoplasmic reticulum"	weakly similar to ( 150)AT4G10250| Symbols: ATHSP22.0 | ATHSP22.0 (Arabidopsis thaliana heat shock protein 22.0) | chr4:6370533-6371120 FORWARDweakly similar to ( 184)HSP41_PEA no original description	0.0370663	-2.16329	6.10641	1.70436	0.120526	4.73378	0.591132	0.139254	AT4G10250	PF00011
12038865	Glyma12g20220	Glyma.12G158600	AT5G54080.2|Symbols:HGO|homogentisate 1,2-dioxygenase|chr5:21945920-21948070 FORWARD LENGTH=461	L-phenylalanine catabolic process; "chlorophyll catabolic process"; "fatty acid beta-oxidation"; "homogentisate catabolic process"; "protein import into peroxisome matrix"; "response to fructose stimulus"; "response to sucrose stimulus"; "tyrosine catabolic process"	homogentisate 1,2-dioxygenase activity	cytoplasm; "cytosol"	highly similar to ( 738)AT5G54080| Symbols: HGO | HGO (HOMOGENTISATE 1,2-DIOXYGENASE); homogentisate 1,2-dioxygenase | chr5:21963146-21965296 FORWARDhighly similar to ( 699)HGD_ORYSA no original description	0.0472144	-2.27355	7.04111	0.809445	0.0963409	5.56056	-0.375504	0.213383	AT5G54080	PF04209
12042011	Glyma12g34970	Glyma.12G221200	AT3G15518.1|Symbols:|unknown protein; FUNCTIONS IN: molecular_function unknown; INVOLVED IN: biological_process unknown; LOCATED IN: cellular_component unknown; Has 30201 Blast hits to 17322 proteins in 780 species: Archae - 12; Bacteria - 1396; Metazoa - 17338; Fungi - 3422; Plants - 5037; Viruses - 0; Other Eukaryotes - 2996 (source: NCBI BLink).|chr3:5249221-5249541 FORWARD LENGTH=106	biological process	molecular function	mitochondrion	very weakly similar to (82.4)AT3G15518| Symbols: | similar to hypothetical protein [Nicotiana benthamiana] (GB:BAF02554.1) | chr3:5249228-5249548 FORWARD no original description	0.0398607	-2.41531	9.66798	0.854257	0.134647	8.18644	-0.417952	0.172897	AT3G15518
12042040	Glyma12g35070	Glyma.12G222400	AT4G27450.1|Symbols:|Aluminium induced protein with YGL and LRDR motifs|chr4:13727665-13728683 REVERSE LENGTH=250	biological process; "regulation of hydrogen peroxide metabolic process"; "response to hypoxia"; "systemic acquired resistance, salicylic acid mediated signaling pathway"	protein binding	cytosol; "nucleus"; "plasma membrane"; "plasmodesma"	moderately similar to ( 316)AT4G27450| Symbols: | similar to unknown protein [Arabidopsis thaliana] (TAIR:AT3G15450.1); similar to unnamed protein product [Vitis vinifera] (GB:CAO39242.1); contains domain G3DSA:3.60.20.10 (G3DSA:3.60.20.10); contains domain SSF56235 (SSF56235) | chr4:13727671-13728689 REVERSEvery weakly similar to (89.0)TSJT1_TOBAC no original description	0.0397993	-5.62986	7.79321	0.939157	0.273508	4.99239	-1.55394	0.330372	AT4G27450	PF12481,PF12504
12043795	Glyma13g02960	Glyma.13G081000	AT1G44800.1|Symbols:|nodulin MtN21 /EamA-like transporter family protein|chr1:16914342-16916858 REVERSE LENGTH=370	amino acid export; "amino acid homeostasis"; "amino acid import"; "amino acid transport"	L-amino acid efflux transmembrane transporter activity; "amino acid transmembrane transporter activity"; "protein binding"	membrane; "mitochondrion"; "plasma membrane"	moderately similar to ( 419)AT1G44800| Symbols: | nodulin MtN21 family protein | chr1:16916782-16919298 REVERSE no original description	0.0397728	-2.31806	10.597	0.906143	0.144861	9.2049	-0.306773	0.149932	AT4G08300	PF00892
12059719	Glyma13g04740	Glyma.13G068200	AT5G14940.1|Symbols:|Major facilitator superfamily protein|chr5:4831748-4834312 REVERSE LENGTH=552	oligopeptide transport; "response to nematode"	amino acid transmembrane transporter activity; "transporter activity"	membrane; "plasma membrane"	highly similar to ( 584)AT5G14940| Symbols: | proton-dependent oligopeptide transport (POT) family protein | chr5:4831751-4834315 REVERSE no original description	0.0273879	-2.39173	4.59748	0.727256	0.0882665	3.19288	-0.530797	0.134173	AT5G14940	PF00854
12044541	Glyma13g05230	Glyma.13G064300	AT5G39890.1|Symbols:|Protein of unknown function (DUF1637)|chr5:15974543-15976013 FORWARD LENGTH=276	cell wall macromolecule metabolic process; "oxidation-reduction process"; "regulation of hydrogen peroxide metabolic process"; "response to hypoxia"; "systemic acquired resistance, salicylic acid mediated signaling pathway"; "xylem development"	cysteamine dioxygenase activity	nucleus	moderately similar to ( 327)AT5G39890| Symbols: | similar to unknown protein [Arabidopsis thaliana] (TAIR:AT5G15120.1); similar to unnamed protein product [Vitis vinifera] (GB:CAO14912.1); contains InterPro domain Protein of unknown function DUF1637 (InterPro:IPR012864) | chr5:15991771-15993241 FORWARD no original description	0.0358057	-2.91695	8.06673	1.03718	0.243573	6.21271	-0.507283	0.0475523	AT5G39890	PF07847
12060101	Glyma13g05940	Glyma.13G058400	AT5G15460.2|Symbols:MUB2|membrane-anchored ubiquitin-fold protein 2|chr5:5018947-5020105 REVERSE LENGTH=124	Golgi vesicle transport; "cellulose biosynthetic process"	molecular function	plasma membrane	weakly similar to ( 143)AT5G15460| Symbols: MUB2 | MUB2 (MEMBRANE-ANCHORED UBIQUITIN-FOLD PROTEIN 2) | chr5:5018950-5020108 REVERSEweakly similar to ( 141)MUB1_ORYSA no original description	0.031656	-2.22954	8.41371	0.293898	0.135868	6.98614	-0.862846	0.0989036	AT5G15460
12048213	Glyma13g17950	Glyma.13G119100	AT5G48960.1|Symbols:|HAD-superfamily hydrolase, subfamily IG, 5'-nucleotidase|chr5:19849645-19853382 FORWARD LENGTH=642	biological process	5'-nucleotidase activity	chloroplast; "chloroplast stroma"	highly similar to ( 927)AT5G48960| Symbols: | 5' nucleotidase family protein | chr5:19866871-19870608 FORWARD no original description	0.0445406	-3.03127	7.65034	0.836667	0.154401	5.74639	-0.763256	0.260357	AT5G48960	PF05761
12048399	Glyma13g18410	Glyma.13G123100	AT2G31230.1|Symbols:ATERF15, ERF15|ethylene-responsive element binding factor 15|chr2:13306676-13307407 REVERSE LENGTH=243	ethylene mediated signaling pathway; "regulation of transcription, DNA-dependent"; "response to chitin"	DNA binding; "sequence-specific DNA binding transcription factor activity"	chloroplast; "nucleus"	weakly similar to ( 134)AT2G31230| Symbols: ATERF15 | ATERF15 (ETHYLENE-RESPONSIVE ELEMENT BINDING FACTOR 15); DNA binding / transcription activator/ transcription factor | chr2:13313753-13314484 REVERSE no original description	0.034264	-2.79768	8.01328	1.20479	0.227824	6.23095	-0.279435	0.0270648	AT3G23240	PF00847
12063268	Glyma13g20250	Glyma.13G139200	AT3G09760.1|Symbols:|RING/U-box superfamily protein|chr3:2992975-2995451 REVERSE LENGTH=491	fatty acid beta-oxidation; "protein import into peroxisome matrix"	zinc ion binding	nucleus	moderately similar to ( 404)AT3G09760| Symbols: | zinc finger (C3HC4-type RING finger) family protein | chr3:2992980-2995456 REVERSE no original description	0.0273879	-2.70445	8.82124	0.395616	0.160321	7.12918	-1.03972	0.0890815	AT3G09760	PF00097
12063614	Glyma13g21120	Glyma.13G147600	AT2G36690.1|Symbols:|2-oxoglutarate (2OG) and Fe(II)-dependent oxygenase superfamily protein|chr2:15379930-15381987 FORWARD LENGTH=366	biosynthetic process; "oxidation-reduction process"	oxidoreductase activity; "oxidoreductase activity, acting on paired donors, with incorporation or reduction of molecular oxygen, 2-oxoglutarate as one donor, and incorporation of one atom each of oxygen into both donors"	cytoplasm	moderately similar to ( 452)AT2G36690| Symbols: | oxidoreductase, 2OG-Fe(II) oxygenase family protein | chr2:15387009-15389066 FORWARDweakly similar to ( 171)GAO1B_WHEAT no original description	0.043951	-4.3091	9.77218	0.84799	0.366756	7.42917	-1.2594	0.141654	AT2G36690	PF03171
12052984	Glyma13g30740	Glyma.13G234100	AT5G46060.1|Symbols:|Protein of unknown function, DUF599|chr5:18681533-18682459 FORWARD LENGTH=248	biological process	molecular function	NA	moderately similar to ( 215)AT5G46060| Symbols: | similar to unknown protein [Arabidopsis thaliana] (TAIR:AT5G24600.1); similar to unnamed protein product [Vitis vinifera] (GB:CAO66386.1); contains InterPro domain Protein of unknown function DUF599 (InterPro:IPR006747) | chr5:18698760-18699686 FORWARD no original description	0.0476659	-2.4356	6.31641	0.589132	0.126992	4.77031	-0.695145	0.222231	AT5G46060	PF04654
12068882	Glyma13g35850	Glyma.13G282400	AT4G10265.1|Symbols:|Wound-responsive family protein|chr4:6373226-6373477 REVERSE LENGTH=83	response to wounding	molecular function	nucleus	very weakly similar to (83.2)AT4G10265| Symbols: | wound-responsive protein, putative | chr4:6373222-6373473 REVERSE no original description	0.0315129	-5.49761	8.73859	1.97636	0.305166	5.98771	-0.482439	0.181867	AT4G10265	PF12609
12069482	Glyma13g37720	Glyma.13G301400	AT4G10265.1|Symbols:|Wound-responsive family protein|chr4:6373226-6373477 REVERSE LENGTH=83	response to wounding	molecular function	nucleus	very weakly similar to (82.4)AT4G10270| Symbols: | wound-responsive family protein | chr4:6374801-6375073 FORWARD no original description	0.0480743	-6.24243	6.75385	2.7707	0.363141	3.84646	0.128591	0.384865	AT4G10265	PF12609
12069492	Glyma13g37750	Glyma.13G301700	AT4G10270.1|Symbols:|Wound-responsive family protein|chr4:6374805-6375077 FORWARD LENGTH=90	response to wounding	molecular function	nucleus	very weakly similar to (89.0)AT4G10270| Symbols: | wound-responsive family protein | chr4:6374801-6375073 FORWARD no original description	0.0163272	-4.74526	4.93427	2.2819	0.0333034	2.56916	0.0354118	0.154389	AT4G10270	PF12609
12070630	Glyma13g40950	Glyma.13G334400	AT2G39570.1|Symbols:|ACT domain-containing protein|chr2:16507963-16509741 FORWARD LENGTH=411	metabolic process; "response to fructose stimulus"; "response to sucrose stimulus"	amino acid binding	nucleus	moderately similar to ( 388)AT2G39570| Symbols: | ACT domain-containing protein | chr2:16515041-16516819 FORWARD no original description	0.0423732	-2.0011	4.93947	0.289007	0.115965	3.74717	-0.711788	0.137531	AT2G39570
12084097	Glyma14g06750	Glyma.14G062200	AT2G38090.1|Symbols:|Duplicated homeodomain-like superfamily protein|chr2:15945278-15946775 FORWARD LENGTH=298	regulation of transcription, DNA-dependent	DNA binding; "sequence-specific DNA binding transcription factor activity"	nucleus	moderately similar to ( 264)AT2G38090| Symbols: | myb family transcription factor | chr2:15952356-15953853 FORWARD no original description	0.0397728	-2.55208	8.21443	0.452318	0.160097	6.56823	-0.899355	0.168418	AT2G38090	PF00249
12088417	Glyma14g27990	Glyma.14G121400	AT1G43800.1|Symbols:|Plant stearoyl-acyl-carrier-protein desaturase family protein|chr1:16577662-16579549 FORWARD LENGTH=391	cell wall macromolecule metabolic process; "fatty acid biosynthetic process"; "fatty acid metabolic process"; "oxidation-reduction process"; "regulation of hydrogen peroxide metabolic process"; "response to hypoxia"; "systemic acquired resistance, salicylic acid mediated signaling pathway"; "xylem development"	acyl-[acyl-carrier-protein] desaturase activity; "oxidoreductase activity"; "transition metal ion binding"	chloroplast; "membrane"	highly similar to ( 568)AT1G43800| Symbols: | acyl-(acyl-carrier-protein) desaturase, putative / stearoyl-ACP desaturase, putative | chr1:16580102-16581989 FORWARDhighly similar to ( 504)STAD_SOLTU no original description	0.0232798	-2.69586	6.50155	0.618124	0.136874	4.78704	-0.812624	0.06932	AT1G43800	PF03405
12088568	Glyma14g30940	Glyma.14G160100	AT5G53190.1|Symbols:SWEET3, AtSWEET3|Nodulin MtN3 family protein|chr5:21572417-21574284 REVERSE LENGTH=263	biological process	sugar transmembrane transporter activity	integral to membrane; "integral to plasma membrane"; "membrane"; "plasma membrane"	moderately similar to ( 246)AT5G53190| Symbols: | nodulin MtN3 family protein | chr5:21589643-21591510 REVERSE no original description	0.0255481	-2.73067	6.68859	1.16825	0.122726	4.94863	-0.281003	0.115147	AT5G53190	PF03083
12089457	Glyma14g35870	Glyma.14G180400	AT2G33735.1|Symbols:|Chaperone DnaJ-domain superfamily protein|chr2:14268532-14269394 REVERSE LENGTH=119	protein folding	heat shock protein binding; "unfolded protein binding"	cytoplasm	very weakly similar to (80.9)AT5G16650| Symbols: | DNAJ heat shock N-terminal domain-containing protein | chr5:5463449-5465078 REVERSE no original description	0.0304513	-3.1089	7.83557	0.774899	0.166529	5.90461	-0.861506	0.158198	AT2G33735	PF00226
12090777	Glyma14g39810	Glyma.14G223500	AT4G35090.1|Symbols:CAT2|catalase 2|chr4:16700937-16703215 REVERSE LENGTH=492	cell death; "cell redox homeostasis"; "cellular response to nitrogen starvation"; "cellular response to phosphate starvation"; "cellular response to sulfate starvation"; "hydrogen peroxide catabolic process"; "oxidation-reduction process"; "photoperiodism"; "response to cold"; "response to light stimulus"; "response to oxidative stress"; "starch metabolic process"	catalase activity; "cobalt ion binding"; "heme binding"; "protein binding"	chloroplast; "cytosolic ribosome"; "mitochondrion"; "nucleus"; "peroxisome"; "stromule"	highly similar to ( 919)AT4G35090| Symbols: CAT2 | CAT2 (CATALASE 2); catalase | chr4:16701110-16703220 REVERSEnearly identical (1022)CATA3_SOYBN no original description	0.0445406	-2.08603	8.55069	0.811159	0.200527	7.22548	-0.2496	0.00842086	AT4G35090	PF06628,PF00199
12090870	Glyma14g40110	Glyma.14G221800	AT5G42200.1|Symbols:|RING/U-box superfamily protein|chr5:16860523-16861014 FORWARD LENGTH=163	protein ubiquitination	ubiquitin-protein ligase activity; "zinc ion binding"	NA	weakly similar to ( 125)AT5G42200| Symbols: | zinc finger (C3HC4-type RING finger) family protein | chr5:16877751-16878242 FORWARD no original description	0.0225816	-4.12477	8.38359	1.21793	0.206635	6.03497	-0.826381	0.0152182	AT5G42200	PF00097
12093993	Glyma15g07430	Glyma.15G068600	AT1G11190.1|Symbols:BFN1, ENDO1|bifunctional nuclease i|chr1:3750338-3752696 REVERSE LENGTH=305	DNA catabolic process; "floral organ senescence"; "leaf senescence"	T/G mismatch-specific endonuclease activity; "endonuclease activity"; "endoribonuclease activity, producing 5'-phosphomonoesters"; "hydrolase activity, acting on ester bonds"; "nucleic acid binding"; "single-stranded DNA specific endodeoxyribonuclease activity"	extracellular region	moderately similar to ( 432)AT1G11190| Symbols: ENDO1, BFN1 | BFN1 (BIFUNCTIONAL NUCLEASE I); nucleic acid binding | chr1:3750338-3752696 REVERSE no original description	0.0148255	-2.49929	5.99891	0.26943	0.0440446	4.41818	-1.05209	0.0746621	AT1G11190	PF02265
12096817	Glyma15g15370	Glyma.15G143700	AT5G49360.1|Symbols:BXL1, ATBXL1|beta-xylosidase 1|chr5:20012179-20016659 REVERSE LENGTH=774	carbohydrate metabolic process; "seed coat development"	alpha-N-arabinofuranosidase activity; "hydrolase activity, hydrolyzing O-glycosyl compounds"	apoplast; "extracellular region"; "plant-type cell wall"	nearly identical (1141)AT5G49360| Symbols: ATBXL1, BXL1 | BXL1 (BETA-XYLOSIDASE 1); hydrolase, hydrolyzing O-glycosyl compounds | chr5:20029405-20033885 REVERSEhighly similar to ( 680)XYNB_PRUPE no original description	0.0452553	-2.23833	8.40912	0.519274	0.220912	6.96975	-0.643147	0.0377735	AT5G49360	PF00933,PF01915
12100724	Glyma15g36990	Glyma.15G230900	AT3G14470.1|Symbols:|NB-ARC domain-containing disease resistance protein|chr3:4857940-4861104 FORWARD LENGTH=1054	defense response; "salicylic acid biosynthetic process"; "systemic acquired resistance"	ADP binding; "protein binding"	extracellular region	highly similar to ( 504)AT3G14470| Symbols: | disease resistance protein (NBS-LRR class), putative | chr3:4857947-4861111 FORWARD no original description	0.0273879	-2.18952	5.45505	0.200961	0.0800374	4.09244	-0.929654	0.118018	AT3G14460	PF00931
12123335	Glyma16g01580	Glyma.16G013400	AT3G14260.1|Symbols:|Protein of unknown function (DUF567)|chr3:4747986-4748779 REVERSE LENGTH=230	biological process	molecular function	cellular component	weakly similar to ( 159)AT3G14260| Symbols: | similar to unknown protein [Arabidopsis thaliana] (TAIR:AT1G53870.1); similar to unknown protein [Arabidopsis thaliana] (TAIR:AT1G53890.1); similar to unnamed protein product [Vitis vinifera] (GB:CAO62790.1); contains InterPro domain Protein of unknown function DUF567 (InterPro:IPR007612) | chr3:4747993-4748786 REVERSE no original description	0.0486264	-2.3827	4.77505	0.344694	0.123018	3.35962	-0.907903	0.220655	AT3G14260	PF04525
12123596	Glyma16g02350	Glyma.16G020700	AT2G46690.1|Symbols:|SAUR-like auxin-responsive protein family|chr2:19180904-19181269 FORWARD LENGTH=121	calcium ion transport; "response to auxin stimulus"	molecular function	cellular component	weakly similar to ( 125)AT2G46690| Symbols: | auxin-responsive family protein | chr2:19187974-19188339 FORWARD no original description	0.019477	-3.50943	10.4873	0.716666	0.101826	8.48667	-1.09457	0.117545	AT2G46690	PF02519
12124171	Glyma16g04020	Glyma.16G036000	AT5G17860.1|Symbols:CAX7|calcium exchanger 7|chr5:5902638-5904350 REVERSE LENGTH=570	cation transport; "organ senescence"; "para-aminobenzoic acid metabolic process"; "sodium ion transmembrane transport"; "transmembrane transport"	calcium:sodium antiporter activity; "cation:cation antiporter activity"	integral to membrane	moderately similar to ( 442)AT5G17860| Symbols: CAX7 | CAX7 (CALCIUM EXCHANGER 7); calcium:sodium antiporter/ cation:cation antiporter | chr5:5902640-5904352 REVERSE no original description	0.0498994	-2.05823	3.74567	0.600915	0.0812178	2.62558	-0.440486	0.197319	AT5G17860	PF01699
12124243	Glyma16g04150	Glyma.16G037600	AT5G39890.1|Symbols:|Protein of unknown function (DUF1637)|chr5:15974543-15976013 FORWARD LENGTH=276	cell wall macromolecule metabolic process; "oxidation-reduction process"; "regulation of hydrogen peroxide metabolic process"; "response to hypoxia"; "systemic acquired resistance, salicylic acid mediated signaling pathway"; "xylem development"	cysteamine dioxygenase activity	nucleus	moderately similar to ( 243)AT5G39890| Symbols: | similar to unknown protein [Arabidopsis thaliana] (TAIR:AT5G15120.1); similar to unnamed protein product [Vitis vinifera] (GB:CAO14912.1); contains InterPro domain Protein of unknown function DUF1637 (InterPro:IPR012864) | chr5:15991771-15993241 FORWARD no original description	0.0441162	-2.14382	3.70227	0.835582	0.143082	2.53329	-0.264601	0.147937	AT5G39890	PF07847
12124800	Glyma16g05620	Glyma.16G051800	AT5G13180.1|Symbols:ANAC083, VNI2, NAC083|NAC domain containing protein 83|chr5:4196643-4197577 FORWARD LENGTH=252	leaf senescence; "multicellular organismal development"; "negative regulation of transcription, DNA-dependent"; "positive regulation of flavonoid biosynthetic process"; "protein targeting to membrane"; "regulation of plant-type hypersensitive response"; "regulation of transcription, DNA-dependent"; "response to abscisic acid stimulus"; "response to brassinosteroid stimulus"; "response to salt str…	DNA binding; "protein binding"; "sequence-specific DNA binding transcription factor activity"	nucleus	very weakly similar to (87.0)AT2G33480| Symbols: ANAC041 | ANAC041 (Arabidopsis NAC domain containing protein 41) | chr2:14188351-14189323 FORWARD no original description	0.0436839	-2.212	7.20096	0.266692	0.196787	5.75836	-0.878657	0.0762211	AT5G13180	PF02365
12121998	Glyma16g32490	Glyma.16G200300	AT5G51890.1|Symbols:|Peroxidase superfamily protein|chr5:21091163-21092335 REVERSE LENGTH=322	oxidation-reduction process; "response to oxidative stress"	heme binding; "peroxidase activity"	extracellular region	moderately similar to ( 360)AT5G51890| Symbols: | peroxidase | chr5:21108389-21109561 REVERSEmoderately similar to ( 209)PER1_ORYSA no original description	0.0436839	-2.47856	9.03423	0.912827	0.0841462	7.49492	-0.396674	0.227426	AT5G51890	PF00141
12131774	Glyma17g01510	Glyma.17G011600	AT1G62280.1|Symbols:SLAH1|SLAC1 homologue 1|chr1:23007309-23008540 REVERSE LENGTH=385	cellular ion homeostasis; "transmembrane transport"	transporter activity	integral to membrane; "plasma membrane"	moderately similar to ( 321)AT1G62280| Symbols: SLAH1 | SLAH1 (SLAC1 HOMOLOGUE 1); transporter | chr1:23010974-23012205 REVERSE no original description	0.0273879	-2.45109	3.66666	0.114382	0.135731	2.3214	-1.17904	0.0942954	AT1G62280	PF03595
12142940	Glyma17g01650	Glyma.17G013000	AT1G62040.2|Symbols:ATG8C|Ubiquitin-like superfamily protein|chr1:22932782-22934253 FORWARD LENGTH=133	autophagy; "phosphatidylinositol biosynthetic process"; "postreplication repair"	microtubule binding	chloroplast	moderately similar to ( 201)AT1G62040| Symbols: ATG8C | ATG8C (AUTOPHAGY 8C); microtubule binding | chr1:22936881-22937918 FORWARD no original description	0.0423732	-2.3093	6.4081	0.714712	0.19945	4.91583	-0.492743	0.0847439	AT1G62040	PF02991
12133385	Glyma17g05330	Glyma.13G319400	AT2G27830.1|Symbols:|unknown protein; BEST Arabidopsis thaliana protein match is: unknown protein (TAIR:AT4G22758.1); Has 131 Blast hits to 131 proteins in 17 species: Archae - 0; Bacteria - 0; Metazoa - 0; Fungi - 0; Plants - 131; Viruses - 0; Other Eukaryotes - 0 (source: NCBI BLink).|chr2:11860734-11861306 FORWARD LENGTH=190	autophagy	molecular function	nucleus	weakly similar to ( 134)AT2G27830| Symbols: | similar to pentatricopeptide (PPR) repeat-containing protein [Arabidopsis thaliana] (TAIR:AT4G22760.1); similar to hypothetical protein [Catharanthus roseus] (GB:CAC09928.1) | chr2:11867811-11868383 FORWARD no original description	0.0273879	-2.33534	8.37141	0.434432	0.0833576	6.86658	-0.789202	0.132233	AT2G27830
12136317	Glyma17g13390	Glyma.17G124900	AT5G50200.1|Symbols:WR3, ATNRT3.1, NRT3.1|nitrate transmembrane transporters|chr5:20436612-20437535 FORWARD LENGTH=210	ER to Golgi vesicle-mediated transport; "amino acid import"; "amino acid transport"; "ammonium transport"; "anion transport"; "basic amino acid transport"; "cellular membrane fusion"; "negative regulation of programmed cell death"; "nitrate transport"; "nucleotide transport"; "protein targeting to membrane"; "regulation of ion transport"; "regulation of plant-type hypersensitive response"; "respo…	nitrate transmembrane transporter activity	plasma membrane	weakly similar to ( 184)AT5G50200| Symbols: ATNRT3.1, NRT3.1, WR3 | WR3 (WOUND-RESPONSIVE 3); nitrate transmembrane transporter | chr5:20453838-20454761 FORWARD no original description	0.0450501	-2.93667	8.40677	0.800535	0.212838	6.567	-0.753644	0.208347	AT5G50200
12150891	Glyma17g29800	Glyma.17G202700	AT5G25560.1|Symbols:|CHY-type/CTCHY-type/RING-type Zinc finger protein|chr5:8899486-8901391 FORWARD LENGTH=308	NA	zinc ion binding	nucleus	moderately similar to ( 400)AT5G25560| Symbols: | zinc finger (C3HC4-type RING finger) family protein | chr5:8899489-8901456 FORWARD no original description	0.019477	-3.24707	9.7932	1.17747	0.0402086	7.86808	-0.521667	0.139762	AT5G25560	PF00097,PF05495
12141287	Glyma17g35060	Glyma.17G232200	AT1G58370.1|Symbols:RXF12, ATXYN1|glycosyl hydrolase family 10 protein / carbohydrate-binding domain-containing protein|chr1:21684751-21688209 FORWARD LENGTH=917	carbohydrate metabolic process; "glucuronoxylan metabolic process"; "xylan biosynthetic process"	catalytic activity; "cation binding"; "endo-1,4-beta-xylanase activity"; "hydrolase activity, acting on glycosyl bonds"; "hydrolase activity, hydrolyzing O-glycosyl compounds"	cell wall; "extracellular region"	nearly identical (1288)AT1G58370| Symbols: RXF12 | RXF12; hydrolase, hydrolyzing O-glycosyl compounds | chr1:21688416-21691874 FORWARD no original description	0.0363489	-2.45375	7.85221	0.877847	0.178537	6.26844	-0.417144	0.111573	AT1G58370	PF02018,PF00331
12141672	Glyma17g36090	Glyma.17G242400	AT4G25000.1|Symbols:ATAMY1, AMY1|alpha-amylase-like|chr4:12852109-12853825 REVERSE LENGTH=423	carbohydrate metabolic process; "response to abscisic acid stimulus"; "response to gibberellin stimulus"	alpha-amylase activity; "calcium ion binding"; "catalytic activity"; "cation binding"	apoplast; "extracellular region"	highly similar to ( 546)AT4G25000| Symbols: ATAMY1, AMY1 | AMY1/ATAMY1 (ALPHA-AMYLASE-LIKE); alpha-amylase | chr4:12852119-12853835 REVERSEhighly similar to ( 556)AMY3A_ORYSA no original description	0.0476659	-2.23859	6.97017	0.627502	0.211674	5.52564	-0.535086	0.0943895	AT4G25000	PF07821,PF00128
12153145	Glyma17g37480	Glyma.17G255600	AT5G10980.1|Symbols:|Histone superfamily protein|chr5:3472591-3473349 REVERSE LENGTH=136	nucleosome assembly	DNA binding	nucleosome; "nucleus"	weakly similar to ( 160)AT4G40030| Symbols: | histone H3.2 | chr4:18555834-18556411 REVERSEweakly similar to ( 159)H33_VITVI no original description	0.0104008	-4.54081	9.46125	1.26187	0.0917398	7.03382	-0.921077	0.0607402	AT5G10980	PF00125
12142272	Glyma17g37890	Glyma.17G259400	AT1G20110.1|Symbols:|RING/FYVE/PHD zinc finger superfamily protein|chr1:6971554-6974578 FORWARD LENGTH=601	cellular membrane fusion; "endosomal transport"; "protein targeting to vacuole"; "signal transduction"; "vesicle-mediated transport"	metal ion binding; "phosphatidylinositol binding"	nucleus	moderately similar to ( 460)AT1G20110| Symbols: | zinc finger (FYVE type) family protein | chr1:6971545-6974569 FORWARD no original description	0.0407438	-3.38594	6.20719	0.98509	0.164311	4.19051	-0.774464	0.26199	AT1G20110	PF01363
12154060	Glyma18g01660	Glyma.18G013200	AT3G55270.1|Symbols:MKP1, ATMKP1|mitogen-activated protein kinase phosphatase 1|chr3:20496775-20499408 FORWARD LENGTH=784	ER to Golgi vesicle-mediated transport; "N-terminal protein myristoylation"; "amino acid import"; "dephosphorylation"; "intracellular signal transduction"; "ovule development"; "protein N-linked glycosylation"; "protein dephosphorylation"; "response to UV-B"; "response to UV-C"; "response to cold"; "response to osmotic stress"; "response to salt stress"; "stomatal complex development"	MAP kinase tyrosine/serine/threonine phosphatase activity; "phosphatase activity"; "protein tyrosine/serine/threonine phosphatase activity"; "protein tyrosine phosphatase activity"	cytosol; "nucleus"	moderately similar to ( 245)AT3G55270| Symbols: MKP1 | MKP1; MAP kinase tyrosine/serine/threonine phosphatase | chr3:20508501-20510385 FORWARD no original description	0.0391668	-2.41686	6.31189	0.555627	0.15469	4.77699	-0.717505	0.152795	AT3G55270	PF00782
12155969	Glyma18g07090	Glyma.18G063500	AT3G47160.1|Symbols:|RING/U-box superfamily protein|chr3:17360238-17361879 REVERSE LENGTH=245	NA	zinc ion binding	nucleus	moderately similar to ( 306)AT3G47160| Symbols: | protein binding / zinc ion binding | chr3:17371223-17372864 REVERSE no original description	0.019477	-2.22361	9.49921	0.781278	0.0152444	8.14688	-0.371627	0.0951715	AT3G47160
12157043	Glyma18g10730	Glyma.18G094200	AT3G07040.1|Symbols:RPM1, RPS3|NB-ARC domain-containing disease resistance protein|chr3:2226244-2229024 REVERSE LENGTH=926	defense response; "plant-type hypersensitive response"	ADP binding; "nucleotide binding"; "protein binding"	plasma membrane	moderately similar to ( 322)AT3G07040| Symbols: RPS3, RPM1 | RPM1 (RESISTANCE TO P. SYRINGAE PV MACULICOLA 1); protein binding | chr3:2226250-2229030 REVERSE no original description	0.0391276	-2.42746	7.69514	0.628835	0.0526942	6.11804	-0.650615	0.211594	AT3G07040	PF00931
12173316	Glyma18g42630	Glyma.18G198300	AT4G00430.1|Symbols:TMP-C, PIP1;4, PIP1E|plasma membrane intrinsic protein 1;4|chr4:186143-187531 REVERSE LENGTH=287	cellular response to iron ion starvation; "iron ion transport"; "response to water deprivation"; "transport"; "water transport"	transporter activity; "water channel activity"	integral to membrane; "membrane"; "plasma membrane"	moderately similar to ( 500)AT4G00430| Symbols: PIP1;4, PIP1E, TMP-C | TMP-C (PLASMA MEMBRANE INTRINSIC PROTEIN 1;4); water channel | chr4:186143-187531 REVERSEmoderately similar to ( 499)PIP11_ORYSA no original description	0.0268398	-2.73839	9.28236	0.553582	0.0996407	7.59128	-0.899748	0.149807	AT4G00430	PF00230
12162422	Glyma18g43510	Glyma.18G204600	AT3G05650.1|Symbols:AtRLP32, RLP32|receptor like protein 32|chr3:1645884-1648490 REVERSE LENGTH=868	MAPK cascade; "defense response"; "jasmonic acid mediated signaling pathway"; "negative regulation of defense response"; "protein targeting to membrane"; "regulation of hydrogen peroxide metabolic process"; "regulation of plant-type hypersensitive response"; "regulation of protein dephosphorylation"; "regulation of transcription, DNA-dependent"; "response to bacterium"; "signal transduction"; "sy…	kinase activity	plasma membrane	moderately similar to ( 324)AT3G05650| Symbols: | disease resistance family protein | chr3:1645890-1648496 REVERSEweakly similar to ( 152)RPK1_IPONI no original description	0.0436839	-2.30047	6.37885	0.385274	0.190361	4.89494	-0.816656	0.115793	AT2G33060	PF00560
12162429	Glyma18g43520	Glyma.18G204500	AT1G45616.1|Symbols:AtRLP6, RLP6|receptor like protein 6|chr1:17183550-17186534 REVERSE LENGTH=994	defense response; "response to molecule of bacterial origin"; "signal transduction"; "stamen development"; "stomatal complex morphogenesis"	NA	membrane	moderately similar to ( 369)AT1G45616| Symbols: | leucine-rich repeat family protein | chr1:17185990-17188974 REVERSEweakly similar to ( 164)RPK1_IPONI no original description	0.034816	-2.24089	4.91073	-0.0470249	0.136493	3.57071	-1.2111	0.122837	AT1G45616	PF00560,PF08263
12173728	Glyma18g43950	Glyma.18G208100	AT5G01700.2|Symbols:|Protein phosphatase 2C family protein|chr5:260848-262492 REVERSE LENGTH=382	NA	catalytic activity; "protein serine/threonine phosphatase activity"	nucleus	moderately similar to ( 378)AT5G01700| Symbols: | protein phosphatase 2C, putative / PP2C, putative | chr5:260845-262489 REVERSE no original description	0.0195426	-3.10016	5.53041	0.169835	0.14459	3.67108	-1.46251	0.0271204	AT5G01700	PF00481
12173909	Glyma18g44570	Glyma.18G213300	AT5G43180.1|Symbols:|Protein of unknown function, DUF599|chr5:17336425-17337816 REVERSE LENGTH=239	biological process	molecular function	NA	weakly similar to ( 176)AT5G43180| Symbols: | similar to unknown protein [Arabidopsis thaliana] (TAIR:AT5G10580.1); similar to hypothetical protein [Vitis vinifera] (GB:CAN66486.1); contains InterPro domain Protein of unknown function DUF599 (InterPro:IPR006747) | chr5:17353653-17355044 REVERSE no original description	0.0447682	-2.36238	3.61996	0.699249	0.220258	2.33392	-0.54099	0.0848891	AT5G43180	PF04654
12176589	Glyma18g52600	Glyma.18G289000	AT2G39570.1|Symbols:|ACT domain-containing protein|chr2:16507963-16509741 FORWARD LENGTH=411	metabolic process; "response to fructose stimulus"; "response to sucrose stimulus"	amino acid binding	nucleus	highly similar to ( 543)AT2G39570| Symbols: | ACT domain-containing protein | chr2:16515041-16516819 FORWARD no original description	0.019477	-2.14395	9.4664	0.166706	0.0873187	8.16876	-0.933565	0.040465	AT2G39570
12165389	Glyma18g52720	Glyma.18G290200	AT1G04950.3|Symbols:TAFII59, TAF6, ATTAF6|TATA BOX ASSOCIATED FACTOR II 59|chr1:1403606-1407184 REVERSE LENGTH=549	DNA-dependent transcription, initiation; "RNA splicing, via endonucleolytic cleavage and ligation"; "photoperiodism, flowering"; "pollen tube growth"; "regulation of sequence-specific DNA binding transcription factor activity"; "transcription from RNA polymerase II promoter"; "vernalization response"	DNA binding	nucleus	moderately similar to ( 265)AT1G04950| Symbols: TAF6, TAFII59 | TAFII59 (TBP-ASSOCIATED FACTOR 6); transcription initiation factor | chr1:1403605-1407183 REVERSE no original description	0.0446192	-2.58267	5.22506	0.502576	0.195306	3.65073	-0.866287	0.170632	AT1G04950	PF07571
12176998	Glyma18g53900	Glyma.18G300900	AT5G50760.1|Symbols:|SAUR-like auxin-responsive protein family|chr5:20644780-20645331 FORWARD LENGTH=183	nitrate transport; "response to auxin stimulus"; "response to nitrate"	molecular function	chloroplast	very weakly similar to (89.4)AT5G50760| Symbols: | auxin-responsive family protein | chr5:20662006-20662557 FORWARD no original description	0.0425526	-3.24866	8.32475	1.17297	0.298603	6.33797	-0.526871	0.0733445	AT5G50760	PF02519
12188502	Glyma19g01880	Glyma.19G015800	AT5G14940.1|Symbols:|Major facilitator superfamily protein|chr5:4831748-4834312 REVERSE LENGTH=552	oligopeptide transport; "response to nematode"	amino acid transmembrane transporter activity; "transporter activity"	membrane; "plasma membrane"	highly similar to ( 580)AT5G14940| Symbols: | proton-dependent oligopeptide transport (POT) family protein | chr5:4831751-4834315 REVERSE no original description	0.0232798	-3.05293	6.19448	0.709917	0.0603634	4.32243	-0.900279	0.158229	AT5G14940	PF00854
12183009	Glyma19g32600	Glyma.19G144200	AT2G42280.1|Symbols:|basic helix-loop-helix (bHLH) DNA-binding superfamily protein|chr2:17611428-17613163 REVERSE LENGTH=359	photoperiodism, flowering; "regulation of transcription, DNA-dependent"; "response to arsenic-containing substance"	DNA binding; "sequence-specific DNA binding transcription factor activity"	nucleus	weakly similar to ( 177)AT2G42280| Symbols: | basic helix-loop-helix (bHLH) family protein | chr2:17618969-17620241 REVERSE no original description	0.0277637	-2.14775	8.75794	0.226476	0.113064	7.39569	-0.87635	0.0887565	AT2G42280	PF00010
12183733	Glyma19g34650	Glyma.19G163700	AT3G23230.1|Symbols:|Integrase-type DNA-binding superfamily protein|chr3:8289647-8290066 REVERSE LENGTH=139	ethylene mediated signaling pathway; "regulation of transcription, DNA-dependent"; "response to chitin"	DNA binding; "sequence-specific DNA binding transcription factor activity"	nucleus	very weakly similar to (91.3)AT3G23220| Symbols: | DNA binding / transcription factor | chr3:8287976-8288395 FORWARDvery weakly similar to (80.1)ERF5_TOBAC no original description	0.0275253	-4.43829	8.56451	1.82961	0.237728	6.11318	-0.320398	0.141174	AT3G23230	PF00847
12194695	Glyma19g35270	Glyma.19G169400	AT1G15520.1|Symbols:PDR12, ATPDR12, ABCG40, ATABCG40|pleiotropic drug resistance 12|chr1:5331993-5338175 REVERSE LENGTH=1423	MAPK cascade; "abscisic acid mediated signaling pathway"; "abscisic acid transport"; "defense response to bacterium"; "defense response to fungus"; "detection of biotic stimulus"; "drug transmembrane transport"; "hyperosmotic salinity response"; "jasmonic acid mediated signaling pathway"; "lead ion transport"; "negative regulation of defense response"; "negative regulation of programmed cell deat…	ATP binding; "ATPase activity"; "ATPase activity, coupled to transmembrane movement of substances"; "nucleoside-triphosphatase activity"; "nucleotide binding"	plasma membrane	nearly identical (1909)AT1G15520| Symbols: PDR12, ATPDR12 | ATPDR12/PDR12 (PLEIOTROPIC DRUG RESISTANCE 12); ATPase, coupled to transmembrane movement of substances | chr1:5331988-5338170 REVERSEnearly identical (2010)PDR1_TOBAC no original description	0.0289681	-7.77266	9.99869	1.10302	0.138113	6.78797	-1.85539	0.375064	AT1G15520	PF01061,PF00005,PF08370
12194861	Glyma19g35730	Glyma.19G173900	AT2G37440.1|Symbols:|DNAse I-like superfamily protein|chr2:15719230-15721885 FORWARD LENGTH=479	phosphatidylinositol phosphorylation	hydrolase activity	cytoplasm	highly similar to ( 523)AT2G37440| Symbols: | endonuclease/exonuclease/phosphatase family protein | chr2:15727319-15728964 FORWARD no original description	0.0151416	-2.13469	9.51799	0.650146	0.0335713	8.22898	-0.443878	0.0655253	AT2G37440	PF03372
12184852	Glyma19g37410	Glyma.19G190000	AT3G10040.1|Symbols:|sequence-specific DNA binding transcription factors|chr3:3096580-3097875 REVERSE LENGTH=431	determination of bilateral symmetry; "meristem initiation"; "polarity specification of adaxial/abaxial axis"; "regulation of hydrogen peroxide metabolic process"; "regulation of meristem growth"; "regulation of transcription, DNA-dependent"; "response to hypoxia"; "systemic acquired resistance, salicylic acid mediated signaling pathway"	sequence-specific DNA binding transcription factor activity	plasma membrane	moderately similar to ( 275)AT3G10040| Symbols: | transcription factor | chr3:3096585-3097880 REVERSE no original description	0.0398831	-2.84406	3.97193	1.18143	0.228383	2.39885	-0.326521	0.123969	AT3G10040
12185282	Glyma19g38530	Glyma.19G198300	AT2G33180.1|Symbols:|unknown protein; FUNCTIONS IN: molecular_function unknown; INVOLVED IN: biological_process unknown; LOCATED IN: chloroplast stroma; EXPRESSED IN: 22 plant structures; EXPRESSED DURING: 13 growth stages; Has 57 Blast hits to 57 proteins in 22 species: Archae - 0; Bacteria - 8; Metazoa - 0; Fungi - 0; Plants - 35; Viruses - 0; Other Eukaryotes - 14 (source: NCBI BLink).|chr2:14…	aromatic amino acid family biosynthetic process; "biological process"; "iron-sulfur cluster assembly"; "pentose-phosphate shunt"; "positive regulation of transcription, DNA-dependent"	molecular function	chloroplast; "chloroplast stroma"	weakly similar to ( 131)AT2G33180| Symbols: | similar to unnamed protein product [Vitis vinifera] (GB:CAO41107.1) | chr2:14073556-14074391 FORWARD no original description	0.0450501	-2.42486	6.23604	0.663853	0.24105	4.68893	-0.614047	0.0437105	AT2G33180
12195909	Glyma19g39030	Glyma.19G202900	AT5G06570.2|Symbols:|alpha/beta-Hydrolases superfamily protein|chr5:2008075-2011013 REVERSE LENGTH=329	amino acid transport; "metabolic process"	hydrolase activity	nucleus	moderately similar to ( 323)AT5G06570| Symbols: | hydrolase | chr5:2008076-2011014 REVERSEweakly similar to ( 127)GID1_ORYSA no original description	0.0244667	-2.8478	10.9609	0.963985	0.161314	9.24435	-0.545864	0.0494732	AT5G06570	PF07859
12196840	Glyma19g41440	Glyma.19G226600	AT1G56700.2|Symbols:|Peptidase C15, pyroglutamyl peptidase I-like|chr1:21256743-21257640 FORWARD LENGTH=219	proteolysis	NA	cytoplasm	moderately similar to ( 317)AT1G56700| Symbols: | pyrrolidone-carboxylate peptidase family protein | chr1:21260495-21261305 FORWARD no original description	0.0129722	-2.41455	6.73998	1.06845	0.0358104	5.1792	-0.203308	0.0699121	AT1G56700	PF01470
[truncated: 13 more rows]

## Sheet: 7E_DT-D vs DT-C (Up)
Supplementary Table S7E. Upregulated genes identified in DT2008 roots by dehydration treatment at least at one time point (2h and/or 10h; DT-D/DT-C)
								DT-D2 vs DT-C		DT-D10 vs DT-C		DT-C			DT-D2			DT-D10
[truncated: 353 more rows]

## Sheet: 7F_DT-D vs DT-C (Down)
Supplementary Table S7F. Downregulated genes identified in DT2008 roots by dehydration treatment at least at one time point (2h and/or 10h; DT-D/DT-C)
[truncated: 191 more rows]
