# Supplementary material for: Comparative analysis of root transcriptomes from two contrasting drought-responsive Williams 82 and DT2008 soybean cultivars under normal and dehydration conditions
Source: Front Plant Sci. 2015 Aug 7;6:551. doi: 10.3389/fpls.2015.00551 (PMC4528160; doi:10.3389/fpls.2015.00551)
Supplement: Supplementary file 8 [file Table8.XLSX]

## Sheet: Sheet1
Supplementary Table S8. List of genes and primers used for verification of microarray data by RT-qPCR
Glyma 1 ID	Glyma 2 ID	Description	Primer 1	Primer 2
Glyma04g08810	Glyma.04G083000	similar to phosphoinositide binding AT3G22810	AGTTCCTTGCGAGATCATGG	AAGCTTTGGAAGCAGTGGAA
Glyma04g39010	Glyma.04G212200	similar to ATCHX15 (cation/hydrogen exchanger 15)	ACTCAGTGGCCGAACATCAG	TGCTGTTAAGGGCTGGACTG
Glyma11g20090	Glyma.11G195200	similar to ATNRT2.4 (Arabidopsis thaliana high affinity nitrate transporter 2.4)	AGCTGGGGCTACTCCCTTTA	GGACCAAGATCCCCATGACC
Glyma02g26480	Glyma.13G030900	GmNAC011	CCCCACCACCACACAATTTCAT	TGCGGCCATTGTTGAGAAAGA
Glyma13g01120	Glyma.13G095200	similar to Arabidopsis XTH23/XTR6	CGGCTCAAACAACCCTTCCT	GGAAGGCCCTGTGGAAATCT
Glyma13g35550	Glyma.13G279900	GmNAC101	GTTCAGAAATTGAACCGGC	CCCCACCTATTTACACCAAA
Glyma19g41550	Glyma.19G227800	similar to Arabidopsis ATGOLS2	ACTGTCCAACTCACCAAGCC	TCCTTCCCAGTGAACCTCCA
Glyma12g05510	Glyma.12G051100	Fbox	AGATAGGGAAATGGTGCAGGT	CTAATGGCAATTGCAGCTCTC
