# Supplementary material for: Comparative analysis of root transcriptomes from two contrasting drought-responsive Williams 82 and DT2008 soybean cultivars under normal and dehydration conditions
Source: Front Plant Sci. 2015 Aug 7;6:551. doi: 10.3389/fpls.2015.00551 (PMC4528160; doi:10.3389/fpls.2015.00551)
Supplement: Supplementary file 9 [file Table9.XLSX]

## Sheet: S9
Supplementary Table S9. Genes from well-known stress-related transcription factor families having differential expression in various comparisons under well-watered and/or dehydration conditions.
					DT-C vs W-C	DT-D2 vs W-D2	DT-D10 vs W-D10	W-D2 vs W-C	W-D10 vs W-C	DT-D2 vs DT-C	DT-D10 vs DT-C
Probe ID	Glyma 1 ID	Glyma 2 ID	Arabidopsis ortholog (TAIR10)	Transcription factor family	Fold change	Fold change	Fold change	Fold change	Fold change	Fold change	Fold change	DT-C, DT2008-well-watered
11847157	Glyma04g11290	Glyma.04G103900	AT1G78080	AP2	1.25384	1.27271	1.08404	2.06964	2.46277	2.1008	2.12925	W-C, Williams 82-well-watered
11891376	Glyma06g11010	Glyma.06G105000	AT1G78080	AP2	1.29061	1.15192	-1.11017	2.04847	2.5809	1.82836	1.8013	DT-D2, DT2008-Dehydrated 2h
12145196	Glyma17g07010	Glyma.17G062600	AT5G10510	AP2	1.91796	1.57624	2.05091	2.11285	2.37247	1.73641	2.53692	DT-D10, DT2008-Dehydrated 10h
12183733	Glyma19g34650	Glyma.19G163700	AT3G23230	AP2	-1.30826	1.46406	-1.29104	-6.94766	-4.49749	-3.62734	-4.43829	W-D2, Williams 82-Dehydrated 2h
12059307	Glyma13g02860	Glyma.13G081600	AT1G21910	AP2	-1.02424	1.11645	-1.23308	1.7419	4.57121	1.99189	3.79701	W-D10, Williams 82-Dehydrated 10h
11986165	Glyma10g38420	Glyma.10G239300	AT5G52020	AP2	1.03699	1.08572	-1.14624	1.62916	2.00249	1.70572	1.68469
11854839	Glyma05g03540	Glyma.05G049800	AT5G52020	AP2	-1.48517	2.99411	-1.1992	-4.33358	-1.17334	1.02612	1.0555
11944474	Glyma08g15350	Glyma.08G145300	AT5G61890	AP2	1.79571	2.05539	1.46957	-1.85041	-1.08033	-1.61663	-1.32009
11891625	Glyma06g11700	Glyma.06G111300	AT1G21910	AP2	1.13755	3.98001	1.69392	-1.74418	1.24997	2.00597	1.86134
11999654	Glyma10g42130	Glyma.10G274600	AT1G68550	AP2	-1.80319	-2.06299	-1.13049	-1.12931	-1.17898	-1.29201	1.35292
12087698	Glyma14g22970	Glyma.14G147500	AT1G21910	AP2	1.00621	1.83072	-1.18353	1.30328	6.61768	2.37122	5.55696
11893713	Glyma06g17180	Glyma.06G163700	AT5G61890	AP2	1.42324	1.09715	1.11777	3.20856	4.04515	2.47341	3.17694
12164174	Glyma18g48730	Glyma.18G252300	AT2G44840	AP2	-2.88085	-3.96786	-2.69987	1.37795	-1.02086	1.00046	1.04523
11784415	Glyma01g44130	Glyma.01G231000	AT1G71450	AP2	-1.77083	1.75223	-1.29418	-1.80737	2.26167	1.7168	3.09464
11854842	Glyma05g03560	Glyma.05G049900	AT1G12610	AP2	-1.28395	2.6626	-1.03413	-4.86669	1.08962	-1.42358	1.35283
12048399	Glyma13g18410	Glyma.13G123100	AT3G23240	AP2	-1.19664	-1.11273	1.149	-2.5398	-3.84662	-2.36171	-2.79768
12206533	Glyma20g33800	Glyma.20G195900	AT5G07580	AP2	1.12709	1.6968	1.3043	-3.92211	-3.38685	-2.60525	-2.9267
11977495	Glyma10g04210	Glyma.10G036700	AT3G23240	AP2	1.30617	-1.02279	1.01909	1.33399	-1.68417	-1.00146	-2.15859
11888875	Glyma06g04490	Glyma.06G042100	AT2G23340	AP2	2.24271	1.79205	1.55898	1.00271	1.24952	-1.2481	-1.15131
12074695	Glyma14g06080	Glyma.14G056200	AT2G40340	AP2	1.97152	1.46869	1.06742	2.20439	4.98429	1.64217	2.69859
11825678	Glyma03g26310	Glyma.03G111700	AT2G44840	AP2	-1.59197	1.44475	-1.06529	2.08221	4.05656	4.78909	6.06215
11852541	Glyma04g41740	Glyma.04G238700	AT4G27950	AP2	1.50373	1.12746	1.18842	1.19018	2.1641	-1.12062	1.71032
11989020	Glyma10g00980	Glyma.10G007000	AT3G23240	AP2	-1.46977	1.05692	-1.66428	2.60199	1.64247	4.04201	1.45051
12001486	Glyma11g02050	Glyma.11G018100	AT1G64380	AP2	1.19777	2.1425	2.7399	1.48346	3.96249	2.65352	9.06421
11899230	Glyma06g45010	Glyma.06G295300	AT4G28140	AP2	-1.07192	-1.09771	-1.44949	1.90287	2.30052	1.85817	1.70127
11784182	Glyma01g43450	Glyma.01G225000	AT1G64380	AP2	-1.18144	-1.14659	1.08494	3.79222	5.98249	3.90749	7.66832
12215008	Glyma20g29410	Glyma.20G155100	AT4G25470	AP2	-1.47108	1.43825	1.02411	-1.01557	2.40019	2.08334	3.61601
11845481	Glyma04g06690	Glyma.04G062900	AT5G25190	AP2	-2.15184	-1.24986	-1.27613	-1.66017	-1.92813	1.03704	-1.14346
11774075	Glyma01g44140	Glyma.01G231200	AT1G71450	AP2	-1.23835	2.3775	1.05086	2.25294	9.95244	6.63308	12.9515
12031480	Glyma12g33020	Glyma.12G203100	AT2G20880	AP2	1.4482	1.90178	1.1316	5.32861	10.7017	6.99757	8.36215
12001274	Glyma11g01640	Glyma.11G014200	AT1G71450	AP2	-2.02477	1.79743	-1.29903	3.65028	30.4693	13.2848	47.4917
11772533	Glyma01g40370	Glyma.01G195800	AT3G49760	bZIP	1.098	1.02707	-1.13017	1.10629	2.00618	1.03483	1.61668
11797863	Glyma02g01600	Glyma.02G012700	AT3G62420	bZIP	2.05058	1.94708	1.44634	1.15641	1.18943	1.09804	-1.19198
11843539	Glyma04g01210	Glyma.04G010300	AT4G34590	bZIP	-1.75501	-1.44621	-1.51437	-1.47306	-2.37131	-1.21387	-2.04617
11835201	Glyma04g08290	Glyma.04G078300	AT5G24800	bZIP	-1.22826	-1.27864	-1.27836	1.62575	2.17532	1.5617	2.09007
11909356	Glyma07g33600	Glyma.07G213100	AT1G49720	bZIP	1.23636	1.09094	-1.02922	1.33893	2.12875	1.18145	1.67291
11933893	Glyma08g28220	Glyma.08G254400	AT3G30530	bZIP	-2.86934	1.03904	-2.05035	-10.4555	-5.8907	-3.50695	-4.20933
12084493	Glyma14g07800	Glyma.14G071400	AT1G75390	bZIP	-1.888	-3.40065	-1.47066	2.27693	2.0757	1.26412	2.66472
12077986	Glyma14g20040	Glyma.14G139700	AT5G24800	bZIP	1.08293	2.00444	-1.0404	1.17638	2.54358	2.17741	2.25758
12088887	Glyma14g33800	Glyma.14G167000	AT1G77920	bZIP	-1.35022	-2.85832	-1.40566	1.53713	-1.46315	-1.3772	-1.52322
12111661	Glyma15g35080	Glyma.15G222400	AT3G56850	bZIP	-1.43161	-2.67978	-1.12322	1.31832	-1.29418	-1.41989	-1.01539
12120881	Glyma16g28370	Glyma.16G168400	AT1G43700	bZIP	4.35464	5.95651	4.64636	1.03052	1.64242	1.4096	1.75245
12025655	Glyma12g06180	Glyma.12G057900	AT3G08500	Myb	-1.01751	1.16861	1.9164	-1.56822	-2.11421	-1.31885	-1.08423
11865611	Glyma05g06410	Glyma.05G072600	AT5G14340	Myb	-2.38414	-2.35484	-1.98878	-1.63311	-1.72805	-1.61304	-1.44148
11924993	Glyma08g04670	Glyma.08G042100	AT1G68320	Myb	-2.29569	-1.44559	-2.35376	-1.08733	2.52988	1.46051	2.46747
12183763	Glyma19g34740	Glyma.19G164600	AT3G23250	Myb	1.9704	1.89155	1.2838	1.67085	3.33288	1.60398	2.17151
11816763	Glyma03g31980	Glyma.03G163100	AT3G23250	Myb	-1.17804	-1.18138	-1.70086	1.55759	2.87613	1.55319	1.99206
12069517	Glyma13g37820	Glyma.13G302400	AT4G21440	Myb	-1.02329	-1.42636	-2.12955	1.74723	4.11612	1.25348	1.97787
12041911	Glyma12g34650	Glyma.12G218200	AT4G21440	Myb	-1.18583	-1.4081	-1.80526	1.50144	3.81724	1.26443	2.50744
12010650	Glyma11g33620	Glyma.11G215800	AT1G66230	Myb	1.67554	1.5126	1.4957	1.84211	2.69237	1.66298	2.4034
11919746	Glyma07g30860	Glyma.07G189300	AT4G21440	Myb	1.13524	1.25207	-1.36581	1.39153	8.16014	1.53473	5.26283
11854927	Glyma05g03780	Glyma.05G051700	AT4G22680	Myb	-1.00006	1.05699	1.10325	-1.57736	-2.98238	-1.49223	-2.70312
11925683	Glyma08g06440	Glyma.08G059900	AT4G21440	Myb	1.26897	1.12977	1.06401	1.82953	5.53751	1.62883	4.64309
12016591	Glyma11g11450	Glyma.11G107100	AT4G38620	Myb	1.21605	-1.18128	1.03895	1.6732	2.19189	1.16478	1.87267
12105367	Glyma15g07230	Glyma.15G066800	AT4G21440	Myb	1.09473	1.11827	-1.30787	2.42134	17.9326	2.47339	12.5248
12025952	Glyma12g07110	Glyma.12G066000	AT5G59780	Myb	1.05367	-1.30458	-1.29773	-1.43901	-2.36375	-1.97807	-3.23213
11785456	Glyma02g01300	Glyma.02G009800	AT2G47190	Myb	-2.97479	-1.8749	-4.92602	-1.16163	1.38269	1.36587	-1.19761
12167514	Glyma18g05050	Glyma.18G044200	AT5G17300	Myb	1.30832	1.04179	-1.16535	1.2198	2.83435	-1.02955	1.85901
11914024	Glyma07g05410	Glyma.07G048500	AT1G01060	Myb	-3.00379	-2.30179	-2.24025	-2.02268	-1.49361	-1.54998	-1.11395
12213277	Glyma20g24600	Glyma.20G111800	AT5G04760	Myb	1.77368	1.17394	-1.06196	1.42238	2.02831	-1.06222	1.07683
12019682	Glyma11g22960	Glyma.11G176500	AT5G58900	Myb	1.10057	1.21388	-1.23392	1.00419	2.01631	1.10757	1.48474
12011109	Glyma11g34930	Glyma.11G227200	AT2G38090	Myb	-1.13246	-2.82177	-1.55645	-1.15642	-2.72805	-2.88148	-3.74946
12166954	Glyma18g03430	Glyma.18G030300	AT3G11280	Myb	-1.41457	-4.0221	-2.05838	-1.16834	-1.86767	-3.322	-2.71771
12084097	Glyma14g06750	Glyma.14G062200	AT2G38090	Myb	1.1784	-1.34597	-1.25501	1.05774	-1.72565	-1.49951	-2.55208
11795233	Glyma02g42140	Glyma.02G254200	AT2G38090	Myb	-1.29179	-2.12769	-1.13583	1.22511	-2.62182	-1.34444	-2.30528
12091999	Glyma15g02250	Glyma.15G019400	AT3G16350	Myb	3.7557	2.29779	1.9046	2.06282	2.26636	1.26206	1.14932
12071486	Glyma13g43120	Glyma.13G354800	AT3G16350	Myb	1.78017	2.16288	1.3326	1.25143	1.82419	1.52047	1.36555
11769104	Glyma01g27720	Glyma.01G112700	AT2G38090	Myb	-2.05828	-1.91875	-1.33552	-1.34494	-2.6899	-1.25377	-1.74535
11823862	Glyma03g14440	Glyma.03G078000	AT2G38090	Myb	-1.50918	-1.89737	-1.61705	-1.61622	-2.47308	-2.03193	-2.64984
12015042	Glyma11g07390	Glyma.11G069100	AT1G75250	Myb	-7.31262	-1.98802	-1.78163	-1.36459	-2.5003	2.69557	1.64159
11818170	Glyma03g35570	Glyma.03G197900	AT5G22380	NAC	1.09279	1.24112	-1.08268	1.53226	4.39794	1.74023	3.71714
11787810	Glyma02g07700	Glyma.02G070000	AT3G04070	NAC	2.03206	1.59597	-1.02893	4.15647	2.00382	3.26446	-1.04343
11868085	Glyma05g23840	Glyma.05G113000	AT4G17980	NAC	-1.89193	-1.21347	-1.25602	3.69517	3.66409	5.76116	5.5192
11985358	Glyma10g36050	Glyma.10G216400	AT1G71930	NAC	-1.35913	1.66371	-1.39689	1.46797	2.87417	3.31936	2.7965
12033907	Glyma12g02540	Glyma.12G022700	AT2G17040	NAC	-2.15288	-2.31356	-1.88101	3.30387	2.20712	3.07441	2.52611
12124458	Glyma16g04740	Glyma.16G043200	AT3G04070	NAC	2.98339	2.04561	1.5183	2.77226	3.0121	1.90085	1.53291
11921253	Glyma07g35630	Glyma.07G229100	AT1G69490	NAC	2.56743	1.65912	-1.05799	2.26504	2.79467	1.46371	1.02885
12199899	Glyma20g04400	Glyma.20G033300	AT1G69490	NAC	3.48322	2.83927	1.88419	5.44306	3.66221	4.4368	1.98102
12137492	Glyma17g16500	Glyma.17G154100	AT4G17980	NAC	-1.46044	-1.40129	-1.42874	3.74699	3.61345	3.90515	3.69363
11884391	Glyma06g38410	Glyma.06G248900	AT4G27410	NAC	2.01639	1.30373	-1.00604	3.13185	5.82326	2.02496	2.87062
12039219	Glyma12g22880	Glyma.12G149100	AT4G27410	NAC	3.01958	2.52441	-1.14252	2.78805	20.6436	2.33085	5.98376
12054727	Glyma13g35550	Glyma.13G279900	AT3G15500	NAC	1.24881	1.52133	1.12498	1.9641	3.09216	2.3927	2.78555
11803935	Glyma02g26480	Glyma.13G030900	AT1G01720	NAC	3.14196	2.7303	2.09287	1.72966	2.14215	1.50305	1.4269
11849744	Glyma04g33270	Glyma.04G167200	AT5G61430	NAC	3.0401	2.38214	2.38122	1.0358	1.34247	-1.23209	1.05152
12087895	Glyma14g24220	Glyma.14G152700	AT1G01720	NAC	1.1402	1.23541	-1.24821	1.27446	2.58677	1.38088	1.81756
12124800	Glyma16g05620	Glyma.16G051800	AT5G13180	NAC	-1.1902	-2.09554	-2.02452	-1.53409	-1.30042	-2.70101	-2.212
11841240	Glyma04g38990	Glyma.04G212000	AT5G64530	NAC	1.54425	1.79256	1.04151	-1.10764	3.03082	1.04799	2.04413
					-5	-3	-1	0	1	3	5
