# Supplementary material for: Comparative analysis of root transcriptomes from two contrasting drought-responsive Williams 82 and DT2008 soybean cultivars under normal and dehydration conditions
Source: Front Plant Sci. 2015 Aug 7;6:551. doi: 10.3389/fpls.2015.00551 (PMC4528160; doi:10.3389/fpls.2015.00551)
Supplement: Supplementary file 10 [file Table10.XLSX]

## Sheet: 10A_DT-C vs W-C (Up)
Supplementary Table S10A. Upregulated genes identified in DT-C/W-C
								DT-C vs W-C		W-C			DT-C
Probe ID	Glyma 1 ID	Glyma 2 ID	Top Arabidopsis (TAIR10) BLASTP Hit	Gene Ontology Biological Process Descriptions	Gene Ontology Molecular Function Descriptions	Gene Ontology Cellular Component Descriptions	Descriptiona	q-valueb	Fold change	Mean of raw intensity	Mean of normalized intensity (Log2)	SD of normalized intensity	Mean of raw intensity	Mean of normalized intensity (Log2)	SD of normalized intensity	Arabidopsis otholog	Pfam
11776741	Glyma01g05710	Glyma.01G046900	AT5G36930.1|Symbols:|Disease resistance protein (TIR-NBS-LRR class) family|chr5:14567771-14571907 REVERSE LENGTH=1188	defense response; "signal transduction"	ADP binding	cytoplasm; "intracellular"	moderately similar to ( 476)AT5G36930| Symbols: | disease resistance protein (TIR-NBS-LRR class), putative | chr5:14585001-14589146 REVERSE no original description	0.0418243	15.4204	3.61671	-1.70007	0.515311	7.15942	2.24669	0.141636	AT5G36930	PF01582,PF00931
11772338	Glyma01g39750	Glyma.01G190300	AT4G37300.1|Symbols:MEE59|maternal effect embryo arrest 59|chr4:17554805-17555498 FORWARD LENGTH=173	embryo development ending in seed dormancy	molecular function	nucleus	weakly similar to ( 125)AT4G37300| Symbols: MEE59 | MEE59 (maternal effect embryo arrest 59) | chr4:17554799-17555492 FORWARD no original description	0.0487339	3.37863	8.833	-0.132412	0.265169	10.3394	1.62403	0.0644993	AT4G37300
11783423	Glyma01g41180	Glyma.01G203300	AT1G32740.1|Symbols:|SBP (S-ribonuclease binding protein) family protein|chr1:11844883-11846082 FORWARD LENGTH=312	biological process	zinc ion binding	cellular component	weakly similar to ( 178)AT1G32740| Symbols: | protein binding / zinc ion binding | chr1:11844863-11846062 FORWARD no original description	0.0418243	2.07428	9.52156	-0.366888	0.0622159	10.3392	0.685724	0.12281	AT1G32740
11797863	Glyma02g01600	Glyma.02G012700	AT3G62420.1|Symbols:ATBZIP53, BZIP53|basic region/leucine zipper motif 53|chr3:23091844-23092284 REVERSE LENGTH=146	cellular response to starvation; "positive regulation of seed maturation"; "positive regulation of transcription, DNA-dependent"; "protein targeting to vacuole"; "regulation of transcription, DNA-dependent"; "vesicle-mediated transport"	DNA binding; "protein binding"; "protein heterodimerization activity"; "sequence-specific DNA binding"; "sequence-specific DNA binding transcription factor activity"	nucleus	weakly similar to ( 117)AT3G62420| Symbols: ATBZIP53 | ATBZIP53 (BASIC REGION/LEUCINE ZIPPER MOTIF 53); DNA binding / protein heterodimerization/ sequence-specific DNA binding / transcription factor | chr3:23102820-23103260 REVERSEvery weakly similar to (94.0)OCS1_MAIZE no original description	0.0393104	2.05058	9.63998	-0.500874	0.015907	10.4412	0.535158	0.125008	AT3G62420	PF00170
11786729	Glyma02g04420	Glyma.02G039000	AT3G26510.4|Symbols:|Octicosapeptide/Phox/Bem1p family protein|chr3:9711886-9712588 REVERSE LENGTH=196	biological process	protein binding	nucleus	weakly similar to ( 153)AT3G26510| Symbols: | octicosapeptide/Phox/Bem1p (PB1) domain-containing protein | chr3:9713123-9713779 REVERSE no original description	0.0487339	4.18562	6.35307	-0.267381	0.306898	8.06623	1.79806	0.0951131	AT3G26510	PF00564
11787497	Glyma02g06970	Glyma.02G062700	AT3G50410.1|Symbols:OBP1|OBF binding protein 1|chr3:18709872-18710633 FORWARD LENGTH=253	cell wall modification; "positive regulation of cell cycle"; "positive regulation of transcription, DNA-dependent"; "regulation of transcription, DNA-dependent"; "response to auxin stimulus"; "response to salicylic acid stimulus"	DNA binding; "protein binding"; "sequence-specific DNA binding transcription factor activity"; "zinc ion binding"	nucleus	weakly similar to ( 155)AT3G50410| Symbols: OBP1 | OBP1 (OBF BINDING PROTEIN 1); DNA binding / transcription factor | chr3:18720853-18721614 FORWARDweakly similar to ( 103)PBF_MAIZE no original description	0.0418243	2.01603	8.08676	-0.486841	0.0310012	8.82385	0.524678	0.12991	AT3G50410	PF02701
11800887	Glyma02g10320	Glyma.02G093200	AT3G12580.1|Symbols:HSP70, ATHSP70|heat shock protein 70|chr3:3991487-3993689 REVERSE LENGTH=650	protein folding; "protein ubiquitination"; "response to bacterium"; "response to cadmium ion"; "response to endoplasmic reticulum stress"; "response to heat"; "response to high light intensity"; "response to hydrogen peroxide"; "response to temperature stimulus"; "response to virus"	ATP binding; "ubiquitin protein ligase binding"	Golgi apparatus; "apoplast"; "cell wall"; "cytosol"; "mitochondrion"; "plasma membrane"; "vacuolar membrane"	nearly identical (1047)AT5G02500| Symbols: HSP70-1, AT-HSC70-1, HSC70, HSC70-1 | HSC70-1 (heat shock cognate 70 kDa protein 1); ATP binding | chr5:554053-556332 REVERSEnearly identical (1042)HSP7C_PETHY no original description	0.0284775	14.2017	6.10305	-1.47031	0.195028	9.54847	2.35769	0.308485	AT3G12580	PF00012
11802362	Glyma02g14860	Glyma.02G131500	AT4G34030.1|Symbols:MCCB|3-methylcrotonyl-CoA carboxylase|chr4:16301298-16303949 FORWARD LENGTH=587	leucine catabolic process; "vegetative phase change"; "virus induced gene silencing"	biotin carboxylase activity; "cobalt ion binding"; "ligase activity"; "zinc ion binding"	mitochondrial matrix; "mitochondrion"	highly similar to ( 884)AT4G34030| Symbols: MCCB | MCCB (3-METHYLCROTONYL-COA CARBOXYLASE); biotin carboxylase | chr4:16301303-16303954 FORWARD no original description	0.0284775	2.32467	8.64853	-0.276349	0.0891056	9.59453	0.940675	0.0685872	AT4G34030	PF01039
11791547	Glyma02g25950	Glyma.13G030200	AT5G28010.1|Symbols:|Polyketide cyclase/dehydrase and lipid transport superfamily protein|chr5:10024813-10025382 FORWARD LENGTH=166	defense response	molecular function	cytoplasm	weakly similar to ( 106)AT5G28010| Symbols: | Bet v I allergen family protein | chr5:10024817-10025386 FORWARD no original description	0.0287556	3.92694	8.26472	-0.22178	0.13902	9.95735	1.75162	0.137614	AT5G28010	PF00407
11803935	Glyma02g26480	Glyma.13G030900	AT1G01720.1|Symbols:ATAF1, ANAC002|NAC (No Apical Meristem) domain transcriptional regulator superfamily protein|chr1:268471-269514 FORWARD LENGTH=289	hyperosmotic salinity response; "jasmonic acid biosynthetic process"; "multicellular organismal development"; "negative regulation of abscisic acid mediated signaling pathway"; "regulation of transcription, DNA-dependent"; "response to abscisic acid stimulus"; "response to chitin"; "response to fungus"; "response to jasmonic acid stimulus"; "response to water deprivation"; "response to wounding"	DNA binding; "sequence-specific DNA binding transcription factor activity"	nucleus	moderately similar to ( 363)AT1G01720| Symbols: ANAC002, ATAF1 | ATAF1 (Arabidopsis NAC domain containing protein 2); transcription factor | chr1:268471-269514 FORWARDmoderately similar to ( 300)NAC48_ORYSA no original description	0.025417	3.14196	8.34305	-1.51514	0.0942974	9.71507	0.136523	0.0827254	AT1G01720	PF02365
11807759	Glyma02g42240	Glyma.02G255200	AT1G07280.3|Symbols:|Tetratricopeptide repeat (TPR)-like superfamily protein|chr1:2238505-2240991 FORWARD LENGTH=552	biological process; "maltose metabolic process"; "starch biosynthetic process"	NA	NA	moderately similar to ( 232)AT3G47080| Symbols: | binding | chr3:17349400-17351114 REVERSE no original description	0.0456075	2.64892	5.05068	-1.39746	0.17268	5.99296	0.00793934	0.108979	AT2G29670
11826495	Glyma03g28660	Glyma.03G130900	AT5G04040.1|Symbols:SDP1|Patatin-like phospholipase family protein|chr5:1090346-1093003 FORWARD LENGTH=825	cellular macromolecule catabolic process; "fatty acid beta-oxidation"; "lipid metabolic process"; "metabolic process"; "protein import into peroxisome matrix"; "triglyceride catabolic process"	GTP binding; "triglyceride lipase activity"	monolayer-surrounded lipid storage body	nearly identical (1140)AT5G04040| Symbols: SDP1 | SDP1 (SUGAR-DEPENDENT1); triacylglycerol lipase | chr5:1090345-1093002 FORWARD no original description	0.0380874	2.26535	8.53238	-0.842613	0.092114	9.44034	0.337122	0.104721	AT5G04040	PF01734,PF11815
11817499	Glyma03g33710	Glyma.03G179800	AT5G03160.1|Symbols:ATP58IPK, P58IPK|homolog of mamallian P58IPK|chr5:750286-752671 FORWARD LENGTH=482	protein folding; "response to endoplasmic reticulum stress"; "response to heat"; "response to high light intensity"; "response to hydrogen peroxide"	heat shock protein binding	endoplasmic reticulum; "endoplasmic reticulum lumen"; "plasma membrane"	moderately similar to ( 497)AT5G03160| Symbols: | DNAJ heat shock N-terminal domain-containing protein | chr5:750285-752670 FORWARD no original description	0.0418243	2.0045	5.17442	-0.377913	0.106973	5.71085	0.625332	0.0812377	AT5G03160	PF07719,PF00226
11818001	Glyma03g34940	Glyma.03G191400	AT2G27770.1|Symbols:|Plant protein of unknown function (DUF868)|chr2:11833089-11834051 REVERSE LENGTH=320	NA	NA	chloroplast	moderately similar to ( 261)AT2G27770| Symbols: | similar to unknown protein [Arabidopsis thaliana] (TAIR:AT2G36470.1); similar to unnamed protein product [Vitis vinifera] (GB:CAO16683.1); contains InterPro domain Protein of unknown function DUF868, plant (InterPro:IPR008586) | chr2:11840166-11841128 REVERSE no original description	0.0470342	2.581	6.8368	-0.0862234	0.0799325	7.86186	1.2817	0.186297	AT2G27770	PF05910
11829951	Glyma03g37800	Glyma.03G219400	AT3G62410.1|Symbols:CP12-2, CP12|CP12 domain-containing protein 2|chr3:23091006-23091401 FORWARD LENGTH=131	cellular response to anoxia; "cellular response to cold"; "cellular response to heat"; "negative regulation of reductive pentose-phosphate cycle"; "peptide cross-linking via L-cystine"; "reductive pentose-phosphate cycle"; "regulation of proton transport"; "response to blue light"; "response to far red light"; "response to high light intensity"; "response to light stimulus"; "response to red ligh…	protein binding	chloroplast; "chloroplast stroma"; "protein complex"	weakly similar to ( 129)AT3G62410| Symbols: CP12, CP12-2 | CP12-2 | chr3:23101982-23102377 FORWARD no original description	0.048901	2.17606	5.66202	-0.159337	0.173583	6.35762	0.962379	0.0280591	AT3G62410	PF02672
11820593	Glyma03g41740	Glyma.03G256600	AT1G61720.1|Symbols:BAN|NAD(P)-binding Rossmann-fold superfamily protein|chr1:22791326-22792757 REVERSE LENGTH=340	cellular metabolic process; "negative regulation of flavonoid biosynthetic process"	anthocyanidin reductase activity; "catalytic activity"; "coenzyme binding"; "nucleotide binding"; "oxidoreductase activity"	chloroplast	weakly similar to ( 190)AT1G61720| Symbols: BAN | BAN (BANYULS) | chr1:22794991-22796422 REVERSEweakly similar to ( 188)DFRA_PETHY no original description	0.0284775	2.65575	6.88162	-0.603479	0.0590414	7.95853	0.805641	0.107583	AT1G61720	PF01370
11832850	Glyma04g02440	Glyma.04G022300	AT1G20160.1|Symbols:ATSBT5.2|Subtilisin-like serine endopeptidase family protein|chr1:6990852-6993854 REVERSE LENGTH=769	metabolic process; "negative regulation of catalytic activity"; "proteolysis"	identical protein binding; "serine-type endopeptidase activity"	apoplast; "cell wall"; "extracellular region"	highly similar to ( 801)AT1G20160| Symbols: ATSBT5.2 | ATSBT5.2; subtilase | chr1:6990843-6993728 REVERSE no original description	0.0391541	3.63683	6.77114	-0.461117	0.21557	8.29743	1.40156	0.0638732	AT1G20160	PF05922,PF00082,PF02225
11833487	Glyma04g03900	Glyma.04G036600	AT2G15770.1|Symbols:|Cupredoxin superfamily protein|chr2:6871257-6872245 REVERSE LENGTH=301	NA	copper ion binding; "electron carrier activity"	nucleus	very weakly similar to (97.4)AT2G15770| Symbols: | glycine-rich protein | chr2:6878339-6879327 REVERSE no original description	0.0486435	6.05605	5.51105	-2.27853	0.369164	7.71242	0.319852	0.154282	AT2G15770	PF02298
11844900	Glyma04g05190	Glyma.04G049200	AT1G10070.2|Symbols:ATBCAT-2, BCAT-2|branched-chain amino acid transaminase 2|chr1:3288255-3290164 FORWARD LENGTH=388	branched-chain amino acid metabolic process; "metabolic process"; "response to fructose stimulus"; "response to sucrose stimulus"; "toxin catabolic process"	branched-chain-amino-acid transaminase activity; "catalytic activity"	chloroplast; "cytoplasm"; "mitochondrion"	moderately similar to ( 475)AT1G10070| Symbols: ATBCAT-2 | ATBCAT-2; catalytic | chr1:3288674-3290166 FORWARD no original description	0.0452182	9.47989	6.12728	-1.73769	0.170258	8.98185	1.50718	0.434886	AT1G10070	PF01063
11845064	Glyma04g05600	Glyma.04G053100	AT5G12000.1|Symbols:|Protein kinase protein with adenine nucleotide alpha hydrolases-like domain|chr5:3874151-3876780 REVERSE LENGTH=701	actin filament-based movement; "carpel development"; "protein phosphorylation"; "response to molecule of fungal origin"; "specification of floral organ identity"	ATP binding; "kinase activity"; "protein kinase activity"; "protein serine/threonine kinase activity"; "transferase activity, transferring phosphorus-containing groups"	nucleus	highly similar to ( 636)AT5G12000| Symbols: | kinase | chr5:3874152-3876781 REVERSEweakly similar to ( 176)PSKR_DAUCA no original description	0.0116199	4.16426	5.72658	-1.26705	0.0623208	7.39401	0.791013	0.0555355	AT5G12000	PF00582,PF00069
11835444	Glyma04g08810	Glyma.04G083000	AT3G22810.1|Symbols:|Plant protein of unknown function (DUF828) with plant pleckstrin homology-like region|chr3:8068595-8071559 FORWARD LENGTH=472	signal transduction	phosphatidylinositol binding; "phospholipid binding"	nucleus	weakly similar to ( 168)AT3G22810| Symbols: | similar to unknown protein [Arabidopsis thaliana] (TAIR:AT4G14740.1); similar to unknown protein [Arabidopsis thaliana] (TAIR:AT4G14740.2); similar to unnamed protein product [Vitis vinifera] (GB:CAO71221.1); contains InterPro domain Pleckstrin-like, plant (InterPro:IPR013666); contains InterPro domain Protein of unknown function DUF828, plant (InterP…	0.0424318	2.61456	5.95439	-3.34433	0.146404	6.95639	-1.95776	0.119508	AT3G22810	PF05703,PF08458
11835538	Glyma04g09070	Glyma.04G085900	AT2G25760.2|Symbols:|Protein kinase family protein|chr2:10985118-10988652 REVERSE LENGTH=676	protein phosphorylation	ATP binding; "kinase activity"; "protein kinase activity"; "protein serine/threonine kinase activity"; "transferase activity, transferring phosphorus-containing groups"	nucleus; "plasma membrane"	nearly identical (1129)AT2G25760| Symbols: | protein kinase family protein | chr2:10992196-10995730 REVERSE no original description	0.0483976	3.04609	5.04615	-0.46985	0.165339	6.20947	1.13711	0.179858	AT2G25760	PF00069
11849744	Glyma04g33270	Glyma.04G167200	AT5G61430.1|Symbols:ANAC100, ATNAC5, NAC100|NAC domain containing protein 100|chr5:24701328-24702553 REVERSE LENGTH=336	multicellular organismal development; "regulation of transcription, DNA-dependent"	DNA binding; "sequence-specific DNA binding transcription factor activity"	nucleus	moderately similar to ( 374)AT5G61430| Symbols: ANAC100, ATNAC5 | ANAC100/ATNAC5 (Arabidopsis NAC domain containing protein 100); transcription factor | chr5:24718554-24719779 REVERSEmoderately similar to ( 214)NAC77_ORYSA no original description	0.044334	3.0401	4.28042	-0.826832	0.160078	5.38907	0.777289	0.159513	AT5G61430	PF02365
11850283	Glyma04g35190	Glyma.04G180900	AT1G23870.1|Symbols:ATTPS9, TPS9|trehalose-phosphatase/synthase 9|chr1:8432695-8435506 FORWARD LENGTH=867	metabolic process; "response to fructose stimulus"; "response to sucrose stimulus"; "trehalose biosynthetic process"	catalytic activity; "transferase activity, transferring glycosyl groups"; "trehalose-phosphatase activity"	nucleus	nearly identical (1214)AT1G23870| Symbols: TPS9, ATTPS9 | ATTPS9 (Arabidopsis thaliana trehalose-phosphatase/synthase 9); transferase, transferring glycosyl groups / trehalose-phosphatase | chr1:8432684-8435495 FORWARD no original description	0.0418243	2.43984	8.50118	-1.24852	0.123589	9.50648	0.0382633	0.111673	AT1G23870	PF02358,PF00982
11841252	Glyma04g39010	Glyma.04G212200	AT2G13620.1|Symbols:ATCHX15, CHX15|cation/hydrogen exchanger 15|chr2:5678006-5680621 FORWARD LENGTH=821	cation transport; "plant-type cell wall modification"; "pollen tube growth"; "regulation of pH"; "sodium ion transmembrane transport"; "transmembrane transport"	monovalent cation:hydrogen antiporter activity; "sodium:hydrogen antiporter activity"; "solute:hydrogen antiporter activity"	chloroplast; "integral to membrane"	nearly identical (1067)AT2G13620| Symbols: CHX15, ATCHX15 | ATCHX15 (cation/hydrogen exchanger 15); monovalent cation:proton antiporter | chr2:5685088-5687703 FORWARD no original description	0.0418243	5.38835	4.33273	-2.65601	0.104413	6.29459	-0.226163	0.312606	AT2G13620	PF00999
11852130	Glyma04g40640	Glyma.04G228300	AT5G24470.1|Symbols:APRR5, PRR5|pseudo-response regulator 5|chr5:8356204-8358873 REVERSE LENGTH=667	circadian rhythm; "long-day photoperiodism, flowering"; "negative regulation of transcription, DNA-dependent"; "nuclear import"; "phosphorelay signal transduction system"; "photomorphogenesis"; "regulation of circadian rhythm"; "regulation of transcription, DNA-dependent"; "response to far red light"; "response to red light"; "response to red or far red light"; "starch metabolic process"	DNA binding; "phosphorelay response regulator activity"	nucleus	moderately similar to ( 374)AT5G24470| Symbols: PRR5, APRR5 | APRR5 (PSEUDO-RESPONSE REGULATOR 5); transcription regulator | chr5:8356207-8358876 REVERSEmoderately similar to ( 333)PRR95_ORYSA no original description	0.0482275	2.37932	9.8206	-1.3273	0.161189	10.8569	-0.0767508	0.0998348	AT5G24470	PF06203,PF00072
11853039	Glyma04g42840	Glyma.04G249400	AT1G44446.1|Symbols:CH1, ATCAO, CAO|Pheophorbide a oxygenase family protein with Rieske [2Fe-2S] domain|chr1:16848664-16851152 REVERSE LENGTH=536	aromatic amino acid family biosynthetic process; "cell differentiation"; "chlorophyll biosynthetic process"; "cysteine biosynthetic process"; "leaf morphogenesis"; "oxidation-reduction process"; "positive regulation of transcription, DNA-dependent"	2 iron, 2 sulfur cluster binding; "chlorophyllide a oxygenase [overall] activity"; "iron ion binding"; "oxidoreductase activity"; "oxidoreductase activity, acting on paired donors, with incorporation or reduction of molecular oxygen"	chloroplast; "chloroplast inner membrane"; "thylakoid membrane"	highly similar to ( 783)AT1G44446| Symbols: ATCAO, CAO, CH1 | CH1 (CHLOROPHYLL B BIOSYNTHESIS); chlorophyllide a oxygenase | chr1:16851572-16853592 REVERSEhighly similar to ( 765)CAO_ORYSA no original description	0.0284775	2.27727	5.24317	-0.746162	0.082704	5.97756	0.44114	0.0748225	AT1G44446	PF08417,PF00355
11867837	Glyma05g22660	Glyma.05G106700	AT5G67620.1|Symbols:|unknown protein; FUNCTIONS IN: molecular_function unknown; INVOLVED IN: N-terminal protein myristoylation; LOCATED IN: microtubule; BEST Arabidopsis thaliana protein match is: unknown protein (TAIR:AT5G62900.1); Has 1807 Blast hits to 1807 proteins in 277 species: Archae - 0; Bacteria - 0; Metazoa - 736; Fungi - 347; Plants - 385; Viruses - 0; Other Eukaryotes - 339 (source: …	N-terminal protein myristoylation	molecular function	cytoplasm; "microtubule"	weakly similar to ( 145)AT5G67620| Symbols: | similar to unknown protein [Arabidopsis thaliana] (TAIR:AT5G62900.1); similar to unnamed protein product [Vitis vinifera] (GB:CAO17678.1) | chr5:26982117-26982946 REVERSE no original description	0.0262588	2.39018	9.93058	-0.549173	0.0692028	10.9938	0.707946	0.0725455	AT5G67620
11860972	Glyma05g31390	Glyma.05G180100	AT5G65110.1|Symbols:ACX2, ATACX2|acyl-CoA oxidase 2|chr5:26009821-26012482 REVERSE LENGTH=692	fatty acid beta-oxidation; "fatty acid catabolic process"; "fatty acid metabolic process"; "long-chain fatty acid metabolic process"; "metabolic process"; "oxidation-reduction process"; "proteasomal ubiquitin-dependent protein catabolic process"; "proteasome assembly"; "response to cytokinin stimulus"; "response to misfolded protein"; "root hair elongation"	acyl-CoA dehydrogenase activity; "acyl-CoA oxidase activity"; "flavin adenine dinucleotide binding"; "oxidoreductase activity, acting on the CH-CH group of donors"	nucleus; "peroxisome"	nearly identical (1219)AT5G65110| Symbols: ATACX2, ACX2 | ACX2 (ACYL-COA OXIDASE 2); acyl-CoA oxidase | chr5:26027286-26029708 REVERSEnearly identical (1212)ACOX2_CUCMA no original description	0.0278865	2.05589	10.6723	-0.61497	0.0789433	11.5157	0.424796	0.034106	AT5G65110	PF01756,PF02770,PF00441
11874356	Glyma06g01600	Glyma.06G013600	AT5G46850.3|Symbols:|FUNCTIONS IN: molecular_function unknown; INVOLVED IN: GPI anchor biosynthetic process; LOCATED IN: endomembrane system, endoplasmic reticulum membrane; EXPRESSED IN: 22 plant structures; EXPRESSED DURING: 13 growth stages; CONTAINS InterPro DOMAIN/s: PIG-X/PBN1 (InterPro:IPR013233).|chr5:19010852-19012010 FORWARD LENGTH=299	GPI anchor biosynthetic process	molecular function	endoplasmic reticulum membrane; "nucleus"	weakly similar to ( 184)AT5G46850| Symbols: | similar to unknown [Populus trichocarpa] (GB:ABK96208.1); contains InterPro domain PIG-X/PBN1 (InterPro:IPR013233) | chr5:19027941-19029237 FORWARD no original description	0.0466597	2.46792	5.72868	-0.67813	0.128226	6.62939	0.625165	0.143403	AT5G46850	PF08320
11888875	Glyma06g04490	Glyma.06G042100	AT1G46768.1|Symbols:RAP2.1|related to AP2 1|chr1:17266046-17266507 REVERSE LENGTH=153	positive regulation of transcription, DNA-dependent; "regulation of transcription, DNA-dependent"; "response to cold"; "response to water deprivation"	DNA binding; "sequence-specific DNA binding transcription factor activity"	nucleus	weakly similar to ( 140)AT5G67190| Symbols: | AP2 domain-containing transcription factor, putative | chr5:26826361-26826915 REVERSE no original description	0.0429514	2.24271	11.0225	-0.725733	0.125605	12.0101	0.43951	0.0995074	AT2G23340	PF00847
11889065	Glyma06g05280	Glyma.06G050100	AT1G10070.2|Symbols:ATBCAT-2, BCAT-2|branched-chain amino acid transaminase 2|chr1:3288255-3290164 FORWARD LENGTH=388	branched-chain amino acid metabolic process; "metabolic process"; "response to fructose stimulus"; "response to sucrose stimulus"; "toxin catabolic process"	branched-chain-amino-acid transaminase activity; "catalytic activity"	chloroplast; "cytoplasm"; "mitochondrion"	moderately similar to ( 375)AT1G10070| Symbols: ATBCAT-2 | ATBCAT-2; catalytic | chr1:3288674-3290166 FORWARD no original description	0.0446061	3.60243	10.2709	-0.953624	0.156327	11.8927	0.895344	0.212869	AT1G10070	PF01063
11889874	Glyma06g07220	Glyma.06G068600	AT3G15730.1|Symbols:PLDALPHA1, PLD|phospholipase D alpha 1|chr3:5330835-5333474 FORWARD LENGTH=810	Golgi organization; "fatty acid metabolic process"; "gluconeogenesis"; "glycolysis"; "hyperosmotic response"; "positive regulation of abscisic acid mediated signaling pathway"; "regulation of stomatal movement"; "response to abscisic acid stimulus"; "response to cadmium ion"; "response to salt stress"; "response to temperature stimulus"; "root hair elongation"; "seed germination"; "water transpor…	calcium ion binding; "catalytic activity"; "phosphatidylinositol-4,5-bisphosphate binding"; "phospholipase D activity"; "protein binding"	chloroplast; "clathrin-coated vesicle"; "cytosol"; "membrane"; "mitochondrion"; "nucleus"; "plasma membrane"; "plasmodesma"	highly similar to ( 937)AT1G52570| Symbols: PLDALPHA2 | PLDALPHA2 (PHOSPHLIPASE D ALPHA 2); phospholipase D | chr1:19587609-19590220 REVERSEhighly similar to ( 952)PLDA1_TOBAC no original description	0.0418243	2.45023	6.8817	-1.09712	0.131324	7.83989	0.195799	0.112887	AT3G15730	PF00168,PF00614,PF12357
11879080	Glyma06g12610	Glyma.06G120300	AT5G09300.2|Symbols:|Thiamin diphosphate-binding fold (THDP-binding) superfamily protein|chr5:2884282-2886291 REVERSE LENGTH=401	metabolic process	3-methyl-2-oxobutanoate dehydrogenase (2-methylpropanoyl-transferring) activity; "oxidoreductase activity, acting on the aldehyde or oxo group of donors, disulfide as acceptor"	mitochondrion	highly similar to ( 648)AT5G09300| Symbols: | 2-oxoisovalerate dehydrogenase, putative / 3-methyl-2-oxobutanoate dehydrogenase, putative / branched-chain alpha-keto acid dehydrogenase E1 alpha subunit, putative | chr5:2884283-2886292 REVERSEweakly similar to ( 135)ODPA_PEA no original description	0.0418243	5.10221	6.81746	-1.63961	0.207281	8.81424	0.711515	0.215785	AT5G09300	PF00676
11883866	Glyma06g36290	Glyma.06G238900	NA	NA	NA	NA	moderately similar to ( 312)AT3G15290| Symbols: | 3-hydroxybutyryl-CoA dehydrogenase, putative | chr3:5145061-5146620 FORWARDvery weakly similar to (94.7)MFP_ORYSA no original description	0.0364732	3.02903	5.14068	-0.925068	0.0771418	6.28556	0.67379	0.168784	AT3G15290	PF00725,PF02737
11898087	Glyma06g40790	Glyma.06G260200	AT1G60710.1|Symbols:ATB2|NAD(P)-linked oxidoreductase superfamily protein|chr1:22355073-22356627 REVERSE LENGTH=345	coumarin biosynthetic process; "gluconeogenesis"; "glycolysis"; "oxidation-reduction process"; "positive regulation of flavonoid biosynthetic process"; "response to cadmium ion"; "response to salt stress"; "response to wounding"	oxidoreductase activity	cytoplasm; "cytosol"	highly similar to ( 538)AT1G60710| Symbols: ATB2 | ATB2; oxidoreductase | chr1:22358738-22360292 REVERSEmoderately similar to ( 495)A115_TOBAC no original description	0.0246453	6.33596	5.48276	-1.45881	0.132095	7.74459	1.20476	0.118158	AT1G60710	PF00248
11898933	Glyma06g43890	Glyma.06G285800	AT1G28520.2|Symbols:VOZ1|vascular plant one zinc finger protein|chr1:10029713-10031479 FORWARD LENGTH=486	long-day photoperiodism, flowering; "positive regulation of long-day photoperiodism, flowering"; "positive regulation of transcription, DNA-dependent"; "response to symbiotic fungus"	protein binding; "sequence-specific DNA binding"	cellular component	moderately similar to ( 402)AT1G28520| Symbols: | similar to unknown protein [Arabidopsis thaliana] (TAIR:AT2G42400.1); similar to unnamed protein product [Vitis vinifera] (GB:CAO66378.1); similar to unnamed protein product [Vitis vinifera] (GB:CAO69825.1); similar to hypothetical protein [Vitis vinifera] (GB:CAN71043.1) | chr1:10029699-10031465 FORWARD no original description	0.0257939	2.11442	5.89273	-0.423841	0.0363958	6.57264	0.656423	0.0748827	AT1G28520
11886386	Glyma06g45850	Glyma.06G293400	AT4G03510.2|Symbols:RMA1, ATRMA1|RING membrane-anchor 1|chr4:1557905-1558654 REVERSE LENGTH=249	protein exit from endoplasmic reticulum; "secretion by cell"; "ubiquitin-dependent protein catabolic process"	ubiquitin-protein ligase activity; "zinc ion binding"	endoplasmic reticulum; "membrane"; "nucleus"	weakly similar to ( 182)AT4G03510| Symbols: RMA1 | RMA1 (Ring finger protein with Membrane Anchor 1); protein binding / ubiquitin-protein ligase/ zinc ion binding | chr4:1557903-1558652 REVERSE no original description	0.0418243	2.93846	9.65684	-0.581494	0.195865	10.9945	0.973568	0.0250519	AT4G03510	PF00097
11912291	Glyma07g01220	Glyma.07G009900	AT1G72970.1|Symbols:HTH, EDA17|Glucose-methanol-choline (GMC) oxidoreductase family protein|chr1:27452872-27455706 FORWARD LENGTH=594	alcohol metabolic process; "cell-cell signaling"; "embryo sac development"; "fatty acid omega-oxidation"; "oxidation-reduction process"	aldehyde-lyase activity; "choline dehydrogenase activity"; "flavin adenine dinucleotide binding"; "mandelonitrile lyase activity"; "oxidoreductase activity, acting on CH-OH group of donors"	extracellular region	highly similar to ( 722)AT1G72970| Symbols: EDA17, HTH | HTH (HOTHEAD); aldehyde-lyase | chr1:27456533-27459367 FORWARD no original description	0.0418243	3.06024	5.49424	-0.366715	0.143422	6.68682	1.24693	0.159169	AT1G72970	PF00732,PF05199
11901505	Glyma07g02660	Glyma.07G023500	AT5G25110.1|Symbols:CIPK25, SnRK3.25|CBL-interacting protein kinase 25|chr5:8657740-8659206 REVERSE LENGTH=488	defense response to fungus; "protein phosphorylation"; "signal transduction"	ATP binding; "kinase activity"; "protein kinase activity"; "protein serine/threonine kinase activity"; "transferase activity, transferring phosphorus-containing groups"	plasma membrane	moderately similar to ( 480)AT5G25110| Symbols: SnRK3.25, CIPK25 | CIPK25 (CBL-INTERACTING PROTEIN KINASE 25); kinase | chr5:8657743-8659209 REVERSEmoderately similar to ( 342)CIPK1_ORYSA no original description	0.0349251	2.74893	8.35269	0.0914256	0.0427464	9.52378	1.5503	0.15723	AT5G25110	PF00069,PF03822
11907994	Glyma07g29410	Glyma.07G178200	AT2G15780.1|Symbols:|Cupredoxin superfamily protein|chr2:6873666-6874701 REVERSE LENGTH=257	NA	copper ion binding; "electron carrier activity"	extracellular region	weakly similar to ( 148)AT2G15780| Symbols: | glycine-rich protein | chr2:6880748-6881783 REVERSE no original description	0.0437642	6.63709	4.88344	-1.27087	0.170787	7.19771	1.45968	0.341518	AT2G15780	PF02298
11908729	Glyma07g31690	Glyma.07G197100	AT4G32480.1|Symbols:|Protein of unknown function (DUF506) _x0001_|chr4:15676488-15677776 FORWARD LENGTH=287	biological process	molecular function	nucleus	moderately similar to ( 218)AT4G32480| Symbols: | similar to unknown protein [Arabidopsis thaliana] (TAIR:AT2G20670.1); similar to unnamed protein product [Vitis vinifera] (GB:CAO69754.1); contains InterPro domain Protein of unknown function DUF506, plant (InterPro:IPR006502) | chr4:15676494-15677782 FORWARD no original description	0.046063	3.56115	9.0578	-1.46749	0.253103	10.6541	0.364853	0.0868902	AT4G32480	PF04720
11942650	Glyma08g10890	Glyma.08G103400	AT1G67480.2|Symbols:|Galactose oxidase/kelch repeat superfamily protein|chr1:25277294-25278529 FORWARD LENGTH=376	biological process	molecular function	cytoplasm	moderately similar to ( 485)AT1G67480| Symbols: | kelch repeat-containing F-box family protein | chr1:25280957-25282192 FORWARD no original description	0.0418243	2.81964	9.31955	-0.267333	0.146582	10.5844	1.22818	0.119519	AT1G67480	PF01344,PF00646
11947326	Glyma08g23340	Glyma.08G218400	AT5G10930.1|Symbols:CIPK5, SnRK3.24|CBL-interacting protein kinase 5|chr5:3445569-3446906 REVERSE LENGTH=445	protein phosphorylation; "signal transduction"	ATP binding; "kinase activity"; "protein kinase activity"; "protein serine/threonine kinase activity"; "transferase activity, transferring phosphorus-containing groups"	plasma membrane	highly similar to ( 511)AT5G10930| Symbols: SnRK3.24, CIPK5 | CIPK5 (CBL-INTERACTING PROTEIN KINASE 5); kinase | chr5:3445570-3446907 REVERSEmoderately similar to ( 369)CIPK1_ORYSA no original description	0.0284775	2.83877	6.97935	0.143144	0.0620686	8.15705	1.64841	0.129518	AT5G10930	PF03822,PF00069
11949567	Glyma08g36780	Glyma.08G272600	AT5G46800.1|Symbols:BOU|Mitochondrial substrate carrier family protein|chr5:18988779-18989810 REVERSE LENGTH=300	mitochondrial transport; "ornithine transport"; "transmembrane transport"; "transport"	transporter activity	chloroplast; "mitochondrial inner membrane"; "mitochondrion"; "plastid"	moderately similar to ( 430)AT5G46800| Symbols: BOU | BOU (A BOUT DE SOUFFLE); binding | chr5:19006006-19007037 REVERSE no original description	0.0409709	2.41878	7.16456	-0.637317	0.132841	8.13092	0.636963	0.0859235	AT5G46800	PF00153
11950643	Glyma08g40840	Glyma.08G297100	AT5G20220.2|Symbols:|zinc knuckle (CCHC-type) family protein|chr5:6822208-6825771 FORWARD LENGTH=393	NA	heat shock protein binding; "nucleic acid binding"; "unfolded protein binding"; "zinc ion binding"	nucleus	moderately similar to ( 380)AT5G20220| Symbols: | zinc knuckle (CCHC-type) family protein | chr5:6822210-6825773 FORWARD no original description	0.0418243	4.06126	4.46512	-1.05567	0.197828	6.01921	0.966262	0.160254	AT5G20220
11936759	Glyma08g43330	Glyma.08G321100	AT5G10770.1|Symbols:|Eukaryotic aspartyl protease family protein|chr5:3403331-3405331 REVERSE LENGTH=474	proteolysis	DNA binding; "aspartic-type endopeptidase activity"	extracellular region	moderately similar to ( 457)AT5G10770| Symbols: | chloroplast nucleoid DNA-binding protein, putative | chr5:3403332-3405332 REVERSE no original description	0.0359948	2.73144	8.96221	-0.603568	0.0991349	10.1782	0.846096	0.1312	AT5G10770	PF00026
11937739	Glyma08g46110	Glyma.08G346800	AT3G07320.1|Symbols:|O-Glycosyl hydrolases family 17 protein|chr3:2332324-2333925 REVERSE LENGTH=460	carbohydrate metabolic process	catalytic activity; "cation binding"; "hydrolase activity, hydrolyzing O-glycosyl compounds"	plant-type cell wall; "plasma membrane"; "plasmodesma"	highly similar to ( 595)AT3G07320| Symbols: | glycosyl hydrolase family 17 protein | chr3:2332330-2333931 REVERSEmoderately similar to ( 248)E13B_WHEAT no original description	0.0364732	2.15828	9.39914	-0.0275777	0.0479846	10.2636	1.08231	0.119266	AT3G07320	PF07983,PF00332
11972924	Glyma09g33850	Glyma.09G206000	AT4G17790.1|Symbols:|SNARE associated Golgi protein family|chr4:9891425-9892675 FORWARD LENGTH=264	biological process; "phosphatidylinositol biosynthetic process"	NA	NA	moderately similar to ( 341)AT4G17790| Symbols: | similar to unknown protein [Arabidopsis thaliana] (TAIR:AT1G71940.1); similar to hypothetical protein 23.t00026 [Brassica oleracea] (GB:ABD65614.1); contains InterPro domain SNARE associated Golgi protein (InterPro:IPR015414) | chr4:9891438-9892688 FORWARD no original description	0.0409709	2.66456	8.62803	-0.891896	0.122994	9.77046	0.522	0.125113	AT4G17790	PF09335
11989761	Glyma10g03290	Glyma.10G027400	AT4G02720.1|Symbols:|unknown protein; FUNCTIONS IN: molecular_function unknown; INVOLVED IN: biological_process unknown; EXPRESSED IN: 25 plant structures; EXPRESSED DURING: 14 growth stages; CONTAINS InterPro DOMAIN/s: Protein of unknown function DUF926 (InterPro:IPR009269); Has 30201 Blast hits to 17322 proteins in 780 species: Archae - 12; Bacteria - 1396; Metazoa - 17338; Fungi - 3422; Plants…	biological process	molecular function	nucleus	moderately similar to ( 204)AT4G02720| Symbols: | similar to unnamed protein product [Vitis vinifera] (GB:CAO22538.1); similar to predicted protein [Physcomitrella patens subsp. patens] (GB:EDQ68232.1); contains InterPro domain Protein of unknown function DUF926 (InterPro:IPR009269) | chr4:1204545-1205813 REVERSE no original description	0.0418243	2.07875	4.29668	-0.442797	0.137688	4.82041	0.612921	0.0351893	AT4G02720	PF06047
12014203	Glyma11g04900	Glyma.11G045700	AT3G49750.1|Symbols:AtRLP44, RLP44|receptor like protein 44|chr3:18450604-18451428 REVERSE LENGTH=274	signal transduction	NA	plasma membrane	moderately similar to ( 280)AT3G49750| Symbols: | leucine-rich repeat family protein | chr3:18461589-18462413 REVERSE no original description	0.0486435	2.01987	7.62439	0.0811146	0.103701	8.36436	1.09538	0.116727	AT3G49750	PF00560
12003034	Glyma11g06010	Glyma.11G056200	AT4G36990.1|Symbols:HSF4, HSFB1, AT-HSFB1, ATHSF4|heat shock factor 4|chr4:17440660-17441706 FORWARD LENGTH=284	ER-nucleus signaling pathway; "endoplasmic reticulum unfolded protein response"; "hyperosmotic salinity response"; "negative regulation of transcription, DNA-dependent"; "regulation of transcription, DNA-dependent"; "response to abscisic acid stimulus"; "response to cyclopentenone"; "response to endoplasmic reticulum stress"; "response to heat"; "response to water deprivation"; "toxin catabolic p…	DNA binding; "sequence-specific DNA binding"; "sequence-specific DNA binding transcription factor activity"	nucleus	moderately similar to ( 227)AT4G36990| Symbols: HSFB1, AT-HSFB1, ATHSF4, HSF4 | HSF4 (HEAT SHOCK FACTOR 4); DNA binding / transcription factor | chr4:17440654-17441700 FORWARD no original description	0.0284775	3.46359	7.27778	-1.59582	0.163318	8.75971	0.196446	0.0547921	AT4G36990	PF00447
12037436	Glyma12g13090	Glyma.12G115300	AT4G10250.1|Symbols:ATHSP22.0|HSP20-like chaperones superfamily protein|chr4:6370537-6371124 FORWARD LENGTH=195	protein folding; "response to heat"; "response to high light intensity"; "response to hydrogen peroxide"	molecular function	chloroplast; "endoplasmic reticulum"	weakly similar to ( 150)AT4G10250| Symbols: ATHSP22.0 | ATHSP22.0 (Arabidopsis thaliana heat shock protein 22.0) | chr4:6370533-6371120 FORWARDweakly similar to ( 184)HSP41_PEA no original description	0.0418243	5.69764	4.05972	-0.806008	0.298584	6.10641	1.70436	0.120526	AT4G10250	PF00011
12031214	Glyma12g32260	Glyma.12G196500	AT3G22060.1|Symbols:|Receptor-like protein kinase-related family protein|chr3:7771065-7772137 FORWARD LENGTH=252	response to abscisic acid stimulus; "response to molecule of bacterial origin"	molecular function	cell wall; "extracellular region"; "vacuole"	moderately similar to ( 201)AT3G22060| Symbols: | receptor protein kinase-related | chr3:7771072-7772144 FORWARD no original description	0.0418243	12.6203	5.37265	-1.04927	0.284622	8.62838	2.6084	0.391273	AT3G22060	PF01657
12091105	Glyma14g40650	Glyma.14G216500	AT1G75540.1|Symbols:STH2|salt tolerance homolog2|chr1:28366059-28367398 FORWARD LENGTH=331	regulation of transcription, DNA-dependent; "shade avoidance"	protein binding; "sequence-specific DNA binding transcription factor activity"; "zinc ion binding"	intracellular; "nucleus"	moderately similar to ( 229)AT1G75540| Symbols: STH2 | STH2 (SALT TOLERANCE HOMOLOG2); transcription factor/ zinc ion binding | chr1:28369720-28371059 FORWARD no original description	0.0284775	4.39893	6.78806	-1.49649	0.156386	8.58761	0.640669	0.134696	AT1G75540	PF00643
12091999	Glyma15g02250	Glyma.15G019400	AT3G16350.1|Symbols:|Homeodomain-like superfamily protein|chr3:5547828-5549397 FORWARD LENGTH=387	regulation of transcription, DNA-dependent; "response to auxin stimulus"; "response to cadmium ion"; "response to ethylene stimulus"; "response to gibberellin stimulus"; "response to jasmonic acid stimulus"; "response to salt stress"	DNA binding; "nucleic acid binding"; "sequence-specific DNA binding transcription factor activity"; "zinc ion binding"	nucleus	moderately similar to ( 276)AT3G16350| Symbols: | myb family transcription factor | chr3:5547834-5549403 FORWARD no original description	0.0478274	3.7557	7.41592	-1.67945	0.258064	9.00497	0.229632	0.126449	AT3G16350	PF00249
12092601	Glyma15g03620	Glyma.15G031400	AT2G44450.1|Symbols:BGLU15|beta glucosidase 15|chr2:18340966-18343744 FORWARD LENGTH=506	carbohydrate metabolic process; "regulation of anion channel activity"	catalytic activity; "cation binding"; "hydrolase activity, hydrolyzing O-glycosyl compounds"	Golgi apparatus; "cell wall"; "extracellular region"; "plant-type cell wall"; "plasmodesma"	moderately similar to ( 394)AT2G44480| Symbols: | glycosyl hydrolase family 1 protein | chr2:18367552-18370077 FORWARDmoderately similar to ( 335)MYRA_SINAL no original description	0.0151244	113.991	3.76504	-3.3542	0.291665	10.1708	3.47857	0.0974311	AT2G44450	PF00232
12095599	Glyma15g11960	Glyma.15G113000	AT3G20300.1|Symbols:|Protein of unknown function (DUF3537)|chr3:7079832-7081809 REVERSE LENGTH=452	hyperosmotic salinity response; "response to abscisic acid stimulus"; "response to cold"; "response to water deprivation"	NA	mitochondrion	moderately similar to ( 452)AT3G20300| Symbols: | extracellular ligand-gated ion channel | chr3:7079838-7081815 REVERSE no original description	0.040837	2.68233	4.87751	-0.955935	0.159679	5.83637	0.467551	0.0727504	AT3G20300	PF12056
12095684	Glyma15g12200	Glyma.15G115200	AT5G47560.1|Symbols:ATTDT, ATSDAT, TDT|tonoplast dicarboxylate transporter|chr5:19287895-19290347 REVERSE LENGTH=540	dicarboxylic acid transport; "malate transport"; "regulation of intracellular pH"; "sodium ion transmembrane transport"; "sodium ion transport"; "transmembrane transport"	malate transmembrane transporter activity; "sodium:dicarboxylate symporter activity"; "transporter activity"	membrane; "vacuole"	highly similar to ( 597)AT5G47560| Symbols: ATTDT, ATSDAT | ATSDAT/ATTDT (TONOPLAST DICARBOXYLATE TRANSPORTER); malate transmembrane transporter/ sodium:dicarboxylate symporter | chr5:19305121-19307573 REVERSE no original description	0.0446061	2.03507	7.34858	-0.670438	0.111045	8.08182	0.354642	0.0952443	AT5G47560	PF00939
12108663	Glyma15g17160	Glyma.15G159700	AT4G10250.1|Symbols:ATHSP22.0|HSP20-like chaperones superfamily protein|chr4:6370537-6371124 FORWARD LENGTH=195	protein folding; "response to heat"; "response to high light intensity"; "response to hydrogen peroxide"	molecular function	chloroplast; "endoplasmic reticulum"	weakly similar to ( 150)AT4G10250| Symbols: ATHSP22.0 | ATHSP22.0 (Arabidopsis thaliana heat shock protein 22.0) | chr4:6370533-6371120 FORWARDweakly similar to ( 184)HSP41_PEA no original description	0.0452182	5.53361	4.05625	-0.731752	0.312093	6.0578	1.73647	0.16935	AT4G10250	PF00011
12112600	Glyma15g39290	Glyma.15G245300	AT3G14690.1|Symbols:CYP72A15|cytochrome P450, family 72, subfamily A, polypeptide 15|chr3:4937410-4939310 FORWARD LENGTH=512	oxidation-reduction process	electron carrier activity; "heme binding"; "iron ion binding"; "oxidoreductase activity, acting on paired donors, with incorporation or reduction of molecular oxygen"; "oxygen binding"	NA	highly similar to ( 531)AT3G14690| Symbols: CYP72A15 | CYP72A15 (cytochrome P450, family 72, subfamily A, polypeptide 15); oxygen binding | chr3:4937417-4939317 FORWARDmoderately similar to ( 484)C72A1_CATRO no original description	0.0284775	11.8311	4.31678	-2.13921	0.0704592	7.46439	1.4253	0.30765	AT3G14690	PF00067
12101801	Glyma15g40940	Glyma.15G257600	AT1G06620.1|Symbols:|2-oxoglutarate (2OG) and Fe(II)-dependent oxygenase superfamily protein|chr1:2025618-2027094 FORWARD LENGTH=365	hyperosmotic salinity response; "jasmonic acid mediated signaling pathway"; "oxidation-reduction process"; "response to water deprivation"; "response to wounding"	oxidoreductase activity; "oxidoreductase activity, acting on paired donors, with incorporation or reduction of molecular oxygen, 2-oxoglutarate as one donor, and incorporation of one atom each of oxygen into both donors"	cytoplasm	moderately similar to ( 300)AT1G06620| Symbols: | 2-oxoglutarate-dependent dioxygenase, putative | chr1:2025617-2027093 FORWARDmoderately similar to ( 287)DV4H_CATRO no original description	0.0284775	3.18417	6.47604	-0.966022	0.118156	7.7966	0.704898	0.109345	AT1G06620	PF03171
12102472	Glyma15g42590	Glyma.15G271000	AT2G44480.1|Symbols:BGLU17|beta glucosidase 17|chr2:18359780-18363001 FORWARD LENGTH=517	carbohydrate metabolic process	catalytic activity; "cation binding"; "hydrolase activity, hydrolyzing O-glycosyl compounds"	extracellular region	moderately similar to ( 479)AT2G44480| Symbols: | glycosyl hydrolase family 1 protein | chr2:18367552-18370077 FORWARDmoderately similar to ( 342)BGLC_MAIZE no original description	0.0391541	5.41334	5.31175	-0.351613	0.287412	7.3358	2.08491	0.0550944	AT2G44480	PF00232
12124304	Glyma16g04420	Glyma.16G040100	AT5G19780.1|Symbols:TUA5|tubulin alpha-5|chr5:6687212-6688926 FORWARD LENGTH=450	GTP catabolic process; "microtubule-based movement"; "microtubule-based process"; "protein polymerization"; "response to cadmium ion"	GTP binding; "GTPase activity"; "structural constituent of cytoskeleton"; "structural molecule activity"	cell wall; "cytoplasm"; "cytosol"; "membrane"; "microtubule"; "plasmodesma"; "protein complex"; "tubulin complex"	highly similar to ( 815)AT5G19780| Symbols: TUA5 | TUA5 (tubulin alpha-5) | chr5:6687214-6688928 FORWARDhighly similar to ( 814)TBA6_MAIZE no original description	0.0332564	3.60495	7.68353	-0.652975	0.189771	9.23087	1.19701	0.0663868	AT5G19780	PF03953,PF00091
12124322	Glyma16g04520	Glyma.16G040700	AT3G03890.1|Symbols:|FMN binding|chr3:999667-1001996 REVERSE LENGTH=321	oxidation-reduction process	FMN binding; "oxidoreductase activity"; "pyridoxamine-phosphate oxidase activity"	chloroplast; "extracellular region"	moderately similar to ( 377)AT3G03890| Symbols: | FMN binding | chr3:999844-1002003 REVERSE no original description	0.0284775	2.87121	5.29835	-1.02883	0.0948894	6.37612	0.49283	0.107696	AT3G03890	PF01243,PF10615
12130858	Glyma16g33810	Glyma.16G212600	AT5G23370.1|Symbols:|GRAM domain-containing protein / ABA-responsive protein-related|chr5:7863542-7864201 REVERSE LENGTH=219	biological process	molecular function	chloroplast	weakly similar to ( 163)AT5G23370| Symbols: | GRAM domain-containing protein / ABA-responsive protein-related | chr5:7863545-7864204 REVERSE no original description	0.0361961	5.30039	7.49736	-1.16794	0.135477	9.59652	1.23816	0.238577	AT5G23370	PF02893
12131091	Glyma16g34320	Glyma.16G217500	AT1G53345.1|Symbols:|unknown protein; INVOLVED IN: biological_process unknown; LOCATED IN: endomembrane system; EXPRESSED IN: 8 plant structures; EXPRESSED DURING: 4 anthesis, F mature embryo stage, petal differentiation and expansion stage, E expanded cotyledon stage, D bilateral stage; BEST Arabidopsis thaliana protein match is: unknown protein (TAIR:AT5G09580.1); Has 201 Blast hits to 201 prot…	biological process	NA	NA	moderately similar to ( 365)AT1G53345| Symbols: | similar to unknown protein [Arabidopsis thaliana] (TAIR:AT5G09580.1); similar to unnamed protein product [Vitis vinifera] (GB:CAO63241.1); contains domain DHH phosphoesterases (SSF64182) | chr1:19906229-19907206 FORWARD no original description	0.0464662	3.31882	5.62686	-0.797092	0.215435	6.95747	0.933578	0.136186	AT1G53345	PF02272
12146680	Glyma17g10370	Glyma.17G095700	AT5G62640.1|Symbols:ELF5|proline-rich family protein|chr5:25149584-25152351 REVERSE LENGTH=520	RNA processing; "photoperiodism, flowering"	molecular function	nucleus	weakly similar to ( 126)AT5G62640| Symbols: ELF5 | ELF5 (EARLY FLOWERING 5) | chr5:25166810-25169577 REVERSE no original description	0.0456075	2.58683	4.99676	-0.766327	0.13992	5.90369	0.604856	0.141653	AT5G62640	PF09429
12135836	Glyma17g11970	Glyma.17G111400	AT5G20250.4|Symbols:DIN10|Raffinose synthase family protein|chr5:6833730-6836635 FORWARD LENGTH=844	aging; "response to cold"; "response to fructose stimulus"; "response to karrikin"; "response to light stimulus"; "response to oxidative stress"; "response to sucrose stimulus"	hydrolase activity, hydrolyzing O-glycosyl compounds	chloroplast; "cytoplasm"; "plasmodesma"	nearly identical (1144)AT5G20250| Symbols: DIN10 | DIN10 (DARK INDUCIBLE 10); hydrolase, hydrolyzing O-glycosyl compounds | chr5:6834209-6836637 FORWARDmoderately similar to ( 302)STSYN_PEA no original description	0.0213859	3.67633	8.05316	-0.738021	0.0354107	9.63902	1.14025	0.101021	AT5G20250	PF05691
12139776	Glyma17g29850	Glyma.17G203200	AT2G25680.1|Symbols:MOT1|molybdate transporter 1|chr2:10933167-10934537 REVERSE LENGTH=456	molybdate ion transport	molybdate ion transmembrane transporter activity; "sulfate transmembrane transporter activity"	chloroplast; "mitochondrion"; "vacuole"	moderately similar to ( 488)AT2G25680| Symbols: MOT1 | MOT1 (MOLYBDATE TRANSPORTER 1); molybdate ion transmembrane transporter/ sulfate transmembrane transporter | chr2:10940245-10941615 REVERSE no original description	0.0446061	3.3277	7.46789	-0.502988	0.192565	8.89167	1.23154	0.151546	AT2G25680	PF00916
12142404	Glyma17g38250	Glyma.17G262700	AT2G13600.1|Symbols:|Pentatricopeptide repeat (PPR) superfamily protein|chr2:5671493-5673586 FORWARD LENGTH=697	mitochondrial mRNA modification; "sugar mediated signaling pathway"	molecular function	mitochondrion	highly similar to ( 533)AT4G13650| Symbols: | pentatricopeptide (PPR) repeat-containing protein | chr4:7939607-7942894 REVERSEweakly similar to ( 116)RF1_ORYSA no original description	0.0418243	5.69889	5.81922	-1.38908	0.293475	7.94222	1.1216	0.167755	AT2G13600	PF01535
12171588	Glyma18g30900	Glyma.18G155100	AT3G25290.2|Symbols:|Auxin-responsive family protein|chr3:9208955-9210353 FORWARD LENGTH=393	multicellular organismal development	NA	chloroplast; "integral to membrane"; "membrane"; "plasma membrane"; "plasmodesma"	moderately similar to ( 409)AT4G12980| Symbols: | auxin-responsive protein, putative | chr4:7589667-7591071 REVERSE no original description	0.0470342	2.75982	4.87302	-0.979689	0.142569	5.87014	0.484885	0.163574	AT3G25290	PF04526
12164551	Glyma18g49850	Glyma.18G263600	AT3G29240.2|Symbols:|Protein of unknown function (DUF179)|chr3:11191780-11192868 FORWARD LENGTH=317	biological process	molecular function	chloroplast; "chloroplast thylakoid lumen"	moderately similar to ( 266)AT3G29240| Symbols: | similar to unknown protein [Arabidopsis thaliana] (TAIR:AT1G33780.1); similar to hypothetical protein OsI_032014 [Oryza sativa (indica cultivar-group)] (GB:EAY78055.1); similar to Os10g0330400 [Oryza sativa (japonica cultivar-group)] (GB:NP_001064365.1); contains InterPro domain Protein of unknown function DUF179 (InterPro:IPR003774) | chr3:111930…	0.0488508	2.41488	5.31364	-0.535758	0.0687222	6.1408	0.736193	0.186981	AT3G29240	PF02622
12165516	Glyma18g53170	Glyma.18G294300	AT5G38200.1|Symbols:|Class I glutamine amidotransferase-like superfamily protein|chr5:15256383-15258474 FORWARD LENGTH=436	glutamine metabolic process	hydrolase activity	Golgi apparatus	highly similar to ( 655)AT5G38200| Symbols: | hydrolase | chr5:15273613-15275704 FORWARD no original description	0.0418243	3.2085	9.7228	-1.62317	0.160309	11.1999	0.0587254	0.146356	AT5G38200	PF07722
12177760	Glyma19g02190	Glyma.19G018700	AT5G40010.1|Symbols:AATP1|AAA-ATPase 1|chr5:16020218-16021762 REVERSE LENGTH=514	fruit development; "regulation of hydrogen peroxide metabolic process"; "response to hypoxia"; "seed maturation"; "systemic acquired resistance, salicylic acid mediated signaling pathway"	ATP binding; "ATPase activity"; "nucleoside-triphosphatase activity"; "nucleotide binding"	endoplasmic reticulum; "mitochondrion"; "plasma membrane"	highly similar to ( 518)AT5G40010| Symbols: AATP1 | AATP1 (AAA-ATPASE 1); ATP binding / ATPase | chr5:16037446-16038990 REVERSE no original description	0.0418243	2.34031	6.48641	-1.20605	0.09932	7.36482	0.0206496	0.132846	AT5G40010	PF00004
12178151	Glyma19g03270	Glyma.19G027000	AT5G40970.1|Symbols:|Protein of unknown function (DUF 3339)|chr5:16414081-16414290 FORWARD LENGTH=69	biological process	molecular function	anchored to membrane	very weakly similar to (83.6)AT5G40970| Symbols: | similar to unknown protein [Arabidopsis thaliana] (TAIR:AT3G27030.1); similar to hypothetical protein [Vitis vinifera] (GB:CAN81100.1) | chr5:16431309-16431518 FORWARD no original description	0.0346748	13.59	6.50118	-1.78019	0.358541	9.88499	1.98428	0.214221	AT3G27030	PF11820
12178737	Glyma19g05580	Glyma.19G042900	AT5G38710.1|Symbols:|Methylenetetrahydrofolate reductase family protein|chr5:15501340-15503899 FORWARD LENGTH=476	glutamate biosynthetic process; "jasmonic acid biosynthetic process"; "jasmonic acid mediated signaling pathway"; "oxidation-reduction process"; "proline catabolic process"; "protein targeting to membrane"; "regulation of plant-type hypersensitive response"; "response to cyclopentenone"; "response to fungus"; "response to jasmonic acid stimulus"; "response to osmotic stress"; "response to water d…	proline dehydrogenase activity	mitochondrion	highly similar to ( 527)AT5G38710| Symbols: | proline oxidase, putative / osmotic stress-responsive proline dehydrogenase, putative | chr5:15518570-15521129 FORWARD no original description	0.0409709	2.8589	7.17223	-1.59325	0.126767	8.38525	-0.0777928	0.139349	AT5G38710	PF01619
12197475	Glyma19g42830	Glyma.19G239800	AT3G06350.1|Symbols:EMB3004, MEE32|dehydroquinate dehydratase, putative / shikimate dehydrogenase, putative|chr3:1924536-1927701 REVERSE LENGTH=603	amino acid transport; "embryo development ending in seed dormancy"; "oxidation-reduction process"; "shikimate metabolic process"	3-dehydroquinate dehydratase activity; "NADP binding"; "catalytic activity"; "nucleotide binding"; "shikimate 3-dehydrogenase (NADP+) activity"	chloroplast; "chloroplast stroma"	moderately similar to ( 352)AT3G06350| Symbols: EMB3004, MEE32 | EMB3004/MEE32 (EMBRYO DEFECTIVE 3004); 3-dehydroquinate dehydratase/ NADP binding / binding / catalytic/ shikimate 5-dehydrogenase | chr3:1924542-1927707 REVERSE no original description	0.0488508	3.396	7.13147	-0.434237	0.128159	8.5733	1.3296	0.24476	AT3G06350	PF08501,PF01487
12213329	Glyma20g24720	Glyma.20G113100	AT2G39210.1|Symbols:|Major facilitator superfamily protein|chr2:16366287-16368231 REVERSE LENGTH=601	ER to Golgi vesicle-mediated transport; "amino acid import"; "amino acid transport"; "defense response to fungus"; "response to endoplasmic reticulum stress"; "systemic acquired resistance"; "transmembrane transport"	molecular function	chloroplast; "plasmodesma"	highly similar to ( 752)AT2G39210| Symbols: | nodulin family protein | chr2:16373365-16375309 REVERSE no original description	0.0418243	2.03584	5.77627	-0.375491	0.12758	6.38973	0.65013	0.0532368	AT2G39210	PF07690,PF06813
12204860	Glyma20g29470	Glyma.20G155500	AT4G23030.1|Symbols:|MATE efflux family protein|chr4:12072857-12074365 FORWARD LENGTH=502	drug transmembrane transport; "transmembrane transport"	antiporter activity; "drug transmembrane transporter activity"; "transporter activity"	membrane; "plasma membrane"	highly similar to ( 505)AT4G23030| Symbols: | MATE efflux protein-related | chr4:12072868-12074376 FORWARD no original description	0.0257939	4.17397	4.79333	-1.51568	0.0733949	6.40381	0.54574	0.140557	AT4G23030	PF01554
12216316	Glyma20g33040	Glyma.20G189100	AT3G10550.1|Symbols:MTM1, AtMTM1|Myotubularin-like phosphatases II superfamily|chr3:3293210-3298452 REVERSE LENGTH=840	dephosphorylation; "intracellular protein kinase cascade"; "negative regulation of MAP kinase activity"	phosphatase activity; "phosphatidylinositol-3,5-bisphosphate 3-phosphatase activity"; "phosphatidylinositol-3-phosphatase activity"; "protein tyrosine phosphatase activity"	nucleus	highly similar to ( 804)AT5G04540| Symbols: | inositol or phosphatidylinositol phosphatase/ phosphoric monoester hydrolase/ protein tyrosine phosphatase | chr5:1296827-1302300 REVERSE no original description	0.0371118	2.03147	5.52677	-0.967529	0.0570885	6.10578	0.0549919	0.105166	AT3G10550	PF06602
12208306	Glyma20g38120	Glyma.20G237300	AT5G27830.1|Symbols:|FUNCTIONS IN: molecular_function unknown; INVOLVED IN: response to oxidative stress; LOCATED IN: endomembrane system; EXPRESSED IN: 22 plant structures; EXPRESSED DURING: 13 growth stages; CONTAINS InterPro DOMAIN/s: Folate receptor, conserved region (InterPro:IPR018143); Has 1807 Blast hits to 1807 proteins in 277 species: Archae - 0; Bacteria - 0; Metazoa - 736; Fungi - 347…	response to oxidative stress	molecular function	extracellular region; "nucleus"	moderately similar to ( 241)AT5G27830| Symbols: | similar to hypothetical protein [Vitis vinifera] (GB:CAN74239.1) | chr5:9861356-9862746 FORWARD no original description	0.0418243	2.29244	6.52078	-0.908756	0.106689	7.36551	0.288126	0.121306	AT5G27830	PF03024
a: Description was derived from the Mapman file for Glycine max
b: Benjamini-Hochberg false discovery rate
DT-C, DT2008-well-watered
W-C, Williams 82-well-watered

## Sheet: 10B_DT-D2 vs W-D2 (Up)
Supplementary Table S10B. Upregulated genes identified in DT-D2/W-D2
								DT-D2 vs W-D2		W-D2			DT-D2
Probe ID	Glyma 1 ID	Glyma 2 ID	Top Arabidopsis (TAIR10) BLASTP Hit	Gene Ontology Biological Process Descriptions	Gene Ontology Molecular Function Descriptions	Gene Ontology Cellular Component Descriptions	Descriptiona	q-valueb	Fold change	Mean of raw intensity	Mean of normalized intensity (Log2)	SD of normalized intensity	Mean of raw intensity	Mean of normalized intensity (Log2)	SD of normalized intensity	Arabidopsis otholog	Pfam
11776741	Glyma01g05710	Glyma.01G046900	AT5G36930.1|Symbols:|Disease resistance protein (TIR-NBS-LRR class) family|chr5:14567771-14571907 REVERSE LENGTH=1188	defense response; "signal transduction"	ADP binding	cytoplasm; "intracellular"	moderately similar to ( 476)AT5G36930| Symbols: | disease resistance protein (TIR-NBS-LRR class), putative | chr5:14585001-14589146 REVERSE no original description	0.0188224	18.5184	3.32888	-1.92187	0.141349	6.98107	2.28902	0.282684	AT5G36930	PF01582,PF00931
11778926	Glyma01g23870	Glyma.01G097900	AT2G22680.1|Symbols:|Zinc finger (C3HC4-type RING finger) family protein|chr2:9645433-9647484 FORWARD LENGTH=683	brassinosteroid biosynthetic process; "cytokinin metabolic process"; "fatty acid catabolic process"	ubiquitin-protein ligase activity; "zinc ion binding"	extracellular region	moderately similar to ( 389)AT2G22680| Symbols: | zinc finger (C3HC4-type RING finger) family protein | chr2:9652513-9654564 FORWARD no original description	0.0349277	2.23411	5.56924	-0.550432	0.0879061	6.01812	0.609265	0.154823	AT2G22680	PF00097,PF00092
11769758	Glyma01g31170	Glyma.01G123900	AT3G51770.2|Symbols:ETO1|tetratricopeptide repeat (TPR)-containing protein|chr3:19200328-19203998 REVERSE LENGTH=959	cellular response to phosphate starvation; "cotyledon development"; "ethylene biosynthetic process"; "hormone-mediated signaling pathway"; "proteasomal ubiquitin-dependent protein catabolic process"; "protein N-linked glycosylation"; "regulation of ethylene biosynthetic process"; "regulation of post-embryonic root development"; "stem cell division"; "sugar mediated signaling pathway"	protein binding; "protein binding, bridging"	nucleus	nearly identical (1357)AT3G51770| Symbols: ETO1 | ETO1 (ETHYLENE OVERPRODUCER 1) | chr3:19211307-19214974 REVERSE no original description	0.049869	2.14237	6.74335	-0.237055	0.220459	7.15783	0.862154	0.0415412	AT3G51770
11769765	Glyma01g31180	Glyma.01G124000	AT3G51760.2|Symbols:|Protein of unknown function (DUF688)|chr3:19198541-19199405 REVERSE LENGTH=259	biological process; "purine nucleobase transport"	molecular function	mitochondrion; "nucleus"	very weakly similar to (81.6)AT3G51760| Symbols: | unknown protein | chr3:19209520-19210384 REVERSE no original description	0.037662	2.96854	4.67893	-0.382821	0.0879333	5.55627	1.18693	0.240821	AT3G51760	PF05097
11781253	Glyma01g35660	Glyma.01G153300	AT4G19230.1|Symbols:CYP707A1|cytochrome P450, family 707, subfamily A, polypeptide 1|chr4:10521524-10523517 FORWARD LENGTH=467	abscisic acid metabolic process; "defense response to fungus"; "oxidation-reduction process"; "release of seed from dormancy"; "response to red or far red light"	(+)-abscisic acid 8'-hydroxylase activity; "electron carrier activity"; "heme binding"; "iron ion binding"; "oxidoreductase activity, acting on paired donors, with incorporation or reduction of molecular oxygen"; "oxygen binding"	extracellular region	highly similar to ( 649)AT4G19230| Symbols: CYP707A1 | CYP707A1 (cytochrome P450, family 707, subfamily A, polypeptide 1); oxygen binding | chr4:10521535-10523577 FORWARDmoderately similar to ( 228)C85A1_ORYSA no original description	0.0460426	3.16024	7.68365	-1.78207	0.228461	8.71649	-0.122041	0.221677	AT4G19230	PF00067
11772338	Glyma01g39750	Glyma.01G190300	AT4G37300.1|Symbols:MEE59|maternal effect embryo arrest 59|chr4:17554805-17555498 FORWARD LENGTH=173	embryo development ending in seed dormancy	molecular function	nucleus	weakly similar to ( 125)AT4G37300| Symbols: MEE59 | MEE59 (maternal effect embryo arrest 59) | chr4:17554799-17555492 FORWARD no original description	0.0262861	3.49838	7.82396	-1.35584	0.070229	9.01308	0.45085	0.171718	AT4G37300
11773364	Glyma01g42400	Glyma.01G214700	AT4G11860.1|Symbols:|Protein of unknown function (DUF544)|chr4:7134237-7138361 REVERSE LENGTH=682	biological process	molecular function	cytoplasm; "cytosol"; "nucleus"; "plasma membrane"	highly similar to ( 531)AT4G11860| Symbols: | similar to unknown protein [Arabidopsis thaliana] (TAIR:AT4G22960.1); similar to unnamed protein product [Vitis vinifera] (GB:CAO63644.1); contains InterPro domain Protein of unknown function DUF544 (InterPro:IPR007518); contains InterPro domain Ubiquitin interacting motif (InterPro:IPR003903) | chr4:7134231-7138355 REVERSE no original description	0.0171392	2.18703	5.43756	-0.68429	0.0529673	5.84686	0.444685	0.0605084	AT4G11860	PF04424
11784185	Glyma01g43460	Glyma.01G225100	AT2G29380.1|Symbols:HAI3|highly ABA-induced PP2C gene 3|chr2:12608855-12610124 FORWARD LENGTH=362	protein dephosphorylation	catalytic activity; "protein serine/threonine phosphatase activity"	plasma membrane; "protein serine/threonine phosphatase complex"	weakly similar to ( 194)AT5G59220| Symbols: | protein phosphatase 2C, putative / PP2C, putative | chr5:23911898-23913723 REVERSE no original description	0.0443653	2.46016	3.83795	-0.341098	0.145023	4.5117	0.957656	0.191505	AT2G29380	PF00481
11785078	Glyma02g00450	Glyma.02G002100	AT4G14640.1|Symbols:CAM8, AtCML8|calmodulin 8|chr4:8397800-8399996 FORWARD LENGTH=151	Golgi localization; "actin filament-based movement"; "calcium-mediated signaling"; "detection of calcium ion"; "mitochondrion localization"; "peroxisome localization"; "response to mechanical stimulus"	calcium ion binding	nucleus	moderately similar to ( 203)AT2G27030| Symbols: CAM5 | CAM5 (CALMODULIN 5); calcium ion binding | chr2:11539797-11540138 FORWARDmoderately similar to ( 202)CALM3_PETHY no original description	0.0266447	2.13591	6.85036	-0.0388058	0.108779	7.26165	1.05604	0.0373295	AT4G14640	PF00036
11799590	Glyma02g06460	Glyma.02G058000	AT2G18480.1|Symbols:|Major facilitator superfamily protein|chr2:8009582-8011243 REVERSE LENGTH=508	transmembrane transport; "transport"	carbohydrate transmembrane transporter activity; "substrate-specific transmembrane transporter activity"; "sugar:hydrogen symporter activity"; "transmembrane transporter activity"; "transporter activity"	integral to membrane; "membrane"; "plasma membrane"	highly similar to ( 614)AT2G18480| Symbols: | mannitol transporter, putative | chr2:8016664-8018325 REVERSEweakly similar to ( 174)STC_RICCO no original description	0.0444049	3.25838	6.26092	-0.48545	0.186708	7.28739	1.21871	0.254257	AT2G18480	PF00083
11787568	Glyma02g07140	Glyma.02G064300	AT2G02990.1|Symbols:RNS1, ATRNS1|ribonuclease 1|chr2:873714-874667 FORWARD LENGTH=230	aging; "amino acid transport"; "anthocyanin-containing compound biosynthetic process"; "cellular response to phosphate starvation"; "proline transport"; "response to wounding"	RNA binding; "endoribonuclease activity"; "ribonuclease T2 activity"; "ribonuclease activity"	cell wall; "extracellular region"; "plasma membrane"	very weakly similar to (85.9)AT2G02990| Symbols: RNS1 | RNS1 (RIBONUCLEASE 1); endoribonuclease | chr2:873713-874666 FORWARD no original description	0.0280493	2.20371	10.1436	-0.0292244	0.0732474	10.7442	1.11071	0.112212	AT2G02990	PF00445
11787677	Glyma02g07370	Glyma.02G066800	AT3G19340.1|Symbols:|Protein of unknown function (DUF3754)|chr3:6701387-6704071 REVERSE LENGTH=487	NA	NA	endoplasmic reticulum; "plasma membrane"	highly similar to ( 688)AT3G19340| Symbols: | sodium:dicarboxylate symporter | chr3:6701393-6704077 REVERSE no original description	0.0279016	3.0879	5.18345	-0.861979	0.125183	6.10384	0.764647	0.138698	AT3G19340	PF12576
11800887	Glyma02g10320	Glyma.02G093200	AT3G12580.1|Symbols:HSP70, ATHSP70|heat shock protein 70|chr3:3991487-3993689 REVERSE LENGTH=650	protein folding; "protein ubiquitination"; "response to bacterium"; "response to cadmium ion"; "response to endoplasmic reticulum stress"; "response to heat"; "response to high light intensity"; "response to hydrogen peroxide"; "response to temperature stimulus"; "response to virus"	ATP binding; "ubiquitin protein ligase binding"	Golgi apparatus; "apoplast"; "cell wall"; "cytosol"; "mitochondrion"; "plasma membrane"; "vacuolar membrane"	nearly identical (1047)AT5G02500| Symbols: HSP70-1, AT-HSC70-1, HSC70, HSC70-1 | HSC70-1 (heat shock cognate 70 kDa protein 1); ATP binding | chr5:554053-556332 REVERSEnearly identical (1042)HSP7C_PETHY no original description	0.0110162	11.3415	5.59715	-2.06296	0.0946332	8.45841	1.44058	0.155094	AT3G12580	PF00012
11790772	Glyma02g16680	Glyma.02G147900	AT5G46600.1|Symbols:|Aluminium activated malate transporter family protein|chr5:18907849-18910742 REVERSE LENGTH=539	response to aluminum ion	molecular function	plasma membrane	moderately similar to ( 221)AT1G08440| Symbols: | similar to ALMT1/ATALMT1 (AL-ACTIVATED MALATE TRANSPORTER 1), malate transmembrane transporter/ [Arabidopsis thaliana] (TAIR:AT1G08430.1); similar to putative aluminum activated malate transporter [Brassica napus] (GB:BAE97280.1); contains InterPro domain Protein of unknown function UPF0005 (InterPro:IPR006214) | chr1:2663024-2665340 FORWARD no or…	0.0288092	2.53991	5.03067	-0.642966	0.0948656	5.66933	0.70181	0.132334	AT5G46600	PF11744
11794020	Glyma02g38580	Glyma.02G221200	AT5G24600.1|Symbols:|Protein of unknown function, DUF599|chr5:8421790-8423342 REVERSE LENGTH=248	biological process	NA	mitochondrion; "plasma membrane"	moderately similar to ( 282)AT5G24600| Symbols: | similar to unknown protein [Arabidopsis thaliana] (TAIR:AT3G18215.1); similar to unnamed protein product [Vitis vinifera] (GB:CAO65983.1); contains InterPro domain Protein of unknown function DUF599 (InterPro:IPR006747) | chr5:8421793-8423345 REVERSE no original description	0.0437141	2.23366	8.49344	-0.878046	0.1976	9.06387	0.281365	0.0774784	AT5G24600	PF04654
11794335	Glyma02g39350	Glyma.02G228300	AT2G30040.1|Symbols:MAPKKK14|mitogen-activated protein kinase kinase kinase 14|chr2:12821747-12823138 FORWARD LENGTH=463	abscisic acid mediated signaling pathway; "chloroplast organization"; "ethylene mediated signaling pathway"; "intracellular signal transduction"; "positive regulation of transcription, DNA-dependent"; "protein autophosphorylation"; "protein phosphorylation"; "response to abscisic acid stimulus"; "response to chitin"; "response to jasmonic acid stimulus"	ATP binding; "kinase activity"; "protein kinase activity"; "protein serine/threonine kinase activity"; "transferase activity, transferring phosphorus-containing groups"	nucleus	moderately similar to ( 345)AT1G07150| Symbols: MAPKKK13 | MAPKKK13 (Mitogen-activated protein kinase kinase kinase 13); kinase | chr1:2194278-2195777 REVERSEvery weakly similar to (80.9)CIPK1_ORYSA no original description	0.0372589	2.4716	8.57209	-0.905054	0.0304153	9.30304	0.400389	0.20994	AT2G30040	PF00069
11797049	Glyma02g47200	Glyma.02G302400	AT5G55970.2|Symbols:|RING/U-box superfamily protein|chr5:22668019-22669312 FORWARD LENGTH=343	NA	zinc ion binding	NA	moderately similar to ( 412)AT5G55970| Symbols: | zinc finger (C3HC4-type RING finger) family protein | chr5:22685245-22686538 FORWARD no original description	0.0417303	3.03215	7.43119	-1.05861	0.0881705	8.3875	0.54173	0.270219	AT5G55970	PF00097
11822404	Glyma03g04470	Glyma.03G036600	AT5G01840.1|Symbols:ATOFP1, OFP1|ovate family protein 1|chr5:324552-325364 FORWARD LENGTH=270	N-terminal protein myristoylation; "negative regulation of transcription, DNA-dependent"; "organ development"; "regulation of unidimensional cell growth"	protein binding	cytoskeleton; "nucleolus"; "nucleus"	very weakly similar to (99.4)AT2G30400| Symbols: ATOFP2, OFP2 | ATOFP2/OFP2 (ARABIDOPSIS THALIANA OVATE FAMILY PROTEIN 2) | chr2:12963669-12964631 FORWARD no original description	0.0498662	2.6708	3.86545	-0.221428	0.212657	4.65083	1.19584	0.195846	AT2G30400	PF04844
11822654	Glyma03g05530	Glyma.03G044900	AT5G49040.1|Symbols:|Disease resistance-responsive (dirigent-like protein) family protein|chr5:19882676-19883251 REVERSE LENGTH=191	defense response; "lignan biosynthetic process"	molecular function	chloroplast	weakly similar to ( 140)AT5G49040| Symbols: | disease resistance-responsive protein-related / dirigent protein-related | chr5:19899902-19900477 REVERSE no original description	0.0402143	3.03501	5.86032	0.558497	0.147033	6.76546	2.1602	0.232413	AT5G49040	PF03018
11823853	Glyma03g14210	Glyma.03G078200	AT5G01210.1|Symbols:|HXXXD-type acyl-transferase family protein|chr5:84554-85981 FORWARD LENGTH=475	NA	transferase activity; "transferase activity, transferring acyl groups other than amino-acyl groups"	cytoplasm	highly similar to ( 613)AT5G01210| Symbols: | transferase family protein | chr5:84553-85980 FORWARDvery weakly similar to (88.6)HCBT1_DIACA no original description	0.0262861	2.1226	9.39558	-0.307826	0.0648936	9.93692	0.778007	0.0906269	AT5G01210	PF02458
11825902	Glyma03g27220	Glyma.03G117800	AT3G60520.1|Symbols:|unknown protein; BEST Arabidopsis thaliana protein match is: unknown protein (TAIR:AT1G02070.1); Has 107 Blast hits to 107 proteins in 14 species: Archae - 0; Bacteria - 0; Metazoa - 0; Fungi - 0; Plants - 107; Viruses - 0; Other Eukaryotes - 0 (source: NCBI BLink).|chr3:22361751-22362467 REVERSE LENGTH=129	biological process	NA	cellular component	weakly similar to ( 115)AT3G60520| Symbols: | zinc ion binding | chr3:22372726-22373442 REVERSE no original description	0.0448024	2.3762	8.37225	-0.798797	0.166365	9.02293	0.449857	0.165204	AT3G60520
11818580	Glyma03g36880	Glyma.03G210500	AT3G62930.1|Symbols:|Thioredoxin superfamily protein|chr3:23261538-23261846 REVERSE LENGTH=102	anther development; "cell redox homeostasis"	arsenate reductase (glutaredoxin) activity; "electron carrier activity"; "protein disulfide oxidoreductase activity"	cellular component	weakly similar to ( 125)AT1G03020| Symbols: | glutaredoxin family protein | chr1:698207-698515 REVERSE no original description	0.0496556	2.78393	5.95525	-0.211039	0.249976	6.74752	1.26608	0.166119	AT3G62930	PF00462
11818951	Glyma03g37740	Glyma.03G219000	AT1G02610.1|Symbols:|RING/FYVE/PHD zinc finger superfamily protein|chr1:553181-555854 REVERSE LENGTH=221	NA	zinc ion binding	cytoplasm	weakly similar to ( 149)AT4G02075| Symbols: PIT1 | PIT1 (PITCHOUN 1); protein binding / zinc ion binding | chr4:913555-916414 REVERSE no original description	0.048602	2.31564	9.88522	-0.142843	0.196481	10.5481	1.06857	0.144419	AT1G02610	PF12428,PF00097
11831521	Glyma03g41170	Glyma.03G251200	AT3G04760.1|Symbols:|Pentatricopeptide repeat (PPR-like) superfamily protein|chr3:1303884-1305692 REVERSE LENGTH=602	biological process; "stomatal complex morphogenesis"	NA	chloroplast; "mitochondrion"	highly similar to ( 705)AT3G04760| Symbols: | pentatricopeptide (PPR) repeat-containing protein | chr3:1303890-1305698 REVERSEmoderately similar to ( 247)RF1_ORYSA no original description	0.0395738	2.03726	5.38643	-0.523937	0.152741	5.70265	0.502694	0.084422	AT3G04760	PF01535
11831795	Glyma03g41870	Glyma.03G257800	AT3G61800.1|Symbols:|CONTAINS InterPro DOMAIN/s: Protein of unknown function DUF2043 (InterPro:IPR018610), ENTH/VHS (InterPro:IPR008942); Has 308 Blast hits to 279 proteins in 95 species: Archae - 2; Bacteria - 30; Metazoa - 120; Fungi - 19; Plants - 44; Viruses - 2; Other Eukaryotes - 91 (source: NCBI BLink).|chr3:22874723-22876846 REVERSE LENGTH=664	biological process	molecular function	nucleus	highly similar to ( 526)AT3G61800| Symbols: | similar to unnamed protein product [Vitis vinifera] (GB:CAO14384.1); contains InterPro domain ENTH/VHS (InterPro:IPR008942) | chr3:22885698-22887821 REVERSE no original description	0.0280493	2.51127	6.41971	-0.404715	0.0677713	7.06215	0.923704	0.14095	AT3G61800	PF09740
11833487	Glyma04g03900	Glyma.04G036600	AT2G15770.1|Symbols:|Cupredoxin superfamily protein|chr2:6871257-6872245 REVERSE LENGTH=301	NA	copper ion binding; "electron carrier activity"	nucleus	very weakly similar to (97.4)AT2G15770| Symbols: | glycine-rich protein | chr2:6878339-6879327 REVERSE no original description	0.0460641	5.79147	6.7235	-1.13098	0.486928	8.61582	1.40294	0.0194877	AT2G15770	PF02298
11833835	Glyma04g04880	Glyma.04G046200	AT1G10200.1|Symbols:WLIM1|GATA type zinc finger transcription factor family protein|chr1:3346677-3347763 REVERSE LENGTH=190	actin filament bundle assembly; "cellular membrane fusion"	actin filament binding; "sequence-specific DNA binding transcription factor activity"; "zinc ion binding"	actin cytoskeleton; "cytoplasm"; "plasma membrane"	moderately similar to ( 311)AT1G10200| Symbols: WLIM1 | WLIM1; transcription factor | chr1:3346679-3347765 REVERSEmoderately similar to ( 254)SF3_HELAN no original description	0.0224025	3.0154	7.41052	-0.911422	0.061997	8.35127	0.680925	0.122938	AT1G10200	PF00412
11845064	Glyma04g05600	Glyma.04G053100	AT5G12000.1|Symbols:|Protein kinase protein with adenine nucleotide alpha hydrolases-like domain|chr5:3874151-3876780 REVERSE LENGTH=701	actin filament-based movement; "carpel development"; "protein phosphorylation"; "response to molecule of fungal origin"; "specification of floral organ identity"	ATP binding; "kinase activity"; "protein kinase activity"; "protein serine/threonine kinase activity"; "transferase activity, transferring phosphorus-containing groups"	nucleus	highly similar to ( 636)AT5G12000| Symbols: | kinase | chr5:3874152-3876781 REVERSEweakly similar to ( 176)PSKR_DAUCA no original description	0.0214032	4.20382	6.0682	-1.00068	0.0346565	7.47342	1.07102	0.167061	AT5G12000	PF00582,PF00069
11836182	Glyma04g10360	Glyma.04G096400	AT5G47550.1|Symbols:|Cystatin/monellin superfamily protein|chr5:19286596-19286964 REVERSE LENGTH=122	NA	cysteine-type endopeptidase inhibitor activity	cell wall; "extracellular region"	very weakly similar to (92.4)AT5G47550| Symbols: | cysteine protease inhibitor, putative / cystatin, putative | chr5:19303822-19304190 REVERSE no original description	0.03136	2.38635	8.54363	-0.49402	0.128953	9.21701	0.760784	0.115125	AT5G47550	PF00031
11847039	Glyma04g10880	Glyma.04G100400	AT4G08950.1|Symbols:EXO|Phosphate-responsive 1 family protein|chr4:5740378-5741322 FORWARD LENGTH=314	response to brassinosteroid stimulus; "sterol biosynthetic process"	molecular function	Golgi apparatus; "cell wall"; "extracellular region"; "plant-type cell wall"	moderately similar to ( 395)AT4G08950| Symbols: | phosphate-responsive protein, putative (EXO) | chr4:5740375-5741319 FORWARD no original description	0.0403635	2.02572	8.48569	-1.5063	0.0634868	8.9132	-0.487864	0.164382	AT4G08950	PF04674
11849761	Glyma04g33410	Glyma.04G168300	AT3G47500.1|Symbols:CDF3|cycling DOF factor 3|chr3:17504276-17505964 REVERSE LENGTH=448	regulation of transcription, DNA-dependent	DNA binding; "protein binding"; "sequence-specific DNA binding transcription factor activity"; "zinc ion binding"	nucleus	moderately similar to ( 270)AT3G47500| Symbols: CDF3 | CDF3 (CYCLING DOF FACTOR 3); DNA binding / protein binding / transcription factor | chr3:17515261-17516949 REVERSEvery weakly similar to (83.2)MNB1A_MAIZE no original description	0.0430534	2.18884	5.93436	-0.247318	0.0878117	6.34546	0.882846	0.184492	AT3G47500	PF02701
11841252	Glyma04g39010	Glyma.04G212200	AT2G13620.1|Symbols:ATCHX15, CHX15|cation/hydrogen exchanger 15|chr2:5678006-5680621 FORWARD LENGTH=821	cation transport; "plant-type cell wall modification"; "pollen tube growth"; "regulation of pH"; "sodium ion transmembrane transport"; "transmembrane transport"	monovalent cation:hydrogen antiporter activity; "sodium:hydrogen antiporter activity"; "solute:hydrogen antiporter activity"	chloroplast; "integral to membrane"	nearly identical (1067)AT2G13620| Symbols: CHX15, ATCHX15 | ATCHX15 (cation/hydrogen exchanger 15); monovalent cation:proton antiporter | chr2:5685088-5687703 FORWARD no original description	0.0370689	8.15626	5.58742	-1.44389	0.300628	7.96047	1.58401	0.381234	AT2G13620	PF00999
11854839	Glyma05g03540	Glyma.05G049800	AT5G52020.1|Symbols:|Integrase-type DNA-binding superfamily protein|chr5:21124192-21124890 REVERSE LENGTH=232	defense response to fungus; "positive regulation of transcription, DNA-dependent"; "regulation of transcription, DNA-dependent"	DNA binding; "sequence-specific DNA binding transcription factor activity"	nucleus	weakly similar to ( 102)AT5G52020| Symbols: | AP2 domain-containing protein | chr5:21141418-21142116 REVERSE no original description	0.0250498	2.99411	7.85838	-1.59159	0.0713024	8.822	-0.00946744	0.140052	AT5G52020	PF00847
11854842	Glyma05g03560	Glyma.05G049900	AT1G12610.1|Symbols:DDF1|Integrase-type DNA-binding superfamily protein|chr1:4290205-4290834 REVERSE LENGTH=209	cell growth; "regulation of gibberellin biosynthetic process"; "regulation of timing of transition from vegetative to reproductive phase"; "regulation of transcription, DNA-dependent"; "response to freezing"; "response to heat"; "response to salt stress"; "response to water deprivation"	DNA binding; "sequence-specific DNA binding"; "sequence-specific DNA binding transcription factor activity"	nucleus	weakly similar to ( 122)AT1G12610| Symbols: DDF1 | DDF1 (DWARF AND DELAYED FLOWERING 1); DNA binding / transcription factor | chr1:4290203-4290832 REVERSE no original description	0.0320894	2.6626	9.182	-1.98992	0.180426	10.0436	-0.577084	0.0884282	AT1G12610	PF00847
11867837	Glyma05g22660	Glyma.05G106700	AT5G67620.1|Symbols:|unknown protein; FUNCTIONS IN: molecular_function unknown; INVOLVED IN: N-terminal protein myristoylation; LOCATED IN: microtubule; BEST Arabidopsis thaliana protein match is: unknown protein (TAIR:AT5G62900.1); Has 1807 Blast hits to 1807 proteins in 277 species: Archae - 0; Bacteria - 0; Metazoa - 736; Fungi - 347; Plants - 385; Viruses - 0; Other Eukaryotes - 339 (source: …	N-terminal protein myristoylation	molecular function	cytoplasm; "microtubule"	weakly similar to ( 145)AT5G67620| Symbols: | similar to unknown protein [Arabidopsis thaliana] (TAIR:AT5G62900.1); similar to unnamed protein product [Vitis vinifera] (GB:CAO17678.1) | chr5:26982117-26982946 REVERSE no original description	0.0316102	2.68708	9.72456	-0.958086	0.0874966	10.5942	0.467954	0.177575	AT5G67620
11870818	Glyma05g31350	Glyma.05G179800	AT5G65140.1|Symbols:TPPJ|Haloacid dehalogenase-like hydrolase (HAD) superfamily protein|chr5:26019878-26022077 REVERSE LENGTH=370	metabolic process; "response to cadmium ion"; "trehalose biosynthetic process"	catalytic activity; "trehalose-phosphatase activity"	cytoplasm; "nucleus"	moderately similar to ( 486)AT5G65140| Symbols: | trehalose-6-phosphate phosphatase, putative | chr5:26037637-26039303 REVERSE no original description	0.0447432	2.97998	8.56248	-1.09818	0.28908	9.5679	0.477125	0.05921	AT5G65140	PF02358
11862812	Glyma05g36060	Glyma.05G224800	AT2G19790.1|Symbols:|SNARE-like superfamily protein|chr2:8527302-8528395 FORWARD LENGTH=143	intracellular protein transport; "postreplication repair"; "protein transport"; "transport"	protein transporter activity	Golgi apparatus; "clathrin vesicle coat"	weakly similar to ( 167)AT2G19790| Symbols: | clathrin adaptor complex small chain family protein | chr2:8534384-8535477 FORWARD no original description	0.0471901	2.07469	5.42425	0.465701	0.138941	5.75979	1.5186	0.152664	AT2G19790	PF01217
11887674	Glyma06g01140	Glyma.06G009100	AT1G75540.1|Symbols:STH2|salt tolerance homolog2|chr1:28366059-28367398 FORWARD LENGTH=331	regulation of transcription, DNA-dependent; "shade avoidance"	protein binding; "sequence-specific DNA binding transcription factor activity"; "zinc ion binding"	intracellular; "nucleus"	weakly similar to ( 177)AT1G75540| Symbols: STH2 | STH2 (SALT TOLERANCE HOMOLOG2); transcription factor/ zinc ion binding | chr1:28369720-28371059 FORWARD no original description	0.0301515	6.82686	5.14278	-1.22825	0.273927	7.25123	1.54298	0.238094	AT1G75540	PF00643
11874170	Glyma06g01160	Glyma.06G009200	AT2G21400.1|Symbols:SRS3|SHI-related sequence3|chr2:9158390-9159541 FORWARD LENGTH=174	NA	NA	mitochondrion	weakly similar to ( 125)AT2G21400| Symbols: SRS3 | SRS3 (SHI-RELATED SEQUENCE3) | chr2:9165470-9166621 FORWARD no original description	0.0250498	2.95547	5.32463	-0.864466	0.0723948	6.1765	0.698921	0.137041	AT1G19790	PF05142
11888591	Glyma06g03520	Glyma.06G032100	AT5G42760.1|Symbols:|Leucine carboxyl methyltransferase|chr5:17148953-17150105 FORWARD LENGTH=348	NA	methyltransferase activity	nucleus	moderately similar to ( 457)AT5G42760| Symbols: | similar to unknown [Populus trichocarpa] (GB:ABK95091.1); contains InterPro domain O-methyltransferase, N-terminal (InterPro:IPR003455); contains InterPro domain Conserved hypothetical protein CHP00027, methylltransferase (InterPro:IPR011610) | chr5:17166181-17167333 FORWARD no original description	0.0290536	3.18505	3.8295	-0.130665	0.177485	4.86713	1.54065	0.105312	AT5G42760	PF04072
11875909	Glyma06g05300	Glyma.06G050300	AT2G19810.1|Symbols:|CCCH-type zinc finger family protein|chr2:8550419-8551498 FORWARD LENGTH=359	chlorophyll catabolic process; "phosphatidylinositol biosynthetic process"; "regulation of transcription, DNA-dependent"; "response to oxidative stress"	nucleic acid binding; "sequence-specific DNA binding transcription factor activity"; "zinc ion binding"	nucleus; "plasma membrane"	moderately similar to ( 204)AT2G25900| Symbols: ATCTH | ATCTH (Arabidopsis thaliana Cys3His zinc finger protein); transcription factor | chr2:11048895-11049842 FORWARD no original description	0.0356307	2.2755	6.85905	-0.372361	0.146393	7.36294	0.813825	0.1123	AT2G19810	PF00642
11891625	Glyma06g11700	Glyma.06G111300	AT1G21910.1|Symbols:DREB26|Integrase-type DNA-binding superfamily protein|chr1:7696655-7697347 FORWARD LENGTH=230	cellular response to freezing; "cellular response to heat"; "positive regulation of transcription, DNA-dependent"; "regulation of transcription, DNA-dependent"; "response to brassinosteroid stimulus"; "response to jasmonic acid stimulus"; "response to salicylic acid stimulus"	DNA binding; "sequence-specific DNA binding transcription factor activity"	nucleus	weakly similar to ( 106)AT1G21910| Symbols: | AP2 domain-containing transcription factor family protein | chr1:7696644-7697336 FORWARD no original description	0.0477583	3.98001	7.80085	-1.04063	0.361304	9.18709	0.952143	0.154686	AT1G21910	PF00847
11893181	Glyma06g15970	Glyma.06G154200	AT2G13620.1|Symbols:ATCHX15, CHX15|cation/hydrogen exchanger 15|chr2:5678006-5680621 FORWARD LENGTH=821	cation transport; "plant-type cell wall modification"; "pollen tube growth"; "regulation of pH"; "sodium ion transmembrane transport"; "transmembrane transport"	monovalent cation:hydrogen antiporter activity; "sodium:hydrogen antiporter activity"; "solute:hydrogen antiporter activity"	chloroplast; "integral to membrane"	highly similar to ( 991)AT2G13620| Symbols: CHX15, ATCHX15 | ATCHX15 (cation/hydrogen exchanger 15); monovalent cation:proton antiporter | chr2:5685088-5687703 FORWARD no original description	0.0463132	4.28498	4.09814	-1.00263	0.23068	5.53414	1.09666	0.334785	AT2G13620	PF00999
11882024	Glyma06g20370	Glyma.06G191400	AT3G47780.1|Symbols:ATATH6, ATH6|ABC2 homolog 6|chr3:17624500-17628972 FORWARD LENGTH=935	response to cyclopentenone; "toxin catabolic process"	ATP binding; "ATPase activity"; "ATPase activity, coupled to transmembrane movement of substances"; "nucleoside-triphosphatase activity"; "nucleotide binding"; "transporter activity"	plasma membrane; "plasmodesma"	nearly identical (1162)AT3G47780| Symbols: ATATH6 | ATATH6 (ABC2 homolog 6); ATPase, coupled to transmembrane movement of substances | chr3:17635485-17639957 FORWARDvery weakly similar to (96.7)CYSA_MARPO no original description	0.03136	2.4025	7.30318	-0.487226	0.067852	7.91207	0.777308	0.160304	AT3G47780	PF00005
11895146	Glyma06g20960	Glyma.06G194900	AT3G47470.1|Symbols:LHCA4, CAB4|light-harvesting chlorophyll-protein complex I subunit A4|chr3:17493622-17494773 REVERSE LENGTH=251	cellular cation homeostasis; "cysteine biosynthetic process"; "divalent metal ion transport"; "photosynthesis"; "photosynthesis, light harvesting"; "response to karrikin"	chlorophyll binding	chloroplast; "chloroplast envelope"; "chloroplast thylakoid"; "chloroplast thylakoid membrane"; "light-harvesting complex"; "membrane"; "plastoglobule"; "thylakoid"	moderately similar to ( 443)AT3G47470| Symbols: CAB4, LHCA4 | LHCA4 (Photosystem I light harvesting complex gene 4); chlorophyll binding | chr3:17504607-17505758 REVERSEmoderately similar to ( 221)CB12_PETHY no original description	0.0279016	3.20148	5.98259	-0.496034	0.18095	6.97453	1.18271	0.0629623	AT3G47470	PF00504
11896863	Glyma06g34940	Glyma.06G234200	AT5G54080.2|Symbols:HGO|homogentisate 1,2-dioxygenase|chr5:21945920-21948070 FORWARD LENGTH=461	L-phenylalanine catabolic process; "chlorophyll catabolic process"; "fatty acid beta-oxidation"; "homogentisate catabolic process"; "protein import into peroxisome matrix"; "response to fructose stimulus"; "response to sucrose stimulus"; "tyrosine catabolic process"	homogentisate 1,2-dioxygenase activity	cytoplasm; "cytosol"	highly similar to ( 667)AT5G54080| Symbols: HGO | HGO (HOMOGENTISATE 1,2-DIOXYGENASE); homogentisate 1,2-dioxygenase | chr5:21963146-21965296 FORWARDhighly similar to ( 632)HGD_ORYSA no original description	0.0387003	2.04558	6.13156	-0.845163	0.115523	6.45081	0.187343	0.127806	AT5G54080	PF04209
11883866	Glyma06g36290	Glyma.06G238900	NA	NA	NA	NA	moderately similar to ( 312)AT3G15290| Symbols: | 3-hydroxybutyryl-CoA dehydrogenase, putative | chr3:5145061-5146620 FORWARDvery weakly similar to (94.7)MFP_ORYSA no original description	0.0335956	2.79965	5.80616	-0.310286	0.0889171	6.59012	1.17496	0.200423	AT3G15290	PF00725,PF02737
11898087	Glyma06g40790	Glyma.06G260200	AT1G60710.1|Symbols:ATB2|NAD(P)-linked oxidoreductase superfamily protein|chr1:22355073-22356627 REVERSE LENGTH=345	coumarin biosynthetic process; "gluconeogenesis"; "glycolysis"; "oxidation-reduction process"; "positive regulation of flavonoid biosynthetic process"; "response to cadmium ion"; "response to salt stress"; "response to wounding"	oxidoreductase activity	cytoplasm; "cytosol"	highly similar to ( 538)AT1G60710| Symbols: ATB2 | ATB2; oxidoreductase | chr1:22358738-22360292 REVERSEmoderately similar to ( 495)A115_TOBAC no original description	0.0262861	5.23938	5.73475	-1.26784	0.222674	7.45974	1.12156	0.0967347	AT1G60710	PF00248
11898216	Glyma06g41050	Glyma.06G262100	AT4G21380.1|Symbols:ARK3, RK3|receptor kinase 3|chr4:11389219-11393090 REVERSE LENGTH=850	protein autophosphorylation; "protein phosphorylation"; "recognition of pollen"	ATP binding; "carbohydrate binding"; "kinase activity"; "protein kinase activity"; "protein serine/threonine kinase activity"; "transferase activity, transferring phosphorus-containing groups"; "transmembrane receptor protein serine/threonine kinase activity"; "ubiquitin protein ligase binding"	plasma membrane; "plasmodesma"; "vacuole"	highly similar to ( 702)AT4G27300| Symbols: | S-locus protein kinase, putative | chr4:13669314-13672354 REVERSEmoderately similar to ( 322)SLSG3_BRAOL no original description	0.0275102	2.10018	8.01653	-0.492688	0.0910885	8.45903	0.577822	0.0722582	AT4G21380	PF07714,PF01453,PF00954,PF08276
11898344	Glyma06g41500	Glyma.06G265500	AT5G48150.2|Symbols:PAT1|GRAS family transcription factor|chr5:19522497-19524053 REVERSE LENGTH=490	photomorphogenesis	sequence-specific DNA binding transcription factor activity; "signal transducer activity"	cytoplasm; "nucleus"	highly similar to ( 503)AT5G48150| Symbols: PAT1 | PAT1 (PHYTOCHROME A SIGNAL TRANSDUCTION 1); transcription factor | chr5:19539723-19541279 REVERSEhighly similar to ( 577)CIGR1_ORYSA no original description	0.0309062	5.48901	7.6169	-0.935022	0.277726	9.46369	1.52152	0.174618	AT5G48150	PF03514
11913502	Glyma07g03950	Glyma.07G035200	AT1G72790.1|Symbols:|hydroxyproline-rich glycoprotein family protein|chr1:27394848-27396533 FORWARD LENGTH=561	biological process	molecular function	cytosol; "nucleus"; "plasma membrane"	weakly similar to ( 129)AT1G72790| Symbols: | hydroxyproline-rich glycoprotein family protein | chr1:27398510-27400195 FORWARD no original description	0.0412143	2.0601	7.62876	-0.905377	0.00418871	8.02424	0.137337	0.183368	AT1G72790
11915203	Glyma07g08740	Glyma.07G080400	AT2G42010.1|Symbols:PLDBETA1, PLDBETA|phospholipase D beta 1|chr2:17533018-17537990 REVERSE LENGTH=1083	defense response to bacterium, incompatible interaction; "metabolic process"; "response to cadmium ion"	catalytic activity; "phosphatidylinositol-4,5-bisphosphate binding"; "phospholipase D activity"; "protein binding"	nucleus; "plasmodesma"	nearly identical (1389)AT2G42010| Symbols: PLDBETA, PLDBETA1 | PLDBETA1 (PHOSPHOLIPASE D BETA 1); phospholipase D | chr2:17540096-17545068 REVERSEhighly similar to ( 717)PLDA1_RICCO no original description	0.018565	2.25473	9.61805	-0.0356534	0.0858038	10.2435	1.1373	0.0168024	AT2G42010	PF00168,PF00614,PF12357
11907994	Glyma07g29410	Glyma.07G178200	AT2G15780.1|Symbols:|Cupredoxin superfamily protein|chr2:6873666-6874701 REVERSE LENGTH=257	NA	copper ion binding; "electron carrier activity"	extracellular region	weakly similar to ( 148)AT2G15780| Symbols: | glycine-rich protein | chr2:6880748-6881783 REVERSE no original description	0.0179968	8.53469	4.77051	-1.39876	0.0200825	7.22454	1.69457	0.226303	AT2G15780	PF02298
11920364	Glyma07g32420	Glyma.07G202900	AT5G60860.1|Symbols:AtRABA1f, RABA1f|RAB GTPase homolog A1F|chr5:24484750-24485565 FORWARD LENGTH=217	protein transport; "small GTPase mediated signal transduction"; "vesicle-mediated transport"	GTP binding	NA	moderately similar to ( 369)AT5G60860| Symbols: AtRABA1f | AtRABA1f (Arabidopsis Rab GTPase homolog A1f); GTP binding | chr5:24501976-24502791 FORWARDmoderately similar to ( 362)RB11B_TOBAC no original description	0.0387355	2.27792	3.88727	-0.5292	0.185695	4.45481	0.658516	0.0696014	AT5G60860	PF00071
11910990	Glyma07g38580	Glyma.07G256300	AT1G55230.1|Symbols:|Family of unknown function (DUF716) _x0001_|chr1:20602895-20603797 FORWARD LENGTH=300	biological process	NA	chloroplast	moderately similar to ( 357)AT1G55230| Symbols: | similar to unknown protein [Arabidopsis thaliana] (TAIR:AT1G55240.1); similar to unnamed protein product [Vitis vinifera] (GB:CAO63741.1); contains InterPro domain Protein of unknown function DUF716 (InterPro:IPR006904) | chr1:20606562-20607464 FORWARD no original description	0.0402355	3.50239	7.72123	-0.232543	0.107082	8.90988	1.57579	0.292052	AT1G55230	PF04819
11910994	Glyma07g38590	Glyma.07G256400	AT1G55230.1|Symbols:|Family of unknown function (DUF716) _x0001_|chr1:20602895-20603797 FORWARD LENGTH=300	biological process	NA	chloroplast	moderately similar to ( 345)AT1G55230| Symbols: | similar to unknown protein [Arabidopsis thaliana] (TAIR:AT1G55240.1); similar to unnamed protein product [Vitis vinifera] (GB:CAO63741.1); contains InterPro domain Protein of unknown function DUF716 (InterPro:IPR006904) | chr1:20606562-20607464 FORWARD no original description	0.0316102	2.28366	5.03685	-0.564786	0.149414	5.52118	0.626559	0.0708776	AT1G55230	PF04819
11924279	Glyma08g03060	Glyma.08G027000	AT2G07050.1|Symbols:CAS1|cycloartenol synthase 1|chr2:2924629-2930295 FORWARD LENGTH=759	carotenoid biosynthetic process; "chlorophyll biosynthetic process"; "isopentenyl diphosphate biosynthetic process, mevalonate-independent pathway"; "pentacyclic triterpenoid biosynthetic process"; "phosphatidylglycerol biosynthetic process"; "pollen development"; "sterol biosynthetic process"; "thylakoid membrane organization"; "unsaturated fatty acid biosynthetic process"	catalytic activity; "cycloartenol synthase activity"; "intramolecular transferase activity"	vacuole	highly similar to ( 882)AT2G07050| Symbols: CAS1 | CAS1 (CYCLOARTENOL SYNTHASE 1); cycloartenol synthase | chr2:2924626-2930292 FORWARD no original description	0.0364901	3.37365	7.26675	-1.30921	0.221361	8.371	0.445104	0.166151	AT2G07050	PF00432
11939819	Glyma08g03280	Glyma.08G029000	AT2G19570.1|Symbols:CDA1, AT-CDA1, DESZ|cytidine deaminase 1|chr2:8470598-8471503 REVERSE LENGTH=301	cytidine deamination	catalytic activity; "cytidine deaminase activity"; "hydrolase activity"; "zinc ion binding"	cytosol; "nucleus"	moderately similar to ( 245)AT2G19570| Symbols: AT-CDA1, DESZ, CDA1 | CDA1 (CYTIDINE DEAMINASE 1) | chr2:8477680-8478585 REVERSE no original description	0.0250316	2.46441	5.47985	-1.31488	0.118797	6.06983	-0.0136433	0.0283623	AT2G19570	PF08211,PF00383
11940123	Glyma08g04420	Glyma.08G039600	AT4G13350.2|Symbols:NIG|NSP (nuclear shuttle protein)-interacting GTPase|chr4:7770170-7773321 REVERSE LENGTH=602	nucleocytoplasmic transport; "regulation of ARF GTPase activity"; "response to virus"	ARF GTPase activator activity; "GTP binding"; "GTPase activity"; "zinc ion binding"	cytoplasm; "cytosol"	moderately similar to ( 338)AT4G13350| Symbols: | human Rev interacting-like protein-related / hRIP protein-related | chr4:7770166-7773317 REVERSE no original description	0.0275102	2.12034	9.29899	-0.44314	0.0620861	9.84307	0.641157	0.0991106	AT4G13350	PF01412
11944474	Glyma08g15350	Glyma.08G145300	AT5G61890.1|Symbols:|Integrase-type DNA-binding superfamily protein|chr5:24852639-24853744 REVERSE LENGTH=248	amino acid transport; "defense response to fungus"; "regulation of transcription, DNA-dependent"	DNA binding; "sequence-specific DNA binding transcription factor activity"	nucleus	weakly similar to ( 103)AT2G33710| Symbols: | AP2 domain-containing transcription factor family protein | chr2:14266347-14267728 REVERSEvery weakly similar to (94.7)ERF1_ORYSA no original description	0.0142992	2.05539	10.2029	-0.985955	0.0440123	10.6954	0.0534547	0.0451966	AT5G61890	PF00847
11954361	Glyma09g02910	Glyma.09G025200	AT5G61820.1|Symbols:|FUNCTIONS IN: molecular_function unknown; INVOLVED IN: biological_process unknown; LOCATED IN: vacuole; EXPRESSED IN: 24 plant structures; EXPRESSED DURING: 15 growth stages; CONTAINS InterPro DOMAIN/s: Stress up-regulated Nod 19 (InterPro:IPR011692); Has 30201 Blast hits to 17322 proteins in 780 species: Archae - 12; Bacteria - 1396; Metazoa - 17338; Fungi - 3422; Plants - 5…	abscisic acid mediated signaling pathway; "biological process"; "para-aminobenzoic acid metabolic process"; "response to symbiotic fungus"	molecular function	chloroplast; "vacuole"	moderately similar to ( 434)AT5G61820| Symbols: | similar to MtN19-like protein [Pisum sativum] (GB:AAU14999.2); contains InterPro domain Stress up-regulated Nod 19 (InterPro:IPR011692) | chr5:24851731-24853449 REVERSE no original description	0.0366763	3.26358	3.80143	-0.399875	0.215554	4.87175	1.30658	0.164781	AT5G61820	PF07712
11955854	Glyma09g07560	Glyma.09G065900	AT1G70170.1|Symbols:MMP|matrix metalloproteinase|chr1:26424005-26425141 FORWARD LENGTH=378	metabolic process; "proteolysis"	metalloendopeptidase activity; "metallopeptidase activity"; "zinc ion binding"	anchored to membrane; "extracellular matrix"; "extracellular region"	weakly similar to ( 158)AT1G70170| Symbols: MMP | MMP (MATRIX METALLOPROTEINASE); metalloendopeptidase | chr1:26427668-26428804 FORWARDweakly similar to ( 146)MEP1_SOYBN no original description	0.0280493	2.13589	5.55949	-0.896392	0.104043	5.92981	0.198444	0.0750076	AT1G70170	PF01471,PF00413
11968470	Glyma09g12380	Glyma.09G093800	AT1G19250.1|Symbols:FMO1|flavin-dependent monooxygenase 1|chr1:6650656-6653053 REVERSE LENGTH=530	cellular response to hypoxia; "defense response signaling pathway, resistance gene-dependent"; "defense response signaling pathway, resistance gene-independent"; "defense response to bacterium"; "defense response to fungus"; "oxidation-reduction process"; "plant-type hypersensitive response"; "response to other organism"; "systemic acquired resistance"	N,N-dimethylaniline monooxygenase activity; "NADP binding"; "flavin adenine dinucleotide binding"; "monooxygenase activity"; "oxidoreductase activity"	chloroplast; "intrinsic to endoplasmic reticulum membrane"	moderately similar to ( 316)AT1G19250| Symbols: FMO1 | FMO1 (FLAVIN-DEPENDENT MONOOXYGENASE 1); monooxygenase | chr1:6650647-6653044 REVERSE no original description	0.0417303	2.72788	7.54892	0.198242	0.171174	8.35745	1.64602	0.1919	AT1G19250	PF00743
11968857	Glyma09g15450	Glyma.09G102400	AT1G70850.2|Symbols:MLP34|MLP-like protein 34|chr1:26715673-26716744 REVERSE LENGTH=236	defense response	molecular function	cytoplasm	weakly similar to ( 146)AT1G70850| Symbols: MLP34 | MLP34 (MLP-LIKE PROTEIN 34) | chr1:26719091-26720406 REVERSE no original description	0.0412143	2.38867	7.31366	-0.963423	0.0613802	7.91719	0.292782	0.211981	AT1G70850	PF00407
11972324	Glyma09g32160	Glyma.09G189200	AT3G24503.1|Symbols:ALDH2C4, ALDH1A, REF1|aldehyde dehydrogenase 2C4|chr3:8919732-8923029 REVERSE LENGTH=501	metabolic process; "nitrate transport"; "oxidation-reduction process"; "phenylpropanoid biosynthetic process"; "response to endoplasmic reticulum stress"; "response to nitrate"; "systemic acquired resistance"	3-chloroallyl aldehyde dehydrogenase activity; "aldehyde dehydrogenase (NAD) activity"; "coniferyl-aldehyde dehydrogenase activity"; "oxidoreductase activity"	cytoplasm	highly similar to ( 728)AT3G24503| Symbols: ALDH1A, REF1, ALDH2C4 | ALDH2C4 (REDUCED EPIDERMAL FLUORESCENCE1); 3-chloroallyl aldehyde dehydrogenase/ aldehyde dehydrogenase (NAD) | chr3:8919739-8923036 REVERSEmoderately similar to ( 368)BADH_SPIOL no original description	0.0458857	2.17824	7.03904	-0.345784	0.184767	7.49561	0.777377	0.109578	AT3G24503	PF00171
11972924	Glyma09g33850	Glyma.09G206000	AT4G17790.1|Symbols:|SNARE associated Golgi protein family|chr4:9891425-9892675 FORWARD LENGTH=264	biological process; "phosphatidylinositol biosynthetic process"	NA	NA	moderately similar to ( 341)AT4G17790| Symbols: | similar to unknown protein [Arabidopsis thaliana] (TAIR:AT1G71940.1); similar to hypothetical protein 23.t00026 [Brassica oleracea] (GB:ABD65614.1); contains InterPro domain SNARE associated Golgi protein (InterPro:IPR015414) | chr4:9891438-9892688 FORWARD no original description	0.0250498	2.40946	9.04898	-0.627553	0.0277796	9.76874	0.641155	0.119834	AT4G17790	PF09335
11974539	Glyma09g38600	Glyma.09G250700	AT3G02800.1|Symbols:|Tyrosine phosphatase family protein|chr3:606638-607704 REVERSE LENGTH=203	abscisic acid mediated signaling pathway; "dephosphorylation"; "intracellular protein kinase cascade"; "intracellular signal transduction"; "negative regulation of MAP kinase activity"; "response to chitin"; "response to ethylene stimulus"; "response to high light intensity"; "response to hydrogen peroxide"	phosphatase activity; "phosphoprotein phosphatase activity"; "protein tyrosine phosphatase activity"	cytoplasm; "nucleus"	moderately similar to ( 292)AT3G02800| Symbols: | phosphoprotein phosphatase | chr3:606645-607711 REVERSE no original description	0.048299	2.76682	9.15848	-0.988534	0.185262	10.0718	0.479695	0.227468	AT3G02800	PF03162
11976829	Glyma10g02350	Glyma.10G018800	AT1G02860.1|Symbols:NLA, BAH1|SPX (SYG1/Pho81/XPR1) domain-containing protein|chr1:635474-637083 FORWARD LENGTH=335	cellular response to phosphate starvation; "defense response to bacterium"; "phosphate ion transport"; "plant-type hypersensitive response"; "regulation of salicylic acid metabolic process"; "response to benzoic acid stimulus"; "response to nitrate"; "response to salicylic acid stimulus"; "salicylic acid biosynthetic process"; "systemic acquired resistance"	ubiquitin-protein ligase activity; "zinc ion binding"	nucleus	moderately similar to ( 427)AT1G02860| Symbols: NLA | NLA (NITROGEN LIMITATION ADAPTATION); protein binding / zinc ion binding | chr1:635474-637083 FORWARD no original description	0.0485305	3.33435	7.82878	-0.670845	0.126624	8.94351	1.06656	0.325479	AT1G02860	PF03105
11983718	Glyma10g32080	Glyma.10G177200	AT4G10340.1|Symbols:LHCB5|light harvesting complex of photosystem II 5|chr4:6408200-6409496 FORWARD LENGTH=280	cysteine biosynthetic process; "nonphotochemical quenching"; "photosynthesis"; "photosynthesis, light harvesting"; "rRNA processing"; "regulation of proton transport"; "response to blue light"; "response to far red light"; "response to high light intensity"; "response to red light"; "response to sucrose stimulus"	chlorophyll binding	PSII associated light-harvesting complex II; "chloroplast"; "chloroplast stromal thylakoid"; "chloroplast thylakoid"; "chloroplast thylakoid membrane"; "light-harvesting complex"; "membrane"; "photosystem II antenna complex"; "plastoglobule"; "thylakoid"	moderately similar to ( 392)AT4G10340| Symbols: LHCB5 | LHCB5 (LIGHT HARVESTING COMPLEX OF PHOTOSYSTEM II 5); chlorophyll binding | chr4:6408196-6409492 FORWARDweakly similar to ( 197)CB2B_PINSY no original description	0.0372367	2.31312	5.19848	-0.424402	0.0138756	5.69157	0.785442	0.195046	AT4G10340	PF00504
11997311	Glyma10g35690	Glyma.10G212800	AT5G52980.1|Symbols:|CONTAINS InterPro DOMAIN/s: ATPase, vacuolar ER assembly factor, Vma12 (InterPro:IPR021013); Has 1807 Blast hits to 1807 proteins in 277 species: Archae - 0; Bacteria - 0; Metazoa - 736; Fungi - 347; Plants - 385; Viruses - 0; Other Eukaryotes - 339 (source: NCBI BLink).|chr5:21482329-21483642 REVERSE LENGTH=222	biological process	molecular function	mitochondrion	weakly similar to ( 156)AT5G52980| Symbols: | similar to unnamed protein product [Vitis vinifera] (GB:CAO63390.1) | chr5:21499555-21500868 REVERSE no original description	0.0364901	2.02201	7.47315	-0.0792034	0.159292	7.83874	0.936587	0.0214895	AT5G52980	PF11712
11997707	Glyma10g36680	Glyma.10G222400	AT1G71695.1|Symbols:|Peroxidase superfamily protein|chr1:26964359-26966557 FORWARD LENGTH=358	anther development; "oxidation-reduction process"; "regulation of meristem growth"; "response to oxidative stress"	heme binding; "peroxidase activity"	cell wall; "extracellular region"; "membrane"; "plant-type cell wall"; "plasmodesma"; "vacuole"	moderately similar to ( 450)AT1G71695| Symbols: | peroxidase 12 (PER12) (P12) (PRXR6) | chr1:26968021-26970219 FORWARDmoderately similar to ( 253)PER1_ORYSA no original description	0.0298734	2.26248	8.25774	-0.501019	0.126074	8.83453	0.676888	0.0805965	AT1G71695	PF00141
12001486	Glyma11g02050	Glyma.11G018100	AT1G64380.1|Symbols:|Integrase-type DNA-binding superfamily protein|chr1:23890981-23891988 REVERSE LENGTH=335	proline transport; "regulation of transcription, DNA-dependent"; "response to chitin"	DNA binding; "sequence-specific DNA binding transcription factor activity"	nucleus	weakly similar to ( 161)AT1G64380| Symbols: | AP2 domain-containing transcription factor, putative | chr1:23894644-23895651 REVERSE no original description	0.0313158	2.1425	5.85449	-0.544138	0.124418	6.23132	0.555158	0.0856067	AT1G64380	PF00847
12002163	Glyma11g03970	Glyma.11G036900	AT4G16820.1|Symbols:PLA-I{beta]2|alpha/beta-Hydrolases superfamily protein|chr4:9467563-9469116 FORWARD LENGTH=517	ethylene biosynthetic process; "lipid metabolic process"	galactolipase activity; "phosphatidylcholine 1-acylhydrolase activity"; "triglyceride lipase activity"	chloroplast	highly similar to ( 521)AT4G16820| Symbols: | lipase class 3 family protein | chr4:9467582-9469135 FORWARD no original description	0.042186	2.97524	7.69363	-1.01293	0.263741	8.64066	0.560079	0.0959568	AT4G16820	PF01764
12015557	Glyma11g09120	Glyma.11G085900	AT4G35560.1|Symbols:|Transducin/WD40 repeat-like superfamily protein|chr4:16881562-16886878 FORWARD LENGTH=1049	pollen sperm cell differentiation	molecular function	CUL4-RING ubiquitin ligase complex; "nucleus"	highly similar to ( 903)AT4G35560| Symbols: | similar to transducin family protein / WD-40 repeat family protein [Arabidopsis thaliana] (TAIR:AT5G05570.1); similar to unnamed protein product [Vitis vinifera] (GB:CAO14482.1); contains InterPro domain WD40 repeat-like (InterPro:IPR011046); contains InterPro domain WD40/YVTN repeat-like (InterPro:IPR015943); contains InterPro domain WD40 repeat (Int…	0.0296215	3.70044	5.6032	-0.865196	0.0960964	6.81193	1.0225	0.216974	AT4G35560	PF08596
12019209	Glyma11g20550	Glyma.11G146200	AT3G45210.1|Symbols:|Protein of unknown function, DUF584|chr3:16557482-16557928 REVERSE LENGTH=148	biological process	molecular function	mitochondrion	very weakly similar to (93.6)AT5G60680| Symbols: | similar to unknown protein [Arabidopsis thaliana] (TAIR:AT3G45210.1); similar to unnamed protein product [Vitis vinifera] (GB:CAO21845.1); contains InterPro domain Protein of unknown function DUF584 (InterPro:IPR007608) | chr5:24403473-24403964 FORWARD no original description	0.0390492	2.93544	6.66207	-0.72629	0.176917	7.53497	0.827288	0.192443	AT3G45210	PF04520
12023717	Glyma12g01780	Glyma.12G015300	AT1G22440.1|Symbols:|Zinc-binding alcohol dehydrogenase family protein|chr1:7922560-7924759 FORWARD LENGTH=386	brassinosteroid biosynthetic process; "cellular response to iron ion starvation"; "iron ion transport"; "nitrate transport"; "oxidation-reduction process"; "regulation of anion channel activity"; "response to nitrate"; "transition metal ion transport"	nucleotide binding; "oxidoreductase activity"; "zinc ion binding"	cytoplasm; "cytosol"	moderately similar to ( 253)AT1G22440| Symbols: | alcohol dehydrogenase, putative | chr1:7922549-7924748 FORWARDmoderately similar to ( 226)ADHX_ORYSA no original description	0.0492171	2.32338	8.73142	0.0387128	0.0848057	9.38288	1.25494	0.231014	AT1G22440	PF00107,PF08240
12033527	Glyma12g01790	Glyma.12G015400	AT1G22440.1|Symbols:|Zinc-binding alcohol dehydrogenase family protein|chr1:7922560-7924759 FORWARD LENGTH=386	brassinosteroid biosynthetic process; "cellular response to iron ion starvation"; "iron ion transport"; "nitrate transport"; "oxidation-reduction process"; "regulation of anion channel activity"; "response to nitrate"; "transition metal ion transport"	nucleotide binding; "oxidoreductase activity"; "zinc ion binding"	cytoplasm; "cytosol"	moderately similar to ( 307)AT1G22440| Symbols: | alcohol dehydrogenase, putative | chr1:7922549-7924748 FORWARDmoderately similar to ( 282)ADHX_PEA no original description	0.0325447	2.12588	8.89701	-0.455593	0.126836	9.4245	0.632466	0.0911229	AT1G22440	PF00107,PF08240
12026318	Glyma12g08060	Glyma.12G075600	AT3G45210.1|Symbols:|Protein of unknown function, DUF584|chr3:16557482-16557928 REVERSE LENGTH=148	biological process	molecular function	mitochondrion	weakly similar to ( 102)AT3G45210| Symbols: | similar to unknown protein [Arabidopsis thaliana] (TAIR:AT5G60680.1); similar to unnamed protein product [Vitis vinifera] (GB:CAO21845.1); contains InterPro domain Protein of unknown function DUF584 (InterPro:IPR007608) | chr3:16568467-16568913 REVERSE no original description	0.047027	2.08607	3.8788	-0.851938	0.204995	4.3225	0.20885	0.0315095	AT3G45210	PF04520
12037436	Glyma12g13090	Glyma.12G115300	AT4G10250.1|Symbols:ATHSP22.0|HSP20-like chaperones superfamily protein|chr4:6370537-6371124 FORWARD LENGTH=195	protein folding; "response to heat"; "response to high light intensity"; "response to hydrogen peroxide"	molecular function	chloroplast; "endoplasmic reticulum"	weakly similar to ( 150)AT4G10250| Symbols: ATHSP22.0 | ATHSP22.0 (Arabidopsis thaliana heat shock protein 22.0) | chr4:6370533-6371120 FORWARDweakly similar to ( 184)HSP41_PEA no original description	0.0444049	4.24685	3.72327	-1.08199	0.165776	5.20514	1.00441	0.348857	AT4G10250	PF00011
12028419	Glyma12g15850	Glyma.12G132200	AT5G17680.1|Symbols:|disease resistance protein (TIR-NBS-LRR class), putative|chr5:5822999-5827153 FORWARD LENGTH=1294	defense response; "signal transduction"	ADP binding	intracellular	moderately similar to ( 389)AT5G17680| Symbols: | disease resistance protein (TIR-NBS-LRR class), putative | chr5:5823001-5827155 FORWARD no original description	0.0334554	2.04751	6.32826	-0.424916	0.010562	6.66262	0.608955	0.151046	AT5G17680	PF00560,PF01582,PF07725,PF00931
12029810	Glyma12g28510	Glyma.12G163800	AT1G59740.1|Symbols:|Major facilitator superfamily protein|chr1:21968227-21972312 FORWARD LENGTH=591	oligopeptide transport; "response to nematode"	transporter activity	membrane; "plasma membrane"	highly similar to ( 708)AT1G59740| Symbols: | proton-dependent oligopeptide transport (POT) family protein | chr1:21971892-21975977 FORWARD no original description	0.0298734	2.1383	7.39219	-0.339165	0.100036	7.83501	0.7573	0.0974641	AT1G59740	PF00854
12031214	Glyma12g32260	Glyma.12G196500	AT3G22060.1|Symbols:|Receptor-like protein kinase-related family protein|chr3:7771065-7772137 FORWARD LENGTH=252	response to abscisic acid stimulus; "response to molecule of bacterial origin"	molecular function	cell wall; "extracellular region"; "vacuole"	moderately similar to ( 201)AT3G22060| Symbols: | receptor protein kinase-related | chr3:7771072-7772144 FORWARD no original description	0.00880367	6.16527	6.13147	-0.35715	0.0536557	8.09668	2.26701	0.0689	AT3G22060	PF01657
12031815	Glyma12g34030	Glyma.12G212600	AT4G27570.1|Symbols:|UDP-Glycosyltransferase superfamily protein|chr4:13763657-13765018 REVERSE LENGTH=453	N-terminal protein myristoylation; "metabolic process"	transferase activity, transferring glycosyl groups; "transferase activity, transferring hexosyl groups"	cellular component	moderately similar to ( 387)AT5G54060| Symbols: UF3GT | UF3GT (UDP-GLUCOSE:FLAVONOID 3-O-GLUCOSYLTRANSFERASE); transferase, transferring glycosyl groups | chr5:21954128-21955534 REVERSEmoderately similar to ( 316)UFOG_PETHY no original description	0.0460641	2.04014	6.48864	-0.373209	0.0946603	6.81421	0.655461	0.173957	AT4G27570	PF00201
12032139	Glyma12g35020	Glyma.12G221800	AT4G27430.2|Symbols:CIP7|COP1-interacting protein 7|chr4:13718817-13722736 FORWARD LENGTH=1058	anthocyanin-containing compound biosynthetic process; "carotenoid biosynthetic process"; "chlorophyll biosynthetic process"; "positive regulation of transcription, DNA-dependent"; "response to light stimulus"	NA	Golgi apparatus; "nucleus"; "plasma membrane"	moderately similar to ( 484)AT4G27430| Symbols: CIP7 | CIP7 (COP1-INTERACTING PROTEIN 7) | chr4:13718823-13722742 FORWARD no original description	0.0364901	2.18864	4.70379	-0.484097	0.0967636	5.14913	0.645937	0.150125	AT4G27430
12032960	Glyma12g37090	Glyma.12G242200	AT1G22882.1|Symbols:|Galactose-binding protein|chr1:8099150-8101220 FORWARD LENGTH=660	biological process	molecular function	nucleus	moderately similar to ( 404)AT1G22882| Symbols: | similar to unknown protein [Arabidopsis thaliana] (TAIR:AT1G71360.1); similar to unnamed protein product [Vitis vinifera] (GB:CAO44551.1); contains InterPro domain Sad1/UNC-like, C-terminal (InterPro:IPR012919); contains InterPro domain Galactose-binding like (InterPro:IPR008979) | chr1:8099139-8101209 FORWARD no original description	0.0467762	2.17857	6.30103	-0.873694	0.121023	6.72841	0.249691	0.182561	AT1G22882	PF07738
12043192	Glyma13g01120	Glyma.13G095200	AT4G25810.1|Symbols:XTR6, XTH23|xyloglucan endotransglycosylase 6|chr4:13128694-13129715 FORWARD LENGTH=286	carbohydrate metabolic process; "cellular glucan metabolic process"	hydrolase activity, acting on glycosyl bonds; "hydrolase activity, hydrolyzing O-glycosyl compounds"; "xyloglucan:xyloglucosyl transferase activity"	Golgi apparatus; "apoplast"; "cell wall"; "extracellular region"	moderately similar to ( 423)AT4G25810| Symbols: XTH23, XTR6 | XTR6 (XYLOGLUCAN ENDOTRANSGLYCOSYLASE 6); hydrolase, acting on glycosyl bonds | chr4:13128703-13129724 FORWARDmoderately similar to ( 392)BRU1_SOYBN no original description	0.0407676	2.15524	6.659	-1.10279	0.118577	7.07639	0.00506099	0.152484	AT4G25810	PF00722,PF06955
12043209	Glyma13g01150	Glyma.13G094900	AT5G57560.1|Symbols:TCH4, XTH22|Xyloglucan endotransglucosylase/hydrolase family protein|chr5:23307296-23308235 REVERSE LENGTH=284	carbohydrate metabolic process; "cellular glucan metabolic process"; "plant-type cell wall organization"; "response to auxin stimulus"; "response to brassinosteroid stimulus"; "response to chitin"; "response to cold"; "response to cyclopentenone"; "response to heat"; "response to mechanical stimulus"; "response to wounding"	hydrolase activity, acting on glycosyl bonds; "hydrolase activity, hydrolyzing O-glycosyl compounds"; "xyloglucan:xyloglucosyl transferase activity"	Golgi apparatus; "apoplast"; "cell wall"; "chloroplast"	moderately similar to ( 418)AT4G25810| Symbols: XTH23, XTR6 | XTR6 (XYLOGLUCAN ENDOTRANSGLYCOSYLASE 6); hydrolase, acting on glycosyl bonds | chr4:13128703-13129724 FORWARDmoderately similar to ( 385)BRU1_SOYBN no original description	0.0348863	2.34949	7.56278	-1.09019	0.0685883	8.15039	0.142163	0.175831	AT5G57560	PF00722,PF06955
12045077	Glyma13g06890	Glyma.13G051500	AT3G30380.2|Symbols:|alpha/beta-Hydrolases superfamily protein|chr3:11974424-11976571 FORWARD LENGTH=377	biological process	NA	extracellular region	moderately similar to ( 423)AT3G30380| Symbols: | similar to unknown protein [Arabidopsis thaliana] (TAIR:AT3G01690.1); similar to unknown [Picea sitchensis] (GB:ABK24504.1); contains InterPro domain Alpha/beta hydrolase fold-1 (InterPro:IPR000073) | chr3:11976903-11979050 FORWARD no original description	0.0324702	2.33781	5.47125	-0.837787	0.13024	5.99098	0.38737	0.117879	AT3G30380	PF00326
12045769	Glyma13g09370	Glyma.13G036200	AT2G44800.1|Symbols:|2-oxoglutarate (2OG) and Fe(II)-dependent oxygenase superfamily protein|chr2:18467004-18468551 FORWARD LENGTH=357	cellular response to hypoxia; "oxidation-reduction process"	oxidoreductase activity; "oxidoreductase activity, acting on paired donors, with incorporation or reduction of molecular oxygen, 2-oxoglutarate as one donor, and incorporation of one atom each of oxygen into both donors"	cytoplasm	weakly similar to ( 135)AT2G44800| Symbols: | oxidoreductase, 2OG-Fe(II) oxygenase family protein | chr2:18474079-18475626 FORWARDweakly similar to ( 126)ACCO2_MALDO no original description	0.0479928	3.4905	9.90949	-0.346974	0.053094	11.1715	1.45646	0.353798	AT2G44800	PF03171
12045960	Glyma13g10140	Glyma.13G031100	AT3G47180.1|Symbols:|RING/U-box superfamily protein|chr3:17372821-17373453 REVERSE LENGTH=210	NA	zinc ion binding	nucleus	weakly similar to ( 107)AT3G47180| Symbols: | zinc finger (C3HC4-type RING finger) family protein | chr3:17383806-17384438 REVERSE no original description	0.0385879	2.15668	4.20892	-0.517763	0.153998	4.66457	0.591047	0.100818	AT3G47180	PF00097
12046004	Glyma13g10240	Glyma.13G000500	AT3G54200.1|Symbols:|Late embryogenesis abundant (LEA) hydroxyproline-rich glycoprotein family|chr3:20065731-20066438 FORWARD LENGTH=235	biological process	molecular function	anchored to plasma membrane; "nucleus"; "plasma membrane"; "plasmodesma"	weakly similar to ( 138)AT3G54200| Symbols: | similar to unknown protein [Arabidopsis thaliana] (TAIR:AT3G05975.1); similar to Harpin-induced 1 [Medicago truncatula] (GB:ABE93043.1); contains InterPro domain Harpin-induced 1 (InterPro:IPR010847) | chr3:20076709-20077416 FORWARD no original description	0.0362368	2.93506	6.49636	-1.0732	0.205431	7.36902	0.48019	0.132097	AT3G54200	PF03168
12063059	Glyma13g19680	Glyma.13G134300	AT2G39370.1|Symbols:|unknown protein; BEST Arabidopsis thaliana protein match is: unknown protein (TAIR:AT2G37380.1); Has 184 Blast hits to 178 proteins in 53 species: Archae - 0; Bacteria - 58; Metazoa - 9; Fungi - 0; Plants - 103; Viruses - 0; Other Eukaryotes - 14 (source: NCBI BLink).|chr2:16444280-16445266 REVERSE LENGTH=328	biological process; "response to auxin stimulus"; "response to brassinosteroid stimulus"; "response to cyclopentenone"	molecular function	nucleus; "plasmodesma"	weakly similar to ( 115)AT2G39370| Symbols: | similar to unknown protein [Arabidopsis thaliana] (TAIR:AT2G37380.1); similar to unnamed protein product [Vitis vinifera] (GB:CAO41570.1) | chr2:16451358-16452344 REVERSE no original description	0.0387003	2.55797	6.48269	-0.836408	0.156994	7.1528	0.518592	0.162171	AT2G39370
12049602	Glyma13g21440	Glyma.13G150700	AT5G03760.1|Symbols:ATCSLA09, CSLA09, ATCSLA9, CSLA9, RAT4|Nucleotide-diphospho-sugar transferases superfamily protein|chr5:985910-990087 REVERSE LENGTH=533	DNA mediated transformation; "Golgi organization"; "calcium ion transport"; "cell wall biogenesis"; "cytokinin mediated signaling pathway"; "response to bacterium"; "response to salt stress"	mannan synthase activity; "transferase activity, transferring glycosyl groups"	Golgi apparatus	highly similar to ( 813)AT5G03760| Symbols: CSLA09, ATCSLA9, CSLA9, RAT4, ATCSLA09 | ATCSLA09 (RESISTANT TO AGROBACTERIUM TRANSFORMATION 4); transferase, transferring glycosyl groups | chr5:985909-990086 REVERSE no original description	0.0402355	2.60617	7.28749	-0.299563	0.162832	8.01644	1.08237	0.174081	AT5G03760	PF00535
12049718	Glyma13g21690	Glyma.11G212100	AT3G52870.1|Symbols:|IQ calmodulin-binding motif family protein|chr3:19593365-19595686 REVERSE LENGTH=456	biological process	calmodulin binding	chloroplast	highly similar to ( 524)AT3G52870| Symbols: | calmodulin-binding family protein | chr3:19604343-19606664 REVERSE no original description	0.0276636	2.13668	8.37079	-0.833958	0.0934695	8.8674	0.261414	0.0804287	AT3G52870
12065854	Glyma13g27680	Glyma.13G206700	AT1G61800.1|Symbols:GPT2, ATGPT2|glucose-6-phosphate/phosphate translocator 2|chr1:22824527-22826459 FORWARD LENGTH=388	glucose-6-phosphate transport; "hexose phosphate transport"; "phosphoenolpyruvate transport"; "phosphoglycerate transport"; "photosynthesis"; "photosynthetic acclimation"; "regulation of photosynthesis"; "response to glucose stimulus"; "response to karrikin"; "response to nematode"; "response to sucrose stimulus"; "transmembrane transport"; "transport"; "triose phosphate transmembrane transport"	antiporter activity; "glucose-6-phosphate transmembrane transporter activity"; "inorganic phosphate transmembrane transporter activity"; "phosphoglycerate transmembrane transporter activity"; "transporter activity"; "triose-phosphate transmembrane transporter activity"	chloroplast; "integral to membrane"; "vacuolar membrane"	highly similar to ( 514)AT1G61800| Symbols: GPT2 | GPT2 (glucose-6-phosphate/phosphate translocator 2); antiporter/ glucose-6-phosphate transmembrane transporter | chr1:22828192-22830124 FORWARDmoderately similar to ( 220)TPT_PEA no original description	0.0103406	6.02837	7.59908	-0.248973	0.0989174	9.59145	2.34279	0.0783007	AT1G61800	PF03151,PF00892
12053305	Glyma13g31560	Glyma.13G241900	AT1G28310.2|Symbols:|Dof-type zinc finger DNA-binding family protein|chr1:9912534-9913685 REVERSE LENGTH=325	regulation of transcription, DNA-dependent	DNA binding; "sequence-specific DNA binding transcription factor activity"; "zinc ion binding"	nucleus	very weakly similar to (92.4)AT1G28310| Symbols: | Dof-type zinc finger domain-containing protein | chr1:9912521-9913672 REVERSEvery weakly similar to (90.5)MNB1A_MAIZE no original description	0.0390492	2.12659	5.8765	-0.526913	0.084722	6.24726	0.56163	0.162392	AT1G28310	PF02701
12067589	Glyma13g32500	Glyma.13G251600	AT3G19690.1|Symbols:|CAP (Cysteine-rich secretory proteins, Antigen 5, and Pathogenesis-related 1 protein) superfamily protein|chr3:6842365-6842850 REVERSE LENGTH=161	biological process	molecular function	extracellular region	weakly similar to ( 196)AT3G19690| Symbols: | pathogenesis-related protein, putative | chr3:6842371-6842856 REVERSEweakly similar to ( 199)PRB1_TOBAC no original description	0.030191	6.04056	6.10649	0.144202	0.265253	8.04115	2.73888	0.213854	AT3G19690	PF00188
12067593	Glyma13g32520	Glyma.13G252000	AT3G19690.1|Symbols:|CAP (Cysteine-rich secretory proteins, Antigen 5, and Pathogenesis-related 1 protein) superfamily protein|chr3:6842365-6842850 REVERSE LENGTH=161	biological process	molecular function	extracellular region	weakly similar to ( 196)AT3G19690| Symbols: | pathogenesis-related protein, putative | chr3:6842371-6842856 REVERSEweakly similar to ( 199)PRB1_TOBAC no original description	0.0250498	5.82374	8.97886	0.275188	0.222792	10.9485	2.81713	0.102135	AT3G19690	PF00188
12071486	Glyma13g43120	Glyma.13G354800	AT3G16350.1|Symbols:|Homeodomain-like superfamily protein|chr3:5547828-5549397 FORWARD LENGTH=387	regulation of transcription, DNA-dependent; "response to auxin stimulus"; "response to cadmium ion"; "response to ethylene stimulus"; "response to gibberellin stimulus"; "response to jasmonic acid stimulus"; "response to salt stress"	DNA binding; "nucleic acid binding"; "sequence-specific DNA binding transcription factor activity"; "zinc ion binding"	nucleus	moderately similar to ( 280)AT3G16350| Symbols: | myb family transcription factor | chr3:5547834-5549403 FORWARD no original description	0.0472146	2.16288	7.54143	-0.518929	0.127831	8.00582	0.594022	0.176978	AT3G16350	PF00249
12082314	Glyma14g01550	Glyma.14G011800	AT5G55970.2|Symbols:|RING/U-box superfamily protein|chr5:22668019-22669312 FORWARD LENGTH=343	NA	zinc ion binding	NA	moderately similar to ( 415)AT5G55970| Symbols: | zinc finger (C3HC4-type RING finger) family protein | chr5:22685245-22686538 FORWARD no original description	0.0298734	2.09068	8.00369	-0.511565	0.0547177	8.44083	0.552409	0.125623	AT5G55970	PF00097
12086585	Glyma14g14380	Glyma.14G116400	AT3G11760.1|Symbols:|unknown protein; FUNCTIONS IN: molecular_function unknown; INVOLVED IN: biological_process unknown; LOCATED IN: cellular_component unknown; EXPRESSED IN: 23 plant structures; EXPRESSED DURING: 14 growth stages; BEST Arabidopsis thaliana protein match is: unknown protein (TAIR:AT5G04860.1); Has 84 Blast hits to 73 proteins in 13 species: Archae - 0; Bacteria - 0; Metazoa - 0; …	biological process	molecular function	nucleus	moderately similar to ( 289)AT3G11760| Symbols: | similar to unknown protein [Arabidopsis thaliana] (TAIR:AT5G04860.1); similar to unnamed protein product [Vitis vinifera] (GB:CAO39924.1) | chr3:3718535-3721129 FORWARD no original description	0.0364901	2.61792	7.08882	-1.33418	0.194629	7.81507	0.0542464	0.101881	AT3G11760
12090540	Glyma14g39330	Glyma.14G212500	AT3G02850.1|Symbols:SKOR|STELAR K+ outward rectifier|chr3:619701-623473 REVERSE LENGTH=828	defense response to fungus; "ion transport"; "potassium ion transport"; "response to abscisic acid stimulus"; "response to chitin"; "transmembrane transport"	cyclic nucleotide binding; "ion channel activity"; "outward rectifier potassium channel activity"; "voltage-gated potassium channel activity"	membrane; "nucleus"	nearly identical (1301)AT3G02850| Symbols: SKOR | SKOR (stelar K+ outward rectifier); cyclic nucleotide binding / outward rectifier potassium channel | chr3:619708-623480 REVERSEmoderately similar to ( 395)AKT1_ORYSA no original description	0.0410732	6.99017	5.6318	-1.37829	0.234582	7.78029	1.42704	0.432448	AT3G02850	PF00023,PF11834,PF00027,PF00520
12090555	Glyma14g39350	Glyma.14G212700	AT1G66180.1|Symbols:|Eukaryotic aspartyl protease family protein|chr1:24647221-24648513 FORWARD LENGTH=430	cell wall pectin metabolic process; "plant-type cell wall cellulose metabolic process"; "proteolysis"; "response to L-ascorbic acid"; "response to light stimulus"; "sterol biosynthetic process"	aspartic-type endopeptidase activity	Golgi apparatus; "extracellular region"	highly similar to ( 558)AT5G37540| Symbols: | aspartyl protease family protein | chr5:14930092-14931420 FORWARD no original description	0.0390492	2.11606	8.41915	-0.393965	0.17197	8.90195	0.687416	0.0594147	AT1G66180	PF00026
12090728	Glyma14g39650	Glyma.14G215700	AT1G23170.2|Symbols:|Protein of unknown function DUF2359, transmembrane|chr1:8212724-8215516 FORWARD LENGTH=615	biological process	molecular function	membrane; "nucleus"; "plasma membrane"	moderately similar to ( 418)AT1G70770| Symbols: | similar to unknown protein [Arabidopsis thaliana] (TAIR:AT1G23170.1); similar to hypothetical protein [Vitis vinifera] (GB:CAN67931.1); contains domain PTHR13448 (PTHR13448) | chr1:26692284-26694847 REVERSE no original description	0.0460641	2.2594	7.57022	-0.560267	0.11661	8.10001	0.615671	0.194787	AT1G23170	PF10151
12091015	Glyma14g40480	Glyma.14G218300	AT4G32360.1|Symbols:|Pyridine nucleotide-disulphide oxidoreductase family protein|chr4:15621550-15624711 FORWARD LENGTH=483	hydrogen peroxide catabolic process; "oxidation-reduction process"	electron carrier activity; "nucleotide binding"; "oxidoreductase activity"	mitochondrion; "plasma membrane"	highly similar to ( 665)AT4G32360| Symbols: | NADP adrenodoxin-like ferredoxin reductase | chr4:15621556-15624717 FORWARD no original description	0.0250316	2.10614	7.2679	-0.443008	0.0354116	7.687	0.631591	0.0961852	AT4G32360	PF07992
12103809	Glyma15g03040	Glyma.15G026400	AT1G55020.1|Symbols:LOX1, ATLOX1|lipoxygenase 1|chr1:20525798-20530143 FORWARD LENGTH=859	defense response; "defense response to bacterium, incompatible interaction"; "growth"; "jasmonic acid biosynthetic process"; "lateral root formation"; "lipid oxidation"; "membrane disassembly"; "response to abscisic acid stimulus"; "response to jasmonic acid stimulus"; "response to wounding"; "root development"	lipoxygenase activity	cytoplasm; "plastid"	highly similar to ( 914)AT1G55020| Symbols: LOX1 | LOX1 (Lipoxygenase 1); lipoxygenase | chr1:20529465-20533810 FORWARDnearly identical (1454)LOX4_SOYBN no original description	0.0224025	2.17987	10.2258	-0.805369	0.041869	10.8014	0.318871	0.0885733	AT1G55020	PF00305,PF01477
12092601	Glyma15g03620	Glyma.15G031400	AT2G44450.1|Symbols:BGLU15|beta glucosidase 15|chr2:18340966-18343744 FORWARD LENGTH=506	carbohydrate metabolic process; "regulation of anion channel activity"	catalytic activity; "cation binding"; "hydrolase activity, hydrolyzing O-glycosyl compounds"	Golgi apparatus; "cell wall"; "extracellular region"; "plant-type cell wall"; "plasmodesma"	moderately similar to ( 394)AT2G44480| Symbols: | glycosyl hydrolase family 1 protein | chr2:18367552-18370077 FORWARDmoderately similar to ( 335)MYRA_SINAL no original description	0.0102171	42.7332	4.60405	-2.53443	0.152632	9.44665	2.88285	0.201646	AT2G44450	PF00232
12095033	Glyma15g10340	Glyma.15G096600	AT5G18600.1|Symbols:|Thioredoxin superfamily protein|chr5:6183466-6183774 REVERSE LENGTH=102	cell redox homeostasis; "methylglyoxal catabolic process to D-lactate"	arsenate reductase (glutaredoxin) activity; "electron carrier activity"; "protein disulfide oxidoreductase activity"	cellular component	weakly similar to ( 169)AT4G15680| Symbols: | glutaredoxin family protein | chr4:8931811-8932119 FORWARD no original description	0.0356307	3.11074	6.64088	-0.743929	0.111922	7.60666	0.893331	0.229117	AT4G15680	PF00462
12095311	Glyma15g11100	Glyma.15G104300	AT5G19080.1|Symbols:|RING/U-box superfamily protein|chr5:6378400-6380287 FORWARD LENGTH=378	N-terminal protein myristoylation	ubiquitin-protein ligase activity; "zinc ion binding"	cytoplasm	moderately similar to ( 318)AT3G06140| Symbols: | zinc finger (C3HC4-type RING finger) family protein | chr3:1856999-1858783 REVERSE no original description	0.0460641	2.34833	6.17391	-0.604972	0.126263	6.70724	0.626663	0.199957	AT5G19080
12112600	Glyma15g39290	Glyma.15G245300	AT3G14690.1|Symbols:CYP72A15|cytochrome P450, family 72, subfamily A, polypeptide 15|chr3:4937410-4939310 FORWARD LENGTH=512	oxidation-reduction process	electron carrier activity; "heme binding"; "iron ion binding"; "oxidoreductase activity, acting on paired donors, with incorporation or reduction of molecular oxygen"; "oxygen binding"	NA	highly similar to ( 531)AT3G14690| Symbols: CYP72A15 | CYP72A15 (cytochrome P450, family 72, subfamily A, polypeptide 15); oxygen binding | chr3:4937417-4939317 FORWARDmoderately similar to ( 484)C72A1_CATRO no original description	0.0369111	14.0781	4.50062	-1.96213	0.347016	7.69267	1.85325	0.501015	AT3G14690	PF00067
12112884	Glyma15g40260	Glyma.15G252000	AT1G78380.1|Symbols:ATGSTU19, GST8, GSTU19|glutathione S-transferase TAU 19|chr1:29486659-29487819 REVERSE LENGTH=219	cellular response to phosphate starvation; "cellular response to water deprivation"; "fatty acid beta-oxidation"; "galactolipid biosynthetic process"; "gluconeogenesis"; "glycolysis"; "proteasomal ubiquitin-dependent protein catabolic process"; "proteasome core complex assembly"; "response to cadmium ion"; "response to cyclopentenone"; "response to misfolded protein"; "response to oxidative stres…	glutathione binding; "glutathione transferase activity"	chloroplast; "chloroplast stroma"; "cytoplasm"; "cytosol"; "plasma membrane"; "vacuolar membrane"	moderately similar to ( 226)AT1G78380| Symbols: GST8, ATGSTU19 | ATGSTU19 (GLUTATHIONE TRANSFERASE 8); glutathione transferase | chr1:29491552-29492712 REVERSEmoderately similar to ( 265)LGUL_SOYBN no original description	0.0275102	4.08599	5.17283	-0.440239	0.0448607	6.51904	1.59045	0.221306	AT1G78380	PF02798,PF00043
12122921	Glyma16g00520	Glyma.16G003500	AT1G80160.1|Symbols:|Lactoylglutathione lyase / glyoxalase I family protein|chr1:30151101-30151930 FORWARD LENGTH=167	carbohydrate metabolic process; "hyperosmotic salinity response"; "para-aminobenzoic acid metabolic process"; "response to water deprivation"	lactoylglutathione lyase activity	cytoplasm	weakly similar to ( 194)AT1G80160| Symbols: | lactoylglutathione lyase family protein / glyoxalase I family protein | chr1:30156172-30156822 FORWARD no original description	0.0298734	2.91006	4.10905	-1.33398	0.121172	4.99491	0.207065	0.154658	AT1G80160	PF00903
12123505	Glyma16g02050	Glyma.16G018000	AT5G24470.1|Symbols:APRR5, PRR5|pseudo-response regulator 5|chr5:8356204-8358873 REVERSE LENGTH=667	circadian rhythm; "long-day photoperiodism, flowering"; "negative regulation of transcription, DNA-dependent"; "nuclear import"; "phosphorelay signal transduction system"; "photomorphogenesis"; "regulation of circadian rhythm"; "regulation of transcription, DNA-dependent"; "response to far red light"; "response to red light"; "response to red or far red light"; "starch metabolic process"	DNA binding; "phosphorelay response regulator activity"	nucleus	moderately similar to ( 243)AT5G24470| Symbols: PRR5, APRR5 | APRR5 (PSEUDO-RESPONSE REGULATOR 5); transcription regulator | chr5:8356207-8358876 REVERSEmoderately similar to ( 253)PRR95_ORYSA no original description	0.0240816	8.57912	4.2141	-2.05834	0.164535	6.67716	1.04249	0.231849	AT5G24470	PF06203,PF00072
12124322	Glyma16g04520	Glyma.16G040700	AT3G03890.1|Symbols:|FMN binding|chr3:999667-1001996 REVERSE LENGTH=321	oxidation-reduction process	FMN binding; "oxidoreductase activity"; "pyridoxamine-phosphate oxidase activity"	chloroplast; "extracellular region"	moderately similar to ( 377)AT3G03890| Symbols: | FMN binding | chr3:999844-1002003 REVERSE no original description	0.0371209	2.0555	5.64541	-0.734733	0.142289	5.96576	0.304757	0.0880105	AT3G03890	PF01243,PF10615
12127711	Glyma16g23750	Glyma.16G127700	AT4G36040.1|Symbols:|Chaperone DnaJ-domain superfamily protein|chr4:17049708-17050193 REVERSE LENGTH=161	protein folding	heat shock protein binding	chloroplast; "nucleus"; "plastid"	weakly similar to ( 118)AT4G36040| Symbols: | DNAJ heat shock N-terminal domain-containing protein (J11) | chr4:17049711-17050196 REVERSE no original description	0.0349277	2.99873	7.19738	-1.27356	0.212448	8.12391	0.310789	0.118959	AT4G36040	PF00226
12128990	Glyma16g27320	Glyma.16G156800	AT1G22710.1|Symbols:SUC2, SUT1, ATSUC2|sucrose-proton symporter 2|chr1:8030911-8032970 REVERSE LENGTH=512	phloem sucrose loading; "sucrose transport"; "transmembrane transport"	carbohydrate transmembrane transporter activity; "sucrose:hydrogen symporter activity"; "sucrose transmembrane transporter activity"; "sugar:hydrogen symporter activity"	membrane; "plasma membrane"	highly similar to ( 510)AT1G22710| Symbols: SUT1, ATSUC2, SUC2 | SUC2 (SUCROSE-PROTON SYMPORTER 2); carbohydrate transmembrane transporter/ sucrose transmembrane transporter/ sucrose:hydrogen symporter/ sugar:hydrogen ion symporter | chr1:8030900-8032959 REVERSEmoderately similar to ( 494)SUT_SPIOL no original description	0.0298734	4.05709	4.87641	-1.298	0.231393	6.20361	0.722446	0.119219	AT1G22710
12120881	Glyma16g28370	Glyma.16G168400	AT1G43700.1|Symbols:VIP1, SUE3|VIRE2-interacting protein 1|chr1:16484352-16486017 FORWARD LENGTH=341	DNA mediated transformation; "cellular response to sulfate starvation"; "endoplasmic reticulum unfolded protein response"; "negative regulation of cell differentiation"; "negative regulation of transcription, DNA-dependent"; "nuclear import"; "regulation of transcription, DNA-dependent"; "response to xenobiotic stimulus"; "sulfate transport"	mitogen-activated protein kinase binding; "protein binding"; "protein dimerization activity"; "sequence-specific DNA binding"; "sequence-specific DNA binding transcription factor activity"	nucleus	weakly similar to ( 158)AT1G43700| Symbols: VIP1 | VIP1 (VIRE2-INTERACTING PROTEIN 1); transcription factor | chr1:16486792-16488457 FORWARDweakly similar to ( 149)RF2B_ORYSA no original description	0.0250498	5.95651	6.57075	-1.28298	0.241745	8.48729	1.29149	0.0730237	AT1G43700	PF00170
12131170	Glyma16g34420	Glyma.16G218300	AT3G17700.1|Symbols:CNBT1, CNGC20, ATCNGC20|cyclic nucleotide-binding transporter 1|chr3:6049074-6052449 FORWARD LENGTH=764	MAPK cascade; "defense response to bacterium"; "defense response to fungus"; "detection of biotic stimulus"; "ion transport"; "jasmonic acid mediated signaling pathway"; "negative regulation of defense response"; "protein targeting to membrane"; "regulation of hydrogen peroxide metabolic process"; "regulation of multi-organism process"; "regulation of plant-type hypersensitive response"; "respons…	calmodulin binding; "cyclic nucleotide binding"; "ion channel activity"	plasma membrane	highly similar to ( 833)AT3G17700| Symbols: CNGC20, ATCNGC20, CNBT1 | CNBT1 (CYCLIC NUCLEOTIDE-BINDING TRANSPORTER 1); calmodulin binding / cyclic nucleotide binding / ion channel | chr3:6049080-6052455 FORWARD no original description	0.0479928	2.52597	5.54041	-0.0628185	0.0580123	6.16534	1.27402	0.258687	AT3G17700
12144665	Glyma17g05770	Glyma.17G049900	AT2G06050.3|Symbols:OPR3|oxophytodienoate-reductase 3|chr2:2359240-2361971 REVERSE LENGTH=391	abscisic acid mediated signaling pathway; "hyperosmotic salinity response"; "indoleacetic acid biosynthetic process"; "jasmonic acid biosynthetic process"; "jasmonic acid mediated signaling pathway"; "jasmonic acid metabolic process"; "oxidation-reduction process"; "response to auxin stimulus"; "response to ethylene stimulus"; "response to fungus"; "response to jasmonic acid stimulus"; "response …	12-oxophytodienoate reductase activity; "FMN binding"; "catalytic activity"; "oxidoreductase activity"	peroxisome	highly similar to ( 553)AT2G06050| Symbols: OPR3 | OPR3 (OPDA-REDUCTASE 3) | chr2:2359237-2361968 REVERSE no original description	0.0417303	2.12822	6.55356	-1.09878	0.192319	6.95331	-0.00912523	0.0193018	AT2G06050	PF00724
12146428	Glyma17g09840	Glyma.17G090800	AT5G62850.1|Symbols:AtVEX1, SWEET5, AtSWEET5|Nodulin MtN3 family protein|chr5:25230204-25231527 REVERSE LENGTH=240	NA	sugar transmembrane transporter activity	integral to membrane; "integral to plasma membrane"; "membrane"; "plasma membrane"	moderately similar to ( 268)AT5G62850| Symbols: ATVEX1 | ATVEX1 (VEGETATIVE CELL EXPRESSED1) | chr5:25247430-25248753 REVERSE no original description	0.0431671	2.23001	2.82747	-0.280201	0.067711	3.50068	0.876848	0.198488	AT5G62850	PF03083
12146658	Glyma17g10320	Glyma.17G095200	AT5G20110.1|Symbols:|Dynein light chain type 1 family protein|chr5:6791542-6793253 REVERSE LENGTH=209	microtubule-based process	microtubule motor activity	cytoplasm; "microtubule associated complex"	weakly similar to ( 127)AT5G20110| Symbols: | dynein light chain, putative | chr5:6791544-6793255 REVERSE no original description	0.0250316	3.26358	7.47877	-0.703218	0.14573	8.54533	1.00324	0.0634379	AT5G20110	PF01221
12147513	Glyma17g12710	Glyma.17G118200	AT1G52720.1|Symbols:|unknown protein; BEST Arabidopsis thaliana protein match is: unknown protein (TAIR:AT3G15630.1); Has 61 Blast hits to 61 proteins in 13 species: Archae - 0; Bacteria - 0; Metazoa - 0; Fungi - 0; Plants - 61; Viruses - 0; Other Eukaryotes - 0 (source: NCBI BLink).|chr1:19641007-19641360 FORWARD LENGTH=117	biological process	molecular function	chloroplast; "plastid"	very weakly similar to (81.6)AT1G52720| Symbols: | similar to unknown protein [Arabidopsis thaliana] (TAIR:AT3G15630.1); similar to unnamed protein product [Vitis vinifera] (GB:CAO46032.1) | chr1:19644675-19645028 FORWARD no original description	0.0320894	2.00552	4.56812	-0.861274	0.105925	4.88918	0.142699	0.0957879	AT1G52720
12139776	Glyma17g29850	Glyma.17G203200	AT2G25680.1|Symbols:MOT1|molybdate transporter 1|chr2:10933167-10934537 REVERSE LENGTH=456	molybdate ion transport	molybdate ion transmembrane transporter activity; "sulfate transmembrane transporter activity"	chloroplast; "mitochondrion"; "vacuole"	moderately similar to ( 488)AT2G25680| Symbols: MOT1 | MOT1 (MOLYBDATE TRANSPORTER 1); molybdate ion transmembrane transporter/ sulfate transmembrane transporter | chr2:10940245-10941615 REVERSE no original description	0.0275102	5.04488	7.18438	-0.959826	0.143495	8.88456	1.37499	0.20663	AT2G25680	PF00916
12142404	Glyma17g38250	Glyma.17G262700	AT2G13600.1|Symbols:|Pentatricopeptide repeat (PPR) superfamily protein|chr2:5671493-5673586 FORWARD LENGTH=697	mitochondrial mRNA modification; "sugar mediated signaling pathway"	molecular function	mitochondrion	highly similar to ( 533)AT4G13650| Symbols: | pentatricopeptide (PPR) repeat-containing protein | chr4:7939607-7942894 REVERSEweakly similar to ( 116)RF1_ORYSA no original description	0.0290536	5.39886	5.98745	-1.30541	0.147757	7.76255	1.12725	0.262684	AT2G13600	PF01535
12153870	Glyma18g01340	Glyma.18G009800	AT3G48140.1|Symbols:|B12D protein|chr3:17778471-17779299 FORWARD LENGTH=88	leaf senescence	molecular function	mitochondrion; "peroxisome"	weakly similar to ( 118)AT3G48140| Symbols: | senescence-associated protein, putative | chr3:17789456-17790284 FORWARD no original description	0.0250316	2.46462	8.70108	-0.207508	0.0442024	9.43474	1.09386	0.115137	AT3G48140	PF06522
12166852	Glyma18g03130	Glyma.18G027500	AT2G40080.1|Symbols:ELF4|Protein of unknown function (DUF1313)|chr2:16734545-16734880 REVERSE LENGTH=111	entrainment of circadian clock; "photoperiodism"; "photoperiodism, flowering"; "positive regulation of circadian rhythm"; "red or far-red light signaling pathway"; "regulation of flower development"; "response to karrikin"; "response to red light"	molecular function; "protein homodimerization activity"	nucleus	very weakly similar to (91.3)AT2G40080| Symbols: ELF4 | ELF4 (EARLY FLOWERING 4) | chr2:16741623-16741958 REVERSE no original description	0.0245502	3.26165	8.45765	-0.524885	0.104123	9.59503	1.18072	0.118514	AT2G40080	PF07011
12174582	Glyma18g46560	Glyma.18G231500	NA	NA	NA	NA	weakly similar to ( 101)IBB2_PEA no original description	0.0357728	2.98523	5.51841	-0.559092	0.194106	6.39195	1.01875	0.151862		PF00228
12175266	Glyma18g48300	Glyma.18G247500	AT2G20940.1|Symbols:|Protein of unknown function (DUF1279)|chr2:9002264-9002653 REVERSE LENGTH=129	biological process; "protein folding"; "response to endoplasmic reticulum stress"; "response to heat"; "response to high light intensity"; "response to hydrogen peroxide"	molecular function	mitochondrion; "plastid"	weakly similar to ( 155)AT2G20940| Symbols: | similar to unknown [Populus trichocarpa] (GB:ABK95988.1); contains InterPro domain Protein of unknown function DUF1279 (InterPro:IPR009688) | chr2:9009345-9009734 REVERSE no original description	0.0298734	2.12073	7.2086	-0.577215	0.0956316	7.63122	0.507346	0.100091	AT2G20940	PF06916
12164324	Glyma18g49130	Glyma.18G256400	AT5G39890.1|Symbols:|Protein of unknown function (DUF1637)|chr5:15974543-15976013 FORWARD LENGTH=276	cell wall macromolecule metabolic process; "oxidation-reduction process"; "regulation of hydrogen peroxide metabolic process"; "response to hypoxia"; "systemic acquired resistance, salicylic acid mediated signaling pathway"; "xylem development"	cysteamine dioxygenase activity	nucleus	moderately similar to ( 317)AT5G39890| Symbols: | similar to unknown protein [Arabidopsis thaliana] (TAIR:AT5G15120.1); similar to unnamed protein product [Vitis vinifera] (GB:CAO14912.1); contains InterPro domain Protein of unknown function DUF1637 (InterPro:IPR012864) | chr5:15991771-15993241 FORWARD no original description	0.0408581	2.32551	6.71789	-0.935048	0.154272	7.25053	0.282499	0.146695	AT5G39890	PF07847
12176224	Glyma18g51400	Glyma.18G278900	AT5G38710.1|Symbols:|Methylenetetrahydrofolate reductase family protein|chr5:15501340-15503899 FORWARD LENGTH=476	glutamate biosynthetic process; "jasmonic acid biosynthetic process"; "jasmonic acid mediated signaling pathway"; "oxidation-reduction process"; "proline catabolic process"; "protein targeting to membrane"; "regulation of plant-type hypersensitive response"; "response to cyclopentenone"; "response to fungus"; "response to jasmonic acid stimulus"; "response to osmotic stress"; "response to water d…	proline dehydrogenase activity	mitochondrion	highly similar to ( 548)AT5G38710| Symbols: | proline oxidase, putative / osmotic stress-responsive proline dehydrogenase, putative | chr5:15518570-15521129 FORWARD no original description	0.0290536	4.0486	7.50344	-0.298592	0.145594	8.89723	1.71883	0.1979	AT5G38710	PF01619
12177228	Glyma19g00570	Glyma.19G003600	AT2G23180.1|Symbols:CYP96A1|cytochrome P450, family 96, subfamily A, polypeptide 1|chr2:9874953-9876503 FORWARD LENGTH=516	oxidation-reduction process	electron carrier activity; "heme binding"; "iron ion binding"; "oxidoreductase activity, acting on paired donors, with incorporation or reduction of molecular oxygen"; "oxygen binding"	extracellular region	moderately similar to ( 446)AT2G23180| Symbols: CYP96A1 | CYP96A1 (cytochrome P450, family 96, subfamily A, polypeptide 1); oxygen binding | chr2:9882033-9883583 FORWARDweakly similar to ( 114)C82A1_PEA no original description	0.0352258	2.49239	7.91283	-0.0538006	0.0935692	8.60629	1.26373	0.180325	AT2G23180	PF00067
12178151	Glyma19g03270	Glyma.19G027000	AT5G40970.1|Symbols:|Protein of unknown function (DUF 3339)|chr5:16414081-16414290 FORWARD LENGTH=69	biological process	molecular function	anchored to membrane	very weakly similar to (83.6)AT5G40970| Symbols: | similar to unknown protein [Arabidopsis thaliana] (TAIR:AT3G27030.1); similar to hypothetical protein [Vitis vinifera] (GB:CAN81100.1) | chr5:16431309-16431518 FORWARD no original description	0.0214032	9.16654	6.8728	-1.5211	0.173182	9.45067	1.67527	0.191657	AT3G27030	PF11820
12178737	Glyma19g05580	Glyma.19G042900	AT5G38710.1|Symbols:|Methylenetetrahydrofolate reductase family protein|chr5:15501340-15503899 FORWARD LENGTH=476	glutamate biosynthetic process; "jasmonic acid biosynthetic process"; "jasmonic acid mediated signaling pathway"; "oxidation-reduction process"; "proline catabolic process"; "protein targeting to membrane"; "regulation of plant-type hypersensitive response"; "response to cyclopentenone"; "response to fungus"; "response to jasmonic acid stimulus"; "response to osmotic stress"; "response to water d…	proline dehydrogenase activity	mitochondrion	highly similar to ( 527)AT5G38710| Symbols: | proline oxidase, putative / osmotic stress-responsive proline dehydrogenase, putative | chr5:15518570-15521129 FORWARD no original description	0.0283404	3.38043	7.60628	-1.3062	0.135901	8.73677	0.451002	0.160734	AT5G38710	PF01619
12191844	Glyma19g26870	Glyma.19G097300	AT3G26890.6|Symbols:|unknown protein; FUNCTIONS IN: molecular_function unknown; INVOLVED IN: biological_process unknown; EXPRESSED IN: 24 plant structures; EXPRESSED DURING: 15 growth stages; BEST Arabidopsis thaliana protein match is: unknown protein (TAIR:AT5G41110.1).|chr3:9907456-9910463 REVERSE LENGTH=648	biological process	molecular function	chloroplast	weakly similar to ( 174)AT3G26890| Symbols: | similar to unknown protein [Arabidopsis thaliana] (TAIR:AT5G41110.1); similar to unnamed protein product [Vitis vinifera] (GB:CAO49066.1); contains domain PTHR13199 (PTHR13199); contains domain PTHR13199:SF3 (PTHR13199:SF3) | chr3:9908693-9911700 REVERSE no original description	0.0399808	2.64014	6.04409	-0.285189	0.21357	6.74617	1.11543	0.108605	AT3G26890
12183386	Glyma19g33730	Glyma.19G154900	AT3G06080.2|Symbols:|Plant protein of unknown function (DUF828)|chr3:1834959-1837524 REVERSE LENGTH=469	circadian rhythm	NA	nucleus	highly similar to ( 553)AT3G06080| Symbols: | similar to unknown protein [Arabidopsis thaliana] (TAIR:AT5G19160.1); similar to unnamed protein product [Vitis vinifera] (GB:CAO71110.1); contains InterPro domain Protein of unknown function DUF231, plant (InterPro:IPR004253) | chr3:1834965-1837530 REVERSE no original description	0.0278093	2.36867	7.62419	-0.822494	0.0839795	8.22574	0.421583	0.113369	AT3G06080	PF03005
12185530	Glyma19g39400	Glyma.19G206500	AT5G47550.1|Symbols:|Cystatin/monellin superfamily protein|chr5:19286596-19286964 REVERSE LENGTH=122	NA	cysteine-type endopeptidase inhibitor activity	cell wall; "extracellular region"	very weakly similar to (92.4)AT5G47550| Symbols: | cysteine protease inhibitor, putative / cystatin, putative | chr5:19303822-19304190 REVERSE no original description	0.03136	2.38635	8.54363	-0.49402	0.128953	9.21701	0.760784	0.115125	AT5G47550	PF00031
12186524	Glyma19g41550	Glyma.19G227800	AT1G56600.1|Symbols:AtGolS2, GolS2|galactinol synthase 2|chr1:21207620-21209291 FORWARD LENGTH=335	carbohydrate biosynthetic process; "galactose metabolic process"; "response to abscisic acid stimulus"; "response to cold"; "response to oxidative stress"; "response to salt stress"; "response to water deprivation"	inositol 3-alpha-galactosyltransferase activity; "transferase activity, transferring glycosyl groups"; "transferase activity, transferring hexosyl groups"	nucleus	highly similar to ( 523)AT1G56600| Symbols: ATGOLS2 | ATGOLS2 (ARABIDOPSIS THALIANA GALACTINOL SYNTHASE 2); transferase, transferring glycosyl groups / transferase, transferring hexosyl groups | chr1:21211285-21212956 FORWARD no original description	0.0310991	3.70439	6.63923	-0.917544	0.145675	7.85675	0.971691	0.211937	AT1G56600	PF01501
12197152	Glyma19g42180	Glyma.19G233600	AT1G09130.2|Symbols:|ATP-dependent caseinolytic (Clp) protease/crotonase family protein|chr1:2940063-2942217 REVERSE LENGTH=330	isopentenyl diphosphate biosynthetic process, mevalonate-independent pathway; "proteolysis"	serine-type endopeptidase activity	chloroplast; "chloroplast envelope"; "chloroplast stroma"; "mitochondrion"; "plastid stroma"; "thylakoid"	moderately similar to ( 441)AT1G09130| Symbols: | ATP-dependent Clp protease proteolytic subunit, putative | chr1:2940065-2942219 REVERSEweakly similar to ( 102)CLPP_CHLVU no original description	0.0372367	2.09724	6.94625	-0.208925	0.083606	7.33319	0.859569	0.151929	AT1G09130	PF00574
12187482	Glyma19g44130	Glyma.19G252100	AT3G61590.2|Symbols:HWS|Galactose oxidase/kelch repeat superfamily protein|chr3:22792914-22794149 FORWARD LENGTH=411	lipid transport; "organ development"	ubiquitin-protein ligase activity	nucleus	highly similar to ( 528)AT3G61590| Symbols: HWS, HS | HS/HWS (HAWAIIAN SKIRT); ubiquitin-protein ligase | chr3:22803889-22805124 FORWARD no original description	0.0262861	2.15676	8.66865	-0.864211	0.00373681	9.20154	0.244657	0.112694	AT3G61590	PF00646
12198184	Glyma19g44530	Glyma.19G256300	AT3G61800.1|Symbols:|CONTAINS InterPro DOMAIN/s: Protein of unknown function DUF2043 (InterPro:IPR018610), ENTH/VHS (InterPro:IPR008942); Has 308 Blast hits to 279 proteins in 95 species: Archae - 2; Bacteria - 30; Metazoa - 120; Fungi - 19; Plants - 44; Viruses - 2; Other Eukaryotes - 91 (source: NCBI BLink).|chr3:22874723-22876846 REVERSE LENGTH=664	biological process	molecular function	nucleus	moderately similar to ( 499)AT3G61800| Symbols: | similar to unnamed protein product [Vitis vinifera] (GB:CAO14384.1); contains InterPro domain ENTH/VHS (InterPro:IPR008942) | chr3:22885698-22887821 REVERSE no original description	0.0113758	2.27349	5.36214	-0.536947	0.0358852	5.8285	0.647963	0.0523854	AT3G61800	PF09740
12209341	Glyma20g01770	Glyma.20G014400	AT2G01430.1|Symbols:ATHB17, ATHB-17, HB17|homeobox-leucine zipper protein 17|chr2:187798-190369 REVERSE LENGTH=275	regulation of transcription, DNA-dependent	DNA binding; "sequence-specific DNA binding"; "sequence-specific DNA binding transcription factor activity"	nucleus	moderately similar to ( 210)AT2G01430| Symbols: | homeobox-leucine zipper protein 17 (HB-17) / HD-ZIP transcription factor 17 | chr2:187797-190368 REVERSE no original description	0.0360345	2.44268	5.94524	-0.129543	0.150642	6.5244	1.15892	0.134607	AT2G01430	PF00046,PF02183
12204860	Glyma20g29470	Glyma.20G155500	AT4G23030.1|Symbols:|MATE efflux family protein|chr4:12072857-12074365 FORWARD LENGTH=502	drug transmembrane transport; "transmembrane transport"	antiporter activity; "drug transmembrane transporter activity"; "transporter activity"	membrane; "plasma membrane"	highly similar to ( 505)AT4G23030| Symbols: | MATE efflux protein-related | chr4:12072868-12074376 FORWARD no original description	0.0402355	2.55167	5.40326	-0.947061	0.198663	6.03361	0.404379	0.121371	AT4G23030	PF01554
12208306	Glyma20g38120	Glyma.20G237300	AT5G27830.1|Symbols:|FUNCTIONS IN: molecular_function unknown; INVOLVED IN: response to oxidative stress; LOCATED IN: endomembrane system; EXPRESSED IN: 22 plant structures; EXPRESSED DURING: 13 growth stages; CONTAINS InterPro DOMAIN/s: Folate receptor, conserved region (InterPro:IPR018143); Has 1807 Blast hits to 1807 proteins in 277 species: Archae - 0; Bacteria - 0; Metazoa - 736; Fungi - 347…	response to oxidative stress	molecular function	extracellular region; "nucleus"	moderately similar to ( 241)AT5G27830| Symbols: | similar to hypothetical protein [Vitis vinifera] (GB:CAN74239.1) | chr5:9861356-9862746 FORWARD no original description	0.0326423	2.63314	6.76745	-0.783764	0.140196	7.49328	0.613023	0.143666	AT5G27830	PF03024
a: Description was derived from the Mapman file for Glycine max
b: Benjamini-Hochberg false discovery rate
DT-D2, DT2008-Dehydrated 2h
W-D2, Williams 82-Dehydrated 2h

## Sheet: 10C_DT-D10 vs W-D10 (Up)
Supplementary Table S10C. Upregulated genes identified in DT-D10/W-D10
								DT-D10 vs W-D10		W-D10			DT-D10
Probe ID	Glyma 1 ID	Glyma 2 ID	Top Arabidopsis (TAIR10) BLASTP Hit	Gene Ontology Biological Process Descriptions	Gene Ontology Molecular Function Descriptions	Gene Ontology Cellular Component Descriptions	Descriptiona	q-valueb	Fold change	Mean of raw intensity	Mean of normalized intensity (Log2)	SD of normalized intensity	Mean of raw intensity	Mean of normalized intensity (Log2)	SD of normalized intensity	Arabidopsis otholog	Pfam
11800887	Glyma02g10320	Glyma.02G093200	AT3G12580.1|Symbols:HSP70, ATHSP70|heat shock protein 70|chr3:3991487-3993689 REVERSE LENGTH=650	protein folding; "protein ubiquitination"; "response to bacterium"; "response to cadmium ion"; "response to endoplasmic reticulum stress"; "response to heat"; "response to high light intensity"; "response to hydrogen peroxide"; "response to temperature stimulus"; "response to virus"	ATP binding; "ubiquitin protein ligase binding"	Golgi apparatus; "apoplast"; "cell wall"; "cytosol"; "mitochondrion"; "plasma membrane"; "vacuolar membrane"	nearly identical (1047)AT5G02500| Symbols: HSP70-1, AT-HSC70-1, HSC70, HSC70-1 | HSC70-1 (heat shock cognate 70 kDa protein 1); ATP binding | chr5:554053-556332 REVERSEnearly identical (1042)HSP7C_PETHY no original description	0.0147725	24.6307	5.69046	-1.55208	0.181306	10.1141	3.0703	0.097746	AT3G12580	PF00012
11907994	Glyma07g29410	Glyma.07G178200	AT2G15780.1|Symbols:|Cupredoxin superfamily protein|chr2:6873666-6874701 REVERSE LENGTH=257	NA	copper ion binding; "electron carrier activity"	extracellular region	weakly similar to ( 148)AT2G15780| Symbols: | glycine-rich protein | chr2:6880748-6881783 REVERSE no original description	0.0145266	11.1703	4.41814	-1.37959	0.116294	7.57463	2.10201	0.0188161	AT2G15780	PF02298
11957849	Glyma09g18490	Glyma.09G115600	AT2G01130.1|Symbols:|DEA(D/H)-box RNA helicase family protein|chr2:88847-94635 REVERSE LENGTH=1113	NA	ATP-dependent helicase activity; "ATP binding"; "RNA binding"; "double-stranded RNA binding"; "helicase activity"; "nucleic acid binding"	intracellular; "nucleus"	nearly identical (1186)AT2G01130| Symbols: | ATP binding / helicase/ nucleic acid binding | chr2:88846-94634 REVERSE no original description	0.0280156	2.6072	5.36176	-0.633943	0.032979	6.40078	0.74856	0.0853434	AT2G01130	PF00271,PF07717,PF00270,PF04408,PF00035
11972588	Glyma09g32810	Glyma.09G195600	AT1G20925.1|Symbols:|Auxin efflux carrier family protein|chr1:7289973-7292507 FORWARD LENGTH=472	auxin polar transport; "transmembrane transport"	auxin:hydrogen symporter activity	integral to membrane	moderately similar to ( 408)AT1G20925| Symbols: | auxin efflux carrier family protein | chr1:7290601-7292496 FORWARD no original description	0.0472387	2.73949	4.28586	0.0288968	0.0614709	5.37451	1.48281	0.130398	AT1G20925	PF03547
12092400	Glyma15g03110	Glyma.15G026900	AT1G72790.1|Symbols:|hydroxyproline-rich glycoprotein family protein|chr1:27394848-27396533 FORWARD LENGTH=561	biological process	molecular function	cytosol; "nucleus"; "plasma membrane"	weakly similar to ( 105)AT1G72790| Symbols: | hydroxyproline-rich glycoprotein family protein | chr1:27398510-27400195 FORWARD no original description	0.0472387	2.11152	8.76347	-0.67512	0.0951217	9.6183	0.403162	0.0421273	AT1G72790
12092601	Glyma15g03620	Glyma.15G031400	AT2G44450.1|Symbols:BGLU15|beta glucosidase 15|chr2:18340966-18343744 FORWARD LENGTH=506	carbohydrate metabolic process; "regulation of anion channel activity"	catalytic activity; "cation binding"; "hydrolase activity, hydrolyzing O-glycosyl compounds"	Golgi apparatus; "cell wall"; "extracellular region"; "plant-type cell wall"; "plasmodesma"	moderately similar to ( 394)AT2G44480| Symbols: | glycosyl hydrolase family 1 protein | chr2:18367552-18370077 FORWARDmoderately similar to ( 335)MYRA_SINAL no original description	0.0280156	51.0739	3.65222	-3.10898	0.246307	9.0766	2.56553	0.282592	AT2G44450	PF00232
12112600	Glyma15g39290	Glyma.15G245300	AT3G14690.1|Symbols:CYP72A15|cytochrome P450, family 72, subfamily A, polypeptide 15|chr3:4937410-4939310 FORWARD LENGTH=512	oxidation-reduction process	electron carrier activity; "heme binding"; "iron ion binding"; "oxidoreductase activity, acting on paired donors, with incorporation or reduction of molecular oxygen"; "oxygen binding"	NA	highly similar to ( 531)AT3G14690| Symbols: CYP72A15 | CYP72A15 (cytochrome P450, family 72, subfamily A, polypeptide 15); oxygen binding | chr3:4937417-4939317 FORWARDmoderately similar to ( 484)C72A1_CATRO no original description	0.0474872	10.8755	4.79688	-1.29726	0.230781	7.93978	2.14574	0.265899	AT3G14690	PF00067
12130858	Glyma16g33810	Glyma.16G212600	AT5G23370.1|Symbols:|GRAM domain-containing protein / ABA-responsive protein-related|chr5:7863542-7864201 REVERSE LENGTH=219	biological process	molecular function	chloroplast	weakly similar to ( 163)AT5G23370| Symbols: | GRAM domain-containing protein / ABA-responsive protein-related | chr5:7863545-7864204 REVERSE no original description	0.0474872	2.70075	7.36695	-1.02765	0.0741432	8.56658	0.405704	0.126179	AT5G23370	PF02893
12178151	Glyma19g03270	Glyma.19G027000	AT5G40970.1|Symbols:|Protein of unknown function (DUF 3339)|chr5:16414081-16414290 FORWARD LENGTH=69	biological process	molecular function	anchored to membrane	very weakly similar to (83.6)AT5G40970| Symbols: | similar to unknown protein [Arabidopsis thaliana] (TAIR:AT3G27030.1); similar to hypothetical protein [Vitis vinifera] (GB:CAN81100.1) | chr5:16431309-16431518 FORWARD no original description	0.0472869	10.2225	6.10691	-1.85173	0.309906	9.22385	1.50195	0.130735	AT3G27030	PF11820
a: Description was derived from the Mapman file for Glycine max
b: Benjamini-Hochberg false discovery rate
DT-D10, DT2008-Dehydrated 10h
W-D10, Williams 82-Dehydrated 10h

## Sheet: 10D_DT-D vs W-D (Up)
Supplementary Table S10D. Upregulated genes identified in DT-D/W-D (upregulated in DT-D2/W-D2 and/or DT-D10/W-D10)
								DT-D2 vs W-D2		DT-D10 vs W-D10		W-D2			W-D10			DT-D2			DT-D10
Probe ID	Glyma 1 ID	Glyma 2 ID	Top Arabidopsis (TAIR10) BLASTP Hit	Gene Ontology Biological Process Descriptions	Gene Ontology Molecular Function Descriptions	Gene Ontology Cellular Component Descriptions	Descriptiona	q-valueb	Fold change	q-valueb	Fold change	Mean of raw intensity	Mean of normalized intensity (Log2)	SD of normalized intensity	Mean of raw intensity	Mean of normalized intensity (Log2)	SD of normalized intensity	Mean of raw intensity	Mean of normalized intensity (Log2)	SD of normalized intensity	Mean of raw intensity	Mean of normalized intensity (Log2)	SD of normalized intensity	Arabidopsis otholog	Pfam
11776741	Glyma01g05710	Glyma.01G046900	AT5G36930.1|Symbols:|Disease resistance protein (TIR-NBS-LRR class) family|chr5:14567771-14571907 REVERSE LENGTH=1188	defense response; "signal transduction"	ADP binding	cytoplasm; "intracellular"	moderately similar to ( 476)AT5G36930| Symbols: | disease resistance protein (TIR-NBS-LRR class), putative | chr5:14585001-14589146 REVERSE no original description	0.0188224	18.5184	0.0673264	9.71239	3.32888	-1.92187	0.141349	3.33745	-1.61864	0.246736	6.98107	2.28902	0.282684	6.27892	1.66118	0.412269	AT5G36930	PF01582,PF00931
11778926	Glyma01g23870	Glyma.01G097900	AT2G22680.1|Symbols:|Zinc finger (C3HC4-type RING finger) family protein|chr2:9645433-9647484 FORWARD LENGTH=683	brassinosteroid biosynthetic process; "cytokinin metabolic process"; "fatty acid catabolic process"	ubiquitin-protein ligase activity; "zinc ion binding"	extracellular region	moderately similar to ( 389)AT2G22680| Symbols: | zinc finger (C3HC4-type RING finger) family protein | chr2:9652513-9654564 FORWARD no original description	0.0349277	2.23411	0.76372	1.13229	5.56924	-0.550432	0.0879061	5.43327	-0.26931	0.310588	6.01812	0.609265	0.154823	5.27448	-0.0900644	0.156001	AT2G22680	PF00097,PF00092
11769758	Glyma01g31170	Glyma.01G123900	AT3G51770.2|Symbols:ETO1|tetratricopeptide repeat (TPR)-containing protein|chr3:19200328-19203998 REVERSE LENGTH=959	cellular response to phosphate starvation; "cotyledon development"; "ethylene biosynthetic process"; "hormone-mediated signaling pathway"; "proteasomal ubiquitin-dependent protein catabolic process"; "protein N-linked glycosylation"; "regulation of ethylene biosynthetic process"; "regulation of post-embryonic root development"; "stem cell division"; "sugar mediated signaling pathway"	protein binding; "protein binding, bridging"	nucleus	nearly identical (1357)AT3G51770| Symbols: ETO1 | ETO1 (ETHYLENE OVERPRODUCER 1) | chr3:19211307-19214974 REVERSE no original description	0.049869	2.14237	0.0836638	2.44662	6.74335	-0.237055	0.220459	5.76005	-0.788748	0.197453	7.15783	0.862154	0.0415412	6.72669	0.502045	0.114952	AT3G51770
11769765	Glyma01g31180	Glyma.01G124000	AT3G51760.2|Symbols:|Protein of unknown function (DUF688)|chr3:19198541-19199405 REVERSE LENGTH=259	biological process; "purine nucleobase transport"	molecular function	mitochondrion; "nucleus"	very weakly similar to (81.6)AT3G51760| Symbols: | unknown protein | chr3:19209520-19210384 REVERSE no original description	0.037662	2.96854	0.222126	1.79733	4.67893	-0.382821	0.0879333	4.67442	-0.0231255	0.191496	5.55627	1.18693	0.240821	5.14937	0.822732	0.290645	AT3G51760	PF05097
11781253	Glyma01g35660	Glyma.01G153300	AT4G19230.1|Symbols:CYP707A1|cytochrome P450, family 707, subfamily A, polypeptide 1|chr4:10521524-10523517 FORWARD LENGTH=467	abscisic acid metabolic process; "defense response to fungus"; "oxidation-reduction process"; "release of seed from dormancy"; "response to red or far red light"	(+)-abscisic acid 8'-hydroxylase activity; "electron carrier activity"; "heme binding"; "iron ion binding"; "oxidoreductase activity, acting on paired donors, with incorporation or reduction of molecular oxygen"; "oxygen binding"	extracellular region	highly similar to ( 649)AT4G19230| Symbols: CYP707A1 | CYP707A1 (cytochrome P450, family 707, subfamily A, polypeptide 1); oxygen binding | chr4:10521535-10523577 FORWARDmoderately similar to ( 228)C85A1_ORYSA no original description	0.0460426	3.16024	0.81026	-1.12887	7.68365	-1.78207	0.228461	9.13753	0.0730998	0.389548	8.71649	-0.122041	0.221677	8.70512	-0.101775	0.135426	AT4G19230	PF00067
11772338	Glyma01g39750	Glyma.01G190300	AT4G37300.1|Symbols:MEE59|maternal effect embryo arrest 59|chr4:17554805-17555498 FORWARD LENGTH=173	embryo development ending in seed dormancy	molecular function	nucleus	weakly similar to ( 125)AT4G37300| Symbols: MEE59 | MEE59 (maternal effect embryo arrest 59) | chr4:17554799-17555492 FORWARD no original description	0.0262861	3.49838	0.0280156	1.91481	7.82396	-1.35584	0.070229	7.83541	-0.915818	0.0258586	9.01308	0.45085	0.171718	8.53298	0.0213833	0.0527154	AT4G37300
11773364	Glyma01g42400	Glyma.01G214700	AT4G11860.1|Symbols:|Protein of unknown function (DUF544)|chr4:7134237-7138361 REVERSE LENGTH=682	biological process	molecular function	cytoplasm; "cytosol"; "nucleus"; "plasma membrane"	highly similar to ( 531)AT4G11860| Symbols: | similar to unknown protein [Arabidopsis thaliana] (TAIR:AT4G22960.1); similar to unnamed protein product [Vitis vinifera] (GB:CAO63644.1); contains InterPro domain Protein of unknown function DUF544 (InterPro:IPR007518); contains InterPro domain Ubiquitin interacting motif (InterPro:IPR003903) | chr4:7134231-7138355 REVERSE no original description	0.0171392	2.18703	0.541804	1.36245	5.43756	-0.68429	0.0529673	5.47366	-0.230208	0.426143	5.84686	0.444685	0.0605084	5.5791	0.215997	0.145532	AT4G11860	PF04424
11784185	Glyma01g43460	Glyma.01G225100	AT2G29380.1|Symbols:HAI3|highly ABA-induced PP2C gene 3|chr2:12608855-12610124 FORWARD LENGTH=362	protein dephosphorylation	catalytic activity; "protein serine/threonine phosphatase activity"	plasma membrane; "protein serine/threonine phosphatase complex"	weakly similar to ( 194)AT5G59220| Symbols: | protein phosphatase 2C, putative / PP2C, putative | chr5:23911898-23913723 REVERSE no original description	0.0443653	2.46016	0.718583	1.19042	3.83795	-0.341098	0.145023	3.8096	-0.0499375	0.399923	4.5117	0.957656	0.191505	3.71839	0.201529	0.121097	AT2G29380	PF00481
11785078	Glyma02g00450	Glyma.02G002100	AT4G14640.1|Symbols:CAM8, AtCML8|calmodulin 8|chr4:8397800-8399996 FORWARD LENGTH=151	Golgi localization; "actin filament-based movement"; "calcium-mediated signaling"; "detection of calcium ion"; "mitochondrion localization"; "peroxisome localization"; "response to mechanical stimulus"	calcium ion binding	nucleus	moderately similar to ( 203)AT2G27030| Symbols: CAM5 | CAM5 (CALMODULIN 5); calcium ion binding | chr2:11539797-11540138 FORWARDmoderately similar to ( 202)CALM3_PETHY no original description	0.0266447	2.13591	0.723759	1.20278	6.85036	-0.0388058	0.108779	6.58714	0.143261	0.175412	7.26165	1.05604	0.0373295	6.5428	0.409634	0.41407	AT4G14640	PF00036
11799590	Glyma02g06460	Glyma.02G058000	AT2G18480.1|Symbols:|Major facilitator superfamily protein|chr2:8009582-8011243 REVERSE LENGTH=508	transmembrane transport; "transport"	carbohydrate transmembrane transporter activity; "substrate-specific transmembrane transporter activity"; "sugar:hydrogen symporter activity"; "transmembrane transporter activity"; "transporter activity"	integral to membrane; "membrane"; "plasma membrane"	highly similar to ( 614)AT2G18480| Symbols: | mannitol transporter, putative | chr2:8016664-8018325 REVERSEweakly similar to ( 174)STC_RICCO no original description	0.0444049	3.25838	0.239269	1.80275	6.26092	-0.48545	0.186708	6.0411	-0.277009	0.343097	7.28739	1.21871	0.254257	6.56599	0.573188	0.143267	AT2G18480	PF00083
11787568	Glyma02g07140	Glyma.02G064300	AT2G02990.1|Symbols:RNS1, ATRNS1|ribonuclease 1|chr2:873714-874667 FORWARD LENGTH=230	aging; "amino acid transport"; "anthocyanin-containing compound biosynthetic process"; "cellular response to phosphate starvation"; "proline transport"; "response to wounding"	RNA binding; "endoribonuclease activity"; "ribonuclease T2 activity"; "ribonuclease activity"	cell wall; "extracellular region"; "plasma membrane"	very weakly similar to (85.9)AT2G02990| Symbols: RNS1 | RNS1 (RIBONUCLEASE 1); endoribonuclease | chr2:873713-874666 FORWARD no original description	0.0280493	2.20371	0.0995115	4.18505	10.1436	-0.0292244	0.0732474	8.25731	-1.57143	0.388471	10.7442	1.11071	0.112212	10.1341	0.493812	0.215638	AT2G02990	PF00445
11787677	Glyma02g07370	Glyma.02G066800	AT3G19340.1|Symbols:|Protein of unknown function (DUF3754)|chr3:6701387-6704071 REVERSE LENGTH=487	NA	NA	endoplasmic reticulum; "plasma membrane"	highly similar to ( 688)AT3G19340| Symbols: | sodium:dicarboxylate symporter | chr3:6701393-6704077 REVERSE no original description	0.0279016	3.0879	0.394755	1.34561	5.18345	-0.861979	0.125183	6.58183	0.955224	0.0833859	6.10384	0.764647	0.138698	6.69865	1.38349	0.285401	AT3G19340	PF12576
11800887	Glyma02g10320	Glyma.02G093200	AT3G12580.1|Symbols:HSP70, ATHSP70|heat shock protein 70|chr3:3991487-3993689 REVERSE LENGTH=650	protein folding; "protein ubiquitination"; "response to bacterium"; "response to cadmium ion"; "response to endoplasmic reticulum stress"; "response to heat"; "response to high light intensity"; "response to hydrogen peroxide"; "response to temperature stimulus"; "response to virus"	ATP binding; "ubiquitin protein ligase binding"	Golgi apparatus; "apoplast"; "cell wall"; "cytosol"; "mitochondrion"; "plasma membrane"; "vacuolar membrane"	nearly identical (1047)AT5G02500| Symbols: HSP70-1, AT-HSC70-1, HSC70, HSC70-1 | HSC70-1 (heat shock cognate 70 kDa protein 1); ATP binding | chr5:554053-556332 REVERSEnearly identical (1042)HSP7C_PETHY no original description	0.0110162	11.3415	0.0147725	24.6307	5.59715	-2.06296	0.0946332	5.69046	-1.55208	0.181306	8.45841	1.44058	0.155094	10.1141	3.0703	0.097746	AT3G12580	PF00012
11790772	Glyma02g16680	Glyma.02G147900	AT5G46600.1|Symbols:|Aluminium activated malate transporter family protein|chr5:18907849-18910742 REVERSE LENGTH=539	response to aluminum ion	molecular function	plasma membrane	moderately similar to ( 221)AT1G08440| Symbols: | similar to ALMT1/ATALMT1 (AL-ACTIVATED MALATE TRANSPORTER 1), malate transmembrane transporter/ [Arabidopsis thaliana] (TAIR:AT1G08430.1); similar to putative aluminum activated malate transporter [Brassica napus] (GB:BAE97280.1); contains InterPro domain Protein of unknown function UPF0005 (InterPro:IPR006214) | chr1:2663024-2665340 FORWARD no or…	0.0288092	2.53991	0.751604	-1.15551	5.03067	-0.642966	0.0948656	6.71867	1.45701	0.273455	5.66933	0.70181	0.132334	6.17645	1.24848	0.27366	AT5G46600	PF11744
11794020	Glyma02g38580	Glyma.02G221200	AT5G24600.1|Symbols:|Protein of unknown function, DUF599|chr5:8421790-8423342 REVERSE LENGTH=248	biological process	NA	mitochondrion; "plasma membrane"	moderately similar to ( 282)AT5G24600| Symbols: | similar to unknown protein [Arabidopsis thaliana] (TAIR:AT3G18215.1); similar to unnamed protein product [Vitis vinifera] (GB:CAO65983.1); contains InterPro domain Protein of unknown function DUF599 (InterPro:IPR006747) | chr5:8421793-8423345 REVERSE no original description	0.0437141	2.23366	0.248142	1.34266	8.49344	-0.878046	0.1976	8.88815	-0.097278	0.178217	9.06387	0.281365	0.0774784	9.07517	0.327815	0.0689546	AT5G24600	PF04654
11794335	Glyma02g39350	Glyma.02G228300	AT2G30040.1|Symbols:MAPKKK14|mitogen-activated protein kinase kinase kinase 14|chr2:12821747-12823138 FORWARD LENGTH=463	abscisic acid mediated signaling pathway; "chloroplast organization"; "ethylene mediated signaling pathway"; "intracellular signal transduction"; "positive regulation of transcription, DNA-dependent"; "protein autophosphorylation"; "protein phosphorylation"; "response to abscisic acid stimulus"; "response to chitin"; "response to jasmonic acid stimulus"	ATP binding; "kinase activity"; "protein kinase activity"; "protein serine/threonine kinase activity"; "transferase activity, transferring phosphorus-containing groups"	nucleus	moderately similar to ( 345)AT1G07150| Symbols: MAPKKK13 | MAPKKK13 (Mitogen-activated protein kinase kinase kinase 13); kinase | chr1:2194278-2195777 REVERSEvery weakly similar to (80.9)CIPK1_ORYSA no original description	0.0372589	2.4716	0.221466	1.76929	8.57209	-0.905054	0.0304153	9.09679	0.00627359	0.213939	9.30304	0.400389	0.20994	9.69036	0.829446	0.260526	AT2G30040	PF00069
11797049	Glyma02g47200	Glyma.02G302400	AT5G55970.2|Symbols:|RING/U-box superfamily protein|chr5:22668019-22669312 FORWARD LENGTH=343	NA	zinc ion binding	NA	moderately similar to ( 412)AT5G55970| Symbols: | zinc finger (C3HC4-type RING finger) family protein | chr5:22685245-22686538 FORWARD no original description	0.0417303	3.03215	0.975951	-1.02941	7.43119	-1.05861	0.0881705	9.25256	1.16748	0.133742	8.3875	0.54173	0.270219	8.94308	1.12566	0.616379	AT5G55970	PF00097
11822404	Glyma03g04470	Glyma.03G036600	AT5G01840.1|Symbols:ATOFP1, OFP1|ovate family protein 1|chr5:324552-325364 FORWARD LENGTH=270	N-terminal protein myristoylation; "negative regulation of transcription, DNA-dependent"; "organ development"; "regulation of unidimensional cell growth"	protein binding	cytoskeleton; "nucleolus"; "nucleus"	very weakly similar to (99.4)AT2G30400| Symbols: ATOFP2, OFP2 | ATOFP2/OFP2 (ARABIDOPSIS THALIANA OVATE FAMILY PROTEIN 2) | chr2:12963669-12964631 FORWARD no original description	0.0498662	2.6708	0.876675	1.23782	3.86545	-0.221428	0.212657	4.2609	0.513137	0.979512	4.65083	1.19584	0.195846	4.22795	0.820937	0.422098	AT2G30400	PF04844
11822654	Glyma03g05530	Glyma.03G044900	AT5G49040.1|Symbols:|Disease resistance-responsive (dirigent-like protein) family protein|chr5:19882676-19883251 REVERSE LENGTH=191	defense response; "lignan biosynthetic process"	molecular function	chloroplast	weakly similar to ( 140)AT5G49040| Symbols: | disease resistance-responsive protein-related / dirigent protein-related | chr5:19899902-19900477 REVERSE no original description	0.0402143	3.03501	0.691895	1.37803	5.86032	0.558497	0.147033	4.54315	-0.356247	0.617402	6.76546	2.1602	0.232413	4.63721	0.106365	0.339791	AT5G49040	PF03018
11823853	Glyma03g14210	Glyma.03G078200	AT5G01210.1|Symbols:|HXXXD-type acyl-transferase family protein|chr5:84554-85981 FORWARD LENGTH=475	NA	transferase activity; "transferase activity, transferring acyl groups other than amino-acyl groups"	cytoplasm	highly similar to ( 613)AT5G01210| Symbols: | transferase family protein | chr5:84553-85980 FORWARDvery weakly similar to (88.6)HCBT1_DIACA no original description	0.0262861	2.1226	0.172321	1.36609	9.39558	-0.307826	0.0648936	9.13818	-0.222632	0.109616	9.93692	0.778007	0.0906269	9.34412	0.227426	0.102333	AT5G01210	PF02458
11825902	Glyma03g27220	Glyma.03G117800	AT3G60520.1|Symbols:|unknown protein; BEST Arabidopsis thaliana protein match is: unknown protein (TAIR:AT1G02070.1); Has 107 Blast hits to 107 proteins in 14 species: Archae - 0; Bacteria - 0; Metazoa - 0; Fungi - 0; Plants - 107; Viruses - 0; Other Eukaryotes - 0 (source: NCBI BLink).|chr3:22361751-22362467 REVERSE LENGTH=129	biological process	NA	cellular component	weakly similar to ( 115)AT3G60520| Symbols: | zinc ion binding | chr3:22372726-22373442 REVERSE no original description	0.0448024	2.3762	0.19264	1.47983	8.37225	-0.798797	0.166365	8.78701	0.00748412	0.015871	9.02293	0.449857	0.165204	9.11499	0.572913	0.206114	AT3G60520
11818580	Glyma03g36880	Glyma.03G210500	AT3G62930.1|Symbols:|Thioredoxin superfamily protein|chr3:23261538-23261846 REVERSE LENGTH=102	anther development; "cell redox homeostasis"	arsenate reductase (glutaredoxin) activity; "electron carrier activity"; "protein disulfide oxidoreductase activity"	cellular component	weakly similar to ( 125)AT1G03020| Symbols: | glutaredoxin family protein | chr1:698207-698515 REVERSE no original description	0.0496556	2.78393	0.642879	1.32607	5.95525	-0.211039	0.249976	5.97441	0.230016	0.531318	6.74752	1.26608	0.166119	6.03928	0.637178	0.0757328	AT3G62930	PF00462
11818951	Glyma03g37740	Glyma.03G219000	AT1G02610.1|Symbols:|RING/FYVE/PHD zinc finger superfamily protein|chr1:553181-555854 REVERSE LENGTH=221	NA	zinc ion binding	cytoplasm	weakly similar to ( 149)AT4G02075| Symbols: PIT1 | PIT1 (PITCHOUN 1); protein binding / zinc ion binding | chr4:913555-916414 REVERSE no original description	0.048602	2.31564	0.707845	1.21929	9.88522	-0.142843	0.196481	9.96159	0.244005	0.19337	10.5481	1.06857	0.144419	10.009	0.530052	0.416243	AT1G02610	PF12428,PF00097
11831521	Glyma03g41170	Glyma.03G251200	AT3G04760.1|Symbols:|Pentatricopeptide repeat (PPR-like) superfamily protein|chr3:1303884-1305692 REVERSE LENGTH=602	biological process; "stomatal complex morphogenesis"	NA	chloroplast; "mitochondrion"	highly similar to ( 705)AT3G04760| Symbols: | pentatricopeptide (PPR) repeat-containing protein | chr3:1303890-1305698 REVERSEmoderately similar to ( 247)RF1_ORYSA no original description	0.0395738	2.03726	0.168978	1.30139	5.38643	-0.523937	0.152741	5.20466	-0.30911	0.0350208	5.70265	0.502694	0.084422	5.22698	0.0709402	0.118215	AT3G04760	PF01535
11831795	Glyma03g41870	Glyma.03G257800	AT3G61800.1|Symbols:|CONTAINS InterPro DOMAIN/s: Protein of unknown function DUF2043 (InterPro:IPR018610), ENTH/VHS (InterPro:IPR008942); Has 308 Blast hits to 279 proteins in 95 species: Archae - 2; Bacteria - 30; Metazoa - 120; Fungi - 19; Plants - 44; Viruses - 2; Other Eukaryotes - 91 (source: NCBI BLink).|chr3:22874723-22876846 REVERSE LENGTH=664	biological process	molecular function	nucleus	highly similar to ( 526)AT3G61800| Symbols: | similar to unnamed protein product [Vitis vinifera] (GB:CAO14384.1); contains InterPro domain ENTH/VHS (InterPro:IPR008942) | chr3:22885698-22887821 REVERSE no original description	0.0280493	2.51127	0.167321	1.87856	6.41971	-0.404715	0.0677713	5.93759	-0.45155	0.15734	7.06215	0.923704	0.14095	6.51936	0.45808	0.247553	AT3G61800	PF09740
11833487	Glyma04g03900	Glyma.04G036600	AT2G15770.1|Symbols:|Cupredoxin superfamily protein|chr2:6871257-6872245 REVERSE LENGTH=301	NA	copper ion binding; "electron carrier activity"	nucleus	very weakly similar to (97.4)AT2G15770| Symbols: | glycine-rich protein | chr2:6878339-6879327 REVERSE no original description	0.0460641	5.79147	0.0576935	3.95948	6.7235	-1.13098	0.486928	6.98211	-0.423487	0.229822	8.61582	1.40294	0.0194877	8.74183	1.56183	0.0406217	AT2G15770	PF02298
11833835	Glyma04g04880	Glyma.04G046200	AT1G10200.1|Symbols:WLIM1|GATA type zinc finger transcription factor family protein|chr1:3346677-3347763 REVERSE LENGTH=190	actin filament bundle assembly; "cellular membrane fusion"	actin filament binding; "sequence-specific DNA binding transcription factor activity"; "zinc ion binding"	actin cytoskeleton; "cytoplasm"; "plasma membrane"	moderately similar to ( 311)AT1G10200| Symbols: WLIM1 | WLIM1; transcription factor | chr1:3346679-3347765 REVERSEmoderately similar to ( 254)SF3_HELAN no original description	0.0224025	3.0154	0.281983	1.58904	7.41052	-0.911422	0.061997	7.39761	-0.474469	0.322615	8.35127	0.680925	0.122938	7.80511	0.193682	0.0967384	AT1G10200	PF00412
11845064	Glyma04g05600	Glyma.04G053100	AT5G12000.1|Symbols:|Protein kinase protein with adenine nucleotide alpha hydrolases-like domain|chr5:3874151-3876780 REVERSE LENGTH=701	actin filament-based movement; "carpel development"; "protein phosphorylation"; "response to molecule of fungal origin"; "specification of floral organ identity"	ATP binding; "kinase activity"; "protein kinase activity"; "protein serine/threonine kinase activity"; "transferase activity, transferring phosphorus-containing groups"	nucleus	highly similar to ( 636)AT5G12000| Symbols: | kinase | chr5:3874152-3876781 REVERSEweakly similar to ( 176)PSKR_DAUCA no original description	0.0214032	4.20382	0.0621788	3.85056	6.0682	-1.00068	0.0346565	5.74925	-0.897645	0.137362	7.47342	1.07102	0.167061	7.38577	1.04742	0.214071	AT5G12000	PF00582,PF00069
11836182	Glyma04g10360	Glyma.04G096400	AT5G47550.1|Symbols:|Cystatin/monellin superfamily protein|chr5:19286596-19286964 REVERSE LENGTH=122	NA	cysteine-type endopeptidase inhibitor activity	cell wall; "extracellular region"	very weakly similar to (92.4)AT5G47550| Symbols: | cysteine protease inhibitor, putative / cystatin, putative | chr5:19303822-19304190 REVERSE no original description	0.03136	2.38635	0.119738	1.42555	8.54363	-0.49402	0.128953	8.68025	0.03169	0.0595248	9.21701	0.760784	0.115125	8.95184	0.543211	0.111529	AT5G47550	PF00031
11847039	Glyma04g10880	Glyma.04G100400	AT4G08950.1|Symbols:EXO|Phosphate-responsive 1 family protein|chr4:5740378-5741322 FORWARD LENGTH=314	response to brassinosteroid stimulus; "sterol biosynthetic process"	molecular function	Golgi apparatus; "cell wall"; "extracellular region"; "plant-type cell wall"	moderately similar to ( 395)AT4G08950| Symbols: | phosphate-responsive protein, putative (EXO) | chr4:5740375-5741319 FORWARD no original description	0.0403635	2.02572	0.569799	-1.09434	8.48569	-1.5063	0.0634868	9.88238	0.256079	0.069054	8.9132	-0.487864	0.164382	9.49844	0.126022	0.122294	AT4G08950	PF04674
11849761	Glyma04g33410	Glyma.04G168300	AT3G47500.1|Symbols:CDF3|cycling DOF factor 3|chr3:17504276-17505964 REVERSE LENGTH=448	regulation of transcription, DNA-dependent	DNA binding; "protein binding"; "sequence-specific DNA binding transcription factor activity"; "zinc ion binding"	nucleus	moderately similar to ( 270)AT3G47500| Symbols: CDF3 | CDF3 (CYCLING DOF FACTOR 3); DNA binding / protein binding / transcription factor | chr3:17515261-17516949 REVERSEvery weakly similar to (83.2)MNB1A_MAIZE no original description	0.0430534	2.18884	0.207458	4.22318	5.93436	-0.247318	0.0878117	5.5151	-0.242092	0.460261	6.34546	0.882846	0.184492	7.28014	1.83624	0.659751	AT3G47500	PF02701
11841252	Glyma04g39010	Glyma.04G212200	AT2G13620.1|Symbols:ATCHX15, CHX15|cation/hydrogen exchanger 15|chr2:5678006-5680621 FORWARD LENGTH=821	cation transport; "plant-type cell wall modification"; "pollen tube growth"; "regulation of pH"; "sodium ion transmembrane transport"; "transmembrane transport"	monovalent cation:hydrogen antiporter activity; "sodium:hydrogen antiporter activity"; "solute:hydrogen antiporter activity"	chloroplast; "integral to membrane"	nearly identical (1067)AT2G13620| Symbols: CHX15, ATCHX15 | ATCHX15 (cation/hydrogen exchanger 15); monovalent cation:proton antiporter | chr2:5685088-5687703 FORWARD no original description	0.0370689	8.15626	0.19264	2.22239	5.58742	-1.44389	0.300628	6.86323	0.269704	0.327072	7.96047	1.58401	0.381234	7.7348	1.42182	0.265354	AT2G13620	PF00999
11854839	Glyma05g03540	Glyma.05G049800	AT5G52020.1|Symbols:|Integrase-type DNA-binding superfamily protein|chr5:21124192-21124890 REVERSE LENGTH=232	defense response to fungus; "positive regulation of transcription, DNA-dependent"; "regulation of transcription, DNA-dependent"	DNA binding; "sequence-specific DNA binding transcription factor activity"	nucleus	weakly similar to ( 102)AT5G52020| Symbols: | AP2 domain-containing protein | chr5:21141418-21142116 REVERSE no original description	0.0250498	2.99411	0.68438	-1.1992	7.85838	-1.59159	0.0713024	9.34063	0.293341	0.346903	8.822	-0.00946744	0.140052	8.82574	0.0312634	0.176445	AT5G52020	PF00847
11854842	Glyma05g03560	Glyma.05G049900	AT1G12610.1|Symbols:DDF1|Integrase-type DNA-binding superfamily protein|chr1:4290205-4290834 REVERSE LENGTH=209	cell growth; "regulation of gibberellin biosynthetic process"; "regulation of timing of transition from vegetative to reproductive phase"; "regulation of transcription, DNA-dependent"; "response to freezing"; "response to heat"; "response to salt stress"; "response to water deprivation"	DNA binding; "sequence-specific DNA binding"; "sequence-specific DNA binding transcription factor activity"	nucleus	weakly similar to ( 122)AT1G12610| Symbols: DDF1 | DDF1 (DWARF AND DELAYED FLOWERING 1); DNA binding / transcription factor | chr1:4290203-4290832 REVERSE no original description	0.0320894	2.6626	0.957755	-1.03413	9.182	-1.98992	0.180426	11.2689	0.416844	0.435667	10.0436	-0.577084	0.0884282	10.9899	0.368421	0.0576762	AT1G12610	PF00847
11867837	Glyma05g22660	Glyma.05G106700	AT5G67620.1|Symbols:|unknown protein; FUNCTIONS IN: molecular_function unknown; INVOLVED IN: N-terminal protein myristoylation; LOCATED IN: microtubule; BEST Arabidopsis thaliana protein match is: unknown protein (TAIR:AT5G62900.1); Has 1807 Blast hits to 1807 proteins in 277 species: Archae - 0; Bacteria - 0; Metazoa - 736; Fungi - 347; Plants - 385; Viruses - 0; Other Eukaryotes - 339 (source: …	N-terminal protein myristoylation	molecular function	cytoplasm; "microtubule"	weakly similar to ( 145)AT5G67620| Symbols: | similar to unknown protein [Arabidopsis thaliana] (TAIR:AT5G62900.1); similar to unnamed protein product [Vitis vinifera] (GB:CAO17678.1) | chr5:26982117-26982946 REVERSE no original description	0.0316102	2.68708	0.092058	1.86275	9.72456	-0.958086	0.0874966	9.96857	-0.381034	0.128744	10.5942	0.467954	0.177575	10.6546	0.516397	0.121577	AT5G67620
11870818	Glyma05g31350	Glyma.05G179800	AT5G65140.1|Symbols:TPPJ|Haloacid dehalogenase-like hydrolase (HAD) superfamily protein|chr5:26019878-26022077 REVERSE LENGTH=370	metabolic process; "response to cadmium ion"; "trehalose biosynthetic process"	catalytic activity; "trehalose-phosphatase activity"	cytoplasm; "nucleus"	moderately similar to ( 486)AT5G65140| Symbols: | trehalose-6-phosphate phosphatase, putative | chr5:26037637-26039303 REVERSE no original description	0.0447432	2.97998	0.0875033	3.70669	8.56248	-1.09818	0.28908	8.50283	-0.767604	0.351103	9.5679	0.477125	0.05921	10.1979	1.12253	0.0776301	AT5G65140	PF02358
11862812	Glyma05g36060	Glyma.05G224800	AT2G19790.1|Symbols:|SNARE-like superfamily protein|chr2:8527302-8528395 FORWARD LENGTH=143	intracellular protein transport; "postreplication repair"; "protein transport"; "transport"	protein transporter activity	Golgi apparatus; "clathrin vesicle coat"	weakly similar to ( 167)AT2G19790| Symbols: | clathrin adaptor complex small chain family protein | chr2:8534384-8535477 FORWARD no original description	0.0471901	2.07469	0.885535	-1.07995	5.42425	0.465701	0.138941	4.27676	-0.285453	0.0626616	5.75979	1.5186	0.152664	3.81369	-0.396421	0.405582	AT2G19790	PF01217
11887674	Glyma06g01140	Glyma.06G009100	AT1G75540.1|Symbols:STH2|salt tolerance homolog2|chr1:28366059-28367398 FORWARD LENGTH=331	regulation of transcription, DNA-dependent; "shade avoidance"	protein binding; "sequence-specific DNA binding transcription factor activity"; "zinc ion binding"	intracellular; "nucleus"	weakly similar to ( 177)AT1G75540| Symbols: STH2 | STH2 (SALT TOLERANCE HOMOLOG2); transcription factor/ zinc ion binding | chr1:28369720-28371059 FORWARD no original description	0.0301515	6.82686	0.128456	2.60816	5.14278	-1.22825	0.273927	5.11436	-0.852991	0.35668	7.25123	1.54298	0.238094	6.15142	0.530042	0.0816764	AT1G75540	PF00643
11874170	Glyma06g01160	Glyma.06G009200	AT2G21400.1|Symbols:SRS3|SHI-related sequence3|chr2:9158390-9159541 FORWARD LENGTH=174	NA	NA	mitochondrion	weakly similar to ( 125)AT2G21400| Symbols: SRS3 | SRS3 (SHI-RELATED SEQUENCE3) | chr2:9165470-9166621 FORWARD no original description	0.0250498	2.95547	0.166802	2.69683	5.32463	-0.864466	0.0723948	4.86905	-0.918046	0.403796	6.1765	0.698921	0.137041	5.94394	0.513221	0.220541	AT1G19790	PF05142
11888591	Glyma06g03520	Glyma.06G032100	AT5G42760.1|Symbols:|Leucine carboxyl methyltransferase|chr5:17148953-17150105 FORWARD LENGTH=348	NA	methyltransferase activity	nucleus	moderately similar to ( 457)AT5G42760| Symbols: | similar to unknown [Populus trichocarpa] (GB:ABK95091.1); contains InterPro domain O-methyltransferase, N-terminal (InterPro:IPR003455); contains InterPro domain Conserved hypothetical protein CHP00027, methylltransferase (InterPro:IPR011610) | chr5:17166181-17167333 FORWARD no original description	0.0290536	3.18505	0.245408	1.46744	3.8295	-0.130665	0.177485	3.34973	-0.271316	0.0561996	4.86713	1.54065	0.105312	3.58539	0.281984	0.240625	AT5G42760	PF04072
11875909	Glyma06g05300	Glyma.06G050300	AT2G19810.1|Symbols:|CCCH-type zinc finger family protein|chr2:8550419-8551498 FORWARD LENGTH=359	chlorophyll catabolic process; "phosphatidylinositol biosynthetic process"; "regulation of transcription, DNA-dependent"; "response to oxidative stress"	nucleic acid binding; "sequence-specific DNA binding transcription factor activity"; "zinc ion binding"	nucleus; "plasma membrane"	moderately similar to ( 204)AT2G25900| Symbols: ATCTH | ATCTH (Arabidopsis thaliana Cys3His zinc finger protein); transcription factor | chr2:11048895-11049842 FORWARD no original description	0.0356307	2.2755	0.224	1.98011	6.85905	-0.372361	0.146393	6.22004	-0.569801	0.259371	7.36294	0.813825	0.1123	6.89318	0.415782	0.3164	AT2G19810	PF00642
11891625	Glyma06g11700	Glyma.06G111300	AT1G21910.1|Symbols:DREB26|Integrase-type DNA-binding superfamily protein|chr1:7696655-7697347 FORWARD LENGTH=230	cellular response to freezing; "cellular response to heat"; "positive regulation of transcription, DNA-dependent"; "regulation of transcription, DNA-dependent"; "response to brassinosteroid stimulus"; "response to jasmonic acid stimulus"; "response to salicylic acid stimulus"	DNA binding; "sequence-specific DNA binding transcription factor activity"	nucleus	weakly similar to ( 106)AT1G21910| Symbols: | AP2 domain-containing transcription factor family protein | chr1:7696644-7697336 FORWARD no original description	0.0477583	3.98001	0.279128	1.69392	7.80085	-1.04063	0.361304	8.50398	0.0838203	0.378969	9.18709	0.952143	0.154686	9.03667	0.844187	0.0262023	AT1G21910	PF00847
11893181	Glyma06g15970	Glyma.06G154200	AT2G13620.1|Symbols:ATCHX15, CHX15|cation/hydrogen exchanger 15|chr2:5678006-5680621 FORWARD LENGTH=821	cation transport; "plant-type cell wall modification"; "pollen tube growth"; "regulation of pH"; "sodium ion transmembrane transport"; "transmembrane transport"	monovalent cation:hydrogen antiporter activity; "sodium:hydrogen antiporter activity"; "solute:hydrogen antiporter activity"	chloroplast; "integral to membrane"	highly similar to ( 991)AT2G13620| Symbols: CHX15, ATCHX15 | ATCHX15 (cation/hydrogen exchanger 15); monovalent cation:proton antiporter | chr2:5685088-5687703 FORWARD no original description	0.0463132	4.28498	0.420216	1.79093	4.09814	-1.00263	0.23068	5.8433	1.09664	0.122901	5.53414	1.09666	0.334785	6.34537	1.93735	0.610885	AT2G13620	PF00999
11882024	Glyma06g20370	Glyma.06G191400	AT3G47780.1|Symbols:ATATH6, ATH6|ABC2 homolog 6|chr3:17624500-17628972 FORWARD LENGTH=935	response to cyclopentenone; "toxin catabolic process"	ATP binding; "ATPase activity"; "ATPase activity, coupled to transmembrane movement of substances"; "nucleoside-triphosphatase activity"; "nucleotide binding"; "transporter activity"	plasma membrane; "plasmodesma"	nearly identical (1162)AT3G47780| Symbols: ATATH6 | ATATH6 (ABC2 homolog 6); ATPase, coupled to transmembrane movement of substances | chr3:17635485-17639957 FORWARDvery weakly similar to (96.7)CYSA_MARPO no original description	0.03136	2.4025	0.325394	1.58354	7.30318	-0.487226	0.067852	7.10697	-0.242098	0.207186	7.91207	0.777308	0.160304	7.48961	0.421054	0.3187	AT3G47780	PF00005
11895146	Glyma06g20960	Glyma.06G194900	AT3G47470.1|Symbols:LHCA4, CAB4|light-harvesting chlorophyll-protein complex I subunit A4|chr3:17493622-17494773 REVERSE LENGTH=251	cellular cation homeostasis; "cysteine biosynthetic process"; "divalent metal ion transport"; "photosynthesis"; "photosynthesis, light harvesting"; "response to karrikin"	chlorophyll binding	chloroplast; "chloroplast envelope"; "chloroplast thylakoid"; "chloroplast thylakoid membrane"; "light-harvesting complex"; "membrane"; "plastoglobule"; "thylakoid"	moderately similar to ( 443)AT3G47470| Symbols: CAB4, LHCA4 | LHCA4 (Photosystem I light harvesting complex gene 4); chlorophyll binding | chr3:17504607-17505758 REVERSEmoderately similar to ( 221)CB12_PETHY no original description	0.0279016	3.20148	0.446861	1.85344	5.98259	-0.496034	0.18095	5.08253	-0.987827	0.102914	6.97453	1.18271	0.0629623	5.60609	-0.0976238	0.698626	AT3G47470	PF00504
11896863	Glyma06g34940	Glyma.06G234200	AT5G54080.2|Symbols:HGO|homogentisate 1,2-dioxygenase|chr5:21945920-21948070 FORWARD LENGTH=461	L-phenylalanine catabolic process; "chlorophyll catabolic process"; "fatty acid beta-oxidation"; "homogentisate catabolic process"; "protein import into peroxisome matrix"; "response to fructose stimulus"; "response to sucrose stimulus"; "tyrosine catabolic process"	homogentisate 1,2-dioxygenase activity	cytoplasm; "cytosol"	highly similar to ( 667)AT5G54080| Symbols: HGO | HGO (HOMOGENTISATE 1,2-DIOXYGENASE); homogentisate 1,2-dioxygenase | chr5:21963146-21965296 FORWARDhighly similar to ( 632)HGD_ORYSA no original description	0.0387003	2.04558	0.230668	1.66186	6.13156	-0.845163	0.115523	5.96633	-0.582379	0.305274	6.45081	0.187343	0.127806	6.36408	0.150418	0.0634692	AT5G54080	PF04209
11883866	Glyma06g36290	Glyma.06G238900	NA	NA	NA	NA	moderately similar to ( 312)AT3G15290| Symbols: | 3-hydroxybutyryl-CoA dehydrogenase, putative | chr3:5145061-5146620 FORWARDvery weakly similar to (94.7)MFP_ORYSA no original description	0.0335956	2.79965	0.32753	1.55647	5.80616	-0.310286	0.0889171	5.24162	-0.456832	0.361636	6.59012	1.17496	0.200423	5.53312	0.181448	0.0709443	AT3G15290	PF00725,PF02737
11898087	Glyma06g40790	Glyma.06G260200	AT1G60710.1|Symbols:ATB2|NAD(P)-linked oxidoreductase superfamily protein|chr1:22355073-22356627 REVERSE LENGTH=345	coumarin biosynthetic process; "gluconeogenesis"; "glycolysis"; "oxidation-reduction process"; "positive regulation of flavonoid biosynthetic process"; "response to cadmium ion"; "response to salt stress"; "response to wounding"	oxidoreductase activity	cytoplasm; "cytosol"	highly similar to ( 538)AT1G60710| Symbols: ATB2 | ATB2; oxidoreductase | chr1:22358738-22360292 REVERSEmoderately similar to ( 495)A115_TOBAC no original description	0.0262861	5.23938	0.0634317	6.58342	5.73475	-1.26784	0.222674	5.16415	-1.43669	0.35012	7.45974	1.12156	0.0967347	7.55881	1.28215	0.128183	AT1G60710	PF00248
11898216	Glyma06g41050	Glyma.06G262100	AT4G21380.1|Symbols:ARK3, RK3|receptor kinase 3|chr4:11389219-11393090 REVERSE LENGTH=850	protein autophosphorylation; "protein phosphorylation"; "recognition of pollen"	ATP binding; "carbohydrate binding"; "kinase activity"; "protein kinase activity"; "protein serine/threonine kinase activity"; "transferase activity, transferring phosphorus-containing groups"; "transmembrane receptor protein serine/threonine kinase activity"; "ubiquitin protein ligase binding"	plasma membrane; "plasmodesma"; "vacuole"	highly similar to ( 702)AT4G27300| Symbols: | S-locus protein kinase, putative | chr4:13669314-13672354 REVERSEmoderately similar to ( 322)SLSG3_BRAOL no original description	0.0275102	2.10018	0.597381	1.33491	8.01653	-0.492688	0.0910885	7.9197	-0.167243	0.426392	8.45903	0.577822	0.0722582	8.08081	0.249503	0.228964	AT4G21380	PF07714,PF01453,PF00954,PF08276
11898344	Glyma06g41500	Glyma.06G265500	AT5G48150.2|Symbols:PAT1|GRAS family transcription factor|chr5:19522497-19524053 REVERSE LENGTH=490	photomorphogenesis	sequence-specific DNA binding transcription factor activity; "signal transducer activity"	cytoplasm; "nucleus"	highly similar to ( 503)AT5G48150| Symbols: PAT1 | PAT1 (PHYTOCHROME A SIGNAL TRANSDUCTION 1); transcription factor | chr5:19539723-19541279 REVERSEhighly similar to ( 577)CIGR1_ORYSA no original description	0.0309062	5.48901	0.107007	3.16422	7.6169	-0.935022	0.277726	7.92352	-0.188741	0.283556	9.46369	1.52152	0.174618	9.37302	1.47311	0.242138	AT5G48150	PF03514
11913502	Glyma07g03950	Glyma.07G035200	AT1G72790.1|Symbols:|hydroxyproline-rich glycoprotein family protein|chr1:27394848-27396533 FORWARD LENGTH=561	biological process	molecular function	cytosol; "nucleus"; "plasma membrane"	weakly similar to ( 129)AT1G72790| Symbols: | hydroxyproline-rich glycoprotein family protein | chr1:27398510-27400195 FORWARD no original description	0.0412143	2.0601	0.584949	1.21749	7.62876	-0.905377	0.00418871	8.20975	0.116272	0.241546	8.02424	0.137337	0.183368	8.25564	0.400179	0.20838	AT1G72790
11915203	Glyma07g08740	Glyma.07G080400	AT2G42010.1|Symbols:PLDBETA1, PLDBETA|phospholipase D beta 1|chr2:17533018-17537990 REVERSE LENGTH=1083	defense response to bacterium, incompatible interaction; "metabolic process"; "response to cadmium ion"	catalytic activity; "phosphatidylinositol-4,5-bisphosphate binding"; "phospholipase D activity"; "protein binding"	nucleus; "plasmodesma"	nearly identical (1389)AT2G42010| Symbols: PLDBETA, PLDBETA1 | PLDBETA1 (PHOSPHOLIPASE D BETA 1); phospholipase D | chr2:17540096-17545068 REVERSEhighly similar to ( 717)PLDA1_RICCO no original description	0.018565	2.25473	0.244793	1.44521	9.61805	-0.0356534	0.0858038	8.86118	-0.445189	0.14926	10.2435	1.1373	0.0168024	9.15618	0.0860907	0.183148	AT2G42010	PF00168,PF00614,PF12357
11907994	Glyma07g29410	Glyma.07G178200	AT2G15780.1|Symbols:|Cupredoxin superfamily protein|chr2:6873666-6874701 REVERSE LENGTH=257	NA	copper ion binding; "electron carrier activity"	extracellular region	weakly similar to ( 148)AT2G15780| Symbols: | glycine-rich protein | chr2:6880748-6881783 REVERSE no original description	0.0179968	8.53469	0.0145266	11.1703	4.77051	-1.39876	0.0200825	4.41814	-1.37959	0.116294	7.22454	1.69457	0.226303	7.57463	2.10201	0.0188161	AT2G15780	PF02298
11920364	Glyma07g32420	Glyma.07G202900	AT5G60860.1|Symbols:AtRABA1f, RABA1f|RAB GTPase homolog A1F|chr5:24484750-24485565 FORWARD LENGTH=217	protein transport; "small GTPase mediated signal transduction"; "vesicle-mediated transport"	GTP binding	NA	moderately similar to ( 369)AT5G60860| Symbols: AtRABA1f | AtRABA1f (Arabidopsis Rab GTPase homolog A1f); GTP binding | chr5:24501976-24502791 FORWARDmoderately similar to ( 362)RB11B_TOBAC no original description	0.0387355	2.27792	0.172321	1.4398	3.88727	-0.5292	0.185695	3.88264	-0.220374	0.11179	4.45481	0.658516	0.0696014	4.05595	0.305491	0.135106	AT5G60860	PF00071
11910990	Glyma07g38580	Glyma.07G256300	AT1G55230.1|Symbols:|Family of unknown function (DUF716) _x0001_|chr1:20602895-20603797 FORWARD LENGTH=300	biological process	NA	chloroplast	moderately similar to ( 357)AT1G55230| Symbols: | similar to unknown protein [Arabidopsis thaliana] (TAIR:AT1G55240.1); similar to unnamed protein product [Vitis vinifera] (GB:CAO63741.1); contains InterPro domain Protein of unknown function DUF716 (InterPro:IPR006904) | chr1:20606562-20607464 FORWARD no original description	0.0402355	3.50239	0.938388	1.07549	7.72123	-0.232543	0.107082	7.56036	0.0484757	0.637498	8.90988	1.57579	0.292052	7.39366	0.153467	0.270449	AT1G55230	PF04819
11910994	Glyma07g38590	Glyma.07G256400	AT1G55230.1|Symbols:|Family of unknown function (DUF716) _x0001_|chr1:20602895-20603797 FORWARD LENGTH=300	biological process	NA	chloroplast	moderately similar to ( 345)AT1G55230| Symbols: | similar to unknown protein [Arabidopsis thaliana] (TAIR:AT1G55240.1); similar to unnamed protein product [Vitis vinifera] (GB:CAO63741.1); contains InterPro domain Protein of unknown function DUF716 (InterPro:IPR006904) | chr1:20606562-20607464 FORWARD no original description	0.0316102	2.28366	0.876212	1.0848	5.03685	-0.564786	0.149414	5.07285	-0.141601	0.103925	5.52118	0.626559	0.0708776	4.82897	-0.0241691	0.391126	AT1G55230	PF04819
11924279	Glyma08g03060	Glyma.08G027000	AT2G07050.1|Symbols:CAS1|cycloartenol synthase 1|chr2:2924629-2930295 FORWARD LENGTH=759	carotenoid biosynthetic process; "chlorophyll biosynthetic process"; "isopentenyl diphosphate biosynthetic process, mevalonate-independent pathway"; "pentacyclic triterpenoid biosynthetic process"; "phosphatidylglycerol biosynthetic process"; "pollen development"; "sterol biosynthetic process"; "thylakoid membrane organization"; "unsaturated fatty acid biosynthetic process"	catalytic activity; "cycloartenol synthase activity"; "intramolecular transferase activity"	vacuole	highly similar to ( 882)AT2G07050| Symbols: CAS1 | CAS1 (CYCLOARTENOL SYNTHASE 1); cycloartenol synthase | chr2:2924626-2930292 FORWARD no original description	0.0364901	3.37365	0.119089	3.00619	7.26675	-1.30921	0.221361	7.81956	-0.312052	0.387314	8.371	0.445104	0.166151	9.18783	1.27588	0.0528644	AT2G07050	PF00432
11939819	Glyma08g03280	Glyma.08G029000	AT2G19570.1|Symbols:CDA1, AT-CDA1, DESZ|cytidine deaminase 1|chr2:8470598-8471503 REVERSE LENGTH=301	cytidine deamination	catalytic activity; "cytidine deaminase activity"; "hydrolase activity"; "zinc ion binding"	cytosol; "nucleus"	moderately similar to ( 245)AT2G19570| Symbols: AT-CDA1, DESZ, CDA1 | CDA1 (CYTIDINE DEAMINASE 1) | chr2:8477680-8478585 REVERSE no original description	0.0250316	2.46441	0.711597	1.24833	5.47985	-1.31488	0.118797	5.9168	-0.455554	0.476044	6.06983	-0.0136433	0.0283623	5.90247	-0.135556	0.21028	AT2G19570	PF08211,PF00383
11940123	Glyma08g04420	Glyma.08G039600	AT4G13350.2|Symbols:NIG|NSP (nuclear shuttle protein)-interacting GTPase|chr4:7770170-7773321 REVERSE LENGTH=602	nucleocytoplasmic transport; "regulation of ARF GTPase activity"; "response to virus"	ARF GTPase activator activity; "GTP binding"; "GTPase activity"; "zinc ion binding"	cytoplasm; "cytosol"	moderately similar to ( 338)AT4G13350| Symbols: | human Rev interacting-like protein-related / hRIP protein-related | chr4:7770166-7773317 REVERSE no original description	0.0275102	2.12034	0.263224	1.85705	9.29899	-0.44314	0.0620861	8.92187	-0.453417	0.416563	9.84307	0.641157	0.0991106	9.59526	0.439595	0.069767	AT4G13350	PF01412
11944474	Glyma08g15350	Glyma.08G145300	AT5G61890.1|Symbols:|Integrase-type DNA-binding superfamily protein|chr5:24852639-24853744 REVERSE LENGTH=248	amino acid transport; "defense response to fungus"; "regulation of transcription, DNA-dependent"	DNA binding; "sequence-specific DNA binding transcription factor activity"	nucleus	weakly similar to ( 103)AT2G33710| Symbols: | AP2 domain-containing transcription factor family protein | chr2:14266347-14267728 REVERSEvery weakly similar to (94.7)ERF1_ORYSA no original description	0.0142992	2.05539	0.157316	1.46957	10.2029	-0.985955	0.0440123	10.6764	-0.20958	0.159224	10.6954	0.0534547	0.0451966	11.0094	0.345811	0.0622205	AT5G61890	PF00847
11954361	Glyma09g02910	Glyma.09G025200	AT5G61820.1|Symbols:|FUNCTIONS IN: molecular_function unknown; INVOLVED IN: biological_process unknown; LOCATED IN: vacuole; EXPRESSED IN: 24 plant structures; EXPRESSED DURING: 15 growth stages; CONTAINS InterPro DOMAIN/s: Stress up-regulated Nod 19 (InterPro:IPR011692); Has 30201 Blast hits to 17322 proteins in 780 species: Archae - 12; Bacteria - 1396; Metazoa - 17338; Fungi - 3422; Plants - 5…	abscisic acid mediated signaling pathway; "biological process"; "para-aminobenzoic acid metabolic process"; "response to symbiotic fungus"	molecular function	chloroplast; "vacuole"	moderately similar to ( 434)AT5G61820| Symbols: | similar to MtN19-like protein [Pisum sativum] (GB:AAU14999.2); contains InterPro domain Stress up-regulated Nod 19 (InterPro:IPR011692) | chr5:24851731-24853449 REVERSE no original description	0.0366763	3.26358	0.286977	2.06212	3.80143	-0.399875	0.215554	3.34519	-0.513452	0.301862	4.87175	1.30658	0.164781	4.06186	0.530675	0.441052	AT5G61820	PF07712
11955854	Glyma09g07560	Glyma.09G065900	AT1G70170.1|Symbols:MMP|matrix metalloproteinase|chr1:26424005-26425141 FORWARD LENGTH=378	metabolic process; "proteolysis"	metalloendopeptidase activity; "metallopeptidase activity"; "zinc ion binding"	anchored to membrane; "extracellular matrix"; "extracellular region"	weakly similar to ( 158)AT1G70170| Symbols: MMP | MMP (MATRIX METALLOPROTEINASE); metalloendopeptidase | chr1:26427668-26428804 FORWARDweakly similar to ( 146)MEP1_SOYBN no original description	0.0280493	2.13589	0.355226	1.77563	5.55949	-0.896392	0.104043	5.30663	-0.728484	0.482169	5.92981	0.198444	0.0750076	5.78869	0.0998475	0.187765	AT1G70170	PF01471,PF00413
11968470	Glyma09g12380	Glyma.09G093800	AT1G19250.1|Symbols:FMO1|flavin-dependent monooxygenase 1|chr1:6650656-6653053 REVERSE LENGTH=530	cellular response to hypoxia; "defense response signaling pathway, resistance gene-dependent"; "defense response signaling pathway, resistance gene-independent"; "defense response to bacterium"; "defense response to fungus"; "oxidation-reduction process"; "plant-type hypersensitive response"; "response to other organism"; "systemic acquired resistance"	N,N-dimethylaniline monooxygenase activity; "NADP binding"; "flavin adenine dinucleotide binding"; "monooxygenase activity"; "oxidoreductase activity"	chloroplast; "intrinsic to endoplasmic reticulum membrane"	moderately similar to ( 316)AT1G19250| Symbols: FMO1 | FMO1 (FLAVIN-DEPENDENT MONOOXYGENASE 1); monooxygenase | chr1:6650647-6653044 REVERSE no original description	0.0417303	2.72788	0.159956	1.59672	7.54892	0.198242	0.171174	6.72656	-0.19027	0.197916	8.35745	1.64602	0.1919	7.10962	0.484846	0.072266	AT1G19250	PF00743
11968857	Glyma09g15450	Glyma.09G102400	AT1G70850.2|Symbols:MLP34|MLP-like protein 34|chr1:26715673-26716744 REVERSE LENGTH=236	defense response	molecular function	cytoplasm	weakly similar to ( 146)AT1G70850| Symbols: MLP34 | MLP34 (MLP-LIKE PROTEIN 34) | chr1:26719091-26720406 REVERSE no original description	0.0412143	2.38867	0.06827	2.18717	7.31366	-0.963423	0.0613802	7.55492	-0.283308	0.144759	7.91719	0.292782	0.211981	8.4474	0.845759	0.083567	AT1G70850	PF00407
11972324	Glyma09g32160	Glyma.09G189200	AT3G24503.1|Symbols:ALDH2C4, ALDH1A, REF1|aldehyde dehydrogenase 2C4|chr3:8919732-8923029 REVERSE LENGTH=501	metabolic process; "nitrate transport"; "oxidation-reduction process"; "phenylpropanoid biosynthetic process"; "response to endoplasmic reticulum stress"; "response to nitrate"; "systemic acquired resistance"	3-chloroallyl aldehyde dehydrogenase activity; "aldehyde dehydrogenase (NAD) activity"; "coniferyl-aldehyde dehydrogenase activity"; "oxidoreductase activity"	cytoplasm	highly similar to ( 728)AT3G24503| Symbols: ALDH1A, REF1, ALDH2C4 | ALDH2C4 (REDUCED EPIDERMAL FLUORESCENCE1); 3-chloroallyl aldehyde dehydrogenase/ aldehyde dehydrogenase (NAD) | chr3:8919739-8923036 REVERSEmoderately similar to ( 368)BADH_SPIOL no original description	0.0458857	2.17824	0.0975575	1.8584	7.03904	-0.345784	0.184767	6.77367	-0.164187	0.142654	7.49561	0.777377	0.109578	7.37664	0.729877	0.123166	AT3G24503	PF00171
11972924	Glyma09g33850	Glyma.09G206000	AT4G17790.1|Symbols:|SNARE associated Golgi protein family|chr4:9891425-9892675 FORWARD LENGTH=264	biological process; "phosphatidylinositol biosynthetic process"	NA	NA	moderately similar to ( 341)AT4G17790| Symbols: | similar to unknown protein [Arabidopsis thaliana] (TAIR:AT1G71940.1); similar to hypothetical protein 23.t00026 [Brassica oleracea] (GB:ABD65614.1); contains InterPro domain SNARE associated Golgi protein (InterPro:IPR015414) | chr4:9891438-9892688 FORWARD no original description	0.0250498	2.40946	0.0851841	2.64017	9.04898	-0.627553	0.0277796	8.78178	-0.525397	0.12585	9.76874	0.641155	0.119834	9.98504	0.875231	0.221956	AT4G17790	PF09335
11974539	Glyma09g38600	Glyma.09G250700	AT3G02800.1|Symbols:|Tyrosine phosphatase family protein|chr3:606638-607704 REVERSE LENGTH=203	abscisic acid mediated signaling pathway; "dephosphorylation"; "intracellular protein kinase cascade"; "intracellular signal transduction"; "negative regulation of MAP kinase activity"; "response to chitin"; "response to ethylene stimulus"; "response to high light intensity"; "response to hydrogen peroxide"	phosphatase activity; "phosphoprotein phosphatase activity"; "protein tyrosine phosphatase activity"	cytoplasm; "nucleus"	moderately similar to ( 292)AT3G02800| Symbols: | phosphoprotein phosphatase | chr3:606645-607711 REVERSE no original description	0.048299	2.76682	0.340234	1.45999	9.15848	-0.988534	0.185262	9.61399	-0.191105	0.319431	10.0718	0.479695	0.227468	9.93333	0.354854	0.067309	AT3G02800	PF03162
11976829	Glyma10g02350	Glyma.10G018800	AT1G02860.1|Symbols:NLA, BAH1|SPX (SYG1/Pho81/XPR1) domain-containing protein|chr1:635474-637083 FORWARD LENGTH=335	cellular response to phosphate starvation; "defense response to bacterium"; "phosphate ion transport"; "plant-type hypersensitive response"; "regulation of salicylic acid metabolic process"; "response to benzoic acid stimulus"; "response to nitrate"; "response to salicylic acid stimulus"; "salicylic acid biosynthetic process"; "systemic acquired resistance"	ubiquitin-protein ligase activity; "zinc ion binding"	nucleus	moderately similar to ( 427)AT1G02860| Symbols: NLA | NLA (NITROGEN LIMITATION ADAPTATION); protein binding / zinc ion binding | chr1:635474-637083 FORWARD no original description	0.0485305	3.33435	0.138959	2.10084	7.82878	-0.670845	0.126624	7.44244	-0.633215	0.244168	8.94351	1.06656	0.325479	8.26153	0.437753	0.176997	AT1G02860	PF03105
11983718	Glyma10g32080	Glyma.10G177200	AT4G10340.1|Symbols:LHCB5|light harvesting complex of photosystem II 5|chr4:6408200-6409496 FORWARD LENGTH=280	cysteine biosynthetic process; "nonphotochemical quenching"; "photosynthesis"; "photosynthesis, light harvesting"; "rRNA processing"; "regulation of proton transport"; "response to blue light"; "response to far red light"; "response to high light intensity"; "response to red light"; "response to sucrose stimulus"	chlorophyll binding	PSII associated light-harvesting complex II; "chloroplast"; "chloroplast stromal thylakoid"; "chloroplast thylakoid"; "chloroplast thylakoid membrane"; "light-harvesting complex"; "membrane"; "photosystem II antenna complex"; "plastoglobule"; "thylakoid"	moderately similar to ( 392)AT4G10340| Symbols: LHCB5 | LHCB5 (LIGHT HARVESTING COMPLEX OF PHOTOSYSTEM II 5); chlorophyll binding | chr4:6408196-6409492 FORWARDweakly similar to ( 197)CB2B_PINSY no original description	0.0372367	2.31312	0.149911	1.63338	5.19848	-0.424402	0.0138756	5.1812	-0.0516844	0.149624	5.69157	0.785442	0.195046	5.52702	0.656179	0.147364	AT4G10340	PF00504
11997311	Glyma10g35690	Glyma.10G212800	AT5G52980.1|Symbols:|CONTAINS InterPro DOMAIN/s: ATPase, vacuolar ER assembly factor, Vma12 (InterPro:IPR021013); Has 1807 Blast hits to 1807 proteins in 277 species: Archae - 0; Bacteria - 0; Metazoa - 736; Fungi - 347; Plants - 385; Viruses - 0; Other Eukaryotes - 339 (source: NCBI BLink).|chr5:21482329-21483642 REVERSE LENGTH=222	biological process	molecular function	mitochondrion	weakly similar to ( 156)AT5G52980| Symbols: | similar to unnamed protein product [Vitis vinifera] (GB:CAO63390.1) | chr5:21499555-21500868 REVERSE no original description	0.0364901	2.02201	0.636466	1.15474	7.47315	-0.0792034	0.159292	7.19339	0.084294	0.147048	7.83874	0.936587	0.0214895	7.111	0.291857	0.225312	AT5G52980	PF11712
11997707	Glyma10g36680	Glyma.10G222400	AT1G71695.1|Symbols:|Peroxidase superfamily protein|chr1:26964359-26966557 FORWARD LENGTH=358	anther development; "oxidation-reduction process"; "regulation of meristem growth"; "response to oxidative stress"	heme binding; "peroxidase activity"	cell wall; "extracellular region"; "membrane"; "plant-type cell wall"; "plasmodesma"; "vacuole"	moderately similar to ( 450)AT1G71695| Symbols: | peroxidase 12 (PER12) (P12) (PRXR6) | chr1:26968021-26970219 FORWARDmoderately similar to ( 253)PER1_ORYSA no original description	0.0298734	2.26248	0.170524	1.68634	8.25774	-0.501019	0.126074	7.39647	-0.943953	0.116071	8.83453	0.676888	0.0805965	7.89254	-0.190055	0.21787	AT1G71695	PF00141
12001486	Glyma11g02050	Glyma.11G018100	AT1G64380.1|Symbols:|Integrase-type DNA-binding superfamily protein|chr1:23890981-23891988 REVERSE LENGTH=335	proline transport; "regulation of transcription, DNA-dependent"; "response to chitin"	DNA binding; "sequence-specific DNA binding transcription factor activity"	nucleus	weakly similar to ( 161)AT1G64380| Symbols: | AP2 domain-containing transcription factor, putative | chr1:23894644-23895651 REVERSE no original description	0.0313158	2.1425	0.298964	2.7399	5.85449	-0.544138	0.124418	6.82723	0.873305	0.520812	6.23132	0.555158	0.0856067	8.01605	2.32743	0.570377	AT1G64380	PF00847
12002163	Glyma11g03970	Glyma.11G036900	AT4G16820.1|Symbols:PLA-I{beta]2|alpha/beta-Hydrolases superfamily protein|chr4:9467563-9469116 FORWARD LENGTH=517	ethylene biosynthetic process; "lipid metabolic process"	galactolipase activity; "phosphatidylcholine 1-acylhydrolase activity"; "triglyceride lipase activity"	chloroplast	highly similar to ( 521)AT4G16820| Symbols: | lipase class 3 family protein | chr4:9467582-9469135 FORWARD no original description	0.042186	2.97524	0.218141	2.03391	7.69363	-1.01293	0.263741	7.8259	-0.448827	0.406208	8.64066	0.560079	0.0959568	8.62045	0.575426	0.0678767	AT4G16820	PF01764
12015557	Glyma11g09120	Glyma.11G085900	AT4G35560.1|Symbols:|Transducin/WD40 repeat-like superfamily protein|chr4:16881562-16886878 FORWARD LENGTH=1049	pollen sperm cell differentiation	molecular function	CUL4-RING ubiquitin ligase complex; "nucleus"	highly similar to ( 903)AT4G35560| Symbols: | similar to transducin family protein / WD-40 repeat family protein [Arabidopsis thaliana] (TAIR:AT5G05570.1); similar to unnamed protein product [Vitis vinifera] (GB:CAO14482.1); contains InterPro domain WD40 repeat-like (InterPro:IPR011046); contains InterPro domain WD40/YVTN repeat-like (InterPro:IPR015943); contains InterPro domain WD40 repeat (Int…	0.0296215	3.70044	0.595877	1.66785	5.6032	-0.865196	0.0960964	6.85681	0.82295	0.0845451	6.81193	1.0225	0.216974	7.3059	1.56094	0.84893	AT4G35560	PF08596
12019209	Glyma11g20550	Glyma.11G146200	AT3G45210.1|Symbols:|Protein of unknown function, DUF584|chr3:16557482-16557928 REVERSE LENGTH=148	biological process	molecular function	mitochondrion	very weakly similar to (93.6)AT5G60680| Symbols: | similar to unknown protein [Arabidopsis thaliana] (TAIR:AT3G45210.1); similar to unnamed protein product [Vitis vinifera] (GB:CAO21845.1); contains InterPro domain Protein of unknown function DUF584 (InterPro:IPR007608) | chr5:24403473-24403964 FORWARD no original description	0.0390492	2.93544	0.978245	-1.01966	6.66207	-0.72629	0.176917	7.79948	0.871276	0.388576	7.53497	0.827288	0.192443	7.49216	0.843187	0.276079	AT3G45210	PF04520
12023717	Glyma12g01780	Glyma.12G015300	AT1G22440.1|Symbols:|Zinc-binding alcohol dehydrogenase family protein|chr1:7922560-7924759 FORWARD LENGTH=386	brassinosteroid biosynthetic process; "cellular response to iron ion starvation"; "iron ion transport"; "nitrate transport"; "oxidation-reduction process"; "regulation of anion channel activity"; "response to nitrate"; "transition metal ion transport"	nucleotide binding; "oxidoreductase activity"; "zinc ion binding"	cytoplasm; "cytosol"	moderately similar to ( 253)AT1G22440| Symbols: | alcohol dehydrogenase, putative | chr1:7922549-7924748 FORWARDmoderately similar to ( 226)ADHX_ORYSA no original description	0.0492171	2.32338	0.260615	1.48115	8.73142	0.0387128	0.0848057	8.11648	-0.184392	0.221794	9.38288	1.25494	0.231014	8.44806	0.382324	0.146999	AT1G22440	PF00107,PF08240
12033527	Glyma12g01790	Glyma.12G015400	AT1G22440.1|Symbols:|Zinc-binding alcohol dehydrogenase family protein|chr1:7922560-7924759 FORWARD LENGTH=386	brassinosteroid biosynthetic process; "cellular response to iron ion starvation"; "iron ion transport"; "nitrate transport"; "oxidation-reduction process"; "regulation of anion channel activity"; "response to nitrate"; "transition metal ion transport"	nucleotide binding; "oxidoreductase activity"; "zinc ion binding"	cytoplasm; "cytosol"	moderately similar to ( 307)AT1G22440| Symbols: | alcohol dehydrogenase, putative | chr1:7922549-7924748 FORWARDmoderately similar to ( 282)ADHX_PEA no original description	0.0325447	2.12588	0.112322	1.86002	8.89701	-0.455593	0.126836	8.46433	-0.509848	0.201332	9.4245	0.632466	0.0911229	9.13266	0.385474	0.0577065	AT1G22440	PF00107,PF08240
12026318	Glyma12g08060	Glyma.12G075600	AT3G45210.1|Symbols:|Protein of unknown function, DUF584|chr3:16557482-16557928 REVERSE LENGTH=148	biological process	molecular function	mitochondrion	weakly similar to ( 102)AT3G45210| Symbols: | similar to unknown protein [Arabidopsis thaliana] (TAIR:AT5G60680.1); similar to unnamed protein product [Vitis vinifera] (GB:CAO21845.1); contains InterPro domain Protein of unknown function DUF584 (InterPro:IPR007608) | chr3:16568467-16568913 REVERSE no original description	0.047027	2.08607	0.876304	1.10801	3.8788	-0.851938	0.204995	5.03161	0.621845	0.500886	4.3225	0.20885	0.0315095	4.82541	0.769812	0.0984827	AT3G45210	PF04520
12037436	Glyma12g13090	Glyma.12G115300	AT4G10250.1|Symbols:ATHSP22.0|HSP20-like chaperones superfamily protein|chr4:6370537-6371124 FORWARD LENGTH=195	protein folding; "response to heat"; "response to high light intensity"; "response to hydrogen peroxide"	molecular function	chloroplast; "endoplasmic reticulum"	weakly similar to ( 150)AT4G10250| Symbols: ATHSP22.0 | ATHSP22.0 (Arabidopsis thaliana heat shock protein 22.0) | chr4:6370533-6371120 FORWARDweakly similar to ( 184)HSP41_PEA no original description	0.0444049	4.24685	0.059834	3.35951	3.72327	-1.08199	0.165776	3.32374	-1.15712	0.163402	5.20514	1.00441	0.348857	4.73378	0.591132	0.139254	AT4G10250	PF00011
12028419	Glyma12g15850	Glyma.12G132200	AT5G17680.1|Symbols:|disease resistance protein (TIR-NBS-LRR class), putative|chr5:5822999-5827153 FORWARD LENGTH=1294	defense response; "signal transduction"	ADP binding	intracellular	moderately similar to ( 389)AT5G17680| Symbols: | disease resistance protein (TIR-NBS-LRR class), putative | chr5:5823001-5827155 FORWARD no original description	0.0334554	2.04751	0.696102	1.08744	6.32826	-0.424916	0.010562	6.5885	0.27599	0.175799	6.66262	0.608955	0.151046	6.38577	0.396922	0.0639892	AT5G17680	PF00560,PF01582,PF07725,PF00931
12029810	Glyma12g28510	Glyma.12G163800	AT1G59740.1|Symbols:|Major facilitator superfamily protein|chr1:21968227-21972312 FORWARD LENGTH=591	oligopeptide transport; "response to nematode"	transporter activity	membrane; "plasma membrane"	highly similar to ( 708)AT1G59740| Symbols: | proton-dependent oligopeptide transport (POT) family protein | chr1:21971892-21975977 FORWARD no original description	0.0298734	2.1383	0.829195	1.10144	7.39219	-0.339165	0.100036	7.47037	0.171469	0.360873	7.83501	0.7573	0.0974641	7.3085	0.310862	0.0281964	AT1G59740	PF00854
12031214	Glyma12g32260	Glyma.12G196500	AT3G22060.1|Symbols:|Receptor-like protein kinase-related family protein|chr3:7771065-7772137 FORWARD LENGTH=252	response to abscisic acid stimulus; "response to molecule of bacterial origin"	molecular function	cell wall; "extracellular region"; "vacuole"	moderately similar to ( 201)AT3G22060| Symbols: | receptor protein kinase-related | chr3:7771072-7772144 FORWARD no original description	0.00880367	6.16527	0.0644946	4.62734	6.13147	-0.35715	0.0536557	4.4771	-1.6122	0.16592	8.09668	2.26701	0.0689	6.32371	0.597988	0.256056	AT3G22060	PF01657
12031815	Glyma12g34030	Glyma.12G212600	AT4G27570.1|Symbols:|UDP-Glycosyltransferase superfamily protein|chr4:13763657-13765018 REVERSE LENGTH=453	N-terminal protein myristoylation; "metabolic process"	transferase activity, transferring glycosyl groups; "transferase activity, transferring hexosyl groups"	cellular component	moderately similar to ( 387)AT5G54060| Symbols: UF3GT | UF3GT (UDP-GLUCOSE:FLAVONOID 3-O-GLUCOSYLTRANSFERASE); transferase, transferring glycosyl groups | chr5:21954128-21955534 REVERSEmoderately similar to ( 316)UFOG_PETHY no original description	0.0460641	2.04014	0.19663	1.62534	6.48864	-0.373209	0.0946603	6.35418	-0.0643096	0.113043	6.81421	0.655461	0.173957	6.73958	0.636434	0.235639	AT4G27570	PF00201
12032139	Glyma12g35020	Glyma.12G221800	AT4G27430.2|Symbols:CIP7|COP1-interacting protein 7|chr4:13718817-13722736 FORWARD LENGTH=1058	anthocyanin-containing compound biosynthetic process; "carotenoid biosynthetic process"; "chlorophyll biosynthetic process"; "positive regulation of transcription, DNA-dependent"; "response to light stimulus"	NA	Golgi apparatus; "nucleus"; "plasma membrane"	moderately similar to ( 484)AT4G27430| Symbols: CIP7 | CIP7 (COP1-INTERACTING PROTEIN 7) | chr4:13718823-13722742 FORWARD no original description	0.0364901	2.18864	0.110905	2.93461	4.70379	-0.484097	0.0967636	3.91281	-0.900959	0.274536	5.14913	0.645937	0.150125	5.11126	0.652212	0.232732	AT4G27430
12032960	Glyma12g37090	Glyma.12G242200	AT1G22882.1|Symbols:|Galactose-binding protein|chr1:8099150-8101220 FORWARD LENGTH=660	biological process	molecular function	nucleus	moderately similar to ( 404)AT1G22882| Symbols: | similar to unknown protein [Arabidopsis thaliana] (TAIR:AT1G71360.1); similar to unnamed protein product [Vitis vinifera] (GB:CAO44551.1); contains InterPro domain Sad1/UNC-like, C-terminal (InterPro:IPR012919); contains InterPro domain Galactose-binding like (InterPro:IPR008979) | chr1:8099139-8101209 FORWARD no original description	0.0467762	2.17857	0.90694	1.05111	6.30103	-0.873694	0.121023	6.76025	0.0292431	0.319098	6.72841	0.249691	0.182561	6.51571	0.101157	0.0434246	AT1G22882	PF07738
12043192	Glyma13g01120	Glyma.13G095200	AT4G25810.1|Symbols:XTR6, XTH23|xyloglucan endotransglycosylase 6|chr4:13128694-13129715 FORWARD LENGTH=286	carbohydrate metabolic process; "cellular glucan metabolic process"	hydrolase activity, acting on glycosyl bonds; "hydrolase activity, hydrolyzing O-glycosyl compounds"; "xyloglucan:xyloglucosyl transferase activity"	Golgi apparatus; "apoplast"; "cell wall"; "extracellular region"	moderately similar to ( 423)AT4G25810| Symbols: XTH23, XTR6 | XTR6 (XYLOGLUCAN ENDOTRANSGLYCOSYLASE 6); hydrolase, acting on glycosyl bonds | chr4:13128703-13129724 FORWARDmoderately similar to ( 392)BRU1_SOYBN no original description	0.0407676	2.15524	0.884863	1.03276	6.659	-1.10279	0.118577	8.12327	0.818004	0.0100249	7.07639	0.00506099	0.152484	7.90907	0.864508	0.170767	AT4G25810	PF00722,PF06955
12043209	Glyma13g01150	Glyma.13G094900	AT5G57560.1|Symbols:TCH4, XTH22|Xyloglucan endotransglucosylase/hydrolase family protein|chr5:23307296-23308235 REVERSE LENGTH=284	carbohydrate metabolic process; "cellular glucan metabolic process"; "plant-type cell wall organization"; "response to auxin stimulus"; "response to brassinosteroid stimulus"; "response to chitin"; "response to cold"; "response to cyclopentenone"; "response to heat"; "response to mechanical stimulus"; "response to wounding"	hydrolase activity, acting on glycosyl bonds; "hydrolase activity, hydrolyzing O-glycosyl compounds"; "xyloglucan:xyloglucosyl transferase activity"	Golgi apparatus; "apoplast"; "cell wall"; "chloroplast"	moderately similar to ( 418)AT4G25810| Symbols: XTH23, XTR6 | XTR6 (XYLOGLUCAN ENDOTRANSGLYCOSYLASE 6); hydrolase, acting on glycosyl bonds | chr4:13128703-13129724 FORWARDmoderately similar to ( 385)BRU1_SOYBN no original description	0.0348863	2.34949	0.976672	1.01557	7.56278	-1.09019	0.0685883	8.96255	0.715651	0.321128	8.15039	0.142163	0.175831	8.72047	0.737938	0.135656	AT5G57560	PF00722,PF06955
12045077	Glyma13g06890	Glyma.13G051500	AT3G30380.2|Symbols:|alpha/beta-Hydrolases superfamily protein|chr3:11974424-11976571 FORWARD LENGTH=377	biological process	NA	extracellular region	moderately similar to ( 423)AT3G30380| Symbols: | similar to unknown protein [Arabidopsis thaliana] (TAIR:AT3G01690.1); similar to unknown [Picea sitchensis] (GB:ABK24504.1); contains InterPro domain Alpha/beta hydrolase fold-1 (InterPro:IPR000073) | chr3:11976903-11979050 FORWARD no original description	0.0324702	2.33781	0.214942	3.01179	5.47125	-0.837787	0.13024	5.05345	-0.867166	0.51247	5.99098	0.38737	0.117879	6.28594	0.723456	0.36694	AT3G30380	PF00326
12045769	Glyma13g09370	Glyma.13G036200	AT2G44800.1|Symbols:|2-oxoglutarate (2OG) and Fe(II)-dependent oxygenase superfamily protein|chr2:18467004-18468551 FORWARD LENGTH=357	cellular response to hypoxia; "oxidation-reduction process"	oxidoreductase activity; "oxidoreductase activity, acting on paired donors, with incorporation or reduction of molecular oxygen, 2-oxoglutarate as one donor, and incorporation of one atom each of oxygen into both donors"	cytoplasm	weakly similar to ( 135)AT2G44800| Symbols: | oxidoreductase, 2OG-Fe(II) oxygenase family protein | chr2:18474079-18475626 FORWARDweakly similar to ( 126)ACCO2_MALDO no original description	0.0479928	3.4905	0.0634317	5.80328	9.90949	-0.346974	0.053094	7.77998	-2.12056	0.334877	11.1715	1.45646	0.353798	10.1278	0.416306	0.0921629	AT2G44800	PF03171
12045960	Glyma13g10140	Glyma.13G031100	AT3G47180.1|Symbols:|RING/U-box superfamily protein|chr3:17372821-17373453 REVERSE LENGTH=210	NA	zinc ion binding	nucleus	weakly similar to ( 107)AT3G47180| Symbols: | zinc finger (C3HC4-type RING finger) family protein | chr3:17383806-17384438 REVERSE no original description	0.0385879	2.15668	0.212559	1.93388	4.20892	-0.517763	0.153998	3.92214	-0.464665	0.372215	4.66457	0.591047	0.100818	4.51347	0.486834	0.0411424	AT3G47180	PF00097
12046004	Glyma13g10240	Glyma.13G000500	AT3G54200.1|Symbols:|Late embryogenesis abundant (LEA) hydroxyproline-rich glycoprotein family|chr3:20065731-20066438 FORWARD LENGTH=235	biological process	molecular function	anchored to plasma membrane; "nucleus"; "plasma membrane"; "plasmodesma"	weakly similar to ( 138)AT3G54200| Symbols: | similar to unknown protein [Arabidopsis thaliana] (TAIR:AT3G05975.1); similar to Harpin-induced 1 [Medicago truncatula] (GB:ABE93043.1); contains InterPro domain Harpin-induced 1 (InterPro:IPR010847) | chr3:20076709-20077416 FORWARD no original description	0.0362368	2.93506	0.151628	3.06056	6.49636	-1.0732	0.205431	6.13496	-0.987995	0.464204	7.36902	0.48019	0.132097	7.45152	0.625803	0.12959	AT3G54200	PF03168
12063059	Glyma13g19680	Glyma.13G134300	AT2G39370.1|Symbols:|unknown protein; BEST Arabidopsis thaliana protein match is: unknown protein (TAIR:AT2G37380.1); Has 184 Blast hits to 178 proteins in 53 species: Archae - 0; Bacteria - 58; Metazoa - 9; Fungi - 0; Plants - 103; Viruses - 0; Other Eukaryotes - 14 (source: NCBI BLink).|chr2:16444280-16445266 REVERSE LENGTH=328	biological process; "response to auxin stimulus"; "response to brassinosteroid stimulus"; "response to cyclopentenone"	molecular function	nucleus; "plasmodesma"	weakly similar to ( 115)AT2G39370| Symbols: | similar to unknown protein [Arabidopsis thaliana] (TAIR:AT2G37380.1); similar to unnamed protein product [Vitis vinifera] (GB:CAO41570.1) | chr2:16451358-16452344 REVERSE no original description	0.0387003	2.55797	0.271426	2.3887	6.48269	-0.836408	0.156994	6.32155	-0.548839	0.566547	7.1528	0.518592	0.162171	7.28605	0.707388	0.225941	AT2G39370
12049602	Glyma13g21440	Glyma.13G150700	AT5G03760.1|Symbols:ATCSLA09, CSLA09, ATCSLA9, CSLA9, RAT4|Nucleotide-diphospho-sugar transferases superfamily protein|chr5:985910-990087 REVERSE LENGTH=533	DNA mediated transformation; "Golgi organization"; "calcium ion transport"; "cell wall biogenesis"; "cytokinin mediated signaling pathway"; "response to bacterium"; "response to salt stress"	mannan synthase activity; "transferase activity, transferring glycosyl groups"	Golgi apparatus	highly similar to ( 813)AT5G03760| Symbols: CSLA09, ATCSLA9, CSLA9, RAT4, ATCSLA09 | ATCSLA09 (RESISTANT TO AGROBACTERIUM TRANSFORMATION 4); transferase, transferring glycosyl groups | chr5:985909-990086 REVERSE no original description	0.0402355	2.60617	0.213376	2.20755	7.28749	-0.299563	0.162832	6.34773	-0.81391	0.441962	8.01644	1.08237	0.174081	7.18254	0.328539	0.0888183	AT5G03760	PF00535
12049718	Glyma13g21690	Glyma.11G212100	AT3G52870.1|Symbols:|IQ calmodulin-binding motif family protein|chr3:19593365-19595686 REVERSE LENGTH=456	biological process	calmodulin binding	chloroplast	highly similar to ( 524)AT3G52870| Symbols: | calmodulin-binding family protein | chr3:19604343-19606664 REVERSE no original description	0.0276636	2.13668	0.059834	3.46944	8.37079	-0.833958	0.0934695	8.83643	0.0204096	0.182315	8.8674	0.261414	0.0804287	10.4438	1.81511	0.136543	AT3G52870
12065854	Glyma13g27680	Glyma.13G206700	AT1G61800.1|Symbols:GPT2, ATGPT2|glucose-6-phosphate/phosphate translocator 2|chr1:22824527-22826459 FORWARD LENGTH=388	glucose-6-phosphate transport; "hexose phosphate transport"; "phosphoenolpyruvate transport"; "phosphoglycerate transport"; "photosynthesis"; "photosynthetic acclimation"; "regulation of photosynthesis"; "response to glucose stimulus"; "response to karrikin"; "response to nematode"; "response to sucrose stimulus"; "transmembrane transport"; "transport"; "triose phosphate transmembrane transport"	antiporter activity; "glucose-6-phosphate transmembrane transporter activity"; "inorganic phosphate transmembrane transporter activity"; "phosphoglycerate transmembrane transporter activity"; "transporter activity"; "triose-phosphate transmembrane transporter activity"	chloroplast; "integral to membrane"; "vacuolar membrane"	highly similar to ( 514)AT1G61800| Symbols: GPT2 | GPT2 (glucose-6-phosphate/phosphate translocator 2); antiporter/ glucose-6-phosphate transmembrane transporter | chr1:22828192-22830124 FORWARDmoderately similar to ( 220)TPT_PEA no original description	0.0103406	6.02837	0.407757	1.99895	7.59908	-0.248973	0.0989174	7.59948	0.192412	0.665593	9.59145	2.34279	0.0783007	8.36505	1.19165	0.272355	AT1G61800	PF03151,PF00892
12053305	Glyma13g31560	Glyma.13G241900	AT1G28310.2|Symbols:|Dof-type zinc finger DNA-binding family protein|chr1:9912534-9913685 REVERSE LENGTH=325	regulation of transcription, DNA-dependent	DNA binding; "sequence-specific DNA binding transcription factor activity"; "zinc ion binding"	nucleus	very weakly similar to (92.4)AT1G28310| Symbols: | Dof-type zinc finger domain-containing protein | chr1:9912521-9913672 REVERSEvery weakly similar to (90.5)MNB1A_MAIZE no original description	0.0390492	2.12659	0.21514	1.46627	5.8765	-0.526913	0.084722	5.73935	-0.243488	0.0416181	6.24726	0.56163	0.162392	5.94805	0.308665	0.21538	AT1G28310	PF02701
12067589	Glyma13g32500	Glyma.13G251600	AT3G19690.1|Symbols:|CAP (Cysteine-rich secretory proteins, Antigen 5, and Pathogenesis-related 1 protein) superfamily protein|chr3:6842365-6842850 REVERSE LENGTH=161	biological process	molecular function	extracellular region	weakly similar to ( 196)AT3G19690| Symbols: | pathogenesis-related protein, putative | chr3:6842371-6842856 REVERSEweakly similar to ( 199)PRB1_TOBAC no original description	0.030191	6.04056	0.245046	2.35271	6.10649	0.144202	0.265253	4.42816	-1.13505	0.536898	8.04115	2.73888	0.213854	5.29255	0.0992703	0.11915	AT3G19690	PF00188
12067593	Glyma13g32520	Glyma.13G252000	AT3G19690.1|Symbols:|CAP (Cysteine-rich secretory proteins, Antigen 5, and Pathogenesis-related 1 protein) superfamily protein|chr3:6842365-6842850 REVERSE LENGTH=161	biological process	molecular function	extracellular region	weakly similar to ( 196)AT3G19690| Symbols: | pathogenesis-related protein, putative | chr3:6842371-6842856 REVERSEweakly similar to ( 199)PRB1_TOBAC no original description	0.0250498	5.82374	0.24595	2.5827	8.97886	0.275188	0.222792	6.94821	-1.3807	0.578734	10.9485	2.81713	0.102135	8.05133	-0.0118262	0.199761	AT3G19690	PF00188
12071486	Glyma13g43120	Glyma.13G354800	AT3G16350.1|Symbols:|Homeodomain-like superfamily protein|chr3:5547828-5549397 FORWARD LENGTH=387	regulation of transcription, DNA-dependent; "response to auxin stimulus"; "response to cadmium ion"; "response to ethylene stimulus"; "response to gibberellin stimulus"; "response to jasmonic acid stimulus"; "response to salt stress"	DNA binding; "nucleic acid binding"; "sequence-specific DNA binding transcription factor activity"; "zinc ion binding"	nucleus	moderately similar to ( 280)AT3G16350| Symbols: | myb family transcription factor | chr3:5547834-5549403 FORWARD no original description	0.0472146	2.16288	0.292486	1.3326	7.54143	-0.518929	0.127831	7.64422	0.0247429	0.212901	8.00582	0.594022	0.176978	7.79811	0.438985	0.0368806	AT3G16350	PF00249
12082314	Glyma14g01550	Glyma.14G011800	AT5G55970.2|Symbols:|RING/U-box superfamily protein|chr5:22668019-22669312 FORWARD LENGTH=343	NA	zinc ion binding	NA	moderately similar to ( 415)AT5G55970| Symbols: | zinc finger (C3HC4-type RING finger) family protein | chr5:22685245-22686538 FORWARD no original description	0.0298734	2.09068	0.82189	1.11174	8.00369	-0.511565	0.0547177	8.47654	0.378746	0.165459	8.44083	0.552409	0.125623	8.38046	0.531561	0.344211	AT5G55970	PF00097
12086585	Glyma14g14380	Glyma.14G116400	AT3G11760.1|Symbols:|unknown protein; FUNCTIONS IN: molecular_function unknown; INVOLVED IN: biological_process unknown; LOCATED IN: cellular_component unknown; EXPRESSED IN: 23 plant structures; EXPRESSED DURING: 14 growth stages; BEST Arabidopsis thaliana protein match is: unknown protein (TAIR:AT5G04860.1); Has 84 Blast hits to 73 proteins in 13 species: Archae - 0; Bacteria - 0; Metazoa - 0; …	biological process	molecular function	nucleus	moderately similar to ( 289)AT3G11760| Symbols: | similar to unknown protein [Arabidopsis thaliana] (TAIR:AT5G04860.1); similar to unnamed protein product [Vitis vinifera] (GB:CAO39924.1) | chr3:3718535-3721129 FORWARD no original description	0.0364901	2.61792	0.647571	-1.14348	7.08882	-1.33418	0.194629	8.53624	0.547517	0.236145	7.81507	0.0542464	0.101881	8.07565	0.354084	0.105233	AT3G11760
12090540	Glyma14g39330	Glyma.14G212500	AT3G02850.1|Symbols:SKOR|STELAR K+ outward rectifier|chr3:619701-623473 REVERSE LENGTH=828	defense response to fungus; "ion transport"; "potassium ion transport"; "response to abscisic acid stimulus"; "response to chitin"; "transmembrane transport"	cyclic nucleotide binding; "ion channel activity"; "outward rectifier potassium channel activity"; "voltage-gated potassium channel activity"	membrane; "nucleus"	nearly identical (1301)AT3G02850| Symbols: SKOR | SKOR (stelar K+ outward rectifier); cyclic nucleotide binding / outward rectifier potassium channel | chr3:619708-623480 REVERSEmoderately similar to ( 395)AKT1_ORYSA no original description	0.0410732	6.99017	0.0964725	4.12707	5.6318	-1.37829	0.234582	5.66625	-0.927816	0.112377	7.78029	1.42704	0.432448	7.40732	1.1173	0.412883	AT3G02850	PF00023,PF11834,PF00027,PF00520
12090555	Glyma14g39350	Glyma.14G212700	AT1G66180.1|Symbols:|Eukaryotic aspartyl protease family protein|chr1:24647221-24648513 FORWARD LENGTH=430	cell wall pectin metabolic process; "plant-type cell wall cellulose metabolic process"; "proteolysis"; "response to L-ascorbic acid"; "response to light stimulus"; "sterol biosynthetic process"	aspartic-type endopeptidase activity	Golgi apparatus; "extracellular region"	highly similar to ( 558)AT5G37540| Symbols: | aspartyl protease family protein | chr5:14930092-14931420 FORWARD no original description	0.0390492	2.11606	0.407643	1.27771	8.41915	-0.393965	0.17197	8.38411	-0.0232627	0.195271	8.90195	0.687416	0.0594147	8.49699	0.330297	0.162989	AT1G66180	PF00026
12090728	Glyma14g39650	Glyma.14G215700	AT1G23170.2|Symbols:|Protein of unknown function DUF2359, transmembrane|chr1:8212724-8215516 FORWARD LENGTH=615	biological process	molecular function	membrane; "nucleus"; "plasma membrane"	moderately similar to ( 418)AT1G70770| Symbols: | similar to unknown protein [Arabidopsis thaliana] (TAIR:AT1G23170.1); similar to hypothetical protein [Vitis vinifera] (GB:CAN67931.1); contains domain PTHR13448 (PTHR13448) | chr1:26692284-26694847 REVERSE no original description	0.0460641	2.2594	0.310921	1.4268	7.57022	-0.560267	0.11661	7.80382	0.106393	0.186094	8.10001	0.615671	0.194787	8.05825	0.619178	0.211847	AT1G23170	PF10151
12091015	Glyma14g40480	Glyma.14G218300	AT4G32360.1|Symbols:|Pyridine nucleotide-disulphide oxidoreductase family protein|chr4:15621550-15624711 FORWARD LENGTH=483	hydrogen peroxide catabolic process; "oxidation-reduction process"	electron carrier activity; "nucleotide binding"; "oxidoreductase activity"	mitochondrion; "plasma membrane"	highly similar to ( 665)AT4G32360| Symbols: | NADP adrenodoxin-like ferredoxin reductase | chr4:15621556-15624717 FORWARD no original description	0.0250316	2.10614	0.203141	1.65576	7.2679	-0.443008	0.0354116	6.86266	-0.404438	0.219688	7.687	0.631591	0.0961852	7.30339	0.323058	0.169284	AT4G32360	PF07992
12103809	Glyma15g03040	Glyma.15G026400	AT1G55020.1|Symbols:LOX1, ATLOX1|lipoxygenase 1|chr1:20525798-20530143 FORWARD LENGTH=859	defense response; "defense response to bacterium, incompatible interaction"; "growth"; "jasmonic acid biosynthetic process"; "lateral root formation"; "lipid oxidation"; "membrane disassembly"; "response to abscisic acid stimulus"; "response to jasmonic acid stimulus"; "response to wounding"; "root development"	lipoxygenase activity	cytoplasm; "plastid"	highly similar to ( 914)AT1G55020| Symbols: LOX1 | LOX1 (Lipoxygenase 1); lipoxygenase | chr1:20529465-20533810 FORWARDnearly identical (1454)LOX4_SOYBN no original description	0.0224025	2.17987	0.140007	1.4995	10.2258	-0.805369	0.041869	10.8384	0.112471	0.14936	10.8014	0.318871	0.0885733	11.218	0.696948	0.0707202	AT1G55020	PF00305,PF01477
12092601	Glyma15g03620	Glyma.15G031400	AT2G44450.1|Symbols:BGLU15|beta glucosidase 15|chr2:18340966-18343744 FORWARD LENGTH=506	carbohydrate metabolic process; "regulation of anion channel activity"	catalytic activity; "cation binding"; "hydrolase activity, hydrolyzing O-glycosyl compounds"	Golgi apparatus; "cell wall"; "extracellular region"; "plant-type cell wall"; "plasmodesma"	moderately similar to ( 394)AT2G44480| Symbols: | glycosyl hydrolase family 1 protein | chr2:18367552-18370077 FORWARDmoderately similar to ( 335)MYRA_SINAL no original description	0.0102171	42.7332	0.0280156	51.0739	4.60405	-2.53443	0.152632	3.65222	-3.10898	0.246307	9.44665	2.88285	0.201646	9.0766	2.56553	0.282592	AT2G44450	PF00232
12095033	Glyma15g10340	Glyma.15G096600	AT5G18600.1|Symbols:|Thioredoxin superfamily protein|chr5:6183466-6183774 REVERSE LENGTH=102	cell redox homeostasis; "methylglyoxal catabolic process to D-lactate"	arsenate reductase (glutaredoxin) activity; "electron carrier activity"; "protein disulfide oxidoreductase activity"	cellular component	weakly similar to ( 169)AT4G15680| Symbols: | glutaredoxin family protein | chr4:8931811-8932119 FORWARD no original description	0.0356307	3.11074	0.518783	1.90566	6.64088	-0.743929	0.111922	7.47327	0.550934	0.725499	7.60666	0.893331	0.229117	8.15818	1.48122	0.505873	AT4G15680	PF00462
12095311	Glyma15g11100	Glyma.15G104300	AT5G19080.1|Symbols:|RING/U-box superfamily protein|chr5:6378400-6380287 FORWARD LENGTH=378	N-terminal protein myristoylation	ubiquitin-protein ligase activity; "zinc ion binding"	cytoplasm	moderately similar to ( 318)AT3G06140| Symbols: | zinc finger (C3HC4-type RING finger) family protein | chr3:1856999-1858783 REVERSE no original description	0.0460641	2.34833	0.656571	1.31032	6.17391	-0.604972	0.126263	6.11732	-0.221155	0.517663	6.70724	0.626663	0.199957	6.17857	0.168758	0.128703	AT5G19080
12112600	Glyma15g39290	Glyma.15G245300	AT3G14690.1|Symbols:CYP72A15|cytochrome P450, family 72, subfamily A, polypeptide 15|chr3:4937410-4939310 FORWARD LENGTH=512	oxidation-reduction process	electron carrier activity; "heme binding"; "iron ion binding"; "oxidoreductase activity, acting on paired donors, with incorporation or reduction of molecular oxygen"; "oxygen binding"	NA	highly similar to ( 531)AT3G14690| Symbols: CYP72A15 | CYP72A15 (cytochrome P450, family 72, subfamily A, polypeptide 15); oxygen binding | chr3:4937417-4939317 FORWARDmoderately similar to ( 484)C72A1_CATRO no original description	0.0369111	14.0781	0.0474872	10.8755	4.50062	-1.96213	0.347016	4.79688	-1.29726	0.230781	7.69267	1.85325	0.501015	7.93978	2.14574	0.265899	AT3G14690	PF00067
12112884	Glyma15g40260	Glyma.15G252000	AT1G78380.1|Symbols:ATGSTU19, GST8, GSTU19|glutathione S-transferase TAU 19|chr1:29486659-29487819 REVERSE LENGTH=219	cellular response to phosphate starvation; "cellular response to water deprivation"; "fatty acid beta-oxidation"; "galactolipid biosynthetic process"; "gluconeogenesis"; "glycolysis"; "proteasomal ubiquitin-dependent protein catabolic process"; "proteasome core complex assembly"; "response to cadmium ion"; "response to cyclopentenone"; "response to misfolded protein"; "response to oxidative stres…	glutathione binding; "glutathione transferase activity"	chloroplast; "chloroplast stroma"; "cytoplasm"; "cytosol"; "plasma membrane"; "vacuolar membrane"	moderately similar to ( 226)AT1G78380| Symbols: GST8, ATGSTU19 | ATGSTU19 (GLUTATHIONE TRANSFERASE 8); glutathione transferase | chr1:29491552-29492712 REVERSEmoderately similar to ( 265)LGUL_SOYBN no original description	0.0275102	4.08599	0.114892	3.11582	5.17283	-0.440239	0.0448607	4.34691	-0.88097	0.183961	6.51904	1.59045	0.221306	5.62223	0.758643	0.344035	AT1G78380	PF02798,PF00043
12122921	Glyma16g00520	Glyma.16G003500	AT1G80160.1|Symbols:|Lactoylglutathione lyase / glyoxalase I family protein|chr1:30151101-30151930 FORWARD LENGTH=167	carbohydrate metabolic process; "hyperosmotic salinity response"; "para-aminobenzoic acid metabolic process"; "response to water deprivation"	lactoylglutathione lyase activity	cytoplasm	weakly similar to ( 194)AT1G80160| Symbols: | lactoylglutathione lyase family protein / glyoxalase I family protein | chr1:30156172-30156822 FORWARD no original description	0.0298734	2.91006	0.116343	1.79096	4.10905	-1.33398	0.121172	5.23281	0.123664	0.139658	4.99491	0.207065	0.154658	5.7146	0.964399	0.147273	AT1G80160	PF00903
12123505	Glyma16g02050	Glyma.16G018000	AT5G24470.1|Symbols:APRR5, PRR5|pseudo-response regulator 5|chr5:8356204-8358873 REVERSE LENGTH=667	circadian rhythm; "long-day photoperiodism, flowering"; "negative regulation of transcription, DNA-dependent"; "nuclear import"; "phosphorelay signal transduction system"; "photomorphogenesis"; "regulation of circadian rhythm"; "regulation of transcription, DNA-dependent"; "response to far red light"; "response to red light"; "response to red or far red light"; "starch metabolic process"	DNA binding; "phosphorelay response regulator activity"	nucleus	moderately similar to ( 243)AT5G24470| Symbols: PRR5, APRR5 | APRR5 (PSEUDO-RESPONSE REGULATOR 5); transcription regulator | chr5:8356207-8358876 REVERSEmoderately similar to ( 253)PRR95_ORYSA no original description	0.0240816	8.57912	0.0606785	6.62254	4.2141	-2.05834	0.164535	4.45373	-1.47437	0.333163	6.67716	1.04249	0.231849	6.84637	1.25301	0.101683	AT5G24470	PF06203,PF00072
12124322	Glyma16g04520	Glyma.16G040700	AT3G03890.1|Symbols:|FMN binding|chr3:999667-1001996 REVERSE LENGTH=321	oxidation-reduction process	FMN binding; "oxidoreductase activity"; "pyridoxamine-phosphate oxidase activity"	chloroplast; "extracellular region"	moderately similar to ( 377)AT3G03890| Symbols: | FMN binding | chr3:999844-1002003 REVERSE no original description	0.0371209	2.0555	0.117791	2.21471	5.64541	-0.734733	0.142289	5.59851	-0.363887	0.142624	5.96576	0.304757	0.0880105	6.40977	0.783233	0.240838	AT3G03890	PF01243,PF10615
12127711	Glyma16g23750	Glyma.16G127700	AT4G36040.1|Symbols:|Chaperone DnaJ-domain superfamily protein|chr4:17049708-17050193 REVERSE LENGTH=161	protein folding	heat shock protein binding	chloroplast; "nucleus"; "plastid"	weakly similar to ( 118)AT4G36040| Symbols: | DNAJ heat shock N-terminal domain-containing protein (J11) | chr4:17049711-17050196 REVERSE no original description	0.0349277	2.99873	0.428401	1.59869	7.19738	-1.27356	0.212448	7.72697	-0.30224	0.49303	8.12391	0.310789	0.118959	8.1448	0.37465	0.142779	AT4G36040	PF00226
12128990	Glyma16g27320	Glyma.16G156800	AT1G22710.1|Symbols:SUC2, SUT1, ATSUC2|sucrose-proton symporter 2|chr1:8030911-8032970 REVERSE LENGTH=512	phloem sucrose loading; "sucrose transport"; "transmembrane transport"	carbohydrate transmembrane transporter activity; "sucrose:hydrogen symporter activity"; "sucrose transmembrane transporter activity"; "sugar:hydrogen symporter activity"	membrane; "plasma membrane"	highly similar to ( 510)AT1G22710| Symbols: SUT1, ATSUC2, SUC2 | SUC2 (SUCROSE-PROTON SYMPORTER 2); carbohydrate transmembrane transporter/ sucrose transmembrane transporter/ sucrose:hydrogen symporter/ sugar:hydrogen ion symporter | chr1:8030900-8032959 REVERSEmoderately similar to ( 494)SUT_SPIOL no original description	0.0298734	4.05709	0.260248	3.44637	4.87641	-1.298	0.231393	5.07487	-0.721042	0.504257	6.20361	0.722446	0.119219	6.50491	1.06403	0.66729	AT1G22710
12120881	Glyma16g28370	Glyma.16G168400	AT1G43700.1|Symbols:VIP1, SUE3|VIRE2-interacting protein 1|chr1:16484352-16486017 FORWARD LENGTH=341	DNA mediated transformation; "cellular response to sulfate starvation"; "endoplasmic reticulum unfolded protein response"; "negative regulation of cell differentiation"; "negative regulation of transcription, DNA-dependent"; "nuclear import"; "regulation of transcription, DNA-dependent"; "response to xenobiotic stimulus"; "sulfate transport"	mitogen-activated protein kinase binding; "protein binding"; "protein dimerization activity"; "sequence-specific DNA binding"; "sequence-specific DNA binding transcription factor activity"	nucleus	weakly similar to ( 158)AT1G43700| Symbols: VIP1 | VIP1 (VIRE2-INTERACTING PROTEIN 1); transcription factor | chr1:16486792-16488457 FORWARDweakly similar to ( 149)RF2B_ORYSA no original description	0.0250498	5.95651	0.059834	4.64636	6.57075	-1.28298	0.241745	6.78924	-0.610523	0.232178	8.48729	1.29149	0.0730237	8.77862	1.60558	0.143845	AT1G43700	PF00170
12131170	Glyma16g34420	Glyma.16G218300	AT3G17700.1|Symbols:CNBT1, CNGC20, ATCNGC20|cyclic nucleotide-binding transporter 1|chr3:6049074-6052449 FORWARD LENGTH=764	MAPK cascade; "defense response to bacterium"; "defense response to fungus"; "detection of biotic stimulus"; "ion transport"; "jasmonic acid mediated signaling pathway"; "negative regulation of defense response"; "protein targeting to membrane"; "regulation of hydrogen peroxide metabolic process"; "regulation of multi-organism process"; "regulation of plant-type hypersensitive response"; "respons…	calmodulin binding; "cyclic nucleotide binding"; "ion channel activity"	plasma membrane	highly similar to ( 833)AT3G17700| Symbols: CNGC20, ATCNGC20, CNBT1 | CNBT1 (CYCLIC NUCLEOTIDE-BINDING TRANSPORTER 1); calmodulin binding / cyclic nucleotide binding / ion channel | chr3:6049080-6052455 FORWARD no original description	0.0479928	2.52597	0.907464	1.04526	5.54041	-0.0628185	0.0580123	5.26504	0.0707232	0.0961717	6.16534	1.27402	0.258687	4.98078	0.134585	0.271557	AT3G17700
12144665	Glyma17g05770	Glyma.17G049900	AT2G06050.3|Symbols:OPR3|oxophytodienoate-reductase 3|chr2:2359240-2361971 REVERSE LENGTH=391	abscisic acid mediated signaling pathway; "hyperosmotic salinity response"; "indoleacetic acid biosynthetic process"; "jasmonic acid biosynthetic process"; "jasmonic acid mediated signaling pathway"; "jasmonic acid metabolic process"; "oxidation-reduction process"; "response to auxin stimulus"; "response to ethylene stimulus"; "response to fungus"; "response to jasmonic acid stimulus"; "response …	12-oxophytodienoate reductase activity; "FMN binding"; "catalytic activity"; "oxidoreductase activity"	peroxisome	highly similar to ( 553)AT2G06050| Symbols: OPR3 | OPR3 (OPDA-REDUCTASE 3) | chr2:2359237-2361968 REVERSE no original description	0.0417303	2.12822	0.506692	1.22634	6.55356	-1.09878	0.192319	7.99344	0.798522	0.101563	6.95331	-0.00912523	0.0193018	8.03897	1.09288	0.250783	AT2G06050	PF00724
12146428	Glyma17g09840	Glyma.17G090800	AT5G62850.1|Symbols:AtVEX1, SWEET5, AtSWEET5|Nodulin MtN3 family protein|chr5:25230204-25231527 REVERSE LENGTH=240	NA	sugar transmembrane transporter activity	integral to membrane; "integral to plasma membrane"; "membrane"; "plasma membrane"	moderately similar to ( 268)AT5G62850| Symbols: ATVEX1 | ATVEX1 (VEGETATIVE CELL EXPRESSED1) | chr5:25247430-25248753 REVERSE no original description	0.0431671	2.23001	0.789438	1.35915	2.82747	-0.280201	0.067711	3.4732	0.612695	0.349765	3.50068	0.876848	0.198488	3.59855	1.0554	0.884295	AT5G62850	PF03083
12146658	Glyma17g10320	Glyma.17G095200	AT5G20110.1|Symbols:|Dynein light chain type 1 family protein|chr5:6791542-6793253 REVERSE LENGTH=209	microtubule-based process	microtubule motor activity	cytoplasm; "microtubule associated complex"	weakly similar to ( 127)AT5G20110| Symbols: | dynein light chain, putative | chr5:6791544-6793255 REVERSE no original description	0.0250316	3.26358	0.148627	2.69608	7.47877	-0.703218	0.14573	7.10615	-0.630056	0.409518	8.54533	1.00324	0.0634379	8.303	0.800808	0.10154	AT5G20110	PF01221
12147513	Glyma17g12710	Glyma.17G118200	AT1G52720.1|Symbols:|unknown protein; BEST Arabidopsis thaliana protein match is: unknown protein (TAIR:AT3G15630.1); Has 61 Blast hits to 61 proteins in 13 species: Archae - 0; Bacteria - 0; Metazoa - 0; Fungi - 0; Plants - 61; Viruses - 0; Other Eukaryotes - 0 (source: NCBI BLink).|chr1:19641007-19641360 FORWARD LENGTH=117	biological process	molecular function	chloroplast; "plastid"	very weakly similar to (81.6)AT1G52720| Symbols: | similar to unknown protein [Arabidopsis thaliana] (TAIR:AT3G15630.1); similar to unnamed protein product [Vitis vinifera] (GB:CAO46032.1) | chr1:19644675-19645028 FORWARD no original description	0.0320894	2.00552	0.520161	1.21455	4.56812	-0.861274	0.105925	5.24042	0.173281	0.227079	4.88918	0.142699	0.0957879	5.15976	0.453698	0.14166	AT1G52720
12139776	Glyma17g29850	Glyma.17G203200	AT2G25680.1|Symbols:MOT1|molybdate transporter 1|chr2:10933167-10934537 REVERSE LENGTH=456	molybdate ion transport	molybdate ion transmembrane transporter activity; "sulfate transmembrane transporter activity"	chloroplast; "mitochondrion"; "vacuole"	moderately similar to ( 488)AT2G25680| Symbols: MOT1 | MOT1 (MOLYBDATE TRANSPORTER 1); molybdate ion transmembrane transporter/ sulfate transmembrane transporter | chr2:10940245-10941615 REVERSE no original description	0.0275102	5.04488	0.0715851	4.91088	7.18438	-0.959826	0.143495	5.93041	-1.79206	0.135802	8.88456	1.37499	0.20663	7.93952	0.503919	0.327017	AT2G25680	PF00916
12142404	Glyma17g38250	Glyma.17G262700	AT2G13600.1|Symbols:|Pentatricopeptide repeat (PPR) superfamily protein|chr2:5671493-5673586 FORWARD LENGTH=697	mitochondrial mRNA modification; "sugar mediated signaling pathway"	molecular function	mitochondrion	highly similar to ( 533)AT4G13650| Symbols: | pentatricopeptide (PPR) repeat-containing protein | chr4:7939607-7942894 REVERSEweakly similar to ( 116)RF1_ORYSA no original description	0.0290536	5.39886	0.0634317	4.72524	5.98745	-1.30541	0.147757	5.64363	-1.22188	0.284477	7.76255	1.12725	0.262684	7.58596	1.01851	0.104702	AT2G13600	PF01535
12153870	Glyma18g01340	Glyma.18G009800	AT3G48140.1|Symbols:|B12D protein|chr3:17778471-17779299 FORWARD LENGTH=88	leaf senescence	molecular function	mitochondrion; "peroxisome"	weakly similar to ( 118)AT3G48140| Symbols: | senescence-associated protein, putative | chr3:17789456-17790284 FORWARD no original description	0.0250316	2.46462	0.806956	1.11505	8.70108	-0.207508	0.0442024	9.03459	0.503426	0.355904	9.43474	1.09386	0.115137	8.95258	0.660528	0.0785003	AT3G48140	PF06522
12166852	Glyma18g03130	Glyma.18G027500	AT2G40080.1|Symbols:ELF4|Protein of unknown function (DUF1313)|chr2:16734545-16734880 REVERSE LENGTH=111	entrainment of circadian clock; "photoperiodism"; "photoperiodism, flowering"; "positive regulation of circadian rhythm"; "red or far-red light signaling pathway"; "regulation of flower development"; "response to karrikin"; "response to red light"	molecular function; "protein homodimerization activity"	nucleus	very weakly similar to (91.3)AT2G40080| Symbols: ELF4 | ELF4 (EARLY FLOWERING 4) | chr2:16741623-16741958 REVERSE no original description	0.0245502	3.26165	0.0646189	3.17615	8.45765	-0.524885	0.104123	7.98253	-0.597531	0.198864	9.59503	1.18072	0.118514	9.43053	1.06975	0.116594	AT2G40080	PF07011
12174582	Glyma18g46560	Glyma.18G231500	NA	NA	NA	NA	weakly similar to ( 101)IBB2_PEA no original description	0.0357728	2.98523	0.184522	2.27188	5.51841	-0.559092	0.194106	5.32668	-0.354533	0.393653	6.39195	1.01875	0.151862	6.15376	0.829356	0.133416		PF00228
12175266	Glyma18g48300	Glyma.18G247500	AT2G20940.1|Symbols:|Protein of unknown function (DUF1279)|chr2:9002264-9002653 REVERSE LENGTH=129	biological process; "protein folding"; "response to endoplasmic reticulum stress"; "response to heat"; "response to high light intensity"; "response to hydrogen peroxide"	molecular function	mitochondrion; "plastid"	weakly similar to ( 155)AT2G20940| Symbols: | similar to unknown [Populus trichocarpa] (GB:ABK95988.1); contains InterPro domain Protein of unknown function DUF1279 (InterPro:IPR009688) | chr2:9009345-9009734 REVERSE no original description	0.0298734	2.12073	0.228855	2.08459	7.2086	-0.577215	0.0956316	6.57204	-0.768201	0.447874	7.63122	0.507346	0.100091	7.34345	0.291564	0.0186467	AT2G20940	PF06916
12164324	Glyma18g49130	Glyma.18G256400	AT5G39890.1|Symbols:|Protein of unknown function (DUF1637)|chr5:15974543-15976013 FORWARD LENGTH=276	cell wall macromolecule metabolic process; "oxidation-reduction process"; "regulation of hydrogen peroxide metabolic process"; "response to hypoxia"; "systemic acquired resistance, salicylic acid mediated signaling pathway"; "xylem development"	cysteamine dioxygenase activity	nucleus	moderately similar to ( 317)AT5G39890| Symbols: | similar to unknown protein [Arabidopsis thaliana] (TAIR:AT5G15120.1); similar to unnamed protein product [Vitis vinifera] (GB:CAO14912.1); contains InterPro domain Protein of unknown function DUF1637 (InterPro:IPR012864) | chr5:15991771-15993241 FORWARD no original description	0.0408581	2.32551	0.693942	1.29815	6.71789	-0.935048	0.154272	6.45518	-0.740867	0.557113	7.25053	0.282499	0.146695	6.52334	-0.364405	0.152277	AT5G39890	PF07847
12176224	Glyma18g51400	Glyma.18G278900	AT5G38710.1|Symbols:|Methylenetetrahydrofolate reductase family protein|chr5:15501340-15503899 FORWARD LENGTH=476	glutamate biosynthetic process; "jasmonic acid biosynthetic process"; "jasmonic acid mediated signaling pathway"; "oxidation-reduction process"; "proline catabolic process"; "protein targeting to membrane"; "regulation of plant-type hypersensitive response"; "response to cyclopentenone"; "response to fungus"; "response to jasmonic acid stimulus"; "response to osmotic stress"; "response to water d…	proline dehydrogenase activity	mitochondrion	highly similar to ( 548)AT5G38710| Symbols: | proline oxidase, putative / osmotic stress-responsive proline dehydrogenase, putative | chr5:15518570-15521129 FORWARD no original description	0.0290536	4.0486	0.578015	1.44608	7.50344	-0.298592	0.145594	6.89773	-0.463004	0.568703	8.89723	1.71883	0.1979	7.14185	0.0691477	0.147334	AT5G38710	PF01619
12177228	Glyma19g00570	Glyma.19G003600	AT2G23180.1|Symbols:CYP96A1|cytochrome P450, family 96, subfamily A, polypeptide 1|chr2:9874953-9876503 FORWARD LENGTH=516	oxidation-reduction process	electron carrier activity; "heme binding"; "iron ion binding"; "oxidoreductase activity, acting on paired donors, with incorporation or reduction of molecular oxygen"; "oxygen binding"	extracellular region	moderately similar to ( 446)AT2G23180| Symbols: CYP96A1 | CYP96A1 (cytochrome P450, family 96, subfamily A, polypeptide 1); oxygen binding | chr2:9882033-9883583 FORWARDweakly similar to ( 114)C82A1_PEA no original description	0.0352258	2.49239	0.854669	-1.18813	7.91283	-0.0538006	0.0935692	7.31077	-0.235895	0.481077	8.60629	1.26373	0.180325	6.75001	-0.48459	0.566914	AT2G23180	PF00067
12178151	Glyma19g03270	Glyma.19G027000	AT5G40970.1|Symbols:|Protein of unknown function (DUF 3339)|chr5:16414081-16414290 FORWARD LENGTH=69	biological process	molecular function	anchored to membrane	very weakly similar to (83.6)AT5G40970| Symbols: | similar to unknown protein [Arabidopsis thaliana] (TAIR:AT3G27030.1); similar to hypothetical protein [Vitis vinifera] (GB:CAN81100.1) | chr5:16431309-16431518 FORWARD no original description	0.0214032	9.16654	0.0472869	10.2225	6.8728	-1.5211	0.173182	6.10691	-1.85173	0.309906	9.45067	1.67527	0.191657	9.22385	1.50195	0.130735	AT3G27030	PF11820
12178737	Glyma19g05580	Glyma.19G042900	AT5G38710.1|Symbols:|Methylenetetrahydrofolate reductase family protein|chr5:15501340-15503899 FORWARD LENGTH=476	glutamate biosynthetic process; "jasmonic acid biosynthetic process"; "jasmonic acid mediated signaling pathway"; "oxidation-reduction process"; "proline catabolic process"; "protein targeting to membrane"; "regulation of plant-type hypersensitive response"; "response to cyclopentenone"; "response to fungus"; "response to jasmonic acid stimulus"; "response to osmotic stress"; "response to water d…	proline dehydrogenase activity	mitochondrion	highly similar to ( 527)AT5G38710| Symbols: | proline oxidase, putative / osmotic stress-responsive proline dehydrogenase, putative | chr5:15518570-15521129 FORWARD no original description	0.0283404	3.38043	0.536867	1.44162	7.60628	-1.3062	0.135901	8.70568	0.202908	0.5193	8.73677	0.451002	0.160734	8.98722	0.730598	0.0806272	AT5G38710	PF01619
12191844	Glyma19g26870	Glyma.19G097300	AT3G26890.6|Symbols:|unknown protein; FUNCTIONS IN: molecular_function unknown; INVOLVED IN: biological_process unknown; EXPRESSED IN: 24 plant structures; EXPRESSED DURING: 15 growth stages; BEST Arabidopsis thaliana protein match is: unknown protein (TAIR:AT5G41110.1).|chr3:9907456-9910463 REVERSE LENGTH=648	biological process	molecular function	chloroplast	weakly similar to ( 174)AT3G26890| Symbols: | similar to unknown protein [Arabidopsis thaliana] (TAIR:AT5G41110.1); similar to unnamed protein product [Vitis vinifera] (GB:CAO49066.1); contains domain PTHR13199 (PTHR13199); contains domain PTHR13199:SF3 (PTHR13199:SF3) | chr3:9908693-9911700 REVERSE no original description	0.0399808	2.64014	0.148401	1.57834	6.04409	-0.285189	0.21357	5.42783	-0.486225	0.112293	6.74617	1.11543	0.108605	5.72925	0.172188	0.157999	AT3G26890
12183386	Glyma19g33730	Glyma.19G154900	AT3G06080.2|Symbols:|Plant protein of unknown function (DUF828)|chr3:1834959-1837524 REVERSE LENGTH=469	circadian rhythm	NA	nucleus	highly similar to ( 553)AT3G06080| Symbols: | similar to unknown protein [Arabidopsis thaliana] (TAIR:AT5G19160.1); similar to unnamed protein product [Vitis vinifera] (GB:CAO71110.1); contains InterPro domain Protein of unknown function DUF231, plant (InterPro:IPR004253) | chr3:1834965-1837530 REVERSE no original description	0.0278093	2.36867	0.264983	1.75099	7.62419	-0.822494	0.0839795	7.60822	-0.396904	0.381117	8.22574	0.421583	0.113369	8.17652	0.411265	0.0475004	AT3G06080	PF03005
12185530	Glyma19g39400	Glyma.19G206500	AT5G47550.1|Symbols:|Cystatin/monellin superfamily protein|chr5:19286596-19286964 REVERSE LENGTH=122	NA	cysteine-type endopeptidase inhibitor activity	cell wall; "extracellular region"	very weakly similar to (92.4)AT5G47550| Symbols: | cysteine protease inhibitor, putative / cystatin, putative | chr5:19303822-19304190 REVERSE no original description	0.03136	2.38635	0.119738	1.42555	8.54363	-0.49402	0.128953	8.68025	0.03169	0.0595248	9.21701	0.760784	0.115125	8.95184	0.543211	0.111529	AT5G47550	PF00031
12186524	Glyma19g41550	Glyma.19G227800	AT1G56600.1|Symbols:AtGolS2, GolS2|galactinol synthase 2|chr1:21207620-21209291 FORWARD LENGTH=335	carbohydrate biosynthetic process; "galactose metabolic process"; "response to abscisic acid stimulus"; "response to cold"; "response to oxidative stress"; "response to salt stress"; "response to water deprivation"	inositol 3-alpha-galactosyltransferase activity; "transferase activity, transferring glycosyl groups"; "transferase activity, transferring hexosyl groups"	nucleus	highly similar to ( 523)AT1G56600| Symbols: ATGOLS2 | ATGOLS2 (ARABIDOPSIS THALIANA GALACTINOL SYNTHASE 2); transferase, transferring glycosyl groups / transferase, transferring hexosyl groups | chr1:21211285-21212956 FORWARD no original description	0.0310991	3.70439	0.910573	1.09609	6.63923	-0.917544	0.145675	9.45123	2.3303	0.276875	7.85675	0.971691	0.211937	9.34663	2.46267	0.551265	AT1G56600	PF01501
12197152	Glyma19g42180	Glyma.19G233600	AT1G09130.2|Symbols:|ATP-dependent caseinolytic (Clp) protease/crotonase family protein|chr1:2940063-2942217 REVERSE LENGTH=330	isopentenyl diphosphate biosynthetic process, mevalonate-independent pathway; "proteolysis"	serine-type endopeptidase activity	chloroplast; "chloroplast envelope"; "chloroplast stroma"; "mitochondrion"; "plastid stroma"; "thylakoid"	moderately similar to ( 441)AT1G09130| Symbols: | ATP-dependent Clp protease proteolytic subunit, putative | chr1:2940065-2942219 REVERSEweakly similar to ( 102)CLPP_CHLVU no original description	0.0372367	2.09724	0.510883	1.30823	6.94625	-0.208925	0.083606	6.79474	0.0923057	0.284838	7.33319	0.859569	0.151929	6.88332	0.479918	0.220883	AT1G09130	PF00574
12187482	Glyma19g44130	Glyma.19G252100	AT3G61590.2|Symbols:HWS|Galactose oxidase/kelch repeat superfamily protein|chr3:22792914-22794149 FORWARD LENGTH=411	lipid transport; "organ development"	ubiquitin-protein ligase activity	nucleus	highly similar to ( 528)AT3G61590| Symbols: HWS, HS | HS/HWS (HAWAIIAN SKIRT); ubiquitin-protein ligase | chr3:22803889-22805124 FORWARD no original description	0.0262861	2.15676	0.52286	1.12822	8.66865	-0.864211	0.00373681	9.4601	0.291925	0.115977	9.20154	0.244657	0.112694	9.38697	0.465977	0.120863	AT3G61590	PF00646
12198184	Glyma19g44530	Glyma.19G256300	AT3G61800.1|Symbols:|CONTAINS InterPro DOMAIN/s: Protein of unknown function DUF2043 (InterPro:IPR018610), ENTH/VHS (InterPro:IPR008942); Has 308 Blast hits to 279 proteins in 95 species: Archae - 2; Bacteria - 30; Metazoa - 120; Fungi - 19; Plants - 44; Viruses - 2; Other Eukaryotes - 91 (source: NCBI BLink).|chr3:22874723-22876846 REVERSE LENGTH=664	biological process	molecular function	nucleus	moderately similar to ( 499)AT3G61800| Symbols: | similar to unnamed protein product [Vitis vinifera] (GB:CAO14384.1); contains InterPro domain ENTH/VHS (InterPro:IPR008942) | chr3:22885698-22887821 REVERSE no original description	0.0113758	2.27349	0.623126	1.34045	5.36214	-0.536947	0.0358852	5.32714	-0.172814	0.169979	5.8285	0.647963	0.0523854	5.38584	0.249899	0.498365	AT3G61800	PF09740
12209341	Glyma20g01770	Glyma.20G014400	AT2G01430.1|Symbols:ATHB17, ATHB-17, HB17|homeobox-leucine zipper protein 17|chr2:187798-190369 REVERSE LENGTH=275	regulation of transcription, DNA-dependent	DNA binding; "sequence-specific DNA binding"; "sequence-specific DNA binding transcription factor activity"	nucleus	moderately similar to ( 210)AT2G01430| Symbols: | homeobox-leucine zipper protein 17 (HB-17) / HD-ZIP transcription factor 17 | chr2:187797-190368 REVERSE no original description	0.0360345	2.44268	0.317272	1.33035	5.94524	-0.129543	0.150642	5.79301	0.13985	0.218672	6.5244	1.15892	0.134607	5.8579	0.551655	0.0747733	AT2G01430	PF00046,PF02183
12204860	Glyma20g29470	Glyma.20G155500	AT4G23030.1|Symbols:|MATE efflux family protein|chr4:12072857-12074365 FORWARD LENGTH=502	drug transmembrane transport; "transmembrane transport"	antiporter activity; "drug transmembrane transporter activity"; "transporter activity"	membrane; "plasma membrane"	highly similar to ( 505)AT4G23030| Symbols: | MATE efflux protein-related | chr4:12072868-12074376 FORWARD no original description	0.0402355	2.55167	0.18655	1.92259	5.40326	-0.947061	0.198663	5.37541	-0.567717	0.303496	6.03361	0.404379	0.121371	5.96521	0.375334	0.138273	AT4G23030	PF01554
12208306	Glyma20g38120	Glyma.20G237300	AT5G27830.1|Symbols:|FUNCTIONS IN: molecular_function unknown; INVOLVED IN: response to oxidative stress; LOCATED IN: endomembrane system; EXPRESSED IN: 22 plant structures; EXPRESSED DURING: 13 growth stages; CONTAINS InterPro DOMAIN/s: Folate receptor, conserved region (InterPro:IPR018143); Has 1807 Blast hits to 1807 proteins in 277 species: Archae - 0; Bacteria - 0; Metazoa - 736; Fungi - 347…	response to oxidative stress	molecular function	extracellular region; "nucleus"	moderately similar to ( 241)AT5G27830| Symbols: | similar to hypothetical protein [Vitis vinifera] (GB:CAN74239.1) | chr5:9861356-9862746 FORWARD no original description	0.0326423	2.63314	0.169098	2.14661	6.76745	-0.783764	0.140196	6.65416	-0.455677	0.265039	7.49328	0.613023	0.143666	7.46128	0.646382	0.240839	AT5G27830	PF03024
11957849	Glyma09g18490	Glyma.09G115600	AT2G01130.1|Symbols:|DEA(D/H)-box RNA helicase family protein|chr2:88847-94635 REVERSE LENGTH=1113	NA	ATP-dependent helicase activity; "ATP binding"; "RNA binding"; "double-stranded RNA binding"; "helicase activity"; "nucleic acid binding"	intracellular; "nucleus"	nearly identical (1186)AT2G01130| Symbols: | ATP binding / helicase/ nucleic acid binding | chr2:88846-94634 REVERSE no original description	0.0755016	2.03305	0.0280156	2.6072	6.05277	-0.358032	0.19867	5.36176	-0.633943	0.032979	6.36133	0.665613	0.226386	6.40078	0.74856	0.0853434	AT2G01130	PF00271,PF07717,PF00270,PF04408,PF00035
11972588	Glyma09g32810	Glyma.09G195600	AT1G20925.1|Symbols:|Auxin efflux carrier family protein|chr1:7289973-7292507 FORWARD LENGTH=472	auxin polar transport; "transmembrane transport"	auxin:hydrogen symporter activity	integral to membrane	moderately similar to ( 408)AT1G20925| Symbols: | auxin efflux carrier family protein | chr1:7290601-7292496 FORWARD no original description	0.276395	1.53932	0.0472387	2.73949	4.29202	-0.310753	0.260139	4.28586	0.0288968	0.0614709	4.27036	0.311542	0.389338	5.37451	1.48281	0.130398	AT1G20925	PF03547
12092400	Glyma15g03110	Glyma.15G026900	AT1G72790.1|Symbols:|hydroxyproline-rich glycoprotein family protein|chr1:27394848-27396533 FORWARD LENGTH=561	biological process	molecular function	cytosol; "nucleus"; "plasma membrane"	weakly similar to ( 105)AT1G72790| Symbols: | hydroxyproline-rich glycoprotein family protein | chr1:27398510-27400195 FORWARD no original description	0.0705757	2.29371	0.0472387	2.11152	9.03748	-0.768576	0.292509	8.76347	-0.67512	0.0951217	9.68495	0.429106	0.162799	9.6183	0.403162	0.0421273	AT1G72790
12130858	Glyma16g33810	Glyma.16G212600	AT5G23370.1|Symbols:|GRAM domain-containing protein / ABA-responsive protein-related|chr5:7863542-7864201 REVERSE LENGTH=219	biological process	molecular function	chloroplast	weakly similar to ( 163)AT5G23370| Symbols: | GRAM domain-containing protein / ABA-responsive protein-related | chr5:7863545-7864204 REVERSE no original description	0.069695	3.37888	0.0474872	2.70075	8.07209	-0.743626	0.424862	7.36695	-1.02765	0.0741432	9.23083	1.01292	0.233859	8.56658	0.405704	0.126179	AT5G23370	PF02893
a: Description was derived from the Mapman file for Glycine max
b: Benjamini-Hochberg false discovery rate
DT-D2, DT2008-Dehydrated 2h
DT-D10, DT2008-Dehydrated 10h
W-D2, Williams 82-Dehydrated 2h
W-D10, Williams 82-Dehydrated 10h

## Sheet: 10E_DT-C vs W-C (Down)
Supplementary Table S10E. Downregulated genes identified in DT-C/W-C
								DT-C vs W-C		W-C			DT-C
Probe ID	Glyma 1 ID	Glyma 2 ID	Top Arabidopsis (TAIR10) BLASTP Hit	Gene Ontology Biological Process Descriptions	Gene Ontology Molecular Function Descriptions	Gene Ontology Cellular Component Descriptions	Descriptiona	q-valueb	Fold change	Mean of raw intensity	Mean of normalized intensity (Log2)	SD of normalized intensity	Mean of raw intensity	Mean of normalized intensity (Log2)	SD of normalized intensity	Arabidopsis otholog	Pfam
11764953	Glyma01g01630	Glyma.01G012800	AT4G16070.1|Symbols:|Mono-/di-acylglycerol lipase, N-terminal;Lipase, class 3|chr4:9096808-9100596 REVERSE LENGTH=654	lipid catabolic process; "lipid metabolic process"	carboxylesterase activity; "triglyceride lipase activity"	plasma membrane	moderately similar to ( 231)AT4G16070| Symbols: | lipase class 3 family protein | chr4:9096820-9100608 REVERSE no original description	0.0418243	-3.14248	7.33774	1.57316	0.198778	5.31177	-0.078745	0.0996167	AT4G16070	PF01764
11765766	Glyma01g04000	Glyma.01G033300	AT5G17680.1|Symbols:|disease resistance protein (TIR-NBS-LRR class), putative|chr5:5822999-5827153 FORWARD LENGTH=1294	defense response; "signal transduction"	ADP binding	intracellular	moderately similar to ( 491)AT5G17680| Symbols: | disease resistance protein (TIR-NBS-LRR class), putative | chr5:5823001-5827155 FORWARD no original description	0.0284775	-10.4121	7.18647	1.59276	0.308484	3.36902	-1.78743	0.0633292	AT5G17680	PF00560,PF00931,PF01582
11769067	Glyma01g27440	Glyma.01G112200	AT5G36930.2|Symbols:|Disease resistance protein (TIR-NBS-LRR class) family|chr5:14567771-14571916 REVERSE LENGTH=1191	defense response; "signal transduction"	ADP binding	cytoplasm; "intracellular"	moderately similar to ( 451)AT5G36930| Symbols: | disease resistance protein (TIR-NBS-LRR class), putative | chr5:14585001-14589146 REVERSE no original description	0.0478224	-2.22365	6.93612	0.607476	0.137003	5.39348	-0.545455	0.105303	AT5G36930	PF01582,PF00931
11780177	Glyma01g30920	Glyma.01G123400	AT2G38290.1|Symbols:ATAMT2, AMT2;1, AMT2|ammonium transporter 2|chr2:16039672-16042291 REVERSE LENGTH=475	ER to Golgi vesicle-mediated transport; "MAPK cascade"; "abscisic acid mediated signaling pathway"; "amino acid import"; "ammonium transport"; "anion transport"; "basic amino acid transport"; "cell communication"; "cellular membrane fusion"; "cellular response to nitrogen starvation"; "defense response to bacterium"; "defense response to fungus"; "detection of biotic stimulus"; "detection of exte…	ammonium transmembrane transporter activity; "high affinity secondary active ammonium transmembrane transporter activity"	cytoplasm; "plasma membrane"; "plasmodesma"	highly similar to ( 519)AT2G38290| Symbols: ATAMT2 | ATAMT2 (AMMONIUM TRANSPORTER 2); ammonium transmembrane transporter | chr2:16046750-16049369 REVERSE no original description	0.0364732	-4.25475	7.09851	2.14789	0.218821	4.58228	0.0588202	0.10211	AT2G38290	PF00909
11769924	Glyma01g32040	Glyma.01G129000	AT5G01750.2|Symbols:|Protein of unknown function (DUF567)|chr5:290034-291109 FORWARD LENGTH=217	biological process; "cellular cation homeostasis"; "cellular response to nitrogen starvation"; "divalent metal ion transport"; "indoleacetic acid biosynthetic process"; "tryptophan catabolic process"	molecular function	chloroplast	moderately similar to ( 275)AT5G01750| Symbols: | Identical to Uncharacterized protein At5g01750 [Arabidopsis Thaliana] (GB:Q9LZX1;GB:Q8LEK9); similar to unknown protein [Arabidopsis thaliana] (TAIR:AT3G11740.1); similar to unnamed protein product [Vitis vinifera] (GB:CAO48825.1); contains InterPro domain Protein of unknown function DUF567 (InterPro:IPR007612) | chr5:290031-291106 FORWARD no orig…	0.0250914	-2.44155	4.87594	1.09042	0.0447013	3.04806	-0.19738	0.083181	AT5G01750	PF04525
11774273	Glyma01g44680	Glyma.01G236400	AT3G22790.1|Symbols:|Kinase interacting (KIP1-like) family protein|chr3:8052446-8057888 REVERSE LENGTH=1728	biological process; "cell wall macromolecule metabolic process"; "cytokinesis by cell plate formation"; "determination of bilateral symmetry"; "leaf morphogenesis"; "meristem initiation"; "meristem maintenance"; "microtubule cytoskeleton organization"; "regulation of cell proliferation"; "xylem development"	actin filament binding	actin filament; "plasma membrane"; "plasmodesma"	highly similar to ( 881)AT3G22790| Symbols: | kinase interacting family protein | chr3:8052453-8057895 REVERSE no original description	0.0418243	-2.00625	5.42684	0.32299	0.121411	3.88839	-0.681514	0.0460454	AT3G22790	PF07765
11785456	Glyma02g01300	Glyma.02G009800	AT2G47190.1|Symbols:ATMYB2, MYB2|myb domain protein 2|chr2:19376284-19377297 FORWARD LENGTH=273	abscisic acid mediated signaling pathway; "cellular response to phosphate starvation"; "hyperosmotic salinity response"; "organ senescence"; "positive regulation of transcription, DNA-dependent"; "response to abscisic acid stimulus"; "response to auxin stimulus"; "response to cadmium ion"; "response to cold"; "response to ethylene stimulus"; "response to jasmonic acid stimulus"; "response to sali…	DNA binding; "calmodulin binding"; "core promoter sequence-specific DNA binding"; "sequence-specific DNA binding transcription factor activity"	nucleus	weakly similar to ( 197)AT2G47190| Symbols: ATMYB2, MYB2 | MYB2 (myb domain protein 2); DNA binding / transcription factor | chr2:19383354-19384367 FORWARDweakly similar to ( 135)GAM1_ORYSA no original description	0.0486435	-2.97479	6.78749	0.626516	0.238788	4.76883	-0.946274	0.0365843	AT2G47190	PF00249
11798115	Glyma02g02430	Glyma.02G020300	AT5G15130.1|Symbols:WRKY72, ATWRKY72|WRKY DNA-binding protein 72|chr5:4904426-4906879 FORWARD LENGTH=548	defense response; "regulation of transcription, DNA-dependent"	sequence-specific DNA binding; "sequence-specific DNA binding transcription factor activity"	nucleus	weakly similar to ( 149)AT1G18860| Symbols: ATWRKY61, WRKY61 | WRKY61 (WRKY DNA-binding protein 61); transcription factor | chr1:6509485-6511200 FORWARD no original description	0.0284775	-5.41183	8.58181	1.23057	0.034514	5.85151	-1.20554	0.233183	AT5G15130	PF03106
11786289	Glyma02g03230	Glyma.02G028100	AT1G59970.1|Symbols:|Matrixin family protein|chr1:22073601-22074683 FORWARD LENGTH=360	metabolic process; "proteolysis"	metalloendopeptidase activity; "metallopeptidase activity"; "zinc ion binding"	anchored to membrane; "extracellular matrix"; "extracellular region"; "plasma membrane"	weakly similar to ( 145)AT1G59970| Symbols: | matrixin family protein | chr1:22077266-22078348 FORWARDweakly similar to ( 123)MEP1_SOYBN no original description	0.0284775	-3.42676	6.67884	0.730733	0.108295	4.43779	-1.04611	0.119637	AT1G59970	PF01471,PF00413
11799764	Glyma02g06860	Glyma.02G061400	AT5G66560.1|Symbols:|Phototropic-responsive NPH3 family protein|chr5:26564368-26566662 FORWARD LENGTH=668	response to light stimulus	signal transducer activity	plasma membrane	highly similar to ( 679)AT5G66560| Symbols: | phototropic-responsive NPH3 family protein | chr5:26581594-26583888 FORWARDweakly similar to ( 181)NPH3_ORYSA no original description	0.0284775	-3.23942	6.14194	1.16438	0.0638961	3.9432	-0.531357	0.14157	AT5G66560	PF03000
11800518	Glyma02g09130	Glyma.02G082700	AT1G34060.1|Symbols:|Pyridoxal phosphate (PLP)-dependent transferases superfamily protein|chr1:12396561-12398299 REVERSE LENGTH=463	NA	carbon-sulfur lyase activity; "catalytic activity"; "pyridoxal phosphate binding"	extracellular region	highly similar to ( 504)AT1G34060| Symbols: | alliinase family protein | chr1:12396540-12398278 REVERSE no original description	0.0487339	-4.90595	8.65928	0.00460529	0.253222	6.08101	-2.28993	0.249954	AT1G34060	PF04864,PF04863
11803527	Glyma02g18380	Glyma.02G158700	AT5G42800.1|Symbols:DFR, TT3, M318|dihydroflavonol 4-reductase|chr5:17164296-17165864 REVERSE LENGTH=382	anthocyanin-containing compound biosynthetic process; "cellular metabolic process"; "response to UV-B"; "response to sucrose stimulus"	catalytic activity; "coenzyme binding"; "dihydrokaempferol 4-reductase activity"; "nucleotide binding"	extrinsic to endoplasmic reticulum membrane	moderately similar to ( 313)AT5G42800| Symbols: TT3, M318, DFR | DFR (DIHYDROFLAVONOL 4-REDUCTASE); dihydrokaempferol 4-reductase | chr5:17181524-17183092 REVERSEmoderately similar to ( 346)DFRA_VITVI no original description	0.0284775	-2.04595	11.9699	0.941205	0.0666953	10.7933	-0.0915667	0.0640737	AT5G42800	PF01370
11803549	Glyma02g18670	Glyma.02G159900	AT1G66950.1|Symbols:PDR11, ATPDR11|pleiotropic drug resistance 11|chr1:24978239-24984461 FORWARD LENGTH=1454	drug transmembrane transport; "response to reactive oxygen species"	ATP binding; "ATPase activity"; "ATPase activity, coupled to transmembrane movement of substances"; "nucleoside-triphosphatase activity"; "nucleotide binding"	membrane; "plasma membrane"	nearly identical (1938)AT1G66950| Symbols: PDR11, ATPDR11 | ATPDR11/PDR11 (PLEIOTROPIC DRUG RESISTANCE 11); ATPase, coupled to transmembrane movement of substances | chr1:24981902-24988124 FORWARDnearly identical (1958)PDR2_NICPL no original description	0.0418243	-5.41452	7.16546	1.38534	0.100673	4.29025	-1.0515	0.313369	AT1G66950	PF01061,PF00005,PF08370
11794831	Glyma02g40890	Glyma.02G241800	AT2G01970.1|Symbols:|Endomembrane protein 70 protein family|chr2:452197-454819 REVERSE LENGTH=592	transport	NA	Golgi apparatus; "endosome"; "integral to membrane"; "plant-type cell wall"; "plasmodesma"; "trans-Golgi network"; "vacuolar membrane"	highly similar to ( 902)AT1G14670| Symbols: | endomembrane protein 70, putative | chr1:5037664-5040194 FORWARD no original description	0.0452861	-2.03843	8.99353	0.532393	0.0967188	7.74622	-0.495063	0.112557	AT2G01970	PF02990
11809923	Glyma02g47750	Glyma.02G307300	AT1G59960.1|Symbols:|NAD(P)-linked oxidoreductase superfamily protein|chr1:22071410-22073067 REVERSE LENGTH=326	oxidation-reduction process; "response to salt stress"	oxidoreductase activity	chloroplast; "cytosol"	moderately similar to ( 335)AT1G59960| Symbols: | aldo/keto reductase, putative | chr1:22075075-22076732 REVERSEhighly similar to ( 610)6DCS_SOYBN no original description	0.0482128	-2.41047	8.60612	0.0904614	0.148632	7.09255	-1.17885	0.121578	AT1G59960	PF00248
11822644	Glyma03g05510	Glyma.03G044500	AT5G49040.1|Symbols:|Disease resistance-responsive (dirigent-like protein) family protein|chr5:19882676-19883251 REVERSE LENGTH=191	defense response; "lignan biosynthetic process"	molecular function	chloroplast	weakly similar to ( 164)AT5G49040| Symbols: | disease resistance-responsive protein-related / dirigent protein-related | chr5:19899902-19900477 REVERSE no original description	0.0409709	-2.24773	10.2488	0.808947	0.101938	8.87565	-0.359525	0.104223	AT5G49040	PF03018
11822685	Glyma03g05730	Glyma.03G047900	AT5G41750.2|Symbols:|Disease resistance protein (TIR-NBS-LRR class) family|chr5:16694047-16697527 FORWARD LENGTH=1068	defense response; "signal transduction"	ADP binding; "nucleoside-triphosphatase activity"; "nucleotide binding"	intracellular; "nucleus"	moderately similar to ( 492)AT5G41750| Symbols: | disease resistance protein (TIR-NBS-LRR class), putative | chr5:16711275-16714755 FORWARD no original description	0.0314112	-5.21279	5.64128	1.00881	0.233988	2.75383	-1.37324	0.0852677	AT5G41750	PF01582,PF00931,PF00560
11823052	Glyma03g07390	Glyma.03G055200	AT5G17620.1|Symbols:|CONTAINS InterPro DOMAIN/s: Plant nuclear matrix 1 (InterPro:IPR010604); Has 30201 Blast hits to 17322 proteins in 780 species: Archae - 12; Bacteria - 1396; Metazoa - 17338; Fungi - 3422; Plants - 5037; Viruses - 0; Other Eukaryotes - 2996 (source: NCBI BLink).|chr5:5805934-5808455 REVERSE LENGTH=329	biological process	microtubule minus-end binding; "protein binding"	phragmoplast; "spindle microtubule"	highly similar to ( 533)AT5G17620| Symbols: | similar to unnamed protein product [Vitis vinifera] (GB:CAO17833.1); contains InterPro domain Plant nuclear matrix 1 (InterPro:IPR010604) | chr5:5805936-5808457 REVERSE no original description	0.0446061	-2.82349	4.5458	0.976209	0.0825603	2.50638	-0.521273	0.195227	AT5G17620	PF06694
11824550	Glyma03g20630	Glyma.03G084600	AT3G25160.1|Symbols:|ER lumen protein retaining receptor family protein|chr3:9160337-9162023 REVERSE LENGTH=272	protein retention in ER lumen; "protein transport"	ER retention sequence binding; "receptor activity"	integral to membrane; "mitochondrion"	moderately similar to ( 287)AT3G25160| Symbols: | ER lumen protein retaining receptor family protein | chr3:9160344-9162030 REVERSEvery weakly similar to (93.6)ERD2_PETHY no original description	0.0250841	-2.26472	6.29236	0.322526	0.0627173	4.64446	-0.856808	0.0585149	AT3G25160	PF00810
11815412	Glyma03g28110	Glyma.03G125600	AT1G28110.2|Symbols:SCPL45|serine carboxypeptidase-like 45|chr1:9804153-9806832 REVERSE LENGTH=461	proteolysis	serine-type carboxypeptidase activity	extracellular region; "plant-type cell wall"; "plasmodesma"	highly similar to ( 586)AT1G28110| Symbols: SCPL45 | SCPL45; serine carboxypeptidase | chr1:9804140-9806819 REVERSEmoderately similar to ( 335)CBP23_HORVU no original description	0.0250841	-5.05842	7.84153	1.9025	0.102966	5.14924	-0.436184	0.132431	AT1G28110	PF00450
11816747	Glyma03g31950	Glyma.03G162800	AT3G54700.1|Symbols:PHT1;7|phosphate transporter 1;7|chr3:20248463-20250070 REVERSE LENGTH=535	arsenate ion transmembrane transport	arsenate ion transmembrane transporter activity; "carbohydrate transmembrane transporter activity"; "phosphate ion transmembrane transporter activity"; "sugar:hydrogen symporter activity"	extracellular region; "integral to membrane"; "membrane"; "plasma membrane"	highly similar to ( 862)AT3G54700| Symbols: | carbohydrate transmembrane transporter/ phosphate transmembrane transporter/ sugar:hydrogen ion symporter | chr3:20259441-20261048 REVERSE no original description	0.0418243	-5.12144	10.1417	1.31926	0.126494	7.60581	-1.03729	0.284947	AT3G54700	PF00083
11817652	Glyma03g34170	Glyma.03G184500	AT2G36870.1|Symbols:XTH32|xyloglucan endotransglucosylase/hydrolase 32|chr2:15472869-15474630 REVERSE LENGTH=299	cell wall biogenesis; "cell wall macromolecule catabolic process"	hydrolase activity, acting on glycosyl bonds; "hydrolase activity, hydrolyzing O-glycosyl compounds"; "xyloglucan:xyloglucosyl transferase activity"	apoplast; "cell wall"; "extracellular region"	moderately similar to ( 451)AT2G36870| Symbols: | xyloglucan:xyloglucosyl transferase, putative / xyloglucan endotransglycosylase, putative / endo-xyloglucan transferase, putative | chr2:15479948-15481709 REVERSEweakly similar to ( 192)XTH_TOBAC no original description	0.0284775	-6.87766	6.122	2.44513	0.224875	2.86425	-0.336788	0.108238	AT2G36870	PF06955,PF00722
11845481	Glyma04g06690	Glyma.04G062900	AT5G25190.1|Symbols:|Integrase-type DNA-binding superfamily protein|chr5:8707007-8707655 REVERSE LENGTH=181	ethylene mediated signaling pathway; "gibberellic acid mediated signaling pathway"; "regulation of transcription, DNA-dependent"; "seed dormancy process"	DNA binding; "sequence-specific DNA binding transcription factor activity"	nucleus	weakly similar to ( 167)AT5G25190| Symbols: | ethylene-responsive element-binding protein, putative | chr5:8707010-8707658 REVERSE no original description	0.0286613	-2.15184	4.2648	0.992876	0.0256982	2.61396	-0.112695	0.105958	AT5G25190	PF00847
11847100	Glyma04g11120	Glyma.04G102600	AT1G34580.1|Symbols:|Major facilitator superfamily protein|chr1:12660631-12663553 FORWARD LENGTH=506	transmembrane transport; "transport"	carbohydrate transmembrane transporter activity; "substrate-specific transmembrane transporter activity"; "sugar:hydrogen symporter activity"; "transmembrane transporter activity"; "transporter activity"	integral to membrane; "membrane"; "plasma membrane"	highly similar to ( 574)AT1G34580| Symbols: | monosaccharide transporter, putative | chr1:12660609-12663531 FORWARDmoderately similar to ( 485)HEX6_RICCO no original description	0.0418243	-2.43255	10.3011	1.19328	0.0112208	8.82392	-0.0891883	0.169969	AT1G34580	PF00083
11850612	Glyma04g36480	Glyma.04G190800	AT5G61640.1|Symbols:PMSR1, ATMSRA1|peptidemethionine sulfoxide reductase 1|chr5:24775107-24776147 FORWARD LENGTH=202	cellular protein modification process; "negative regulation of transcription, DNA-dependent"; "oxidation-reduction process"; "protein metabolic process"; "response to oxidative stress"	oxidoreductase activity, acting on a sulfur group of donors, disulfide as acceptor; "peptide-methionine (S)-S-oxide reductase activity"	chloroplast; "cytosol"	moderately similar to ( 243)AT5G61640| Symbols: PMSR1 | PMSR1 (PEPTIDEMETHIONINE SULFOXIDE REDUCTASE 1); peptide-methionine-(S)-S-oxide reductase | chr5:24792333-24793373 FORWARDmoderately similar to ( 279)MSRA_FRAAN no original description	0.0456075	-3.93899	9.32376	0.748109	0.177862	7.12529	-1.22971	0.22513	AT5G07460	PF01625
11851880	Glyma04g39860	Glyma.04G220600	AT5G05340.1|Symbols:|Peroxidase superfamily protein|chr5:1579142-1580819 REVERSE LENGTH=324	oxidation-reduction process; "response to oxidative stress"	heme binding; "peroxidase activity"; "protein binding"	Golgi apparatus; "apoplast"; "cell wall"; "cytosol"; "extracellular region"	moderately similar to ( 453)AT5G05340| Symbols: | peroxidase, putative | chr5:1579143-1580820 REVERSEmoderately similar to ( 442)PERP7_BRARA no original description	0.0284775	-6.60489	8.94999	1.14595	0.0319589	5.96637	-1.57759	0.259363	AT5G05340	PF00141
11865611	Glyma05g06410	Glyma.05G072600	AT5G14340.1|Symbols:AtMYB40, MYB40|myb domain protein 40|chr5:4623367-4624779 FORWARD LENGTH=263	regulation of transcription, DNA-dependent	DNA binding; "sequence-specific DNA binding transcription factor activity"	nucleus	moderately similar to ( 216)AT5G14340| Symbols: AtMYB40 | AtMYB40 (myb domain protein 40); DNA binding / transcription factor | chr5:4623370-4624782 FORWARDweakly similar to ( 196)MYB2_PHYPA no original description	0.0418243	-2.38414	6.17329	1.0812	0.152095	4.43068	-0.172275	0.0751511	AT5G14340	PF00249
11868589	Glyma05g25630	Glyma.05G126300	AT2G44930.1|Symbols:|Plant protein of unknown function (DUF247)|chr2:18529700-18531671 REVERSE LENGTH=515	biological process	molecular function	plasma membrane	weakly similar to ( 181)AT2G44930| Symbols: | similar to unknown protein [Arabidopsis thaliana] (TAIR:AT2G28580.1); similar to At1g67150-like protein [Arabidopsis lyrata] (GB:ABY59108.1); contains InterPro domain Protein of unknown function DUF247, plant (InterPro:IPR004158) | chr2:18536775-18538746 REVERSE no original description	0.049416	-9.77798	6.52434	2.06243	0.51213	2.75893	-1.22711	0.0768606	AT3G60470	PF03140
11873027	Glyma05g36520	Glyma.05G220500	AT5G36110.1|Symbols:CYP716A1|cytochrome P450, family 716, subfamily A, polypeptide 1|chr5:14195377-14197613 FORWARD LENGTH=477	oxidation-reduction process	electron carrier activity; "heme binding"; "iron ion binding"; "oxidoreductase activity, acting on paired donors, with incorporation or reduction of molecular oxygen"; "oxygen binding"	extracellular region	highly similar to ( 582)AT5G36110| Symbols: CYP716A1 | CYP716A1 (cytochrome P450, family 716, subfamily A, polypeptide 1); oxygen binding | chr5:14212607-14214843 FORWARDmoderately similar to ( 201)C90D2_ORYSA no original description	0.0229863	-29.6342	8.53033	2.67889	0.290291	3.25572	-2.2103	0.122252	AT5G36110	PF00067
11889118	Glyma06g05370	Glyma.06G050900	AT5G36250.1|Symbols:|Protein phosphatase 2C family protein|chr5:14282590-14284376 FORWARD LENGTH=448	protein dephosphorylation	phosphoprotein phosphatase activity; "protein binding"; "protein serine/threonine phosphatase activity"	mitochondrion; "nucleus"; "plasma membrane"	moderately similar to ( 303)AT5G26010| Symbols: | protein serine/threonine phosphatase | chr5:9085515-9087375 REVERSE no original description	0.0301773	-3.23231	10.575	1.51396	0.0670789	8.68289	-0.178603	0.160939	AT5G36250	PF00481
11877133	Glyma06g08430	Glyma.06G080100	AT4G31340.1|Symbols:|myosin heavy chain-related|chr4:15205662-15208950 FORWARD LENGTH=437	D-xylose metabolic process; "glucose catabolic process"	NA	Golgi apparatus; "endoplasmic reticulum"; "vacuolar membrane"	moderately similar to ( 342)AT4G31340| Symbols: | myosin heavy chain-related | chr4:15205668-15208901 FORWARD no original description	0.0391541	-2.70364	9.57087	0.586736	0.0601392	7.92648	-0.84817	0.161408	AT4G31340
11877343	Glyma06g08860	Glyma.06G084200	AT4G28940.1|Symbols:|Phosphorylase superfamily protein|chr4:14274414-14276920 FORWARD LENGTH=348	nucleoside metabolic process	catalytic activity	plasma membrane	moderately similar to ( 400)AT4G28940| Symbols: | catalytic | chr4:14274420-14276926 FORWARDweakly similar to ( 127)BSPA_POPDE no original description	0.0486435	-3.42273	5.77363	1.39521	0.168629	3.47707	-0.379936	0.214153	AT4G28940	PF01048
11898057	Glyma06g40740	Glyma.06G259800	AT5G17680.1|Symbols:|disease resistance protein (TIR-NBS-LRR class), putative|chr5:5822999-5827153 FORWARD LENGTH=1294	defense response; "signal transduction"	ADP binding	intracellular	moderately similar to ( 339)AT5G17680| Symbols: | disease resistance protein (TIR-NBS-LRR class), putative | chr5:5823001-5827155 FORWARD no original description	0.0284775	-61.3942	10.5794	3.13442	0.419071	4.32329	-2.80561	0.306033	AT4G12010	PF01582,PF00560,PF00931
11885057	Glyma06g41180	Glyma.06G262900	AT5G54540.1|Symbols:|Uncharacterised conserved protein (UCP012943)|chr5:22156604-22157857 FORWARD LENGTH=297	biological process	molecular function	NA	very weakly similar to (93.6)AT5G54540| Symbols: | similar to unknown protein [Arabidopsis thaliana] (TAIR:AT4G25170.1); similar to unknown [Populus trichocarpa] (GB:ABK93511.1); contains InterPro domain Uncharacterised conserved protein UCP012943 (InterPro:IPR016606) | chr5:22173830-22175083 FORWARD no original description	0.027355	-2.76597	7.57111	0.627304	0.0578232	5.77389	-0.840482	0.10392	AT5G54540
11885159	Glyma06g41380	Glyma.06G265000	AT1G69550.1|Symbols:|disease resistance protein (TIR-NBS-LRR class)|chr1:26148836-26153374 REVERSE LENGTH=1400	defense response; "signal transduction"	ADP binding; "nucleoside-triphosphatase activity"; "nucleotide binding"	intracellular	moderately similar to ( 464)AT5G17680| Symbols: | disease resistance protein (TIR-NBS-LRR class), putative | chr5:5823001-5827155 FORWARD no original description	0.0285061	-4.07961	9.327	0.95695	0.125952	7.06129	-1.07148	0.151436	AT1G69550	PF01582,PF00560,PF00931
11898872	Glyma06g43620	Glyma.02G069400	AT4G18710.2|Symbols:BIN2|Protein kinase superfamily protein|chr4:10296474-10301148 FORWARD LENGTH=280	Golgi organization; "brassinosteroid mediated signaling pathway"; "detection of brassinosteroid stimulus"; "glycolysis"; "hyperosmotic response"; "leaf morphogenesis"; "multidimensional cell growth"; "positive regulation of protein export from nucleus"; "protein autophosphorylation"; "protein phosphorylation"; "response to auxin stimulus"; "response to cadmium ion"; "response to salt stress"; "re…	ATP binding; "kinase activity"; "protein binding"; "protein kinase activity"; "protein serine/threonine kinase activity"; "protein tyrosine kinase activity"; "transferase activity, transferring phosphorus-containing groups"	plasma membrane	moderately similar to ( 281)AT4G18710| Symbols: DWF12, UCU1, BIN2 | BIN2 (BRASSINOSTEROID-INSENSITIVE 2); kinase | chr4:10296485-10298924 FORWARDmoderately similar to ( 251)MSK1_MEDSA no original description	0.0284775	-3.5608	8.81838	1.609	0.14527	6.74827	-0.223205	0.0791086	AT4G18710	PF00069
11886264	Glyma06g45240	Glyma.06G297600	AT4G10265.1|Symbols:|Wound-responsive family protein|chr4:6373226-6373477 REVERSE LENGTH=83	response to wounding	molecular function	nucleus	very weakly similar to (87.8)AT4G10265| Symbols: | wound-responsive protein, putative | chr4:6373222-6373473 REVERSE no original description	0.0418243	-11.4874	6.34689	3.58678	0.460219	2.37409	0.0647965	0.0778477	AT4G10265	PF12609
11886272	Glyma06g45280	Glyma.06G297800	AT4G10265.1|Symbols:|Wound-responsive family protein|chr4:6373226-6373477 REVERSE LENGTH=83	response to wounding	molecular function	nucleus	very weakly similar to (89.4)AT4G10265| Symbols: | wound-responsive protein, putative | chr4:6373222-6373473 REVERSE no original description	0.0305103	-2.40536	3.52232	1.23922	0.128227	1.79362	-0.0270316	0.0268547	AT4G10265	PF12609
11913568	Glyma07g04180	Glyma.07G037300	AT1G17455.2|Symbols:ELF4-L4|ELF4-like 4|chr1:5997932-5998276 FORWARD LENGTH=114	biological process; "photoperiodism"	molecular function	nucleus	weakly similar to ( 131)AT1G17455| Symbols: ELF4-L4 | ELF4-L4 (ELF4-LIKE 4) | chr1:5997925-5998269 FORWARD no original description	0.0284775	-4.28962	7.73543	0.951959	0.110119	5.28413	-1.14889	0.160481	AT1G17455	PF07011
11913991	Glyma07g05280	Glyma.07G047200	AT1G72300.1|Symbols:|Leucine-rich receptor-like protein kinase family protein|chr1:27217679-27220966 REVERSE LENGTH=1095	protein phosphorylation; "regulation of defense response"; "response to wounding"; "transmembrane receptor protein tyrosine kinase signaling pathway"	ATP binding; "peptide receptor activity"; "protein kinase activity"; "protein serine/threonine kinase activity"; "protein tyrosine kinase activity"; "transferase activity, transferring phosphorus-containing groups"; "transmembrane signaling receptor activity"	plasma membrane	nearly identical (1018)AT1G72300| Symbols: | leucine-rich repeat transmembrane protein kinase, putative | chr1:27221341-27224628 REVERSEhighly similar to ( 717)PSKR_DAUCA no original description	0.0418243	-2.34775	7.08273	0.825155	0.104371	5.46859	-0.406127	0.1242	AT1G72300	PF00069,PF08263,PF07714,PF00560
11914575	Glyma07g06830	Glyma.07G062600	AT2G46170.1|Symbols:|Reticulon family protein|chr2:18965410-18966940 FORWARD LENGTH=255	glucose catabolic process; "response to karrikin"	NA	endoplasmic reticulum; "plasma membrane"	moderately similar to ( 317)AT4G23630| Symbols: BTI1 | BTI1 (VIRB2-INTERACTING PROTEIN 1) | chr4:12318080-12319584 FORWARD no original description	0.0332091	-2.76449	9.24399	0.635753	0.141079	7.55677	-0.831261	0.0733641	AT2G46170	PF02453
11927716	Glyma08g12030	Glyma.08G114000	AT4G18100.1|Symbols:|Ribosomal protein L32e|chr4:10035715-10036475 REVERSE LENGTH=133	ribosome biogenesis; "translation"	structural constituent of ribosome	cytoplasm; "cytosol"; "cytosolic large ribosomal subunit"; "cytosolic ribosome"; "intracellular"; "nucleolus"; "ribosome"	weakly similar to ( 196)AT4G18100| Symbols: | 60S ribosomal protein L32 (RPL32A) | chr4:10035727-10036487 REVERSE no original description	0.0437642	-2.89872	7.66122	0.748302	0.144517	5.80598	-0.787113	0.158764	AT4G18100	PF01655
11931363	Glyma08g21190	Glyma.08G198900	AT1G51800.1|Symbols:|Leucine-rich repeat protein kinase family protein|chr1:19214203-19217833 FORWARD LENGTH=894	amino acid transport; "defense response to fungus"; "indoleacetic acid biosynthetic process"; "oligopeptide transport"; "proline transport"; "protein phosphorylation"; "respiratory burst involved in defense response"; "response to chitin"; "tryptophan catabolic process"	ATP binding; "kinase activity"; "protein kinase activity"; "protein serine/threonine kinase activity"; "transferase activity, transferring phosphorus-containing groups"	plasma membrane	highly similar to ( 727)AT1G51800| Symbols: | leucine-rich repeat protein kinase, putative | chr1:19217872-19221502 FORWARDmoderately similar to ( 284)NORK_MEDTR no original description	0.0262588	-10.4122	6.677	2.3312	0.183225	2.85123	-1.049	0.193876	AT1G51800	PF07714,PF00560
11951756	Glyma08g44090	Glyma.08G328800	AT3G07040.1|Symbols:RPM1, RPS3|NB-ARC domain-containing disease resistance protein|chr3:2226244-2229024 REVERSE LENGTH=926	defense response; "plant-type hypersensitive response"	ADP binding; "nucleotide binding"; "protein binding"	plasma membrane	moderately similar to ( 322)AT3G07040| Symbols: RPS3, RPM1 | RPM1 (RESISTANCE TO P. SYRINGAE PV MACULICOLA 1); protein binding | chr3:2226250-2229030 REVERSE no original description	0.0418243	-3.22386	10.4322	1.44956	0.064045	8.55171	-0.239225	0.217049	AT3G07040	PF00931
11937718	Glyma08g46040	Glyma.08G346300	AT3G07340.1|Symbols:|basic helix-loop-helix (bHLH) DNA-binding superfamily protein|chr3:2341188-2343288 REVERSE LENGTH=456	regulation of transcription, DNA-dependent	DNA binding; "sequence-specific DNA binding transcription factor activity"	nucleus	moderately similar to ( 249)AT3G07340| Symbols: | basic helix-loop-helix (bHLH) family protein | chr3:2341194-2343294 REVERSE no original description	0.0418243	-2.27401	8.6224	1.00253	0.147765	7.18618	-0.182709	0.0610077	AT3G07340	PF00010
11964667	Glyma09g00300	Glyma.09G000900	AT1G16040.1|Symbols:|FUNCTIONS IN: molecular_function unknown; INVOLVED IN: GPI anchor biosynthetic process; LOCATED IN: integral to membrane, endoplasmic reticulum membrane; EXPRESSED IN: 24 plant structures; EXPRESSED DURING: 13 growth stages; CONTAINS InterPro DOMAIN/s: GPI biosynthesis protein Pig-F (InterPro:IPR009580); Has 280 Blast hits to 280 proteins in 133 species: Archae - 0; Bacteria …	GPI anchor biosynthetic process	molecular function	chloroplast; "endoplasmic reticulum membrane"; "integral to membrane"	moderately similar to ( 210)AT1G16040| Symbols: | similar to unknown [Populus trichocarpa] (GB:ABK92967.1); contains InterPro domain Glycosylphosphatidylinositol anchor biosynthesis; (InterPro:IPR009580) | chr1:5504741-5506450 FORWARD no original description	0.0418243	-4.6781	6.02527	0.621139	0.180749	3.30498	-1.60478	0.224623	AT1G16040	PF06699
11954668	Glyma09g03850	Glyma.09G033700	AT3G17130.1|Symbols:|Plant invertase/pectin methylesterase inhibitor superfamily protein|chr3:5844495-5845046 REVERSE LENGTH=183	NA	enzyme inhibitor activity; "pectinesterase activity"; "pectinesterase inhibitor activity"	extracellular region	weakly similar to ( 120)AT3G17130| Symbols: | invertase/pectin methylesterase inhibitor family protein | chr3:5844501-5845052 REVERSE no original description	0.0488508	-3.32602	5.44548	1.8717	0.176343	3.16596	0.137901	0.205947	AT3G17130	PF04043
11956376	Glyma09g09220	Glyma.09G078700	AT3G17430.1|Symbols:|Nucleotide-sugar transporter family protein|chr3:5966597-5968962 FORWARD LENGTH=375	purine nucleobase transport	organic anion transmembrane transporter activity	Golgi apparatus; "plasma membrane"	highly similar to ( 574)AT3G17430| Symbols: | phosphate translocator-related | chr3:5966603-5968968 FORWARD no original description	0.0431589	-3.04779	9.04886	1.44387	0.0173772	7.21215	-0.163897	0.221215	AT3G17430	PF03151
11957023	Glyma09g12480	Glyma.09G094600	AT4G35150.1|Symbols:|O-methyltransferase family protein|chr4:16726948-16728531 REVERSE LENGTH=325	NA	O-methyltransferase activity; "methyltransferase activity"; "protein dimerization activity"	cytosol	weakly similar to ( 172)AT4G35150| Symbols: | O-methyltransferase family 2 protein | chr4:16726953-16728536 REVERSEmoderately similar to ( 335)7OMT6_MEDSA no original description	0.0246453	-12.4047	7.67164	3.53949	0.0768959	3.6259	-0.0933174	0.227677	AT4G35150	PF00891,PF08100
11969164	Glyma09g16810	Glyma.09G109800	AT5G06720.1|Symbols:ATPA2, PA2|peroxidase 2|chr5:2077567-2078857 REVERSE LENGTH=335	defense response to nematode; "flower development"; "oxidation-reduction process"; "response to oxidative stress"	heme binding; "peroxidase activity"	Golgi apparatus; "extracellular region"	moderately similar to ( 404)AT5G06720| Symbols: | peroxidase, putative | chr5:2077568-2078858 REVERSEmoderately similar to ( 358)PERX_TOBAC no original description	0.0262588	-2.45419	9.24443	0.300455	0.0920929	7.72606	-0.99479	0.0409815	AT5G06720	PF00141
11973190	Glyma09g34640	Glyma.09G213100	AT1G31850.2|Symbols:|S-adenosyl-L-methionine-dependent methyltransferases superfamily protein|chr1:11431165-11433443 FORWARD LENGTH=603	NA	methyltransferase activity	Golgi apparatus; "endosome"; "trans-Golgi network"	highly similar to ( 996)AT1G31850| Symbols: | dehydration-responsive protein, putative | chr1:11431145-11433423 FORWARD no original description	0.0278865	-2.54025	10.4698	0.411562	0.0740972	8.91426	-0.93341	0.0852901	AT1G31850	PF03141
11973751	Glyma09g36360	Glyma.09G229200	AT2G16430.2|Symbols:PAP10, ATPAP10|purple acid phosphatase 10|chr2:7120502-7122772 REVERSE LENGTH=468	cellular response to phosphate starvation	acid phosphatase activity; "protein serine/threonine phosphatase activity"	cell wall; "cytosol"; "extracellular region"; "plant-type cell wall"; "plasmodesma"	highly similar to ( 723)AT2G16430| Symbols: PAP10, ATPAP10 | ATPAP10/PAP10; acid phosphatase/ protein serine/threonine phosphatase | chr2:7127584-7129854 REVERSEhighly similar to ( 856)PPAF_SOYBN no original description	0.0296837	-4.50972	9.2468	1.29503	0.193268	6.82843	-0.878006	0.104538	AT2G16430	PF00149
11975625	Glyma09g41440	Glyma.09G277800	AT5G05340.1|Symbols:|Peroxidase superfamily protein|chr5:1579142-1580819 REVERSE LENGTH=324	oxidation-reduction process; "response to oxidative stress"	heme binding; "peroxidase activity"; "protein binding"	Golgi apparatus; "apoplast"; "cell wall"; "cytosol"; "extracellular region"	moderately similar to ( 366)AT5G05340| Symbols: | peroxidase, putative | chr5:1579143-1580820 REVERSEmoderately similar to ( 431)PER1_ARAHY no original description	0.0418243	-3.0478	8.07848	0.0700046	0.121289	6.16973	-1.53776	0.17123	AT5G05340	PF00141
11989791	Glyma10g03360	Glyma.10G028100	AT2G48130.1|Symbols:|Bifunctional inhibitor/lipid-transfer protein/seed storage 2S albumin superfamily protein|chr2:19685263-19685977 REVERSE LENGTH=183	cellular response to iron ion starvation; "iron ion transport"; "lipid transport"; "nitrate transport"; "response to nitrate"; "transition metal ion transport"	lipid binding	anchored to membrane; "plasma membrane"	very weakly similar to (94.0)AT2G48130| Symbols: | protease inhibitor/seed storage/lipid transfer protein (LTP) family protein | chr2:19692333-19693047 REVERSE no original description	0.0316113	-2.12609	7.31479	0.765835	0.0426592	5.87444	-0.32237	0.106042	AT2G48130	PF00234
11980151	Glyma10g14340	Glyma.10G111700	AT2G36290.1|Symbols:|alpha/beta-Hydrolases superfamily protein|chr2:15208867-15210768 REVERSE LENGTH=364	biological process; "coumarin biosynthetic process"; "positive regulation of flavonoid biosynthetic process"; "response to wounding"; "transition metal ion transport"	hydrolase activity	endoplasmic reticulum	moderately similar to ( 430)AT2G36290| Symbols: | hydrolase, alpha/beta fold family protein | chr2:15215946-15217847 REVERSE no original description	0.0425057	-2.44803	7.87422	1.09126	0.165896	6.28799	-0.200364	0.0602869	AT2G36290	PF00561
11985867	Glyma10g37610	Glyma.10G231700	AT1G01580.1|Symbols:FRO2, FRD1, ATFRO2|ferric reduction oxidase 2|chr1:209395-212810 FORWARD LENGTH=725	iron chelate transport; "iron ion homeostasis"; "oxidation-reduction process"; "response to bacterium"; "response to cytokinin stimulus"	electron carrier activity; "ferric-chelate reductase activity"; "flavin adenine dinucleotide binding"; "iron ion binding"; "oxidoreductase activity"	integral to membrane; "membrane"; "nucleus"; "plasma membrane"	highly similar to ( 572)AT1G01580| Symbols: FRD1, ATFRO2, FRO2 | FRO2 (FERRIC REDUCTION OXIDASE 2); ferric-chelate reductase | chr1:209395-212810 FORWARD no original description	0.0284775	-2.74861	9.06579	1.12044	0.108915	7.39278	-0.338267	0.0890508	AT1G01580	PF08022,PF08030,PF01794
12014348	Glyma11g05300	Glyma.11G049600	AT4G37530.1|Symbols:|Peroxidase superfamily protein|chr4:17634786-17636082 FORWARD LENGTH=329	oxidation-reduction process; "response to oxidative stress"; "response to salt stress"	heme binding; "peroxidase activity"; "protein binding"	extracellular region	moderately similar to ( 438)AT4G37530| Symbols: | peroxidase, putative | chr4:17634780-17636002 FORWARDmoderately similar to ( 225)PER1_ORYSA no original description	0.0425057	-2.85885	8.09114	0.981354	0.0880142	6.27325	-0.534081	0.187465	AT4G37530	PF00141
12015042	Glyma11g07390	Glyma.11G069100	AT1G75250.1|Symbols:ATRL6, RSM3, RL6|RAD-like 6|chr1:28245073-28245453 REVERSE LENGTH=126	regulation of transcription, DNA-dependent	DNA binding; "sequence-specific DNA binding transcription factor activity"	chloroplast; "nucleus"	very weakly similar to (93.2)AT1G75250| Symbols: | myb family transcription factor | chr1:28248124-28249114 REVERSE no original description	0.0392472	-7.31262	7.33833	1.37628	0.214024	4.02746	-1.49411	0.273822	AT1G75250
12033545	Glyma12g01820	Glyma.12G015700	AT3G02910.1|Symbols:|AIG2-like (avirulence induced gene) family protein|chr3:649986-650549 FORWARD LENGTH=187	response to karrikin	molecular function	NA	moderately similar to ( 208)AT3G02910| Symbols: | Identical to UPF0131 protein At3g02910 [Arabidopsis Thaliana] (GB:Q9M8T3); similar to unknown protein [Arabidopsis thaliana] (TAIR:AT5G46720.1); similar to Os03g0854000 [Oryza sativa (japonica cultivar-group)] (GB:NP_001051934.1); similar to unknown [Picea sitchensis] (GB:ABK22133.1); contains InterPro domain Butirosin biosynthesis, BtrG-like (Int…	0.0431589	-2.52467	7.99574	-0.0306691	0.0688999	6.36629	-1.36676	0.171012	AT3G02910	PF06094
12038102	Glyma12g15750	Glyma.12G131200	AT5G45890.1|Symbols:SAG12|senescence-associated gene 12|chr5:18613300-18614759 FORWARD LENGTH=346	aging; "defense response to fungus, incompatible interaction"; "leaf senescence"; "proteolysis"; "response to ethylene stimulus"	cysteine-type peptidase activity	extracellular region; "senescence-associated vacuole"	moderately similar to ( 322)AT5G45890| Symbols: SAG12 | SAG12 (SENESCENCE-ASSOCIATED GENE 12); cysteine-type peptidase | chr5:18630527-18631986 FORWARDmoderately similar to ( 318)CYSEP_PHAVU no original description	0.0391541	-5.05264	7.25947	1.40489	0.16113	4.49392	-0.932144	0.228974	AT5G45890	PF00112,PF08246
12031192	Glyma12g32160	Glyma.12G195500	AT1G05260.1|Symbols:RCI3, RCI3A|Peroxidase superfamily protein|chr1:1529827-1531271 FORWARD LENGTH=326	brassinosteroid biosynthetic process; "cellular response to iron ion starvation"; "hyperosmotic salinity response"; "iron ion transport"; "nitrate transport"; "oxidation-reduction process"; "response to cold"; "response to desiccation"; "response to nitrate"; "response to oxidative stress"; "trichoblast differentiation"	heme binding; "peroxidase activity"	endoplasmic reticulum; "extracellular region"	moderately similar to ( 456)AT1G05260| Symbols: RCI3A, RCI3 | RCI3 (RARE COLD INDUCIBLE GENE 3); peroxidase | chr1:1529826-1531270 FORWARDmoderately similar to ( 333)PER1_ORYSA no original description	0.0290178	-4.26102	9.56551	0.879191	0.148537	7.25868	-1.21201	0.147798	AT1G05260	PF00141
12041436	Glyma12g32960	Glyma.12G202400	AT4G03415.2|Symbols:|Protein phosphatase 2C family protein|chr4:1503789-1505510 REVERSE LENGTH=468	protein dephosphorylation	phosphoprotein phosphatase activity; "protein serine/threonine phosphatase activity"	nucleus; "plasma membrane"	highly similar to ( 605)AT1G03590| Symbols: | protein phosphatase 2C family protein / PP2C family protein | chr1:894480-896212 REVERSE no original description	0.0446061	-2.11234	7.03735	1.04212	0.0776022	5.587	-0.0367228	0.13327	AT4G03415	PF00481
12042575	Glyma12g36510	Glyma.12G236500	AT4G27220.1|Symbols:|NB-ARC domain-containing disease resistance protein|chr4:13633953-13636712 REVERSE LENGTH=919	defense response	ADP binding	nucleus	weakly similar to ( 184)AT4G27220| Symbols: | disease resistance protein (NBS-LRR class), putative | chr4:13633959-13636718 REVERSE no original description	0.0418243	-5.68907	8.65792	1.07615	0.312274	5.85697	-1.43204	0.0988055	AT4G27220	PF00560,PF02892,PF00931
12062901	Glyma13g19210	Glyma.13G129800	AT2G20230.1|Symbols:|Tetraspanin family protein|chr2:8725762-8727388 FORWARD LENGTH=270	regulation of defense response; "systemic acquired resistance"	NA	integral to membrane; "vacuolar membrane"; "vacuole"	weakly similar to ( 196)AT2G20230| Symbols: | similar to unknown protein [Arabidopsis thaliana] (TAIR:AT4G28770.1); similar to unknown [Populus trichocarpa] (GB:ABK93408.1); similar to unknown [Populus trichocarpa] (GB:ABK93560.1); contains InterPro domain CD9/CD37/CD63 antigen; (InterPro:IPR000301) | chr2:8732843-8734469 FORWARD no original description	0.0429095	-3.1792	8.14981	1.21339	0.162728	6.18324	-0.455278	0.161482	AT2G20230	PF00335
12051310	Glyma13g25920	Glyma.13G190000	AT3G14470.1|Symbols:|NB-ARC domain-containing disease resistance protein|chr3:4857940-4861104 FORWARD LENGTH=1054	defense response; "salicylic acid biosynthetic process"; "systemic acquired resistance"	ADP binding; "protein binding"	extracellular region	highly similar to ( 509)AT3G14470| Symbols: | disease resistance protein (NBS-LRR class), putative | chr3:4857947-4861111 FORWARD no original description	0.0418243	-8.71462	8.24118	2.39995	0.36154	4.75286	-0.723487	0.193131	AT3G14470	PF00931
12051314	Glyma13g25950	Glyma.13G190300	AT3G14470.1|Symbols:|NB-ARC domain-containing disease resistance protein|chr3:4857940-4861104 FORWARD LENGTH=1054	defense response; "salicylic acid biosynthetic process"; "systemic acquired resistance"	ADP binding; "protein binding"	extracellular region	highly similar to ( 516)AT3G14470| Symbols: | disease resistance protein (NBS-LRR class), putative | chr3:4857947-4861111 FORWARD no original description	0.0418243	-3.90376	5.06348	1.09807	0.242632	2.56834	-0.866793	0.0970851	AT3G14470	PF00931,PF00560
12051323	Glyma13g25970	Glyma.13G190400	AT3G14470.1|Symbols:|NB-ARC domain-containing disease resistance protein|chr3:4857940-4861104 FORWARD LENGTH=1054	defense response; "salicylic acid biosynthetic process"; "systemic acquired resistance"	ADP binding; "protein binding"	extracellular region	highly similar to ( 567)AT3G14470| Symbols: | disease resistance protein (NBS-LRR class), putative | chr3:4857947-4861111 FORWARD no original description	0.0284775	-5.12577	6.4145	1.56147	0.111428	3.57085	-0.796295	0.173843	AT3G14460	PF00931
12065487	Glyma13g26450	Glyma.13G194800	AT5G41750.2|Symbols:|Disease resistance protein (TIR-NBS-LRR class) family|chr5:16694047-16697527 FORWARD LENGTH=1068	defense response; "signal transduction"	ADP binding; "nucleoside-triphosphatase activity"; "nucleotide binding"	intracellular; "nucleus"	weakly similar to ( 166)AT1G64070| Symbols: RLM1 | RLM1 (RESISTANCE TO LEPTOSPHAERIA MACULANS 1); ATP binding / protein binding / transmembrane receptor | chr1:23783612-23787112 FORWARD no original description	0.0250841	-2.16457	6.78853	0.845001	0.0616106	5.25693	-0.269079	0.0491747	AT1G64070	PF01582,PF00931
12065537	Glyma13g26650	Glyma.13G194900	AT5G36930.2|Symbols:|Disease resistance protein (TIR-NBS-LRR class) family|chr5:14567771-14571916 REVERSE LENGTH=1191	defense response; "signal transduction"	ADP binding	cytoplasm; "intracellular"	weakly similar to ( 163)AT5G36930| Symbols: | disease resistance protein (TIR-NBS-LRR class), putative | chr5:14585001-14589146 REVERSE no original description	0.0391541	-2.83087	6.49997	0.788248	0.0803803	4.52992	-0.712998	0.161549	AT5G36930	PF01582,PF00931
12055515	Glyma13g37990	Glyma.13G303900	AT5G54490.1|Symbols:PBP1|pinoid-binding protein 1|chr5:22121458-22121841 FORWARD LENGTH=127	abscisic acid mediated signaling pathway; "ethylene biosynthetic process"; "hyperosmotic salinity response"; "response to abscisic acid stimulus"; "response to auxin stimulus"; "response to cyclopentenone"; "response to ethylene stimulus"; "response to jasmonic acid stimulus"; "response to water deprivation"; "signal transduction"	calcium ion binding; "protein binding"	nucleus	very weakly similar to (99.0)AT4G27280| Symbols: | calcium-binding EF hand family protein | chr4:13663776-13664168 REVERSE no original description	0.0418243	-2.05232	8.05354	0.952085	0.0701902	6.73334	-0.0851746	0.115883	AT4G27280
12069681	Glyma13g38300	Glyma.13G306900	AT4G11290.1|Symbols:|Peroxidase superfamily protein|chr4:6869993-6871476 FORWARD LENGTH=326	oxidation-reduction process; "response to oxidative stress"	heme binding; "peroxidase activity"	extracellular region	moderately similar to ( 459)AT4G11290| Symbols: | peroxidase, putative | chr4:6869989-6871472 FORWARDmoderately similar to ( 321)PER1_ORYSA no original description	0.0284775	-2.14279	9.25404	0.699692	0.0186833	7.93576	-0.399801	0.104177	AT4G11290	PF00141
12082626	Glyma14g02490	Glyma.14G021600	AT3G20420.1|Symbols:RTL2, ATRTL2|RNAse THREE-like protein 2|chr3:7119371-7120895 REVERSE LENGTH=391	RNA processing; "defense response to virus"; "production of miRNAs involved in gene silencing by miRNA"; "production of ta-siRNAs involved in RNA interference"	RNA binding; "double-stranded RNA binding"; "ribonuclease III activity"	cytoplasm; "intracellular"; "nucleus"	moderately similar to ( 324)AT3G20420| Symbols: RTL2 | RTL2 (RNASE THREE-LIKE PROTEIN 2); double-stranded RNA binding / ribonuclease III. | chr3:7119377-7120901 REVERSE no original description	0.0344035	-2.79136	7.6692	1.45022	0.148738	5.86133	-0.0307488	0.068527	AT3G20420	PF00035,PF00636
12083791	Glyma14g05840	Glyma.14G053600	AT5G05340.1|Symbols:|Peroxidase superfamily protein|chr5:1579142-1580819 REVERSE LENGTH=324	oxidation-reduction process; "response to oxidative stress"	heme binding; "peroxidase activity"; "protein binding"	Golgi apparatus; "apoplast"; "cell wall"; "cytosol"; "extracellular region"	moderately similar to ( 420)AT5G05340| Symbols: | peroxidase, putative | chr5:1579143-1580820 REVERSEmoderately similar to ( 412)PERP7_BRARA no original description	0.0391541	-6.00367	7.73761	1.1507	0.268919	4.77082	-1.43514	0.158283	AT5G05340	PF00141
12074619	Glyma14g05850	Glyma.14G053700	AT5G05340.1|Symbols:|Peroxidase superfamily protein|chr5:1579142-1580819 REVERSE LENGTH=324	oxidation-reduction process; "response to oxidative stress"	heme binding; "peroxidase activity"; "protein binding"	Golgi apparatus; "apoplast"; "cell wall"; "cytosol"; "extracellular region"	moderately similar to ( 346)AT5G05340| Symbols: | peroxidase, putative | chr5:1579143-1580820 REVERSEmoderately similar to ( 363)PER1_ARAHY no original description	0.0284775	-7.86287	7.51373	2.44599	0.158002	4.11896	-0.529068	0.212712	AT5G05340	PF00141
12095109	Glyma15g10520	Glyma.15G098500	AT4G25050.1|Symbols:ACP4|acyl carrier protein 4|chr4:12870178-12871024 FORWARD LENGTH=137	cuticle development; "fatty acid biosynthetic process"; "isopentenyl diphosphate biosynthetic process, mevalonate-independent pathway"; "photosystem II assembly"; "plastid organization"; "rRNA processing"; "regulation of proton transport"; "response to blue light"; "response to far red light"; "response to high light intensity"; "response to light stimulus"; "response to red light"; "response to …	ACP phosphopantetheine attachment site binding involved in fatty acid biosynthetic process; "phosphopantetheine binding"	chloroplast; "chloroplast envelope"; "chloroplast stroma"	weakly similar to ( 102)AT1G54580| Symbols: ACP2 | ACP2 (ACYL CARRIER PROTEIN 2) | chr1:20393239-20394437 FORWARDweakly similar to ( 108)ACP2_HORVU no original description	0.0442618	-2.85131	9.19769	1.32872	0.0754242	7.45854	-0.18291	0.198618	AT4G25050	PF00550
12107961	Glyma15g14930	Glyma.15G139600	AT4G16230.1|Symbols:|GDSL-like Lipase/Acylhydrolase superfamily protein|chr4:9185298-9186447 FORWARD LENGTH=251	lipid metabolic process	carboxylesterase activity; "hydrolase activity, acting on ester bonds"	extracellular region	moderately similar to ( 348)AT2G23540| Symbols: | GDSL-motif lipase/hydrolase family protein | chr2:10031446-10033138 FORWARDweakly similar to ( 162)APG_BRANA no original description	0.0246987	-2.4028	6.74079	1.16323	0.0774573	5.04352	-0.101486	0.0357546	AT4G16230	PF00657
12114585	Glyma16g01830	Glyma.16G015700	AT5G42000.1|Symbols:|ORMDL family protein|chr5:16799455-16800681 FORWARD LENGTH=154	protein folding	molecular function	endoplasmic reticulum; "integral to membrane"; "mitochondrion"	moderately similar to ( 253)AT5G42000| Symbols: | ORMDL family protein | chr5:16816683-16817909 FORWARD no original description	0.0278865	-33.8496	7.86708	2.03973	0.117676	2.3738	-3.04134	0.40289	AT5G42000	PF04061
12124243	Glyma16g04150	Glyma.16G037600	AT5G39890.1|Symbols:|Protein of unknown function (DUF1637)|chr5:15974543-15976013 FORWARD LENGTH=276	cell wall macromolecule metabolic process; "oxidation-reduction process"; "regulation of hydrogen peroxide metabolic process"; "response to hypoxia"; "systemic acquired resistance, salicylic acid mediated signaling pathway"; "xylem development"	cysteamine dioxygenase activity	nucleus	moderately similar to ( 243)AT5G39890| Symbols: | similar to unknown protein [Arabidopsis thaliana] (TAIR:AT5G15120.1); similar to unnamed protein product [Vitis vinifera] (GB:CAO14912.1); contains InterPro domain Protein of unknown function DUF1637 (InterPro:IPR012864) | chr5:15991771-15993241 FORWARD no original description	0.0418243	-5.11174	6.54897	3.1894	0.260152	3.70227	0.835582	0.143082	AT5G39890	PF07847
12125218	Glyma16g06940	Glyma.16G064100	AT4G08850.1|Symbols:|Leucine-rich repeat receptor-like protein kinase family protein|chr4:5636693-5640496 REVERSE LENGTH=1045	cellular response to nitrogen starvation; "oligopeptide transport"; "protein phosphorylation"; "regulation of defense response"; "systemic acquired resistance"	ATP binding; "kinase activity"; "protein kinase activity"; "protein tyrosine kinase activity"; "transferase activity, transferring phosphorus-containing groups"	membrane; "nucleus"; "plasma membrane"; "plasmodesma"	highly similar to ( 623)AT4G08850| Symbols: | leucine-rich repeat family protein / protein kinase family protein | chr4:5637464-5640493 REVERSEmoderately similar to ( 387)RPK1_IPONI no original description	0.0418243	-3.50215	10.6723	0.237077	0.0784405	8.67773	-1.57117	0.215662	AT4G08850	PF00069,PF00560,PF08263
12125774	Glyma16g08900	Glyma.16G080100	AT4G02600.2|Symbols:MLO1, ATMLO1|Seven transmembrane MLO family protein|chr4:1144141-1147156 FORWARD LENGTH=526	cell death; "defense response"	calmodulin binding	integral to membrane; "plasma membrane"	highly similar to ( 635)AT4G02600| Symbols: MLO1, ATMLO1 | ATMLO1/MLO1 (MILDEW RESISTANCE LOCUS O 1); calmodulin binding | chr4:1144141-1147156 FORWARDmoderately similar to ( 372)MLOH1_ORYSA no original description	0.0418243	-2.67094	8.97804	0.45876	0.135231	7.32938	-0.958586	0.130528	AT4G02600	PF03094
12119833	Glyma16g25120	Glyma.16G137200	AT5G17680.1|Symbols:|disease resistance protein (TIR-NBS-LRR class), putative|chr5:5822999-5827153 FORWARD LENGTH=1294	defense response; "signal transduction"	ADP binding	intracellular	moderately similar to ( 293)AT5G17680| Symbols: | disease resistance protein (TIR-NBS-LRR class), putative | chr5:5823001-5827155 FORWARD no original description	0.0446061	-3.21911	5.95346	0.187216	0.102157	3.74851	-1.49945	0.217166	AT5G17680	PF01582,PF00931
12128458	Glyma16g25880	Glyma.16G143800	AT5G66560.1|Symbols:|Phototropic-responsive NPH3 family protein|chr5:26564368-26566662 FORWARD LENGTH=668	response to light stimulus	signal transducer activity	plasma membrane	highly similar to ( 687)AT5G66560| Symbols: | phototropic-responsive NPH3 family protein | chr5:26581594-26583888 FORWARDweakly similar to ( 187)NPH3_ORYSA no original description	0.0428367	-2.09801	7.39252	0.858233	0.0821471	5.98356	-0.210787	0.121286	AT5G66560	PF03000
12129022	Glyma16g27440	Glyma.16G158100	AT1G05680.1|Symbols:UGT74E2|Uridine diphosphate glycosyltransferase 74E2|chr1:1703196-1704639 REVERSE LENGTH=453	cellular hyperosmotic salinity response; "cellular response to abscisic acid stimulus"; "cellular response to hydrogen peroxide"; "cellular response to water deprivation"; "indolebutyric acid metabolic process"; "metabolic process"; "response to cyclopentenone"; "response to karrikin"; "shoot system morphogenesis"; "toxin catabolic process"	UDP-glucosyltransferase activity; "UDP-glycosyltransferase activity"; "indole-3-butyrate beta-glucosyltransferase activity"; "transferase activity, transferring glycosyl groups"; "transferase activity, transferring hexosyl groups"	cellular component	moderately similar to ( 447)AT1G05680| Symbols: | UDP-glucoronosyl/UDP-glucosyl transferase family protein | chr1:1703195-1704638 REVERSEmoderately similar to ( 345)IAAG_MAIZE no original description	0.0290178	-3.78086	6.31851	0.852356	0.177707	3.90758	-1.06636	0.0701643	AT1G05680	PF00201
12129061	Glyma16g27710	Glyma.16G161100	AT4G31980.1|Symbols:|unknown protein; CONTAINS InterPro DOMAIN/s: Protein of unknown function DUF247, plant (InterPro:IPR004158), Protein of unknown function DUF862, eukaryotic (InterPro:IPR008580); BEST Arabidopsis thaliana protein match is: Plant protein of unknown function (DUF247) (TAIR:AT5G11290.1); Has 1967 Blast hits to 1844 proteins in 183 species: Archae - 0; Bacteria - 6; Metazoa - 223;…	amino acid transport; "biological process"	molecular function	plasma membrane	moderately similar to ( 203)AT4G31980| Symbols: | similar to unknown protein [Arabidopsis thaliana] (TAIR:AT5G11290.1); similar to unnamed protein product [Vitis vinifera] (GB:CAO46056.1); similar to hypothetical protein [Vitis vinifera] (GB:CAN68458.1); contains InterPro domain Protein of unknown function DUF862, eukaryotic (InterPro:IPR008580); contains InterPro domain Protein of unknown functi…	0.0221872	-15.0044	7.30253	2.83952	0.173853	2.9802	-1.06779	0.158968	AT4G31980	PF03140
12120950	Glyma16g28540	Glyma.16G169700	AT2G33060.1|Symbols:AtRLP27, RLP27|receptor like protein 27|chr2:14025661-14028087 FORWARD LENGTH=808	defense response; "signal transduction"	kinase activity	plasma membrane	moderately similar to ( 357)AT3G05660| Symbols: | kinase/ protein binding | chr3:1649264-1652007 REVERSEweakly similar to ( 196)RPK1_IPONI no original description	0.0488508	-5.79361	6.27841	1.27222	0.38618	3.25628	-1.26224	0.0867794	AT2G33060	PF00560,PF08263
12129338	Glyma16g28570	Glyma.16G169900	AT2G34930.1|Symbols:|disease resistance family protein / LRR family protein|chr2:14737169-14739886 REVERSE LENGTH=905	defense response; "defense response to fungus"; "signal transduction"	NA	cell wall	moderately similar to ( 360)AT2G34930| Symbols: | disease resistance family protein | chr2:14744248-14746965 REVERSEweakly similar to ( 190)RPK1_IPONI no original description	0.0487339	-5.40886	7.90435	1.54835	0.340116	5.11338	-0.886976	0.166095	AT2G34930	PF00560,PF08263
12131018	Glyma16g34220	Glyma.16G216500	AT1G73220.1|Symbols:AtOCT1, 1-Oct|organic cation/carnitine transporter1|chr1:27538387-27540109 FORWARD LENGTH=539	cellular response to phosphate starvation; "galactolipid biosynthetic process"; "leaf senescence"; "negative regulation of transcription, DNA-dependent"; "nitrate transport"; "transmembrane transport"	carbohydrate transmembrane transporter activity; "carnitine transmembrane transporter activity"; "transmembrane transporter activity"; "transporter activity"	integral to membrane; "membrane"; "plasma membrane"	highly similar to ( 533)AT1G73220| Symbols: ATOCT1 | ATOCT1 (ARABIDOPSIS THALIANA ORGANIC CATION/CARNITINE TRANSPORTER1); carbohydrate transmembrane transporter/ carnitine transporter/ transporter | chr1:27542048-27543770 FORWARD no original description	0.0418243	-3.5974	5.76418	1.7737	0.110512	3.39251	-0.0732501	0.222836	AT1G73220	PF00083
12142646	Glyma17g00880	Glyma.17G005000	AT5G47740.1|Symbols:|Adenine nucleotide alpha hydrolases-like superfamily protein|chr5:19338688-19339683 FORWARD LENGTH=244	NA	molecular function	nucleus	weakly similar to ( 180)AT5G47740| Symbols: | similar to protein kinase family protein / U-box domain-containing protein [Arabidopsis thaliana] (TAIR:AT2G45910.1); similar to unnamed protein product [Vitis vinifera] (GB:CAO48333.1); contains InterPro domain Rossmann-like alpha/beta/alpha sandwich fold (InterPro:IPR014729) | chr5:19355914-19356909 FORWARD no original description	0.0486435	-2.60202	8.18989	0.757716	0.207371	6.52868	-0.621919	0.044921	AT5G47740	PF00582
12140077	Glyma17g31730	Glyma.17G209900	AT1G76680.1|Symbols:OPR1, ATOPR1|12-oxophytodienoate reductase 1|chr1:28776982-28778271 FORWARD LENGTH=372	leaf senescence; "lipid metabolic process"; "oxidation-reduction process"; "oxylipin metabolic process"; "response to cadmium ion"; "response to salicylic acid stimulus"; "response to wounding"	12-oxophytodienoate reductase activity; "FMN binding"; "catalytic activity"; "oxidoreductase activity"	cytoplasm; "cytosol"	moderately similar to ( 469)AT1G76680| Symbols: OPR1 | OPR1 (12-oxophytodienoate reductase 1); 12-oxophytodienoate reductase | chr1:28781876-28783165 FORWARD no original description	0.0337087	-3.22525	4.81869	1.22428	0.110299	2.59822	-0.465134	0.148325	AT1G76680	PF00724
12141219	Glyma17g34880	Glyma.17G230600	AT5G36250.1|Symbols:|Protein phosphatase 2C family protein|chr5:14282590-14284376 FORWARD LENGTH=448	protein dephosphorylation	phosphoprotein phosphatase activity; "protein binding"; "protein serine/threonine phosphatase activity"	mitochondrion; "nucleus"; "plasma membrane"	moderately similar to ( 278)AT5G26010| Symbols: | protein serine/threonine phosphatase | chr5:9085515-9087375 REVERSE no original description	0.0418243	-3.56333	9.69455	1.88934	0.00303619	7.64136	0.0561152	0.244614	AT3G02750	PF00481
12141226	Glyma17g34900	Glyma.17G230700	AT4G32940.1|Symbols:GAMMA-VPE, GAMMAVPE|gamma vacuolar processing enzyme|chr4:15900557-15903161 REVERSE LENGTH=494	Golgi vesicle transport; "cellular membrane fusion"; "proteolysis"; "vacuolar protein processing"	cysteine-type endopeptidase activity	extracellular region; "lytic vacuole"	highly similar to ( 620)AT4G32940| Symbols: GAMMAVPE, GAMMA-VPE | GAMMA-VPE (Vacuolar processing enzyme gamma); cysteine-type endopeptidase | chr4:15900560-15903164 REVERSEhighly similar to ( 707)VPE1_PHAVU no original description	0.0364732	-2.5111	9.23766	1.17844	0.127019	7.69067	-0.149886	0.0859415	AT4G32940	PF01650
12166376	Glyma18g01850	Glyma.18G015100	AT5G65290.1|Symbols:|LMBR1-like membrane protein|chr5:26089814-26094337 FORWARD LENGTH=733	biological process; "positive regulation of cell proliferation"	molecular function	chloroplast; "integral to membrane"	highly similar to ( 937)AT5G65290| Symbols: | LMBR1 integral membrane family protein | chr5:26107040-26110843 FORWARD no original description	0.0486435	-2.60875	7.53596	0.540035	0.14952	5.8128	-0.843324	0.151097	AT5G65290	PF04791
12155502	Glyma18g05690	Glyma.18G050400	AT3G58060.1|Symbols:|Cation efflux family protein|chr3:21497778-21499676 REVERSE LENGTH=411	cation transport; "transmembrane transport"	cation transmembrane transporter activity; "efflux transmembrane transporter activity"	integral to membrane; "membrane"; "nucleus"	highly similar to ( 503)AT3G58060| Symbols: | cation efflux family protein / metal tolerance protein, putative (MTPc3) | chr3:21508755-21510653 REVERSE no original description	0.0299892	-2.30474	9.84404	1.15823	0.112336	8.45017	-0.0463724	0.0498131	AT3G58060	PF01545
12168782	Glyma18g09140	Glyma.18G082200	AT3G07040.1|Symbols:RPM1, RPS3|NB-ARC domain-containing disease resistance protein|chr3:2226244-2229024 REVERSE LENGTH=926	defense response; "plant-type hypersensitive response"	ADP binding; "nucleotide binding"; "protein binding"	plasma membrane	moderately similar to ( 285)AT3G07040| Symbols: RPS3, RPM1 | RPM1 (RESISTANCE TO P. SYRINGAE PV MACULICOLA 1); protein binding | chr3:2226250-2229030 REVERSE no original description	0.0213859	-44.9262	9.19689	3.00737	0.162331	3.34737	-2.48212	0.277234	AT3G07040	PF00931
12168792	Glyma18g09170	Glyma.18G082300	AT3G07040.1|Symbols:RPM1, RPS3|NB-ARC domain-containing disease resistance protein|chr3:2226244-2229024 REVERSE LENGTH=926	defense response; "plant-type hypersensitive response"	ADP binding; "nucleotide binding"; "protein binding"	plasma membrane	moderately similar to ( 354)AT3G07040| Symbols: RPS3, RPM1 | RPM1 (RESISTANCE TO P. SYRINGAE PV MACULICOLA 1); protein binding | chr3:2226250-2229030 REVERSE no original description	0.0284775	-3.8492	9.99006	1.5916	0.137307	7.86787	-0.352956	0.0949997	AT3G07040	PF00931
12168832	Glyma18g09290	Glyma.18G083200	AT3G07040.1|Symbols:RPM1, RPS3|NB-ARC domain-containing disease resistance protein|chr3:2226244-2229024 REVERSE LENGTH=926	defense response; "plant-type hypersensitive response"	ADP binding; "nucleotide binding"; "protein binding"	plasma membrane	moderately similar to ( 313)AT3G07040| Symbols: RPS3, RPM1 | RPM1 (RESISTANCE TO P. SYRINGAE PV MACULICOLA 1); protein binding | chr3:2226250-2229030 REVERSE no original description	0.0284775	-14.5799	8.08758	2.50975	0.349585	3.82799	-1.35616	0.112748	AT3G07040	PF00931
12168891	Glyma18g09410	Glyma.18G084400	AT3G07040.1|Symbols:RPM1, RPS3|NB-ARC domain-containing disease resistance protein|chr3:2226244-2229024 REVERSE LENGTH=926	defense response; "plant-type hypersensitive response"	ADP binding; "nucleotide binding"; "protein binding"	plasma membrane	moderately similar to ( 379)AT3G07040| Symbols: RPS3, RPM1 | RPM1 (RESISTANCE TO P. SYRINGAE PV MACULICOLA 1); protein binding | chr3:2226250-2229030 REVERSE no original description	0.0116199	-24.7643	6.80861	2.75203	0.0386946	1.77904	-1.87817	0.186896	AT3G07040	PF00931
12156814	Glyma18g09800	Glyma.18G087800	AT3G07040.1|Symbols:RPM1, RPS3|NB-ARC domain-containing disease resistance protein|chr3:2226244-2229024 REVERSE LENGTH=926	defense response; "plant-type hypersensitive response"	ADP binding; "nucleotide binding"; "protein binding"	plasma membrane	moderately similar to ( 365)AT3G07040| Symbols: RPS3, RPM1 | RPM1 (RESISTANCE TO P. SYRINGAE PV MACULICOLA 1); protein binding | chr3:2226250-2229030 REVERSE no original description	0.0409709	-5.72989	6.09973	1.637	0.30353	3.09105	-0.881505	0.0802393	AT3G07040	PF00931
12156876	Glyma18g09980	Glyma.18G086900	AT3G07040.1|Symbols:RPM1, RPS3|NB-ARC domain-containing disease resistance protein|chr3:2226244-2229024 REVERSE LENGTH=926	defense response; "plant-type hypersensitive response"	ADP binding; "nucleotide binding"; "protein binding"	plasma membrane	moderately similar to ( 347)AT3G07040| Symbols: RPS3, RPM1 | RPM1 (RESISTANCE TO P. SYRINGAE PV MACULICOLA 1); protein binding | chr3:2226250-2229030 REVERSE no original description	0.0487339	-3.4664	9.85191	1.24961	0.256916	7.84584	-0.543826	0.110748	AT3G07040	PF00931
12172815	Glyma18g39860	Glyma.18G181800	AT2G29050.1|Symbols:ATRBL1, RBL1|RHOMBOID-like 1|chr2:12478245-12480121 FORWARD LENGTH=389	proteolysis	serine-type endopeptidase activity	Golgi apparatus; "integral to membrane"; "plasma membrane"	moderately similar to ( 369)AT2G29050| Symbols: ATRBL1 | ATRBL1 (ARABIDOPSIS THALIANA RHOMBOID-LIKE 1) | chr2:12485322-12486730 FORWARD no original description	0.0349251	-4.15422	7.39589	1.07653	0.206121	4.9475	-0.97805	0.101076	AT2G29050	PF01694
12173622	Glyma18g43540	Glyma.18G204800	AT2G38290.1|Symbols:ATAMT2, AMT2;1, AMT2|ammonium transporter 2|chr2:16039672-16042291 REVERSE LENGTH=475	ER to Golgi vesicle-mediated transport; "MAPK cascade"; "abscisic acid mediated signaling pathway"; "amino acid import"; "ammonium transport"; "anion transport"; "basic amino acid transport"; "cell communication"; "cellular membrane fusion"; "cellular response to nitrogen starvation"; "defense response to bacterium"; "defense response to fungus"; "detection of biotic stimulus"; "detection of exte…	ammonium transmembrane transporter activity; "high affinity secondary active ammonium transmembrane transporter activity"	cytoplasm; "plasma membrane"; "plasmodesma"	highly similar to ( 614)AT2G38290| Symbols: ATAMT2 | ATAMT2 (AMMONIUM TRANSPORTER 2); ammonium transmembrane transporter | chr2:16046750-16049369 REVERSE no original description	0.0284775	-2.07289	9.57465	0.190073	0.0523587	8.31052	-0.861568	0.0861284	AT2G38290	PF00909
12174157	Glyma18g45250	Glyma.18G220500	AT2G45400.1|Symbols:BEN1|NAD(P)-binding Rossmann-fold superfamily protein|chr2:18703960-18706235 REVERSE LENGTH=364	brassinosteroid biosynthetic process; "brassinosteroid metabolic process"; "cellular metabolic process"; "flavonoid biosynthetic process"; "regulation of brassinosteroid biosynthetic process"; "sterol biosynthetic process"	catalytic activity; "coenzyme binding"; "nucleotide binding"; "oxidoreductase activity, acting on CH-OH group of donors"	cytoplasm; "nucleus"	moderately similar to ( 286)AT2G45400| Symbols: BEN1 | BEN1; oxidoreductase, acting on CH-OH group of donors | chr2:18711034-18713309 REVERSEmoderately similar to ( 243)DFRA_VITVI no original description	0.0285061	-8.80241	5.98214	1.84489	0.29149	2.37597	-1.29301	0.0911499	AT2G45400	PF01370
12174392	Glyma18g46040	Glyma.18G226400	AT5G01150.1|Symbols:|Protein of unknown function (DUF674)|chr5:51988-53649 FORWARD LENGTH=501	biological process	molecular function	cellular component	weakly similar to ( 172)AT5G01150| Symbols: | similar to unknown protein [Arabidopsis thaliana] (TAIR:AT5G01130.1); similar to unnamed protein product [Vitis vinifera] (GB:CAO64803.1); contains InterPro domain Protein of unknown function DUF674 (InterPro:IPR007750) | chr5:51987-53648 FORWARD no original description	0.0278865	-3.98491	6.82343	1.59379	0.160913	4.37069	-0.400756	0.0468804	AT5G01150	PF05056
12164220	Glyma18g48830	Glyma.18G253300	AT4G25950.1|Symbols:VATG3|vacuolar ATP synthase G3|chr4:13173815-13174324 REVERSE LENGTH=108	proton transport	hydrolase activity, acting on acid anhydrides, catalyzing transmembrane movement of substances	vacuolar proton-transporting V-type ATPase complex; "vacuole"	very weakly similar to (86.3)AT4G25950| Symbols: VATG3 | VATG3 (VACUOLAR ATP SYNTHASE G3) | chr4:13173824-13174333 REVERSEvery weakly similar to (89.4)VATG1_TOBAC no original description	0.0418243	-3.84548	6.52087	0.975283	0.242663	4.09495	-0.967881	0.079528	AT4G25950	PF03179
12164730	Glyma18g50710	Glyma.18G271500	AT5G28680.1|Symbols:ANX2|Malectin/receptor-like protein kinase family protein|chr5:10719437-10722013 REVERSE LENGTH=858	pollen tube growth; "protein phosphorylation"; "regulation of unidimensional cell growth"	ATP binding; "kinase activity"; "protein kinase activity"; "protein serine/threonine kinase activity"; "transferase activity, transferring phosphorus-containing groups"	apical plasma membrane; "plasma membrane"; "pollen tube tip"	moderately similar to ( 239)AT5G28680| Symbols: | protein kinase family protein | chr5:10719441-10722017 REVERSEweakly similar to ( 159)CRI4_MAIZE no original description	0.0441555	-4.67811	10.0421	0.344452	0.289979	7.63191	-1.88147	0.116242	AT5G28680	PF00069
12164744	Glyma18g50760	Glyma.18G272000	AT5G60920.1|Symbols:COB|COBRA-like extracellular glycosyl-phosphatidyl inositol-anchored protein family|chr5:24511466-24513932 REVERSE LENGTH=456	Golgi organization; "anthocyanin accumulation in tissues in response to UV light"; "auxin polar transport"; "calcium ion transport"; "cell growth"; "cell tip growth"; "cell wall organization"; "cellulose metabolic process"; "cellulose microfibril organization"; "glycolysis"; "growth"; "hyperosmotic response"; "multidimensional cell growth"; "pattern specification process"; "plant-type cell wall b…	molecular function	anchored to membrane; "anchored to plasma membrane"; "external side of plasma membrane"; "longitudinal side of cell surface"; "plant-type cell wall"; "plasma membrane"	highly similar to ( 698)AT5G60920| Symbols: COB | COB (COBRA) | chr5:24528692-24531158 REVERSEhighly similar to ( 677)COBL3_ORYSA no original description	0.0487339	-2.40206	9.52656	0.685681	0.137824	8.04138	-0.578592	0.140615	AT5G60920	PF04833
12165338	Glyma18g52480	Glyma.18G287900	AT3G12580.1|Symbols:HSP70, ATHSP70|heat shock protein 70|chr3:3991487-3993689 REVERSE LENGTH=650	protein folding; "protein ubiquitination"; "response to bacterium"; "response to cadmium ion"; "response to endoplasmic reticulum stress"; "response to heat"; "response to high light intensity"; "response to hydrogen peroxide"; "response to temperature stimulus"; "response to virus"	ATP binding; "ubiquitin protein ligase binding"	Golgi apparatus; "apoplast"; "cell wall"; "cytosol"; "mitochondrion"; "plasma membrane"; "vacuolar membrane"	highly similar to ( 833)AT3G12580| Symbols: HSP70 | HSP70 (heat shock protein 70); ATP binding | chr3:3991494-3993696 REVERSEhighly similar to ( 842)HSP7C_PETHY no original description	0.0296837	-5.31256	8.58637	1.50618	0.207381	5.88449	-0.903225	0.129371	AT3G12580	PF00012
12194807	Glyma19g35650	Glyma.19G173000	AT3G09470.2|Symbols:|Major facilitator superfamily protein|chr3:2911668-2914410 REVERSE LENGTH=437	biological process	molecular function	plasma membrane	moderately similar to ( 438)AT3G09470| Symbols: | Identical to UNC93-like protein [Arabidopsis Thaliana] (GB:Q94AA1;GB:Q67XL1;GB:Q67Y57;GB:Q9SF56); similar to hypothetical protein [Vitis vinifera] (GB:CAN76819.1); contains InterPro domain Protein of unknown function DUF895, eukaryotic (InterPro:IPR010291); contains InterPro domain MFS general substrate transporter (InterPro:IPR016196) | chr3:2911…	0.0452861	-2.92406	6.60992	-0.0533287	0.124543	4.60295	-1.6013	0.18533	AT3G09470	PF05978
12185224	Glyma19g38370	Glyma.19G196900	AT2G47140.1|Symbols:|NAD(P)-binding Rossmann-fold superfamily protein|chr2:19350970-19352059 REVERSE LENGTH=257	metabolic process	nucleotide binding; "oxidoreductase activity"	cytoplasm	moderately similar to ( 226)AT4G03140| Symbols: | oxidoreductase | chr4:1392191-1393662 FORWARDmoderately similar to ( 201)TS2_MAIZE no original description	0.0446061	-2.19697	7.86429	0.778078	0.0910545	6.43089	-0.357435	0.133405	AT2G47140	PF00106
12196694	Glyma19g41080	Glyma.19G222900	AT4G01630.1|Symbols:ATEXPA17, ATEXP17, ATHEXP ALPHA 1.13, EXPA17|expansin A17|chr4:700653-701527 FORWARD LENGTH=255	plant-type cell wall loosening; "plant-type cell wall modification involved in multidimensional cell growth"; "plant-type cell wall organization"; "unidimensional cell growth"	NA	extracellular region	moderately similar to ( 386)AT4G01630| Symbols: ATEXP17, ATHEXP ALPHA 1.13, ATEXPA17 | ATEXPA17 (ARABIDOPSIS THALIANA EXPANSIN A17) | chr4:700653-701527 FORWARDmoderately similar to ( 318)EXP22_ORYSA no original description	0.0482128	-2.89463	10.6497	1.48146	0.213287	8.90823	-0.0519237	0.0899803	AT4G01630	PF03330,PF01357
12198531	Glyma20g00330	Glyma.20G001400	AT4G11290.1|Symbols:|Peroxidase superfamily protein|chr4:6869993-6871476 FORWARD LENGTH=326	oxidation-reduction process; "response to oxidative stress"	heme binding; "peroxidase activity"	extracellular region	moderately similar to ( 266)AT4G11290| Symbols: | peroxidase, putative | chr4:6869989-6871472 FORWARDmoderately similar to ( 277)PER2_ARAHY no original description	0.0452182	-2.93753	10.5996	0.796096	0.035452	8.83696	-0.758509	0.220658	AT4G11290	PF00141
12199168	Glyma20g02210	Glyma.20G017900	AT1G14930.1|Symbols:|Polyketide cyclase/dehydrase and lipid transport superfamily protein|chr1:5152465-5153035 REVERSE LENGTH=155	defense response	molecular function	cellular component	very weakly similar to (89.4)AT1G14930| Symbols: | major latex protein-related / MLP-related | chr1:5152460-5153030 REVERSE no original description	0.0284775	-3.68141	5.81755	1.19904	0.136541	3.42605	-0.681215	0.119455	AT1G14940	PF00407
12210278	Glyma20g06680	Glyma.20G062000	AT5G47650.1|Symbols:ATNUDT2, ATNUDX2, NUDT2|nudix hydrolase homolog 2|chr5:19310391-19312084 REVERSE LENGTH=278	response to oxidative stress	ADP-ribose diphosphatase activity; "NAD binding"; "hydrolase activity"	cytosol	moderately similar to ( 211)AT5G47650| Symbols: ATNUDT2 | ATNUDT2 (Arabidopsis thaliana Nudix hydrolase homolog 2); ADP-ribose diphosphatase/ NAD binding / hydrolase | chr5:19327617-19329310 REVERSE no original description	0.0499022	-3.92672	9.59556	-0.216993	0.292438	7.40967	-2.19032	0.10969	AT5G47650	PF00293
12200581	Glyma20g08560	Glyma.20G044100	AT3G24420.1|Symbols:|alpha/beta-Hydrolases superfamily protein|chr3:8863111-8864883 REVERSE LENGTH=273	biological process	hydrolase activity	cytoplasm	moderately similar to ( 300)AT3G24420| Symbols: | hydrolase, alpha/beta fold family protein | chr3:8863118-8864890 REVERSE no original description	0.0487339	-4.09574	6.66556	1.6923	0.0854691	4.17043	-0.341827	0.305494	AT3G24420	PF00561
12214410	Glyma20g27620	Glyma.20G139300	AT4G05200.1|Symbols:CRK25|cysteine-rich RLK (RECEPTOR-like protein kinase) 25|chr4:2679793-2682309 REVERSE LENGTH=675	cellular response to iron ion starvation; "glucuronoxylan metabolic process"; "iron ion transport"; "nitrate transport"; "protein phosphorylation"; "response to nitrate"; "transition metal ion transport"; "xylan biosynthetic process"	ATP binding; "kinase activity"; "protein kinase activity"; "protein serine/threonine kinase activity"; "transferase activity, transferring phosphorus-containing groups"	extracellular region	highly similar to ( 597)AT4G38830| Symbols: | protein kinase family protein | chr4:18122333-18124937 FORWARDmoderately similar to ( 211)PSKR_DAUCA no original description	0.0116199	-31.3977	10.3741	2.36076	0.0334953	5.12253	-2.61183	0.174725	AT4G05200	PF01657,PF07714
12206418	Glyma20g33450	Glyma.20G192700	AT2G07050.1|Symbols:CAS1|cycloartenol synthase 1|chr2:2924629-2930295 FORWARD LENGTH=759	carotenoid biosynthetic process; "chlorophyll biosynthetic process"; "isopentenyl diphosphate biosynthetic process, mevalonate-independent pathway"; "pentacyclic triterpenoid biosynthetic process"; "phosphatidylglycerol biosynthetic process"; "pollen development"; "sterol biosynthetic process"; "thylakoid membrane organization"; "unsaturated fatty acid biosynthetic process"	catalytic activity; "cycloartenol synthase activity"; "intramolecular transferase activity"	vacuole	nearly identical (1030)AT2G07050| Symbols: CAS1 | CAS1 (CYCLOARTENOL SYNTHASE 1); cycloartenol synthase | chr2:2924626-2930292 FORWARD no original description	0.0250841	-18.609	8.52665	3.22316	0.203346	3.92239	-0.994767	0.222724	AT2G07050	PF00432
12208399	Glyma20g38260	Glyma.20G238600	AT4G11060.1|Symbols:MTSSB|mitochondrially targeted single-stranded DNA binding protein|chr4:6754820-6756230 REVERSE LENGTH=201	methylglyoxal catabolic process to D-lactate	single-stranded DNA binding	mitochondrion	moderately similar to ( 269)AT4G11060| Symbols: MTSSB | MTSSB (MITOCHONDRIALLY TARGETED SINGLE-STRANDED DNA BINDING PROTEIN); single-stranded DNA binding | chr4:6754816-6756226 REVERSE no original description	0.0116199	-2.06404	6.50286	0.0506042	0.0300853	5.01516	-0.99487	0.0301244	AT4G11060	PF00436
a: Description was derived from the Mapman file for Glycine max
b: Benjamini-Hochberg false discovery rate
DT-C, DT2008-well-watered
W-C, Williams 82-well-watered

## Sheet: 10F_DT-D2 vs W-D2 (Down)
Supplementary Table S10F. Downregulated genes identified in DT-D2/W-D2
								DT-D2 vs W-D2		W-D2			DT-D2
Probe ID	Glyma 1 ID	Glyma 2 ID	Top Arabidopsis (TAIR10) BLASTP Hit	Gene Ontology Biological Process Descriptions	Gene Ontology Molecular Function Descriptions	Gene Ontology Cellular Component Descriptions	Descriptiona	q-valueb	Fold change	Mean of raw intensity	Mean of normalized intensity (Log2)	SD of normalized intensity	Mean of raw intensity	Mean of normalized intensity (Log2)	SD of normalized intensity	Arabidopsis otholog	Pfam
11775585	Glyma01g02400	Glyma.01G019800	AT2G22660.2|Symbols:|Protein of unknown function (duplicated DUF1399)|chr2:9627737-9630840 FORWARD LENGTH=819	biological process	molecular function	cytoplasm; "nucleus"; "plasma membrane"	highly similar to ( 763)AT2G22660| Symbols: | similar to glycine-rich protein [Arabidopsis thaliana] (TAIR:AT4G37900.1); similar to unnamed protein product [Vitis vinifera] (GB:CAO44607.1); similar to unnamed protein product [Vitis vinifera] (GB:CAO38708.1); similar to glycine-rich protein [Medicago truncatula] (GB:ABY48136.1); contains InterPro domain Protein of unknown function DUF1399 (InterPr…	0.0102171	-2.42021	8.08445	0.741137	0.0307067	6.11174	-0.533993	0.0513666	AT2G22660	PF07173
11765389	Glyma01g03030	Glyma.01G024700	AT5G65420.1|Symbols:CYCD4;1|CYCLIN D4;1|chr5:26141592-26143750 REVERSE LENGTH=308	DNA endoreduplication; "cell wall macromolecule metabolic process"; "mitotic cell cycle"; "negative regulation of cyclin-dependent protein serine/threonine kinase activity"; "regulation of cell cycle"; "response to sucrose stimulus"; "stomatal lineage progression"; "xylem development"	cyclin-dependent protein serine/threonine kinase regulator activity; "protein binding"	nucleus	moderately similar to ( 266)AT5G65420| Symbols: CYCD4;1 | CYCD4;1 (CYCLIN D4;1); cyclin-dependent protein kinase regulator | chr5:26158818-26160976 REVERSE no original description	0.0395738	-2.17796	6.87707	0.395158	0.0139188	5.02043	-0.727821	0.190419	AT5G65420	PF00134,PF02984
11765766	Glyma01g04000	Glyma.01G033300	AT5G17680.1|Symbols:|disease resistance protein (TIR-NBS-LRR class), putative|chr5:5822999-5827153 FORWARD LENGTH=1294	defense response; "signal transduction"	ADP binding	intracellular	moderately similar to ( 491)AT5G17680| Symbols: | disease resistance protein (TIR-NBS-LRR class), putative | chr5:5823001-5827155 FORWARD no original description	0.0310991	-11.2738	7.63139	1.88671	0.140226	3.5041	-1.6082	0.454779	AT5G17680	PF00560,PF00931,PF01582
11777012	Glyma01g06640	Glyma.01G054400	AT2G03350.1|Symbols:|Protein of unknown function, DUF538|chr2:1019733-1021071 REVERSE LENGTH=179	biological process	NA	cellular component	moderately similar to ( 262)AT2G03350| Symbols: | similar to unknown protein [Arabidopsis thaliana] (TAIR:AT3G08890.1); similar to unknown protein [Arabidopsis thaliana] (TAIR:AT3G08890.2); similar to unnamed protein product [Vitis vinifera] (GB:CAO15324.1); contains InterPro domain Protein of unknown function DUF538 (InterPro:IPR007493) | chr2:1019730-1021068 REVERSE no original description	0.0424862	-3.24467	8.35473	0.1556	0.154413	5.96798	-1.54247	0.262637	AT2G03350	PF04398
11778589	Glyma01g22580	Glyma.01G089000	AT5G63690.1|Symbols:|Nucleic acid-binding, OB-fold-like protein|chr5:25492864-25493283 REVERSE LENGTH=139	biological process	molecular function	nucleus	weakly similar to ( 196)AT5G63690| Symbols: | similar to hypothetical protein [Vitis vinifera] (GB:CAN67844.1); similar to unnamed protein product [Vitis vinifera] (GB:CAO22434.1); contains InterPro domain Nucleic acid-binding, OB-fold (InterPro:IPR012340); contains InterPro domain Nucleic acid-binding, OB-fold-like (InterPro:IPR016027) | chr5:25510090-25510509 REVERSE no original description	0.0268507	-2.44813	8.11867	0.380414	0.125096	6.13215	-0.911264	0.055862	AT5G63690
11779573	Glyma01g27840	Glyma.01G113000	AT5G01220.1|Symbols:SQD2|sulfoquinovosyldiacylglycerol 2|chr5:86907-89885 REVERSE LENGTH=510	biosynthetic process; "carotenoid biosynthetic process"; "cellular response to phosphate starvation"; "chlorophyll biosynthetic process"; "galactolipid biosynthetic process"; "glucosinolate biosynthetic process"; "glycolipid biosynthetic process"; "isopentenyl diphosphate biosynthetic process, mevalonate-independent pathway"; "sulfolipid biosynthetic process"; "unsaturated fatty acid biosynthetic…	UDP-glycosyltransferase activity; "UDP-sulfoquinovose:DAG sulfoquinovosyltransferase activity"; "transferase activity, transferring glycosyl groups"	chloroplast; "chloroplast envelope"; "plasma membrane"; "plastid"	highly similar to ( 705)AT5G01220| Symbols: SQD2 | SQD2 (SULFOQUINOVOSYLDIACYLGLYCEROL 2); UDP-sulfoquinovose:DAG sulfoquinovosyltransferase/ transferase, transferring glycosyl groups | chr5:86906-89884 REVERSE no original description	0.048252	-2.23748	7.19701	0.783044	0.224289	5.31359	-0.378833	0.0588297	AT5G01220	PF00534
11797668	Glyma02g00840	Glyma.02G005800	AT3G54700.1|Symbols:PHT1;7|phosphate transporter 1;7|chr3:20248463-20250070 REVERSE LENGTH=535	arsenate ion transmembrane transport	arsenate ion transmembrane transporter activity; "carbohydrate transmembrane transporter activity"; "phosphate ion transmembrane transporter activity"; "sugar:hydrogen symporter activity"	extracellular region; "integral to membrane"; "membrane"; "plasma membrane"	highly similar to ( 731)AT3G54700| Symbols: | carbohydrate transmembrane transporter/ phosphate transmembrane transporter/ sugar:hydrogen ion symporter | chr3:20259441-20261048 REVERSE no original description	0.0396837	-4.85216	9.66038	1.88623	0.168693	6.77363	-0.392395	0.350196	AT3G54700	PF00083
11786771	Glyma02g04540	Glyma.02G040000	AT4G24380.2|Symbols:|CONTAINS InterPro DOMAIN/s: Serine hydrolase (InterPro:IPR005645); BEST Arabidopsis thaliana protein match is: alpha/beta-Hydrolases superfamily protein (TAIR:AT5G65400.1); Has 35333 Blast hits to 34131 proteins in 2444 species: Archae - 798; Bacteria - 22429; Metazoa - 974; Fungi - 991; Plants - 531; Viruses - 0; Other Eukaryotes - 9610 (source: NCBI BLink).|chr4:12612554-12…	10-formyltetrahydrofolate biosynthetic process; "ethylene biosynthetic process"; "folic acid-containing compound biosynthetic process"; "jasmonic acid biosynthetic process"; "proline transport"; "response to fungus"; "response to jasmonic acid stimulus"; "response to wounding"	NA	chloroplast	weakly similar to ( 167)AT4G24380| Symbols: | similar to unknown protein [Arabidopsis thaliana] (TAIR:AT5G65400.1); similar to unknown [Populus trichocarpa] (GB:ABK94545.1); contains InterPro domain Protein of unknown function DUF341 (InterPro:IPR005645) | chr4:12612564-12613320 FORWARD no original description	0.0384975	-2.77597	7.03571	0.198378	0.214614	4.83747	-1.27462	0.113701	AT4G24380	PF03959
11789202	Glyma02g12210	Glyma.02G109700	AT1G18720.1|Symbols:|Protein of unknown function (DUF962)|chr1:6458020-6459658 REVERSE LENGTH=206	biological process	molecular function	chloroplast	moderately similar to ( 228)AT1G18720| Symbols: | similar to unknown protein [Arabidopsis thaliana] (TAIR:AT1G74440.1); similar to hypothetical protein [Vitis vinifera] (GB:CAN69808.1); contains InterPro domain Protein of unknown function DUF962 (InterPro:IPR009305) | chr1:6458012-6459650 REVERSE no original description	0.048252	-3.01528	7.70611	0.998494	0.122423	5.41034	-0.593797	0.293437	AT1G18720	PF06127
11802705	Glyma02g15630	Glyma.02G138300	AT3G59710.1|Symbols:|NAD(P)-binding Rossmann-fold superfamily protein|chr3:22055220-22057156 REVERSE LENGTH=302	cuticle development; "metabolic process"; "response to cold"; "very long-chain fatty acid metabolic process"	nucleotide binding; "oxidoreductase activity"	cytoplasm	moderately similar to ( 276)AT3G59710| Symbols: | short-chain dehydrogenase/reductase (SDR) family protein | chr3:22066197-22068133 REVERSE no original description	0.0103406	-3.8252	7.74013	0.948911	0.0821165	5.0937	-0.986626	0.0451025	AT3G59710	PF00106
11803229	Glyma02g17010	Glyma.02G151100	AT3G63010.1|Symbols:ATGID1B, GID1B|alpha/beta-Hydrolases superfamily protein|chr3:23289717-23290998 FORWARD LENGTH=358	MAPK cascade; "abscisic acid mediated signaling pathway"; "cell communication"; "cell death"; "defense response to fungus"; "endoplasmic reticulum unfolded protein response"; "ethylene mediated signaling pathway"; "floral organ morphogenesis"; "gibberellic acid mediated signaling pathway"; "gibberellin mediated signaling pathway"; "hormone-mediated signaling pathway"; "hyperosmotic salinity respo…	hydrolase activity; "protein binding"	nucleus	highly similar to ( 537)AT3G63010| Symbols: ATGID1B, GID1B | ATGID1B/GID1B (GA INSENSITIVE DWARF1B); hydrolase | chr3:23300692-23301973 FORWARDmoderately similar to ( 427)GID1_ORYSA no original description	0.0477765	-2.06325	5.57919	0.756513	0.156881	3.85024	-0.288406	0.133808	AT3G63010	PF07859
11803236	Glyma02g17060	Glyma.02G151700	AT1G05260.1|Symbols:RCI3, RCI3A|Peroxidase superfamily protein|chr1:1529827-1531271 FORWARD LENGTH=326	brassinosteroid biosynthetic process; "cellular response to iron ion starvation"; "hyperosmotic salinity response"; "iron ion transport"; "nitrate transport"; "oxidation-reduction process"; "response to cold"; "response to desiccation"; "response to nitrate"; "response to oxidative stress"; "trichoblast differentiation"	heme binding; "peroxidase activity"	endoplasmic reticulum; "extracellular region"	moderately similar to ( 332)AT1G05260| Symbols: RCI3A, RCI3 | RCI3 (RARE COLD INDUCIBLE GENE 3); peroxidase | chr1:1529826-1531270 FORWARDmoderately similar to ( 300)PER1_ORYSA no original description	0.0394892	-2.47216	4.59429	0.378762	0.102406	2.7191	-0.927009	0.196537	AT1G05260	PF00141
11796707	Glyma02g46200	Glyma.02G292500	AT4G26910.2|Symbols:|Dihydrolipoamide succinyltransferase|chr4:13520127-13522889 REVERSE LENGTH=463	metabolic process; "response to endoplasmic reticulum stress"; "systemic acquired resistance"; "tricarboxylic acid cycle"	dihydrolipoyllysine-residue succinyltransferase activity; "transferase activity, transferring acyl groups"; "zinc ion binding"	membrane; "mitochondrion"; "oxoglutarate dehydrogenase complex"	highly similar to ( 519)AT4G26910| Symbols: | 2-oxoacid dehydrogenase family protein | chr4:13520133-13522895 REVERSE no original description	0.0142546	-2.28699	10.0857	0.616586	0.0364721	8.32526	-0.576867	0.0605132	AT4G26910	PF00364,PF00198
11796776	Glyma02g46330	Glyma.02G294000	AT5G55180.1|Symbols:|O-Glycosyl hydrolases family 17 protein|chr5:22388834-22390550 FORWARD LENGTH=460	carbohydrate metabolic process	catalytic activity; "cation binding"; "hydrolase activity, hydrolyzing O-glycosyl compounds"	plasma membrane	highly similar to ( 631)AT5G55180| Symbols: | glycosyl hydrolase family 17 protein | chr5:22406060-22407776 FORWARDmoderately similar to ( 298)E13B_WHEAT no original description	0.0481283	-2.16295	11.4148	0.368639	0.0561875	9.82816	-0.744362	0.214471	AT5G55180	PF00332,PF07983
11809346	Glyma02g46380	Glyma.02G294500	AT5G50850.1|Symbols:MAB1|Transketolase family protein|chr5:20689671-20692976 FORWARD LENGTH=363	aerobic respiration; "calcium-mediated signaling"; "defense response to bacterium"; "glycolysis"; "metabolic process"; "response to cadmium ion"; "response to fructose stimulus"; "response to glucose stimulus"; "response to sucrose stimulus"	catalytic activity; "pyruvate dehydrogenase (acetyl-transferring) activity"	apoplast; "mitochondrion"; "nucleolus"; "vacuolar membrane"	highly similar to ( 594)AT5G50850| Symbols: MAB1 | MAB1 (MACCI-BOU); pyruvate dehydrogenase (acetyl-transferring) | chr5:20706897-20710202 FORWARDhighly similar to ( 619)ODPB_PEA no original description	0.0431056	-2.57623	8.09292	0.727313	0.0437166	6.04374	-0.637946	0.243377	AT5G50850	PF02780,PF02779
11810118	Glyma02g48150	Glyma.02G311700	AT4G35300.4|Symbols:TMT2|tonoplast monosaccharide transporter2|chr4:16796432-16799071 REVERSE LENGTH=739	transmembrane transport; "transport"	carbohydrate transmembrane transporter activity; "nucleoside transmembrane transporter activity"; "substrate-specific transmembrane transporter activity"; "sugar:hydrogen symporter activity"; "transmembrane transporter activity"; "transporter activity"	Golgi apparatus; "integral to membrane"; "membrane"; "vacuolar membrane"; "vacuole"	highly similar to ( 941)AT4G35300| Symbols: TMT2 | TMT2 (TONOPLAST MONOSACCHARIDE TRANSPORTER2); carbohydrate transmembrane transporter/ sugar:hydrogen ion symporter | chr4:16796437-16799076 REVERSEvery weakly similar to (90.1)HEX6_RICCO no original description	0.0357728	-2.06642	7.08761	0.26848	0.153403	5.3099	-0.778653	0.0564472	AT4G35300	PF00083
11821698	Glyma03g02120	Glyma.03G018900	AT2G42010.1|Symbols:PLDBETA1, PLDBETA|phospholipase D beta 1|chr2:17533018-17537990 REVERSE LENGTH=1083	defense response to bacterium, incompatible interaction; "metabolic process"; "response to cadmium ion"	catalytic activity; "phosphatidylinositol-4,5-bisphosphate binding"; "phospholipase D activity"; "protein binding"	nucleus; "plasmodesma"	highly similar to ( 845)AT2G42010| Symbols: PLDBETA, PLDBETA1 | PLDBETA1 (PHOSPHOLIPASE D BETA 1); phospholipase D | chr2:17540096-17545068 REVERSEmoderately similar to ( 439)PLDA1_TOBAC no original description	0.0275102	-15.0596	7.48598	1.52755	0.139664	2.95285	-2.38506	0.408851	AT2G42010	PF00168,PF00614,PF12357
11811410	Glyma03g04530	Glyma.03G037000	AT3G14470.1|Symbols:|NB-ARC domain-containing disease resistance protein|chr3:4857940-4861104 FORWARD LENGTH=1054	defense response; "salicylic acid biosynthetic process"; "systemic acquired resistance"	ADP binding; "protein binding"	extracellular region	weakly similar to ( 108)AT3G14460| Symbols: | disease resistance protein (NBS-LRR class), putative | chr3:4851997-4856271 REVERSE no original description	0.0138392	-12.6119	6.81429	1.50512	0.138739	2.56393	-2.15158	0.16221	AT3G14460	PF00560,PF00931
11822685	Glyma03g05730	Glyma.03G047900	AT5G41750.2|Symbols:|Disease resistance protein (TIR-NBS-LRR class) family|chr5:16694047-16697527 FORWARD LENGTH=1068	defense response; "signal transduction"	ADP binding; "nucleoside-triphosphatase activity"; "nucleotide binding"	intracellular; "nucleus"	moderately similar to ( 492)AT5G41750| Symbols: | disease resistance protein (TIR-NBS-LRR class), putative | chr5:16711275-16714755 FORWARD no original description	0.0444677	-8.73719	6.73965	2.03578	0.496082	2.9742	-1.09139	0.303826	AT5G41750	PF01582,PF00931,PF00560
11824893	Glyma03g22860	Glyma.03G092800	AT3G03530.1|Symbols:NPC4|non-specific phospholipase C4|chr3:842686-844970 REVERSE LENGTH=538	phospholipid catabolic process	hydrolase activity, acting on ester bonds; "phospholipase C activity"	plasma membrane	highly similar to ( 517)AT3G03530| Symbols: NPC4 | NPC4 (NONSPECIFIC PHOSPHOLIPASE C4); hydrolase, acting on ester bonds | chr3:842693-844977 REVERSE no original description	0.0278093	-3.50439	8.82991	0.748213	0.0547157	6.37084	-1.06095	0.197674	AT3G03520	PF04185
11814147	Glyma03g23890	Glyma.03G097600	AT5G16990.1|Symbols:|Zinc-binding dehydrogenase family protein|chr5:5581831-5583849 REVERSE LENGTH=343	oxidation-reduction process; "response to oxidative stress"	nucleotide binding; "oxidoreductase activity"; "zinc ion binding"	cytoplasm; "cytosol"; "plasma membrane"	moderately similar to ( 494)AT5G16990| Symbols: | NADP-dependent oxidoreductase, putative | chr5:5581834-5583852 REVERSE no original description	0.0456291	-2.42763	9.32434	0.617179	0.0905129	7.45333	-0.66237	0.226487	AT5G16990	PF00107
11828178	Glyma03g33080	Glyma.03G173400	AT3G53580.1|Symbols:|diaminopimelate epimerase family protein|chr3:19864784-19866907 FORWARD LENGTH=362	lysine biosynthetic process via diaminopimelate; "ubiquinone biosynthetic process"	diaminopimelate epimerase activity	chloroplast; "chloroplast stroma"; "cytoplasm"; "mitochondrion"	moderately similar to ( 470)AT3G53580| Symbols: | diaminopimelate epimerase family protein | chr3:19875762-19877885 FORWARD no original description	0.048252	-2.76203	7.68528	0.51027	0.0399538	5.50352	-0.95546	0.289761	AT3G53580	PF01678
11817662	Glyma03g34210	Glyma.03G184800	AT2G36840.1|Symbols:|ACT-like superfamily protein|chr2:15451834-15453550 REVERSE LENGTH=410	metabolic process; "nuclear-transcribed mRNA catabolic process"; "response to high light intensity"; "response to hydrogen peroxide"	amino acid binding	nucleus	moderately similar to ( 466)AT2G36840| Symbols: | ACT domain-containing protein | chr2:15458913-15460629 REVERSE no original description	0.03136	-2.38966	6.45037	0.900422	0.147218	4.46731	-0.356381	0.0915515	AT2G36840	PF01842
11818098	Glyma03g35340	Glyma.03G195700	AT3G52730.1|Symbols:|ubiquinol-cytochrome C reductase UQCRX/QCR9-like family protein|chr3:19543146-19544167 REVERSE LENGTH=72	mitochondrial electron transport, ubiquinol to cytochrome c; "photorespiration"	ubiquinol-cytochrome-c reductase activity	membrane; "mitochondrial envelope"; "mitochondrial respiratory chain complex III"; "mitochondrion"	weakly similar to ( 107)AT3G52730| Symbols: | ubiquinol-cytochrome C reductase UQCRX/QCR9-like family protein | chr3:19554124-19555145 REVERSEweakly similar to ( 104)UCR10_SOLTU no original description	0.0415628	-2.05376	9.65688	0.253617	0.0670686	8.04636	-0.784652	0.170571	AT3G52730	PF05365
11829337	Glyma03g36380	Glyma.03G205400	AT5G06570.2|Symbols:|alpha/beta-Hydrolases superfamily protein|chr5:2008075-2011013 REVERSE LENGTH=329	amino acid transport; "metabolic process"	hydrolase activity	nucleus	moderately similar to ( 325)AT5G06570| Symbols: | hydrolase | chr5:2008076-2011014 REVERSEweakly similar to ( 127)GID1_ORYSA no original description	0.0432927	-2.6402	9.79162	1.02317	0.223857	7.81672	-0.377481	0.121021	AT5G06570	PF07859
11829909	Glyma03g37710	Glyma.03G218700	AT1G02640.1|Symbols:BXL2, ATBXL2|beta-xylosidase 2|chr1:564293-567580 FORWARD LENGTH=768	carbohydrate metabolic process; "response to arsenic-containing substance"	hydrolase activity, hydrolyzing O-glycosyl compounds	extracellular region; "plant-type cell wall"	nearly identical (1087)AT1G02640| Symbols: ATBXL2, BXL2 | BXL2 (BETA-XYLOSIDASE 2); hydrolase, hydrolyzing O-glycosyl compounds | chr1:564293-567580 FORWARDhighly similar to ( 627)XYNB_PRUPE no original description	0.0343186	-2.02507	6.54365	0.931054	0.147362	4.79305	-0.0869214	0.0392701	AT1G02640	PF00933,PF01915
11819155	Glyma03g38190	Glyma.03G223000	AT1G02500.2|Symbols:SAM1, SAM-1, MAT1, AtSAM1|S-adenosylmethionine synthetase 1|chr1:519037-520218 FORWARD LENGTH=393	Golgi organization; "S-adenosylmethionine biosynthetic process"; "cellular modified amino acid biosynthetic process"; "cellular response to iron ion"; "coumarin biosynthetic process"; "cysteine biosynthetic process"; "ethylene biosynthetic process"; "gluconeogenesis"; "glycolysis"; "hyperosmotic response"; "phenylpropanoid metabolic process"; "polyamine catabolic process"; "response to cadmium io…	ATP binding; "methionine adenosyltransferase activity"	cell wall; "cytoplasm"; "cytosol"; "membrane"; "plasma membrane"	highly similar to ( 724)AT4G01850| Symbols: SAM-2, MAT2 | MAT2/SAM-2 (S-adenosylmethionine synthetase 2) | chr4:796298-797479 REVERSEhighly similar to ( 733)METK_CATRO no original description	0.0290536	-2.0769	10.3567	0.0788651	0.126864	8.76513	-0.975566	0.0325097	AT1G02500	PF02773,PF02772,PF00438
11830322	Glyma03g38810	Glyma.03G228900	AT1G09430.1|Symbols:ACLA-3|ATP-citrate lyase A-3|chr1:3042135-3044978 FORWARD LENGTH=424	acetyl-CoA biosynthetic process; "protein targeting to vacuole"	ATP binding; "ATP citrate synthase activity"; "ligase activity"	citrate lyase complex; "cytoplasm"; "cytosol"	highly similar to ( 592)AT1G09430| Symbols: ACLA-3 | ACLA-3 (ATP-citrate lyase A-3) | chr1:3042137-3044980 FORWARD no original description	0.0216137	-2.96987	8.27863	1.09618	0.129772	6.02045	-0.474214	0.022186	AT1G09430	PF08442
11819491	Glyma03g38870	Glyma.03G229400	AT1G09420.1|Symbols:G6PD4|glucose-6-phosphate dehydrogenase 4|chr1:3038640-3041715 REVERSE LENGTH=625	glucose metabolic process; "oxidation-reduction process"	NADP binding; "glucose-6-phosphate dehydrogenase activity"; "nucleotide binding"	chloroplast	highly similar to ( 787)AT1G09420| Symbols: G6PD4 | G6PD4 (GLUCOSE-6-PHOSPHATE DEHYDROGENASE 4); glucose-6-phosphate dehydrogenase | chr1:3038642-3041717 REVERSEhighly similar to ( 563)G6PDC_SOLTU no original description	0.0485305	-2.01943	7.08631	0.541272	0.101258	5.35081	-0.472676	0.176574	AT1G09420	PF00479,PF02781
11831253	Glyma03g40530	Glyma.03G245300	AT5G28060.1|Symbols:|Ribosomal protein S24e family protein|chr5:10069791-10070792 REVERSE LENGTH=133	maturation of SSU-rRNA from tricistronic rRNA transcript (SSU-rRNA, 5.8S rRNA, LSU-rRNA); "ribosome biogenesis"; "translation"; "translational elongation"	nucleotide binding; "structural constituent of ribosome"	cell wall; "cytoplasm"; "cytosolic ribosome"; "cytosolic small ribosomal subunit"; "intracellular"; "membrane"; "nucleolus"; "ribosome"	weakly similar to ( 185)AT5G28060| Symbols: | 40S ribosomal protein S24 (RPS24B) | chr5:10069795-10070796 REVERSE no original description	0.0271965	-4.66407	11.7243	1.08382	0.0844273	8.99919	-1.13777	0.221544	AT5G28060	PF01282
11831395	Glyma03g40860	Glyma.03G248400	AT1G60750.1|Symbols:|NAD(P)-linked oxidoreductase superfamily protein|chr1:22362293-22363854 REVERSE LENGTH=330	oxidation-reduction process	oxidoreductase activity	cytoplasm	moderately similar to ( 277)AT1G60690| Symbols: | aldo/keto reductase family protein | chr1:22353557-22355333 REVERSEmoderately similar to ( 261)A115_TOBAC no original description	0.0316999	-3.57086	8.89283	0.715442	0.193094	6.4058	-1.12083	0.171649	AT1G60750	PF00248
11831408	Glyma03g40870	Glyma.03G248500	AT1G60690.1|Symbols:|NAD(P)-linked oxidoreductase superfamily protein|chr1:22349892-22351668 REVERSE LENGTH=345	NA	aldo-keto reductase (NADP) activity	chloroplast envelope; "cytoplasm"; "plasma membrane"	moderately similar to ( 380)AT1G60690| Symbols: | aldo/keto reductase family protein | chr1:22353557-22355333 REVERSEmoderately similar to ( 357)A115_TOBAC no original description	0.0367638	-2.44559	7.44221	0.411346	0.0913364	5.42073	-0.878837	0.184084	AT1G60690	PF00248
11844632	Glyma04g04180	Glyma.04G039400	AT5G42920.2|Symbols:THO5, AtTHO5|THO complex, subunit 5|chr5:17206310-17209522 REVERSE LENGTH=819	biological process	molecular function	nucleus	highly similar to ( 756)AT5G42920| Symbols: | similar to unknown protein [Arabidopsis thaliana] (TAIR:AT1G45233.2); similar to hypothetical protein OsI_008892 [Oryza sativa (indica cultivar-group)] (GB:EAY87659.1); similar to unnamed protein product [Vitis vinifera] (GB:CAO61353.1); similar to expressed protein-like protein [Glycine max] (GB:ABC47853.1); contains domain FMS INTERACTING PROTEIN (P…	0.0313158	-2.00176	6.61177	0.503372	0.12485	4.87169	-0.497898	0.0574176	AT5G42920	PF09766
11833673	Glyma04g04510	Glyma.04G042500	AT2G19130.1|Symbols:|S-locus lectin protein kinase family protein|chr2:8293789-8296275 FORWARD LENGTH=828	protein phosphorylation; "recognition of pollen"	ATP binding; "carbohydrate binding"; "protein kinase activity"; "protein serine/threonine kinase activity"; "transferase activity, transferring phosphorus-containing groups"	plasma membrane	moderately similar to ( 291)AT5G60900| Symbols: RLK1 | RLK1 (RECEPTOR-LIKE PROTEIN KINASE 1); carbohydrate binding / kinase | chr5:24515693-24518720 REVERSEhighly similar to ( 522)KPRO_MAIZE no original description	0.0283404	-6.10001	8.02506	2.34746	0.243085	4.71209	-0.26135	0.196219	AT2G19130	PF00954,PF00069,PF08276,PF01453
11834034	Glyma04g05200	Glyma.04G049300	AT5G06710.1|Symbols:HAT14|homeobox from Arabidopsis thaliana|chr5:2068305-2070284 REVERSE LENGTH=336	regulation of transcription, DNA-dependent	DNA binding; "sequence-specific DNA binding"; "sequence-specific DNA binding transcription factor activity"	nucleus	weakly similar to ( 165)AT5G06710| Symbols: HAT14 | HAT14 (homeobox-leucine zipper protein 14); DNA binding | chr5:2069094-2070285 REVERSE no original description	0.0433933	-3.80963	6.80568	1.06932	0.291629	4.16613	-0.860335	0.196848	AT5G06710	PF02183,PF00046
11834767	Glyma04g07080	Glyma.04G066700	AT4G32300.1|Symbols:SD2-5|S-domain-2 5|chr4:15599970-15602435 FORWARD LENGTH=821	protein autophosphorylation; "protein phosphorylation"	ATP binding; "carbohydrate binding"; "kinase activity"; "protein kinase activity"; "protein serine/threonine kinase activity"; "transferase activity, transferring phosphorus-containing groups"; "ubiquitin protein ligase binding"	plasma membrane	highly similar to ( 977)AT4G32300| Symbols: | lectin protein kinase family protein | chr4:15599976-15602441 FORWARDmoderately similar to ( 268)KPRO_MAIZE no original description	0.0283404	-2.12675	8.39393	0.666506	0.10676	6.64504	-0.422142	0.0741062	AT4G32300	PF01453,PF00069
11836837	Glyma04g12500	Glyma.04G112700	AT5G56190.2|Symbols:|Transducin/WD40 repeat-like superfamily protein|chr5:22742654-22744909 FORWARD LENGTH=447	biological process	NA	CUL4-RING ubiquitin ligase complex; "cytoplasm"; "heterotrimeric G-protein complex"	highly similar to ( 666)AT3G13340| Symbols: | WD-40 repeat family protein | chr3:4332377-4334610 FORWARD no original description	0.0408581	-3.68671	6.44824	1.02229	0.19735	3.88028	-0.860047	0.263295	AT5G56190	PF00400
11850379	Glyma04g35730	Glyma.04G184300	AT5G33320.1|Symbols:CUE1, PPT, ARAPPT|Glucose-6-phosphate/phosphate translocator-related|chr5:12588950-12591408 FORWARD LENGTH=408	phosphoenolpyruvate transport; "phosphoglycerate transport"; "transport"	antiporter activity; "phosphoenolpyruvate:phosphate antiporter activity"; "phosphoglycerate transmembrane transporter activity"; "transporter activity"	chloroplast; "chloroplast envelope"; "integral to membrane"; "membrane"; "mitochondrion"; "plastid"; "plastid inner membrane"	moderately similar to ( 466)AT5G33320| Symbols: PPT, ARAPPT, CUE1 | CUE1 (CAB UNDEREXPRESSED 1); antiporter/ triose-phosphate transmembrane transporter | chr5:12606180-12608638 FORWARDweakly similar to ( 196)TPT_SPIOL no original description	0.0385879	-4.40104	8.36733	1.19184	0.258179	5.53012	-0.946005	0.243613	AT5G33320	PF03151,PF00892
11850612	Glyma04g36480	Glyma.04G190800	AT5G61640.1|Symbols:PMSR1, ATMSRA1|peptidemethionine sulfoxide reductase 1|chr5:24775107-24776147 FORWARD LENGTH=202	cellular protein modification process; "negative regulation of transcription, DNA-dependent"; "oxidation-reduction process"; "protein metabolic process"; "response to oxidative stress"	oxidoreductase activity, acting on a sulfur group of donors, disulfide as acceptor; "peptide-methionine (S)-S-oxide reductase activity"	chloroplast; "cytosol"	moderately similar to ( 243)AT5G61640| Symbols: PMSR1 | PMSR1 (PEPTIDEMETHIONINE SULFOXIDE REDUCTASE 1); peptide-methionine-(S)-S-oxide reductase | chr5:24792333-24793373 FORWARDmoderately similar to ( 279)MSRA_FRAAN no original description	0.0298734	-4.64284	9.71426	0.973722	0.19447	6.89225	-1.24128	0.208845	AT5G07460	PF01625
11840416	Glyma04g37030	Glyma.04G194700	AT3G26340.1|Symbols:|N-terminal nucleophile aminohydrolases (Ntn hydrolases) superfamily protein|chr3:9650600-9652572 REVERSE LENGTH=273	proteolysis involved in cellular protein catabolic process; "ubiquitin-dependent protein catabolic process"	endopeptidase activity; "threonine-type endopeptidase activity"	nucleus; "proteasome complex"; "proteasome core complex"	moderately similar to ( 443)AT3G26340| Symbols: | 20S proteasome beta subunit E, putative | chr3:9651837-9653809 REVERSEmoderately similar to ( 459)PSB5_SPIOL no original description	0.0278093	-2.0691	8.17463	0.300161	0.0707945	6.45012	-0.748841	0.095437	AT3G26340	PF00227
11868412	Glyma05g24920	Glyma.05G120600	AT4G15010.2|Symbols:|Mitochondrial substrate carrier family protein|chr4:8573125-8574864 REVERSE LENGTH=378	mitochondrial transport; "transport"	NA	mitochondrial inner membrane; "mitochondrion"	moderately similar to ( 292)AT4G15010| Symbols: | mitochondrial substrate carrier family protein | chr4:8573121-8574860 REVERSE no original description	0.0485233	-2.09401	5.10098	0.693614	0.202776	3.39744	-0.372653	0.0677327	AT4G15010	PF00153
11858746	Glyma05g25450	Glyma.05G124800	AT5G44440.1|Symbols:|FAD-binding Berberine family protein|chr5:17910694-17912295 REVERSE LENGTH=533	oxidation-reduction process	UDP-N-acetylmuramate dehydrogenase activity; "catalytic activity"; "electron carrier activity"; "flavin adenine dinucleotide binding"; "oxidoreductase activity"; "oxidoreductase activity, acting on CH-OH group of donors"	chloroplast	highly similar to ( 510)AT5G44440| Symbols: | FAD-binding domain-containing protein | chr5:17927921-17929522 REVERSE no original description	0.0155552	-2.45486	5.53277	1.26132	0.082516	3.57372	-0.034323	0.0145485	AT5G44440	PF01565,PF08031
11868589	Glyma05g25630	Glyma.05G126300	AT2G44930.1|Symbols:|Plant protein of unknown function (DUF247)|chr2:18529700-18531671 REVERSE LENGTH=515	biological process	molecular function	plasma membrane	weakly similar to ( 181)AT2G44930| Symbols: | similar to unknown protein [Arabidopsis thaliana] (TAIR:AT2G28580.1); similar to At1g67150-like protein [Arabidopsis lyrata] (GB:ABY59108.1); contains InterPro domain Protein of unknown function DUF247, plant (InterPro:IPR004158) | chr2:18536775-18538746 REVERSE no original description	0.0262861	-11.259	6.56505	1.98492	0.342698	2.49653	-1.50809	0.106472	AT3G60470	PF03140
11888527	Glyma06g03380	Glyma.06G030700	AT1G47260.1|Symbols:APFI, GAMMA CA2|gamma carbonic anhydrase 2|chr1:17321384-17323347 REVERSE LENGTH=278	anther dehiscence; "photorespiration"; "protein homotrimerization"; "regulation of reactive oxygen species metabolic process"; "response to salt stress"; "starch biosynthetic process"	carbonate dehydratase activity; "protein binding"	chloroplast; "cytoplasm"; "membrane"; "mitochondrial membrane"; "mitochondrial respiratory chain complex I"; "mitochondrion"; "respiratory chain complex I"	moderately similar to ( 457)AT1G47260| Symbols: GAMMA CA2, APFI | APFI; carbonate dehydratase | chr1:17323824-17325787 REVERSE no original description	0.0401974	-2.02651	8.62145	0.147382	0.123084	6.9567	-0.871613	0.124093	AT1G47260
11889118	Glyma06g05370	Glyma.06G050900	AT5G36250.1|Symbols:|Protein phosphatase 2C family protein|chr5:14282590-14284376 FORWARD LENGTH=448	protein dephosphorylation	phosphoprotein phosphatase activity; "protein binding"; "protein serine/threonine phosphatase activity"	mitochondrion; "nucleus"; "plasma membrane"	moderately similar to ( 303)AT5G26010| Symbols: | protein serine/threonine phosphatase | chr5:9085515-9087375 REVERSE no original description	0.0472642	-2.29783	9.82231	0.565611	0.203564	8.04706	-0.634664	0.118625	AT5G36250	PF00481
11877133	Glyma06g08430	Glyma.06G080100	AT4G31340.1|Symbols:|myosin heavy chain-related|chr4:15205662-15208950 FORWARD LENGTH=437	D-xylose metabolic process; "glucose catabolic process"	NA	Golgi apparatus; "endoplasmic reticulum"; "vacuolar membrane"	moderately similar to ( 342)AT4G31340| Symbols: | myosin heavy chain-related | chr4:15205668-15208901 FORWARD no original description	0.028596	-2.57372	9.78669	0.632477	0.0930202	7.84633	-0.73138	0.135589	AT4G31340
11879565	Glyma06g13700	Glyma.06G131800	AT4G27730.1|Symbols:ATOPT6, OPT6|oligopeptide transporter 1|chr4:13834024-13836468 REVERSE LENGTH=736	oligopeptide transport; "transmembrane transport"	oligopeptide transporter activity	cytoplasm; "membrane"; "plasma membrane"	highly similar to ( 985)AT4G27730| Symbols: ATOPT6 | ATOPT6 (oligopeptide transporter 6); oligopeptide transporter | chr4:13834030-13836474 REVERSE no original description	0.0407676	-2.53112	8.39679	0.896543	0.203696	6.38359	-0.443233	0.114788	AT4G27730	PF03169
11879829	Glyma06g14510	Glyma.06G140000	AT5G24910.1|Symbols:CYP714A1|cytochrome P450, family 714, subfamily A, polypeptide 1|chr5:8567674-8570260 REVERSE LENGTH=532	brassinosteroid biosynthetic process; "oxidation-reduction process"	electron carrier activity; "heme binding"; "iron ion binding"; "oxidoreductase activity, acting on paired donors, with incorporation or reduction of molecular oxygen"; "oxygen binding"	NA	highly similar to ( 681)AT5G24910| Symbols: CYP714A1 | CYP714A1 (cytochrome P450, family 714, subfamily A, polypeptide 1); oxygen binding | chr5:8567677-8570263 REVERSEmoderately similar to ( 280)C72A1_CATRO no original description	0.0403788	-2.53026	6.74188	0.667909	0.0755165	4.68168	-0.671376	0.219281	AT5G24910	PF00067
11881082	Glyma06g17730	Glyma.06G169100	AT3G48610.1|Symbols:NPC6|non-specific phospholipase C6|chr3:18011653-18013959 REVERSE LENGTH=520	NA	hydrolase activity, acting on ester bonds	plasma membrane	highly similar to ( 787)AT3G48610| Symbols: | phosphoesterase family protein | chr3:18022638-18024944 REVERSE no original description	0.0479819	-2.85668	6.98806	0.638719	0.281631	4.75174	-0.875619	0.103437	AT3G48610	PF04185
11895847	Glyma06g23580	Glyma.06G211500	AT5G19950.2|Symbols:|Domain of unknown function (DUF1767)|chr5:6741163-6743702 REVERSE LENGTH=443	NA	NA	mitochondrion	moderately similar to ( 252)AT5G19950| Symbols: | similar to unknown protein [Arabidopsis thaliana] (TAIR:AT5G63540.2); similar to unknown protein [Arabidopsis thaliana] (TAIR:AT5G63540.1); similar to unknown protein [Oryza sativa (japonica cultivar-group)] (GB:BAD67825.1); contains InterPro domain Region of unknown function DUF1767 (InterPro:IPR013894) | chr5:6741165-6743704 REVERSE no original …	0.0417303	-2.02921	7.35996	0.578769	0.1747	5.61495	-0.44215	0.0482261	AT5G19950	PF08585
11898043	Glyma06g40710	Glyma.06G259400	AT4G12010.1|Symbols:|Disease resistance protein (TIR-NBS-LRR class) family|chr4:7197325-7201393 REVERSE LENGTH=1219	defense response; "positive regulation of flavonoid biosynthetic process"; "protein targeting to membrane"; "regulation of plant-type hypersensitive response"; "signal transduction"	ADP binding	nucleus	moderately similar to ( 424)AT5G17680| Symbols: | disease resistance protein (TIR-NBS-LRR class), putative | chr5:5823001-5827155 FORWARD no original description	0.031055	-5.92073	5.91953	1.8467	0.10411	2.74066	-0.71908	0.330105	AT5G17680	PF01582,PF07725,PF00560,PF00931
11898057	Glyma06g40740	Glyma.06G259800	AT5G17680.1|Symbols:|disease resistance protein (TIR-NBS-LRR class), putative|chr5:5822999-5827153 FORWARD LENGTH=1294	defense response; "signal transduction"	ADP binding	intracellular	moderately similar to ( 339)AT5G17680| Symbols: | disease resistance protein (TIR-NBS-LRR class), putative | chr5:5823001-5827155 FORWARD no original description	0.0107504	-72.4964	10.7724	3.17757	0.297877	4.03189	-3.00227	0.0855283	AT4G12010	PF01582,PF00560,PF00931
11885159	Glyma06g41380	Glyma.06G265000	AT1G69550.1|Symbols:|disease resistance protein (TIR-NBS-LRR class)|chr1:26148836-26153374 REVERSE LENGTH=1400	defense response; "signal transduction"	ADP binding; "nucleoside-triphosphatase activity"; "nucleotide binding"	intracellular	moderately similar to ( 464)AT5G17680| Symbols: | disease resistance protein (TIR-NBS-LRR class), putative | chr5:5823001-5827155 FORWARD no original description	0.0337666	-4.1292	9.74475	1.21593	0.242533	7.10536	-0.829937	0.181936	AT1G69550	PF01582,PF00560,PF00931
11899764	Glyma06g46800	Glyma.06G311000	AT3G07040.1|Symbols:RPM1, RPS3|NB-ARC domain-containing disease resistance protein|chr3:2226244-2229024 REVERSE LENGTH=926	defense response; "plant-type hypersensitive response"	ADP binding; "nucleotide binding"; "protein binding"	plasma membrane	moderately similar to ( 431)AT3G07040| Symbols: RPS3, RPM1 | RPM1 (RESISTANCE TO P. SYRINGAE PV MACULICOLA 1); protein binding | chr3:2226250-2229030 REVERSE no original description	0.0309062	-5.46216	5.81123	1.8824	0.237505	2.75794	-0.567071	0.22573	AT3G07040	PF00931
11901833	Glyma07g03770	Glyma.07G033400	AT1G52780.1|Symbols:|Protein of unknown function (DUF2921)|chr1:19658846-19662025 FORWARD LENGTH=1059	biological process	molecular function	Golgi apparatus; "endosome"; "extracellular region"; "membrane"; "trans-Golgi network"	nearly identical (1059)AT1G52780| Symbols: | similar to unknown protein [Arabidopsis thaliana] (TAIR:AT4G21700.1); similar to hypothetical protein OsI_000602 [Oryza sativa (indica cultivar-group)] (GB:EAY72755.1); similar to unnamed protein product [Vitis vinifera] (GB:CAO46014.1); similar to hypothetical protein [Vitis vinifera] (GB:CAN64395.1) | chr1:19662514-19665693 FORWARD no original descri…	0.034457	-2.28617	7.15362	0.595646	0.0666319	5.23093	-0.597288	0.167877	AT1G52780	PF11145
11913568	Glyma07g04180	Glyma.07G037300	AT1G17455.2|Symbols:ELF4-L4|ELF4-like 4|chr1:5997932-5998276 FORWARD LENGTH=114	biological process; "photoperiodism"	molecular function	nucleus	weakly similar to ( 131)AT1G17455| Symbols: ELF4-L4 | ELF4-L4 (ELF4-LIKE 4) | chr1:5997925-5998269 FORWARD no original description	0.0496556	-5.28466	8.11295	1.167	0.156547	4.99582	-1.23481	0.462361	AT1G17455	PF07011
11914024	Glyma07g05410	Glyma.07G048500	AT1G01060.3|Symbols:LHY, LHY1|Homeodomain-like superfamily protein|chr1:33992-37061 REVERSE LENGTH=645	circadian rhythm; "long-day photoperiodism, flowering"; "negative regulation of circadian rhythm"; "negative regulation of sequence-specific DNA binding transcription factor activity"; "regulation of circadian rhythm"; "regulation of transcription, DNA-dependent"; "response to abscisic acid stimulus"; "response to auxin stimulus"; "response to cadmium ion"; "response to cold"; "response to ethyle…	DNA binding; "sequence-specific DNA binding transcription factor activity"; "transcription regulatory region DNA binding"	nucleus	moderately similar to ( 212)AT1G01060| Symbols: LHY1, LHY | LHY (LATE ELONGATED HYPOCOTYL) | chr1:33992-37061 REVERSE no original description	0.0480677	-2.30179	6.84165	0.227753	0.165711	4.91271	-0.975006	0.172277	AT1G01060	PF00249
11904162	Glyma07g09900	Glyma.07G089700	AT3G26330.1|Symbols:CYP71B37|cytochrome P450, family 71, subfamily B, polypeptide 37|chr3:9646873-9648536 REVERSE LENGTH=500	oxidation-reduction process	electron carrier activity; "heme binding"; "iron ion binding"; "oxidoreductase activity, acting on paired donors, with incorporation or reduction of molecular oxygen"; "oxygen binding"	extracellular region	moderately similar to ( 382)AT3G26330| Symbols: CYP71B37 | CYP71B37 (cytochrome P450, family 71, subfamily B, polypeptide 37); oxygen binding | chr3:9648110-9649773 REVERSEmoderately similar to ( 370)C71DA_SOYBN no original description	0.0372367	-3.19229	6.04199	0.716832	0.25242	3.68819	-0.95776	0.0977554	AT3G26330	PF00067
11917442	Glyma07g15910	Glyma.07G132600	AT2G39700.1|Symbols:ATEXPA4, ATEXP4, ATHEXP ALPHA 1.6, EXPA4|expansin A4|chr2:16544246-16545434 REVERSE LENGTH=257	plant-type cell wall loosening; "plant-type cell wall modification involved in multidimensional cell growth"; "plant-type cell wall organization"; "syncytium formation"; "unidimensional cell growth"	NA	cytosol; "extracellular region"; "plant-type cell wall"; "plasmodesma"	moderately similar to ( 431)AT2G39700| Symbols: ATEXP4, ATHEXP ALPHA 1.6, ATEXPA4 | ATEXPA4 (ARABIDOPSIS THALIANA EXPANSIN A4) | chr2:16551324-16552512 REVERSEmoderately similar to ( 410)EXPA7_ORYSA no original description	0.0402355	-2.23648	6.81346	-0.0554113	0.148514	4.91683	-1.21664	0.134449	AT2G37640	PF03330,PF01357
11908995	Glyma07g32590	Glyma.07G204800	AT4G18550.1|Symbols:|alpha/beta-Hydrolases superfamily protein|chr4:10225006-10226862 REVERSE LENGTH=419	diacylglycerol catabolic process; "lipid metabolic process"; "lipid storage"; "monoacylglycerol catabolic process"; "negative regulation of seed germination"	acylglycerol lipase activity; "phosphatidylcholine 1-acylhydrolase activity"; "triglyceride lipase activity"	cytoplasm	moderately similar to ( 457)AT4G18550| Symbols: | lipase class 3 family protein | chr4:10225017-10226873 REVERSE no original description	0.0154222	-4.46199	8.7526	1.89549	0.0943299	5.92509	-0.262199	0.0978821	AT4G18550	PF01764
11921114	Glyma07g35240	Glyma.07G226000	AT1G26480.1|Symbols:GRF12, GF14 IOTA|general regulatory factor 12|chr1:9156573-9157845 REVERSE LENGTH=268	NA	protein domain specific binding; "protein phosphorylated amino acid binding"	cytoplasm	moderately similar to ( 382)AT1G26480| Symbols: GF14 IOTA, GRF12 | GRF12 (GENERAL REGULATORY FACTOR 12); protein phosphorylated amino acid binding | chr1:9156560-9157832 REVERSEmoderately similar to ( 365)1433D_SOYBN no original description	0.0233147	-2.9258	7.34719	0.751763	0.114727	5.07393	-0.797066	0.0772001	AT1G26480	PF00244
11921530	Glyma07g36450	Glyma.07G236100	AT1G47990.1|Symbols:ATGA2OX4, GA2OX4|gibberellin 2-oxidase 4|chr1:17698655-17700834 FORWARD LENGTH=321	gibberellin catabolic process; "oxidation-reduction process"	C-19 gibberellin 2-beta-dioxygenase activity; "iron ion binding"; "oxidoreductase activity"; "oxidoreductase activity, acting on paired donors, with incorporation or reduction of molecular oxygen, 2-oxoglutarate as one donor, and incorporation of one atom each of oxygen into both donors"	cytoplasm; "membrane"	moderately similar to ( 292)AT1G47990| Symbols: ATGA2OX4 | ATGA2OX4 (GIBBERELLIN 2-OXIDASE 4); gibberellin 2-beta-dioxygenase | chr1:17702324-17704503 FORWARDmoderately similar to ( 312)G2OX2_PEA no original description	0.0460641	-2.02572	5.53004	0.271228	0.0650452	3.83451	-0.747207	0.184506	AT1G47990	PF03171
11910766	Glyma07g38000	Glyma.07G250200	AT5G18580.1|Symbols:FASS, TON2, EMB40, FS1, GDO, FASS 2|tonneau 2 (TON2)|chr5:6175154-6178214 FORWARD LENGTH=480	actin nucleation; "cell adhesion"; "cell wall organization"; "cortical cytoskeleton organization"; "microtubule cytoskeleton organization"; "preprophase band assembly"; "root hair cell differentiation"; "trichome morphogenesis"; "unidimensional cell growth"	protein binding; "protein phosphatase type 2B regulator activity"	cytoplasm; "nucleus"; "phragmoplast"; "spindle"	highly similar to ( 813)AT5G18580| Symbols: TON2, EMB40, FS1, GDO, FASS | FASS (FASS 1) | chr5:6175156-6178216 FORWARD no original description	0.04573	-2.51928	7.152	0.286025	0.0477707	5.09719	-1.04698	0.249941	AT5G18580
11923513	Glyma08g01100	Glyma.08G008100	AT5G62000.3|Symbols:ARF2, ARF1-BP, HSS, ORE14|auxin response factor 2|chr5:24910859-24914680 FORWARD LENGTH=859	floral organ abscission; "fruit dehiscence"; "hydrogen peroxide catabolic process"; "leaf senescence"; "negative regulation of cell proliferation"; "negative regulation of transcription, DNA-dependent"; "ovule development"; "positive regulation of flower development"; "regulation of transcription, DNA-dependent"; "response to abscisic acid stimulus"; "response to hormone stimulus"	DNA binding; "protein binding"; "protein dimerization activity"; "sequence-specific DNA binding"; "sequence-specific DNA binding transcription factor activity"	nucleus	highly similar to ( 837)AT5G62000| Symbols: ARF1-BP, HSS, ARF2 | ARF2 (AUXIN RESPONSE FACTOR 2) | chr5:24928085-24931906 FORWARD no original description	0.0250498	-2.08347	9.50899	0.797424	0.0623738	7.87582	-0.261567	0.0818885	AT5G62000	PF06507,PF02309,PF02362
11927075	Glyma08g10180	Glyma.08G096100	AT5G46210.1|Symbols:CUL4, ATCUL4|cullin4|chr5:18731569-18736653 REVERSE LENGTH=792	DNA repair; "RNA processing"; "cell division"; "cotyledon development"; "embryo development ending in seed dormancy"; "embryonic pattern specification"; "flower development"; "fruit development"; "hormone-mediated signaling pathway"; "leaf development"; "lipid storage"; "meristem structural organization"; "mitotic cell cycle"; "negative regulation of photomorphogenesis"; "photomorphogenesis"; "pr…	protein binding; "ubiquitin-protein ligase activity"; "ubiquitin protein ligase binding"	CUL4-RING ubiquitin ligase complex; "cullin-RING ubiquitin ligase complex"; "cytosol"; "nucleus"; "ubiquitin ligase complex"	nearly identical (1139)AT5G46210| Symbols: CUL4 | CUL4 (CULLIN4); protein binding / ubiquitin-protein ligase | chr5:18748796-18753880 REVERSE no original description	0.039633	-2.30287	5.82086	0.446433	0.197525	3.92968	-0.756999	0.0549754	AT5G46210	PF00888,PF10557
11927716	Glyma08g12030	Glyma.08G114000	AT4G18100.1|Symbols:|Ribosomal protein L32e|chr4:10035715-10036475 REVERSE LENGTH=133	ribosome biogenesis; "translation"	structural constituent of ribosome	cytoplasm; "cytosol"; "cytosolic large ribosomal subunit"; "cytosolic ribosome"; "intracellular"; "nucleolus"; "ribosome"	weakly similar to ( 196)AT4G18100| Symbols: | 60S ribosomal protein L32 (RPL32A) | chr4:10035727-10036487 REVERSE no original description	0.0364901	-2.98463	7.87207	0.785748	0.153516	5.59563	-0.791806	0.197129	AT4G18100	PF01655
11927729	Glyma08g12080	Glyma.08G114500	AT4G38500.1|Symbols:|Protein of unknown function (DUF616)|chr4:18008418-18010693 FORWARD LENGTH=499	ceramide metabolic process	transferase activity, transferring glycosyl groups	Golgi apparatus; "endosome"; "integral to membrane"; "mitochondrion"; "trans-Golgi network"	highly similar to ( 649)AT4G38500| Symbols: | similar to unknown protein [Arabidopsis thaliana] (TAIR:AT1G28240.1); similar to Os06g0724300 [Oryza sativa (japonica cultivar-group)] (GB:NP_001058611.1); similar to unnamed protein product [Vitis vinifera] (GB:CAO47423.1); similar to hypothetical protein [Vitis vinifera] (GB:CAN61976.1); contains InterPro domain Protein of unknown function DUF616 (I…	0.0367552	-11.7749	6.5499	2.42464	0.130195	2.45596	-1.133	0.551255	AT4G38500	PF04765
11944168	Glyma08g14710	Glyma.08G138700	AT4G39810.1|Symbols:|Polynucleotidyl transferase, ribonuclease H-like superfamily protein|chr4:18474608-18475735 REVERSE LENGTH=255	NA	exonuclease activity; "nucleic acid binding"	cytoplasm; "intracellular"	moderately similar to ( 304)AT4G39810| Symbols: | exonuclease family protein | chr4:18474752-18475729 REVERSE no original description	0.0304895	-2.20973	6.30937	0.485599	0.129574	4.44429	-0.658272	0.0772718	AT4G39810	PF00929
11944262	Glyma08g14920	Glyma.08G140900	AT5G64940.2|Symbols:ATATH13, ATH13|ABC2 homolog 13|chr5:25949116-25953326 FORWARD LENGTH=761	transport	transferase activity, transferring phosphorus-containing groups; "transporter activity"	chloroplast; "chloroplast envelope"; "plasma membrane"	nearly identical (1041)AT5G64940| Symbols: ATATH13 | ATATH13 (ABC2 homolog 13) | chr5:25966342-25970552 FORWARD no original description	0.0316999	-2.05762	4.40349	0.789807	0.13934	2.81165	-0.251172	0.0447721	AT5G64940	PF03109
11934044	Glyma08g28750	Glyma.08G256600	AT1G13280.1|Symbols:AOC4|allene oxide cyclase 4|chr1:4547624-4548552 FORWARD LENGTH=254	jasmonic acid biosynthetic process	allene-oxide cyclase activity; "isomerase activity"	chloroplast; "plasma membrane"	moderately similar to ( 231)AT1G13280| Symbols: AOC4 | AOC4 (ALLENE OXIDE CYCLASE 4) | chr1:4547621-4548549 FORWARD no original description	0.0422289	-4.84301	5.73803	0.306117	0.271675	2.84012	-1.96979	0.302131	AT1G13280	PF06351
11950308	Glyma08g39920	Glyma.08G288900	AT1G23890.2|Symbols:|NHL domain-containing protein|chr1:8438900-8440803 REVERSE LENGTH=400	biological process	molecular function	extracellular region	moderately similar to ( 209)AT1G23890| Symbols: | NHL repeat-containing protein | chr1:8439310-8440792 REVERSE no original description	0.0316999	-2.31591	9.13174	0.423121	0.13058	7.31205	-0.788456	0.109425	AT1G23890
11951384	Glyma08g43020	Glyma.08G318000	AT3G07040.1|Symbols:RPM1, RPS3|NB-ARC domain-containing disease resistance protein|chr3:2226244-2229024 REVERSE LENGTH=926	defense response; "plant-type hypersensitive response"	ADP binding; "nucleotide binding"; "protein binding"	plasma membrane	moderately similar to ( 269)AT3G07040| Symbols: RPS3, RPM1 | RPM1 (RESISTANCE TO P. SYRINGAE PV MACULICOLA 1); protein binding | chr3:2226250-2229030 REVERSE no original description	0.0179968	-34.9662	8.73786	2.23687	0.0559489	3.05689	-2.89102	0.371552	AT3G07040	PF00931
11951756	Glyma08g44090	Glyma.08G328800	AT3G07040.1|Symbols:RPM1, RPS3|NB-ARC domain-containing disease resistance protein|chr3:2226244-2229024 REVERSE LENGTH=926	defense response; "plant-type hypersensitive response"	ADP binding; "nucleotide binding"; "protein binding"	plasma membrane	moderately similar to ( 322)AT3G07040| Symbols: RPS3, RPM1 | RPM1 (RESISTANCE TO P. SYRINGAE PV MACULICOLA 1); protein binding | chr3:2226250-2229030 REVERSE no original description	0.0443653	-2.8126	10.2036	1.03724	0.0397508	8.15033	-0.454661	0.27282	AT3G07040	PF00931
11951779	Glyma08g44230	Glyma.08G330100	AT5G47650.1|Symbols:ATNUDT2, ATNUDX2, NUDT2|nudix hydrolase homolog 2|chr5:19310391-19312084 REVERSE LENGTH=278	response to oxidative stress	ADP-ribose diphosphatase activity; "NAD binding"; "hydrolase activity"	cytosol	moderately similar to ( 323)AT5G47650| Symbols: ATNUDT2 | ATNUDT2 (Arabidopsis thaliana Nudix hydrolase homolog 2); ADP-ribose diphosphatase/ NAD binding / hydrolase | chr5:19327617-19329310 REVERSE no original description	0.0460641	-2.08432	9.59215	0.758241	0.182008	7.95053	-0.301335	0.091214	AT5G47650	PF00293
11951956	Glyma08g44750	Glyma.08G338200	AT4G01070.1|Symbols:GT72B1, UGT72B1|UDP-Glycosyltransferase superfamily protein|chr4:461858-463300 REVERSE LENGTH=480	coumarin biosynthetic process; "metabolic process"; "positive regulation of flavonoid biosynthetic process"; "protein targeting to membrane"; "regulation of plant-type hypersensitive response"; "response to salt stress"; "response to toxic substance"; "response to wounding"; "xenobiotic catabolic process"; "xenobiotic metabolic process"	UDP-glucosyltransferase activity; "UDP-glycosyltransferase activity"; "transferase activity, transferring glycosyl groups"; "transferase activity, transferring hexosyl groups"	nucleus	moderately similar to ( 414)AT4G01070| Symbols: GT72B1 | GT72B1; UDP-glucosyltransferase/ UDP-glycosyltransferase/ transferase, transferring glycosyl groups | chr4:461858-463300 REVERSEweakly similar to ( 169)ZOX_PHAVU no original description	0.0335956	-2.32369	7.90376	0.916939	0.177355	5.98158	-0.29948	0.0282772	AT4G01070	PF00201
11964667	Glyma09g00300	Glyma.09G000900	AT1G16040.1|Symbols:|FUNCTIONS IN: molecular_function unknown; INVOLVED IN: GPI anchor biosynthetic process; LOCATED IN: integral to membrane, endoplasmic reticulum membrane; EXPRESSED IN: 24 plant structures; EXPRESSED DURING: 13 growth stages; CONTAINS InterPro DOMAIN/s: GPI biosynthesis protein Pig-F (InterPro:IPR009580); Has 280 Blast hits to 280 proteins in 133 species: Archae - 0; Bacteria …	GPI anchor biosynthetic process	molecular function	chloroplast; "endoplasmic reticulum membrane"; "integral to membrane"	moderately similar to ( 210)AT1G16040| Symbols: | similar to unknown [Populus trichocarpa] (GB:ABK92967.1); contains InterPro domain Glycosylphosphatidylinositol anchor biosynthesis; (InterPro:IPR009580) | chr1:5504741-5506450 FORWARD no original description	0.0485305	-2.36776	6.09661	0.59674	0.154333	4.14403	-0.646782	0.196234	AT1G16040	PF06699
11965130	Glyma09g01750	Glyma.09G014900	AT1G79670.1|Symbols:RFO1, WAKL22|Wall-associated kinase family protein|chr1:29976887-29979337 REVERSE LENGTH=751	protein phosphorylation; "response to fungus"	ATP binding; "kinase activity"; "protein kinase activity"; "protein serine/threonine kinase activity"; "protein tyrosine kinase activity"; "transferase activity, transferring phosphorus-containing groups"	cell wall; "integral to membrane"	moderately similar to ( 431)AT1G79670| Symbols: WAKL22, RFO1 | RFO1 (RESISTANCE TO FUSARIUM OXYSPORUM 1) | chr1:29981780-29984230 REVERSEmoderately similar to ( 206)PSKR_DAUCA no original description	0.0480677	-3.50994	6.63015	1.63432	0.187969	4.10859	-0.177128	0.306796	AT1G79670	PF00069
11954250	Glyma09g02650	Glyma.09G022800	AT5G06730.1|Symbols:|Peroxidase superfamily protein|chr5:2080207-2081621 REVERSE LENGTH=358	oxidation-reduction process; "response to oxidative stress"	heme binding; "peroxidase activity"	extracellular region; "vacuolar membrane"	moderately similar to ( 283)AT5G06730| Symbols: | peroxidase, putative | chr5:2080208-2081622 REVERSEmoderately similar to ( 259)PERX_TOBAC no original description	0.0214032	-6.33836	10.7958	1.32705	0.185326	7.59786	-1.33706	0.120513	AT5G06730	PF00141
11954283	Glyma09g02760	Glyma.09G023700	AT1G23410.1|Symbols:|Ribosomal protein S27a / Ubiquitin family protein|chr1:8314940-8315410 FORWARD LENGTH=156	cell wall pectin metabolic process; "chromatin silencing"; "histone H3-K9 methylation"; "nucleotide biosynthetic process"; "plant-type cell wall cellulose metabolic process"; "protein ubiquitination involved in ubiquitin-dependent protein catabolic process"; "translation"	structural constituent of ribosome	Golgi apparatus; "cytosolic small ribosomal subunit"; "intracellular"; "plasma membrane"; "plasmodesma"; "ribosome"	moderately similar to ( 245)AT2G47110| Symbols: UBQ6 | UBQ6 (ubiquitin 6); protein binding | chr2:19351771-19352244 FORWARDweakly similar to ( 147)UBIQ_WHEAT no original description	0.0357744	-3.36589	6.91962	1.01244	0.216078	4.45144	-0.738547	0.167833	AT1G23410	PF00240,PF01599
11954821	Glyma09g04360	Glyma.09G038800	AT5G49350.2|Symbols:|Glycine-rich protein family|chr5:20009834-20011095 REVERSE LENGTH=225	biological process	molecular function	chloroplast	weakly similar to ( 147)AT5G49350| Symbols: | similar to unknown protein [Arabidopsis thaliana] (TAIR:AT1G56320.1); similar to unnamed protein product [Vitis vinifera] (GB:CAO44880.1); contains domain PTHR10499 (PTHR10499) | chr5:20027060-20028321 REVERSE no original description	0.0326955	-3.44065	6.47364	1.03215	0.221115	3.98523	-0.750534	0.132165	AT5G49350
11954968	Glyma09g04840	Glyma.09G043200	AT4G15920.1|Symbols:SWEET17, AtSWEET17|Nodulin MtN3 family protein|chr4:9030742-9033343 REVERSE LENGTH=241	response to fructose stimulus; "response to salt stress"; "water transport"	sugar transmembrane transporter activity	integral to plasma membrane; "membrane"; "plant-type vacuole membrane"; "plasma membrane"	weakly similar to ( 182)AT4G15920| Symbols: | nodulin MtN3 family protein | chr4:9030756-9033357 REVERSE no original description	0.0415628	-3.97257	4.7832	1.48043	0.284178	2.32159	-0.509642	0.206724	AT4G15920	PF03083
11955149	Glyma09g05440	Glyma.09G049100	AT4G37340.1|Symbols:CYP81D3|cytochrome P450, family 81, subfamily D, polypeptide 3|chr4:17564953-17566706 REVERSE LENGTH=500	oxidation-reduction process	electron carrier activity; "heme binding"; "iron ion binding"; "oxidoreductase activity, acting on paired donors, with incorporation or reduction of molecular oxygen"; "oxygen binding"	NA	moderately similar to ( 499)AT4G37340| Symbols: CYP81D3 | CYP81D3 (cytochrome P450, family 81, subfamily D, polypeptide 3); oxygen binding | chr4:17564947-17566700 REVERSEmoderately similar to ( 295)C82A1_PEA no original description	0.0480677	-2.18348	10.1753	1.19285	0.19036	8.5062	0.0662206	0.117737	AT4G37340	PF00067
11966568	Glyma09g05710	Glyma.09G052000	AT5G44790.1|Symbols:RAN1, HMA7|copper-exporting ATPase / responsive-to-antagonist 1 / copper-transporting ATPase (RAN1)|chr5:18075846-18079817 REVERSE LENGTH=1001	ATP biosynthetic process; "ATP metabolic process"; "cation transport"; "cell death"; "copper ion transport"; "ethylene mediated signaling pathway"; "hormone-mediated signaling pathway"; "metabolic process"; "metal ion transport"; "protein N-linked glycosylation"; "regulation of stomatal movement"; "response to ethylene stimulus"; "response to superoxide"; "salicylic acid mediated signaling pathwa…	ATP binding; "ATPase activity, coupled to transmembrane movement of ions, phosphorylative mechanism"; "catalytic activity"; "copper-transporting ATPase activity"; "copper ion binding"; "copper ion transmembrane transporter activity"; "hydrolase activity, acting on acid anhydrides, catalyzing transmembrane movement of substances"; "metal ion binding"; "nucleotide binding"	Golgi apparatus; "endosome"; "integral to membrane"; "membrane"; "trans-Golgi network"	nearly identical (1412)AT5G44790| Symbols: HMA7, RAN1 | RAN1 (RESPONSIVE-TO-ANTAGONIST1); ATPase, coupled to transmembrane movement of ions, phosphorylative mechanism | chr5:18093073-18097044 REVERSEweakly similar to ( 120)ACA6_ORYSA no original description	0.0313158	-2.51371	7.82185	0.745533	0.106625	5.78447	-0.584283	0.148125	AT5G44790	PF00702,PF00403,PF00122
11957023	Glyma09g12480	Glyma.09G094600	AT4G35150.1|Symbols:|O-methyltransferase family protein|chr4:16726948-16728531 REVERSE LENGTH=325	NA	O-methyltransferase activity; "methyltransferase activity"; "protein dimerization activity"	cytosol	weakly similar to ( 172)AT4G35150| Symbols: | O-methyltransferase family 2 protein | chr4:16726953-16728536 REVERSEmoderately similar to ( 335)7OMT6_MEDSA no original description	0.0266447	-19.4037	7.84906	3.54161	0.412088	2.96895	-0.736658	0.176995	AT4G35150	PF00891,PF08100
11959947	Glyma09g29120	Glyma.09G162100	AT2G31270.1|Symbols:ATCDT1A, CDT1A, CDT1|homolog of yeast CDT1 A|chr2:13329037-13331544 FORWARD LENGTH=571	DNA-dependent DNA replication; "DNA replication"; "DNA replication initiation"; "acetyl-CoA metabolic process"; "chloroplast organization"; "chromatin silencing"; "chromosome organization"; "gametophyte development"; "gene silencing"; "histone H3-K9 methylation"; "histone lysine methylation"; "histone phosphorylation"; "regulation of DNA replication"; "regulation of G2/M transition of mitotic cel…	DNA polymerase binding; "cyclin-dependent protein serine/threonine kinase activity"; "protein binding"; "protein kinase binding"	chloroplast; "nucleus"	weakly similar to ( 144)AT2G31270| Symbols: ATCDT1A, CDT1A, CDT1 | ATCDT1A/CDT1/CDT1A (ARABIDOPSIS HOMOLOG OF YEAST CDT1 A); cyclin-dependent protein kinase/ protein binding | chr2:13336114-13338621 FORWARD no original description	0.0497102	-2.036	7.4016	0.480425	0.0887662	5.64957	-0.545313	0.188981	AT3G54710	PF08839
11960012	Glyma09g29410	Glyma.09G164500	AT1G65730.1|Symbols:YSL7|YELLOW STRIPE like 7|chr1:24442639-24446122 FORWARD LENGTH=688	amino acid transport; "oligopeptide transport"; "transmembrane transport"	oligopeptide transporter activity	plasma membrane	highly similar to ( 891)AT1G48370| Symbols: YSL8 | YSL8 (YELLOW STRIPE LIKE 8); oligopeptide transporter | chr1:17878228-17880924 FORWARD no original description	0.0369111	-2.43707	6.98359	0.842281	0.173273	4.97224	-0.442865	0.109882	AT1G65730	PF03169
11960723	Glyma09g31810	Glyma.09G186200	AT3G48310.1|Symbols:CYP71A22|cytochrome P450, family 71, subfamily A, polypeptide 22|chr3:17888192-17889749 FORWARD LENGTH=490	oxidation-reduction process	electron carrier activity; "heme binding"; "iron ion binding"; "oxidoreductase activity, acting on paired donors, with incorporation or reduction of molecular oxygen"; "oxygen binding"	cellular component	moderately similar to ( 397)AT3G48310| Symbols: CYP71A22 | CYP71A22 (cytochrome P450, family 71, subfamily A, polypeptide 22); oxygen binding | chr3:17899177-17900734 FORWARDmoderately similar to ( 395)C71A4_SOLME no original description	0.0445671	-3.81648	8.10809	1.61307	0.141336	5.48016	-0.319173	0.33112	AT3G48310	PF00067
11960728	Glyma09g31820	Glyma.09G186300	AT3G48310.1|Symbols:CYP71A22|cytochrome P450, family 71, subfamily A, polypeptide 22|chr3:17888192-17889749 FORWARD LENGTH=490	oxidation-reduction process	electron carrier activity; "heme binding"; "iron ion binding"; "oxidoreductase activity, acting on paired donors, with incorporation or reduction of molecular oxygen"; "oxygen binding"	cellular component	moderately similar to ( 389)AT3G48310| Symbols: CYP71A22 | CYP71A22 (cytochrome P450, family 71, subfamily A, polypeptide 22); oxygen binding | chr3:17899177-17900734 FORWARDmoderately similar to ( 394)C71A4_SOLME no original description	0.0344346	-6.45064	6.09709	2.41761	0.319792	2.81203	-0.271835	0.248055	AT3G48310	PF00067
[truncated: 110 more rows]

## Sheet: 10G_DT-D10 vs W-D10 (Down)
Supplementary Table S10G. Downregulated genes identified in DT-D10/W-D10
								DT-D10 vs W-D10		W-D10			DT-D10
[truncated: 31 more rows]

## Sheet: 10H_DT-D vs W-D (Down)
Supplementary Table S10H. Downregulated genes identified in DT-D/W-D (downregulated in DT-D2/W-D2 and/or DT-D10/W-D10)
								DT-D2 vs W-D2		DT-D10 vs W-D10		W-D2			W-D10			DT-D2			DT-D10
[truncated: 214 more rows]
