# Supplementary material for: Comparative analysis of root transcriptomes from two contrasting drought-responsive Williams 82 and DT2008 soybean cultivars under normal and dehydration conditions
Source: Front Plant Sci. 2015 Aug 7;6:551. doi: 10.3389/fpls.2015.00551 (PMC4528160; doi:10.3389/fpls.2015.00551)
Supplement: Supplementary file 11 [file Table11.XLSX]

## Sheet: DT-C_W-C vs W-D_W-C
Supplementary Table S11A. Venn analysis of the upregulated gene sets of DT-C/W-C and W-D/W-C.
				DT-C vs W-C		W-D2 vs W-C		W-D10 vs W-C
Probe ID	Glyma 1 ID	Glyma 2 ID	Descriptiona	q-valueb	Fold change	q-valueb	Fold change	q-valueb	Fold change	Arabidopsis otholog (TAIR10)
11835444	Glyma04g08810	Glyma.04G083000	weakly similar to ( 168)AT3G22810. Functions in phosphoinositide binding; INVOLVED IN: signal transduction	0.0424318	2.61456	0.0397751	6.75583	0.0153007	14.9751	AT3G22810
11852130	Glyma04g40640	Glyma.04G228300	moderately similar to ( 374)AT5G24470| Symbols: PRR5, APRR5 | APRR5 (PSEUDO-RESPONSE REGULATOR 5); transcription regulator | chr5:8356207-8358876 REVERSEmoderately similar to ( 333)PRR95_ORYSA no original description	0.0482275	2.37932	0.0342985	3.60063	0.0307735	2.15388	AT5G24470
12091105	Glyma14g40650	Glyma.14G216500	moderately similar to ( 229)AT1G75540| Symbols: STH2 | STH2 (SALT TOLERANCE HOMOLOG2); transcription factor/ zinc ion binding | chr1:28369720-28371059 FORWARD no original description	0.0284775	4.39893	0.0373023	2.77049	0.291776	1.44888	AT1G75540
11807759	Glyma02g42240	Glyma.02G255200	moderately similar to ( 232)AT3G47080. Tetratricopeptide repeat (TPR)-like superfamily protein; FUNCTIONS IN: binding	0.0456075	2.64892	0.165368	2.67416	0.0417246	2.42047	AT2G29670
11841252	Glyma04g39010	Glyma.04G212200	nearly identical (1067)AT2G13620| Symbols: CHX15, ATCHX15 | ATCHX15 (cation/hydrogen exchanger 15); monovalent cation:proton antiporter | chr2:5685088-5687703 FORWARD no original description	0.0418243	5.38835	0.0888757	2.31677	0.0246938	7.59848	AT2G13620
12216316	Glyma20g33040	Glyma.20G189100	highly similar to ( 804)AT5G04540| Symbols: | inositol or phosphatidylinositol phosphatase/ phosphoric monoester hydrolase/ protein tyrosine phosphatase | chr5:1296827-1302300 REVERSE no original description	0.0371118	2.03147	0.0622168	1.84185	0.0218683	2.0643	AT3G10550
a: Description was derived from the Mapman file for Glycine max
b: Benjamini-Hochberg false discovery rate
DT-C/W-C, DT2008–well-watered control-0h vs. W82–well-watered control-0h
W-D/W-C represents W-D2/W-C and/or W-D10/WC (W82–dehydrated-2h and/or 10h vs. W82–well-watered control-0h)

## Sheet: DT-C_W-C vs DT-D_D-C
Supplementary Table S11B. Venn analysis of the upregulated gene sets of DT-C/W-C and DT-D/D-C.
				DT-C vs W-C		DT-D2 vs DT-C		DT-D10 vs DT-C
Probe ID	Glyma 1 ID	Glyma 2 ID	Descriptiona	q-valueb	Fold change	q-valueb	Fold change	q-valueb	Fold change	Arabidopsis otholog (TAIR10)
11833487	Glyma04g03900	Glyma.04G036600	very weakly similar to (97.4)AT2G15770. Cupredoxin superfamily protein; FUNCTIONS IN: electron carrier activity, copper ion binding	0.0486435	6.05605	0.0497191	2.11857	0.0275253	2.36522	AT2G15770
11835444	Glyma04g08810	Glyma.04G083000	weakly similar to ( 168)AT3G22810. Functions in phosphoinositide binding; INVOLVED IN: signal transduction	0.0424318	2.61456	0.0372451	8.42025	0.0185676	6.75095	AT3G22810
a: Description was derived from the Mapman file for Glycine max
b: Benjamini-Hochberg false discovery rate
DT-C/W-C, DT2008–well-watered control-0h vs. W82–well-watered control-0h
DT-D/DT-C represents DT-D2/DT-C and/or DT-D10/DT-C (DT2008–dehydrated-2h and/or 10h vs. DT2008–well-watered control-0h)

## Sheet: DT-C_W-C vs W-D_W-C vs DT-D_D-C
Supplementary Table S11C. Venn analysis of the upregulated gene sets of DT-C/W-C, W-D/W-C and DT-D/D-C
				DT-C vs W-C		W-D2 vs W-C		W-D10 vs W-C		DT-D2 vs DT-C		DT-D10 vs DT-C
Probe ID	Glyma 1 ID	Glyma 2 ID	Descriptiona	q-valueb	Fold change	q-valueb	Fold change	q-valueb	Fold change	q-valueb	Fold change	q-valueb	Fold change	Arabidopsis otholog (TAIR10)
11835444	Glyma04g08810	Glyma.04G083000	weakly similar to AT3G22810. Functions in phosphoinositide binding; INVOLVED IN: signal transduction	0.0424318	2.61456	0.0397751	6.75583	0.0153007	14.9751	0.0372451	8.42025	0.0185676	6.75095	AT3G22810
a: Description was derived from the Mapman file for Glycine max
b: Benjamini-Hochberg false discovery rate
DT-C/W-C, DT2008–well-watered control-0h vs. W82–well-watered control-0h
W-D/W-C represents W-D2/W-C and/or W-D10/WC (W82–dehydrated-2h and/or 10h vs. W82–well-watered control-0h)
DT-D/DT-C represents DT-D2/DT-C and/or DT-D10/DT-C (DT2008–dehydrated-2h and/or 10h vs. DT2008–well-watered control-0h)

## Sheet: DT-D_W-D vs W-D_W-C
Supplementary Table S11D. Venn analysis of the upregulated gene sets of DT-D/W-D and W-D/W-C.
				DT-D2 vs W-D2		DT-D10 vs W-D10		W-D2 vs W-C		W-D10 vs W-C
Probe ID	Glyma 1 ID	Glyma 2 ID	Descriptiona	q-valueb	Fold change	q-valueb	Fold change	q-valueb	Fold change	q-valueb	Fold change	Arabidopsis otholog (TAIR10)
11841252	Glyma04g39010	Glyma.04G212200	nearly identical (1067)AT2G13620| Symbols: CHX15, ATCHX15 | ATCHX15 (cation/hydrogen exchanger 15); monovalent cation:proton antiporter | chr2:5685088-5687703 FORWARD no original description	0.0370689	8.15626	0.19264	2.22239	0.0888757	2.31677	0.0246938	7.59848	AT2G13620
11893181	Glyma06g15970	Glyma.06G154200	highly similar to ( 991)AT2G13620| Symbols: CHX15, ATCHX15 | ATCHX15 (cation/hydrogen exchanger 15); monovalent cation:proton antiporter | chr2:5685088-5687703 FORWARD no original description	0.0463132	4.28498	0.420216	1.79093	0.966527	1.01572	0.0281501	4.35229	AT2G13620
12186524	Glyma19g41550	Glyma.19G227800	highly similar to ( 523)AT1G56600| Symbols: ATGOLS2 | ATGOLS2 (ARABIDOPSIS THALIANA GALACTINOL SYNTHASE 2); transferase, transferring glycosyl groups / transferase, transferring hexosyl groups | chr1:21211285-21212956 FORWARD no original description	0.0310991	3.70439	0.910573	1.09609	0.064345	4.93375	0.0186251	46.8679	AT1G56600
12015557	Glyma11g09120	Glyma.11G085900	highly similar to ( 903)AT4G35560| Symbols: | similar to transducin family protein / WD-40 repeat family protein [Arabidopsis thaliana] (TAIR:AT5G05570.1); similar to unnamed protein product [Vitis vinifera] (GB:CAO14482.1); contains InterPro domain WD40 repeat-like (InterPro:IPR011046); contains InterPro domain WD40/YVTN repeat-like (InterPro:IPR015943); contains InterPro domain WD40 repeat (Int…	0.0296215	3.70044	0.595877	1.66785	0.135549	1.63776	0.0225673	5.27755	AT4G35560
11787677	Glyma02g07370	Glyma.02G066800	highly similar to ( 688)AT3G19340| Symbols: | sodium:dicarboxylate symporter | chr3:6701393-6704077 REVERSE no original description	0.0279016	3.0879	0.394755	1.34561	0.787041	1.09297	0.0367318	3.85161	AT3G19340
12122921	Glyma16g00520	Glyma.16G003500	weakly similar to ( 194)AT1G80160| Symbols: | lactoylglutathione lyase family protein / glyoxalase I family protein | chr1:30156172-30156822 FORWARD no original description	0.0298734	2.91006	0.116343	1.79096	0.846449	-1.03341	0.0282275	2.6578	AT1G80160
11968470	Glyma09g12380	Glyma.09G093800	moderately similar to ( 316)AT1G19250| Symbols: FMO1 | FMO1 (FLAVIN-DEPENDENT MONOOXYGENASE 1); monooxygenase | chr1:6650647-6653044 REVERSE no original description	0.0417303	2.72788	0.159956	1.59672	0.0367968	5.17008	0.0288701	3.94951	AT1G19250
11790772	Glyma02g16680	Glyma.02G147900	moderately similar to ( 221)AT1G08440| Symbols: | similar to ALMT1/ATALMT1 (AL-ACTIVATED MALATE TRANSPORTER 1), malate transmembrane transporter/ [Arabidopsis thaliana] (TAIR:AT1G08430.1); similar to putative aluminum activated malate transporter [Brassica napus] (GB:BAE97280.1); contains InterPro domain Protein of unknown function UPF0005 (InterPro:IPR006214) | chr1:2663024-2665340 FORWARD no or…	0.0288092	2.53991	0.751604	-1.15551	0.345732	1.11828	0.0266423	4.79411	AT5G46600
11818951	Glyma03g37740	Glyma.03G219000	weakly similar to ( 149)AT4G02075| Symbols: PIT1 | PIT1 (PITCHOUN 1); protein binding / zinc ion binding | chr4:913555-916414 REVERSE no original description	0.048602	2.31564	0.707845	1.21929	0.0910313	2.16998	0.0429054	2.83733	AT1G02610
12144665	Glyma17g05770	Glyma.17G049900	highly similar to ( 553)AT2G06050| Symbols: OPR3 | OPR3 (OPDA-REDUCTASE 3) | chr2:2359237-2361968 REVERSE no original description	0.0417303	2.12822	0.506692	1.22634	0.59576	1.21682	0.0370534	4.53282	AT2G06050
a: Description was derived from the Mapman file for Glycine max
b: Benjamini-Hochberg false discovery rate
DT-D/W-D represents DT-D2/W-D2 (DT2008–dehydrated-2h vs. W82–dehydrated-2h) and/or DT-D10/W-D10 (DT2008–dehydrated-10h vs. W82–dehydrated-10h)
W-D/W-C represents W-D2/W-C and/or W-D10/WC (W82–dehydrated-2h and/or 10h vs. W82–well-watered control-0h)

## Sheet: DT-D_W-D vs DT-D_DT-C
Supplementary Table S11E. Venn analysis of the upregulated gene sets of DT-D/W-D and DT-D/D-C.
				DT-D2 vs W-D2		DT-D10 vs W-D10		DT-D2 vs DT-C		DT-D10 vs DT-C
Probe ID	Glyma 1 ID	Glyma 2 ID	Descriptiona	q-valueb	Fold change	q-valueb	Fold change	q-valueb	Fold change	q-valueb	Fold change	Arabidopsis otholog (TAIR10)
12067589	Glyma13g32500	Glyma.13G251600	weakly similar to ( 196)AT3G19690| Symbols: | pathogenesis-related protein, putative | chr3:6842371-6842856 REVERSEweakly similar to ( 199)PRB1_TOBAC no original description	0.030191	6.04056	0.245046	2.35271	0.0385267	6.55573	0.66986	1.05201	AT3G19690
12065854	Glyma13g27680	Glyma.13G206700	highly similar to ( 514)AT1G61800| Symbols: GPT2 | GPT2 (glucose-6-phosphate/phosphate translocator 2); antiporter/ glucose-6-phosphate transmembrane transporter | chr1:22828192-22830124 FORWARDmoderately similar to ( 220)TPT_PEA no original description	0.0103406	6.02837	0.407757	1.99895	0.0315171	5.00261	0.0628764	2.25252	AT1G61800
12067593	Glyma13g32520	Glyma.13G252000	weakly similar to ( 196)AT3G19690| Symbols: | pathogenesis-related protein, putative | chr3:6842371-6842856 REVERSEweakly similar to ( 199)PRB1_TOBAC no original description	0.0250498	5.82374	0.24595	2.5827	0.0329684	6.85365	0.89212	-1.03676	AT3G19690
11833487	Glyma04g03900	Glyma.04G036600	very weakly similar to (97.4)AT2G15770| Symbols: | glycine-rich protein | chr2:6878339-6879327 REVERSE no original description	0.0460641	5.79147	0.0576935	3.95948	0.0497191	2.11857	0.0275253	2.36522	AT2G15770
12186524	Glyma19g41550	Glyma.19G227800	highly similar to ( 523)AT1G56600| Symbols: ATGOLS2 | ATGOLS2 (ARABIDOPSIS THALIANA GALACTINOL SYNTHASE 2); transferase, transferring glycosyl groups / transferase, transferring hexosyl groups | chr1:21211285-21212956 FORWARD no original description	0.0310991	3.70439	0.910573	1.09609	0.0675195	5.95015	0.0413428	16.7247	AT1G56600
11787677	Glyma02g07370	Glyma.02G066800	highly similar to ( 688)AT3G19340| Symbols: | sodium:dicarboxylate symporter | chr3:6701393-6704077 REVERSE no original description	0.0279016	3.0879	0.394755	1.34561	0.0409502	3.0321	0.027728	4.65622	AT3G19340
11822654	Glyma03g05530	Glyma.03G044900	weakly similar to ( 140)AT5G49040| Symbols: | disease resistance-responsive protein-related / dirigent protein-related | chr5:19899902-19900477 REVERSE no original description	0.0402143	3.03501	0.691895	1.37803	0.0497191	7.25856	0.223535	1.74818	AT5G49040
12019209	Glyma11g20550	Glyma.11G146200	very weakly similar to (93.6)AT5G60680| Symbols: | similar to unknown protein [Arabidopsis thaliana] (TAIR:AT3G45210.1); similar to unnamed protein product [Vitis vinifera] (GB:CAO21845.1); contains InterPro domain Protein of unknown function DUF584 (InterPro:IPR007608) | chr5:24403473-24403964 FORWARD no original description	0.0390492	2.93544	0.978245	-1.01966	0.0559836	4.29035	0.044651	4.33789	AT3G45210
11968470	Glyma09g12380	Glyma.09G093800	moderately similar to ( 316)AT1G19250| Symbols: FMO1 | FMO1 (FLAVIN-DEPENDENT MONOOXYGENASE 1); monooxygenase | chr1:6650647-6653044 REVERSE no original description	0.0417303	2.72788	0.159956	1.59672	0.0497191	5.84535	0.05649	2.61374	AT1G19250
11790772	Glyma02g16680	Glyma.02G147900	moderately similar to ( 221)AT1G08440| Symbols: | similar to ALMT1/ATALMT1 (AL-ACTIVATED MALATE TRANSPORTER 1), malate transmembrane transporter/ [Arabidopsis thaliana] (TAIR:AT1G08430.1); similar to putative aluminum activated malate transporter [Brassica napus] (GB:BAE97280.1); contains InterPro domain Protein of unknown function UPF0005 (InterPro:IPR006214) | chr1:2663024-2665340 FORWARD no or…	0.0288092	2.53991	0.751604	-1.15551	0.0537498	3.03338	0.0356423	4.43089	AT5G46600
11818951	Glyma03g37740	Glyma.03G219000	weakly similar to ( 149)AT4G02075| Symbols: PIT1 | PIT1 (PITCHOUN 1); protein binding / zinc ion binding | chr4:913555-916414 REVERSE no original description	0.048602	2.31564	0.707845	1.21929	0.0477566	2.50129	0.20448	1.72209	AT1G02610
12043192	Glyma13g01120	Glyma.13G095200	moderately similar to ( 423)AT4G25810| Symbols: XTH23, XTR6 | XTR6 (XYLOGLUCAN ENDOTRANSGLYCOSYLASE 6); hydrolase, acting on glycosyl bonds | chr4:13128703-13129724 FORWARDmoderately similar to ( 392)BRU1_SOYBN no original description	0.0407676	2.15524	0.884863	1.03276	0.0573667	2.28238	0.0232798	4.14102	AT4G25810
11997311	Glyma10g35690	Glyma.10G212800	weakly similar to ( 156)AT5G52980| Symbols: | similar to unnamed protein product [Vitis vinifera] (GB:CAO63390.1) | chr5:21499555-21500868 REVERSE no original description	0.0364901	2.02201	0.636466	1.15474	0.0438088	2.60493	0.112533	1.66614	AT5G52980
11972588	Glyma09g32810	Glyma.09G195600	moderately similar to ( 408)AT1G20925| Symbols: | auxin efflux carrier family protein | chr1:7290601-7292496 FORWARD no original description	0.276395	1.53932	0.0472387	2.73949	0.642306	1.20231	0.0254155	2.70771	AT1G20925
a: Description was derived from the Mapman file for Glycine max
b: Benjamini-Hochberg false discovery rate
DT-D/W-D represents DT-D2/W-D2 (DT2008–dehydrated-2h vs. W82–dehydrated-2h) and/or DT-D10/W-D10 (DT2008–dehydrated-10h vs. W82–dehydrated-10h)
DT-D/DT-C represents DT-D2/DT-C and/or DT-D10/DT-C (DT2008–dehydrated-2h and/or 10h vs. DT2008–well-watered control-0h)

## Sheet: DT-D_W-D vs W-D_W-C vs DT-D_D-C
Supplementary Table S11F. Venn analysis of the upregulated gene sets of DT-D/W-D, W-D/W-C and DT-D/D-C.
				DT-D2 vs W-D2		DT-D10 vs W-D10		W-D2 vs W-C		W-D10 vs W-C		DT-D2 vs DT-C		DT-D10 vs DT-C
Probe ID	Glyma 1 ID	Glyma 2 ID	Descriptiona	q-valueb	Fold change	q-valueb	Fold change	q-valueb	Fold change	q-valueb	Fold change	q-valueb	Fold change	q-valueb	Fold change	Arabidopsis otholog (TAIR10)
12186524	Glyma19g41550	Glyma.19G227800	highly similar to ( 523)AT1G56600| Symbols: ATGOLS2 | ATGOLS2 (ARABIDOPSIS THALIANA GALACTINOL SYNTHASE 2); transferase, transferring glycosyl groups / transferase, transferring hexosyl groups | chr1:21211285-21212956 FORWARD no original description	0.0310991	3.70439	0.910573	1.09609	0.064345	4.93375	0.0186251	46.8679	0.0675195	5.95015	0.0413428	16.7247	AT1G56600
11787677	Glyma02g07370	Glyma.02G066800	highly similar to ( 688)AT3G19340| Symbols: | sodium:dicarboxylate symporter | chr3:6701393-6704077 REVERSE no original description	0.0279016	3.0879	0.394755	1.34561	0.787041	1.09297	0.0367318	3.85161	0.0409502	3.0321	0.027728	4.65622	AT3G19340
11968470	Glyma09g12380	Glyma.09G093800	moderately similar to ( 316)AT1G19250| Symbols: FMO1 | FMO1 (FLAVIN-DEPENDENT MONOOXYGENASE 1); monooxygenase | chr1:6650647-6653044 REVERSE no original description	0.0417303	2.72788	0.159956	1.59672	0.0367968	5.17008	0.0288701	3.94951	0.0497191	5.84535	0.05649	2.61374	AT1G19250
11790772	Glyma02g16680	Glyma.02G147900	moderately similar to ( 221)AT1G08440| Symbols: | similar to ALMT1/ATALMT1 (AL-ACTIVATED MALATE TRANSPORTER 1), malate transmembrane transporter/ [Arabidopsis thaliana] (TAIR:AT1G08430.1); similar to putative aluminum activated malate transporter [Brassica napus] (GB:BAE97280.1); contains InterPro domain Protein of unknown function UPF0005 (InterPro:IPR006214) | chr1:2663024-2665340 FORWARD no or…	0.0288092	2.53991	0.751604	-1.15551	0.345732	1.11828	0.0266423	4.79411	0.0537498	3.03338	0.0356423	4.43089	AT5G46600
11818951	Glyma03g37740	Glyma.03G219000	weakly similar to ( 149)AT4G02075| Symbols: PIT1 | PIT1 (PITCHOUN 1); protein binding / zinc ion binding | chr4:913555-916414 REVERSE no original description	0.048602	2.31564	0.707845	1.21929	0.0910313	2.16998	0.0429054	2.83733	0.0477566	2.50129	0.20448	1.72209	AT1G02610
a: Description was derived from the Mapman file for Glycine max
b: Benjamini-Hochberg false discovery rate
DT-D/W-D represents DT-D2/W-D2 (DT2008–dehydrated-2h vs. W82–dehydrated-2h) and/or DT-D10/W-D10 (DT2008–dehydrated-10h vs. W82–dehydrated-10h)
W-D/W-C represents W-D2/W-C and/or W-D10/WC (W82–dehydrated-2h and/or 10h vs. W82–well-watered control-0h).
DT-D/DT-C represents DT-D2/DT-C and/or DT-D10/DT-C (DT2008–dehydrated-2h and/or 10h vs. DT2008–well-watered control-0h)
