# Supplementary material for: Comparative analysis of root transcriptomes from two contrasting drought-responsive Williams 82 and DT2008 soybean cultivars under normal and dehydration conditions
Source: Front Plant Sci. 2015 Aug 7;6:551. doi: 10.3389/fpls.2015.00551 (PMC4528160; doi:10.3389/fpls.2015.00551)
Supplement: Supplementary file 12 [file Table12.XLSX]

## Sheet: DT-C_W-C vs W-D_W-C
Supplementary Table S12A. Venn analysis of the downregulated gene sets of DT-C/W-C and W-D/W-C.
				DT-C vs W-C		W-D2 vs W-C		W-D10 vs W-C
Probe ID	Glyma 1 ID	Glyma 2 ID	Descriptiona	q-valueb	Fold change	q-valueb	Fold change	q-valueb	Fold change	Arabidopsis otholog (TAIR10)
11886264	Glyma06g45240	Glyma.06G297600	very weakly similar to (87.8)AT4G10265| Symbols: | wound-responsive protein, putative | chr4:6373222-6373473 REVERSE no original description	0.0418243	-11.4874	0.0417802	-13.8899	0.0741865	-9.26653	AT4G10265
11954668	Glyma09g03850	Glyma.09G033700	weakly similar to ( 120)AT3G17130| Symbols: | invertase/pectin methylesterase inhibitor family protein | chr3:5844501-5845052 REVERSE no original description	0.0488508	-3.32602	0.0360131	-3.79249	0.0266423	-4.21876	AT3G17130
12055515	Glyma13g37990	Glyma.13G303900	very weakly similar to (99.0)AT4G27280| Symbols: | calcium-binding EF hand family protein | chr4:13663776-13664168 REVERSE no original description	0.0418243	-2.05232	0.0470283	-2.10749	0.197135	-1.43761	AT4G27280
12124243	Glyma16g04150	Glyma.16G037600	moderately similar to ( 243)AT5G39890| Symbols: | similar to unknown protein [Arabidopsis thaliana] (TAIR:AT5G15120.1); similar to unnamed protein product [Vitis vinifera] (GB:CAO14912.1); contains InterPro domain Protein of unknown function DUF1637 (InterPro:IPR012864) | chr5:15991771-15993241 FORWARD no original description	0.0418243	-5.11174	0.0324383	-8.94973	0.0315992	-9.4839	AT5G39890
11780177	Glyma01g30920	Glyma.01G123400	highly similar to ( 519)AT2G38290| Symbols: ATAMT2 | ATAMT2 (AMMONIUM TRANSPORTER 2); ammonium transmembrane transporter | chr2:16046750-16049369 REVERSE no original description	0.0364732	-4.25475	0.565461	-1.27292	0.0239163	-4.64222	AT2G38290
12131018	Glyma16g34220	Glyma.16G216500	highly similar to ( 533)AT1G73220| Symbols: ATOCT1 | ATOCT1 (ARABIDOPSIS THALIANA ORGANIC CATION/CARNITINE TRANSPORTER1); carbohydrate transmembrane transporter/ carnitine transporter/ transporter | chr1:27542048-27543770 FORWARD no original description	0.0418243	-3.5974	0.0989413	-2.26162	0.0261938	-3.92134	AT1G73220
12141219	Glyma17g34880	Glyma.17G230600	moderately similar to ( 278)AT5G26010| Symbols: | protein serine/threonine phosphatase | chr5:9085515-9087375 REVERSE no original description	0.0418243	-3.56333	0.0379867	-1.96199	0.0326273	-3.83304	AT3G02750
12200581	Glyma20g08560	Glyma.20G044100	moderately similar to ( 300)AT3G24420| Symbols: | hydrolase, alpha/beta fold family protein | chr3:8863118-8864890 REVERSE no original description	0.0487339	-4.09574	0.15042	-2.20815	0.0322919	-2.71863	AT3G24420
11889118	Glyma06g05370	Glyma.06G050900	moderately similar to ( 303)AT5G26010| Symbols: | protein serine/threonine phosphatase | chr5:9085515-9087375 REVERSE no original description	0.0301773	-3.23231	0.0764599	-1.92967	0.0283969	-2.53487	AT5G36250
11847100	Glyma04g11120	Glyma.04G102600	highly similar to ( 574)AT1G34580| Symbols: | monosaccharide transporter, putative | chr1:12660609-12663531 FORWARDmoderately similar to ( 485)HEX6_RICCO no original description	0.0418243	-2.43255	0.0939576	-1.25031	0.0440948	-2.50762	AT1G34580
12155502	Glyma18g05690	Glyma.18G050400	highly similar to ( 503)AT3G58060| Symbols: | cation efflux family protein / metal tolerance protein, putative (MTPc3) | chr3:21508755-21510653 REVERSE no original description	0.0299892	-2.30474	0.164204	-1.31404	0.0326273	-2.433	AT3G58060
11898872	Glyma06g43620	Glyma.02G069400	moderately similar to ( 281)AT4G18710| Symbols: DWF12, UCU1, BIN2 | BIN2 (BRASSINOSTEROID-INSENSITIVE 2); kinase | chr4:10296485-10298924 FORWARDmoderately similar to ( 251)MSK1_MEDSA no original description	0.0284775	-3.5608	0.262333	-1.47148	0.0467404	-2.39485	AT4G18710
12214410	Glyma20g27620	Glyma.20G139300	highly similar to ( 597)AT4G38830| Symbols: | protein kinase family protein | chr4:18122333-18124937 FORWARDmoderately similar to ( 211)PSKR_DAUCA no original description	0.0116199	-31.3977	0.0470283	-1.86003	0.0473276	-2.39154	AT4G05200
12198531	Glyma20g00330	Glyma.20G001400	moderately similar to ( 266)AT4G11290| Symbols: | peroxidase, putative | chr4:6869989-6871472 FORWARDmoderately similar to ( 277)PER2_ARAHY no original description	0.0452182	-2.93753	0.888823	-1.01864	0.0326273	-2.24331	AT4G11290
12168792	Glyma18g09170	Glyma.18G082300	moderately similar to ( 354)AT3G07040| Symbols: RPS3, RPM1 | RPM1 (RESISTANCE TO P. SYRINGAE PV MACULICOLA 1); protein binding | chr3:2226250-2229030 REVERSE no original description	0.0284775	-3.8492	0.071455	-1.61849	0.0410978	-2.18936	AT3G07040
12174392	Glyma18g46040	Glyma.18G226400	weakly similar to ( 172)AT5G01150| Symbols: | similar to unknown protein [Arabidopsis thaliana] (TAIR:AT5G01130.1); similar to unnamed protein product [Vitis vinifera] (GB:CAO64803.1); contains InterPro domain Protein of unknown function DUF674 (InterPro:IPR007750) | chr5:51987-53648 FORWARD no original description	0.0278865	-3.98491	0.23385	-1.45645	0.0494118	-2.12251	AT5G01150
12107961	Glyma15g14930	Glyma.15G139600	moderately similar to ( 348)AT2G23540| Symbols: | GDSL-motif lipase/hydrolase family protein | chr2:10031446-10033138 FORWARDweakly similar to ( 162)APG_BRANA no original description	0.0246987	-2.4028	0.815287	-1.11565	0.0384686	-2.08866	AT4G16230
12041436	Glyma12g32960	Glyma.12G202400	highly similar to ( 605)AT1G03590| Symbols: | protein phosphatase 2C family protein / PP2C family protein | chr1:894480-896212 REVERSE no original description	0.0446061	-2.11234	0.601319	-1.11726	0.0340423	-2.04727	AT4G03415
11973751	Glyma09g36360	Glyma.09G229200	highly similar to ( 723)AT2G16430| Symbols: PAP10, ATPAP10 | ATPAP10/PAP10; acid phosphatase/ protein serine/threonine phosphatase | chr2:7127584-7129854 REVERSEhighly similar to ( 856)PPAF_SOYBN no original description	0.0296837	-4.50972	0.21602	-1.28755	0.046027	-2.00806	AT2G16430
a: Description was derived from the Mapman file for Glycine max
b: Benjamini-Hochberg false discovery rate
DT-C/W-C, DT2008–well-watered control-0h vs. W82–well-watered control-0h
W-D/W-C represents W-D2/W-C and/or W-D10/WC (W82–dehydrated-2h and/or 10h vs. W82–well-watered control-0h)

## Sheet: DT-C_W-C vs DT-D_D-C
Supplementary Table S12B. Venn analysis of the downregulated gene sets of DT-C/W-C and DT-D/D-C.
				DT-C vs W-C		DT-D2 vs DT-C		DT-D10 vs DT-C
Probe ID	Glyma 1 ID	Glyma 2 ID	Descriptiona	q-valueb	Fold change	q-valueb	Fold change	q-valueb	Fold change	Arabidopsis otholog (TAIR10)
12124243	Glyma16g04150	Glyma.16G037600	moderately similar to ( 243)AT5G39890| Symbols: | similar to unknown protein [Arabidopsis thaliana] (TAIR:AT5G15120.1); similar to unnamed protein product [Vitis vinifera] (GB:CAO14912.1); contains InterPro domain Protein of unknown function DUF1637 (InterPro:IPR012864) | chr5:15991771-15993241 FORWARD no original description	0.0418243	-5.11174	0.0456816	-2.36343	0.0441162	-2.14382	AT5G39890
11898872	Glyma06g43620	Glyma.02G069400	moderately similar to ( 281)AT4G18710| Symbols: DWF12, UCU1, BIN2 | BIN2 (BRASSINOSTEROID-INSENSITIVE 2); kinase | chr4:10296485-10298924 FORWARDmoderately similar to ( 251)MSK1_MEDSA no original description	0.0284775	-3.5608	0.152952	-1.32714	0.0222041	-2.41433	AT4G18710
11889118	Glyma06g05370	Glyma.06G050900	moderately similar to ( 303)AT5G26010| Symbols: | protein serine/threonine phosphatase | chr5:9085515-9087375 REVERSE no original description	0.0301773	-3.23231	0.186796	-1.37179	0.0425526	-2.05644	AT5G36250
a: Description was derived from the Mapman file for Glycine max
b: Benjamini-Hochberg false discovery rate
DT-C/W-C, DT2008–well-watered control-0h vs. W82–well-watered control-0h
DT-D/DT-C represents DT-D2/DT-C and/or DT-D10/DT-C (DT2008–dehydrated-2h and/or 10h vs. DT2008–well-watered control-0h)

## Sheet: DT-C_W-C vs W-D_W-C vs DT-D_D-C
Supplementary Table S12C. Venn analysis of the downregulated gene sets of DT-C/W-C, W-D/W-C and DT-D/D-C
				DT-C vs W-C		W-D2 vs W-C		W-D10 vs W-C		DT-D2 vs DT-C		DT-D10 vs DT-C
Probe ID	Glyma 1 ID	Glyma 2 ID	Descriptiona	q-valueb	Fold change	q-valueb	Fold change	q-valueb	Fold change	q-valueb	Fold change	q-valueb	Fold change	Arabidopsis otholog (TAIR10)
12124243	Glyma16g04150	Glyma.16G037600	moderately similar to ( 243)AT5G39890| Symbols: | similar to unknown protein [Arabidopsis thaliana] (TAIR:AT5G15120.1); similar to unnamed protein product [Vitis vinifera] (GB:CAO14912.1); contains InterPro domain Protein of unknown function DUF1637 (InterPro:IPR012864) | chr5:15991771-15993241 FORWARD no original description	0.0418243	-5.11174	0.0324383	-8.94973	0.0315992	-9.4839	0.0456816	-2.36343	0.0441162	-2.14382	AT5G39890
11898872	Glyma06g43620	Glyma.02G069400	moderately similar to ( 281)AT4G18710| Symbols: DWF12, UCU1, BIN2 | BIN2 (BRASSINOSTEROID-INSENSITIVE 2); kinase | chr4:10296485-10298924 FORWARDmoderately similar to ( 251)MSK1_MEDSA no original description	0.0284775	-3.5608	0.262333	-1.47148	0.0467404	-2.39485	0.152952	-1.32714	0.0222041	-2.41433	AT4G18710
11889118	Glyma06g05370	Glyma.06G050900	moderately similar to ( 303)AT5G26010| Symbols: | protein serine/threonine phosphatase | chr5:9085515-9087375 REVERSE no original description	0.0301773	-3.23231	0.0764599	-1.92967	0.0283969	-2.53487	0.186796	-1.37179	0.0425526	-2.05644	AT5G36250
a: Description was derived from the Mapman file for Glycine max
b: Benjamini-Hochberg false discovery rate
DT-C/W-C, DT2008–well-watered control-0h vs. W82–well-watered control-0h
W-D/W-C represents W-D2/W-C and/or W-D10/WC (W82–dehydrated-2h and/or 10h vs. W82–well-watered control-0h)
DT-D/DT-C represents DT-D2/DT-C and/or DT-D10/DT-C (DT2008–dehydrated-2h and/or 10h vs. DT2008–well-watered control-0h)

## Sheet: DT-D_W-D vs W-D_W-C
Supplementary Table S12D. Venn analysis of the downregulated gene sets of DT-D/W-D and W-D/W-C.
				DT-D2 vs W-D2		DT-D10 vs W-D10		W-D2 vs W-C		W-D10 vs W-C
Probe ID	Glyma 1 ID	Glyma 2 ID	Descriptiona	q-valueb	Fold change	q-valueb	Fold change	q-valueb	Fold change	q-valueb	Fold change	Arabidopsis otholog (TAIR10)
11961495	Glyma09g33700	Glyma.09G204100	moderately similar to ( 260)AT4G17870| Symbols: | similar to unknown protein [Arabidopsis thaliana] (TAIR:AT5G46790.1); similar to Streptomyces cyclase/dehydrase family protein [Brassica oleracea] (GB:ABD65175.1); contains InterPro domain Streptomyces cyclase/dehydrase (InterPro:IPR005031) | chr4:9928805-9929380 FORWARD no original description	0.0144237	-3.90017	0.188989	-1.91144	0.278602	-1.2344	0.0397749	-3.49044	AT4G17870
12168792	Glyma18g09170	Glyma.18G082300	moderately similar to ( 354)AT3G07040| Symbols: RPS3, RPM1 | RPM1 (RESISTANCE TO P. SYRINGAE PV MACULICOLA 1); protein binding | chr3:2226250-2229030 REVERSE no original description	0.00880367	-3.19105	0.0673264	-2.88041	0.071455	-1.61849	0.0410978	-2.18936	AT3G07040
12019070	Glyma11g20090	Glyma.11G195200	highly similar to ( 805)AT5G60770| Symbols: ATNRT2.4 | ATNRT2.4 (Arabidopsis thaliana high affinity nitrate transporter 2.4); nitrate transmembrane transporter | chr5:24461622-24464252 FORWARD no original description	0.0344346	-2.9485	0.169071	-1.93853	0.103328	-1.6523	0.0335901	-3.32594	AT5G60770
11889118	Glyma06g05370	Glyma.06G050900	moderately similar to ( 303)AT5G26010| Symbols: | protein serine/threonine phosphatase | chr5:9085515-9087375 REVERSE no original description	0.0472642	-2.29783	0.0655597	-2.62224	0.0764599	-1.92967	0.0283969	-2.53487	AT5G36250
12041098	Glyma12g31940	Glyma.12G193000	moderately similar to ( 441)AT1G11790| Symbols: ADT1 | ADT1 (AROGENATE DEHYDRATASE 1); prephenate dehydratase | chr1:3981475-3984561 FORWARD no original description	0.0290536	-2.1595	0.0811038	-1.19508	0.0843285	-1.35632	0.0186251	-2.04037	AT1G11790
11829909	Glyma03g37710	Glyma.03G218700	nearly identical (1087)AT1G02640| Symbols: ATBXL2, BXL2 | BXL2 (BETA-XYLOSIDASE 2); hydrolase, hydrolyzing O-glycosyl compounds | chr1:564293-567580 FORWARDhighly similar to ( 627)XYNB_PRUPE no original description	0.0343186	-2.02507	0.587468	1.11953	0.330727	1.15349	0.0328595	-2.24597	AT1G02640
11933893	Glyma08g28220	Glyma.08G254400	weakly similar to ( 124)AT3G30530| Symbols: ATBZIP42 | ATBZIP42 (ARABIDOPSIS THALIANA BASIC LEUCINE-ZIPPER); DNA binding / protein heterodimerization/ protein homodimerization/ transcription factor | chr3:12141991-12142512 FORWARD no original description	0.924247	1.03904	0.0411306	-2.05035	0.0625478	-10.4555	0.0434183	-5.8907	AT3G30530
a: Description was derived from the Mapman file for Glycine max
b: Benjamini-Hochberg false discovery rate
DT-D/W-D represents DT-D2/W-D2 (DT2008–dehydrated-2h vs. W82–dehydrated-2h) and/or DT-D10/W-D10 (DT2008–dehydrated-10h vs. W82–dehydrated-10h)
W-D/W-C represents W-D2/W-C and/or W-D10/WC (W82–dehydrated-2h and/or 10h vs. W82–well-watered control-0h)

## Sheet: DT-D_W-D vs DT-D_DT-C
Supplementary Table S12E. Venn analysis of the downregulated gene sets of DT-D/W-D and DT-D/D-C.
				DT-D2 vs W-D2		DT-D10 vs W-D10		DT-D2 vs DT-C		DT-D10 vs DT-C
Probe ID	Glyma 1 ID	Glyma 2 ID	Descriptiona	q-valueb	Fold change	q-valueb	Fold change	q-valueb	Fold change	q-valueb	Fold change	Arabidopsis otholog (TAIR10)
11889118	Glyma06g05370	Glyma.06G050900	moderately similar to ( 303)AT5G26010| Symbols: | protein serine/threonine phosphatase | chr5:9085515-9087375 REVERSE no original description	0.0472642	-2.29783	0.0655597	-2.62224	0.186796	-1.37179	0.0425526	-2.05644	AT5G36250
12188502	Glyma19g01880	Glyma.19G015800	highly similar to ( 580)AT5G14940| Symbols: | proton-dependent oligopeptide transport (POT) family protein | chr5:4831751-4834315 REVERSE no original description	0.0309062	-2.29681	0.830733	-1.12795	0.0547101	-2.10225	0.0232798	-3.05293	AT5G14940
11933893	Glyma08g28220	Glyma.08G254400	weakly similar to ( 124)AT3G30530| Symbols: ATBZIP42 | ATBZIP42 (ARABIDOPSIS THALIANA BASIC LEUCINE-ZIPPER); DNA binding / protein heterodimerization/ protein homodimerization/ transcription factor | chr3:12141991-12142512 FORWARD no original description	0.924247	1.03904	0.0411306	-2.05035	0.0554134	-3.50695	0.0104008	-4.20933	AT3G30530
a: Description was derived from the Mapman file for Glycine max
b: Benjamini-Hochberg false discovery rate
DT-D/W-D represents DT-D2/W-D2 (DT2008–dehydrated-2h vs. W82–dehydrated-2h) and/or DT-D10/W-D10 (DT2008–dehydrated-10h vs. W82–dehydrated-10h)
DT-D/DT-C represents DT-D2/DT-C and/or DT-D10/DT-C (DT2008–dehydrated-2h and/or 10h vs. DT2008–well-watered control-0h)

## Sheet: DT-D_W-D vs W-D_W-C vs DT-D_D-C
Supplementary Table S12F. Venn analysis of the downregulated gene sets of DT-D/W-D, W-D/W-C and DT-D/D-C.
				DT-D2 vs W-D2		DT-D10 vs W-D10		W-D2 vs W-C		W-D10 vs W-C		DT-D2 vs DT-C		DT-D10 vs DT-C
Probe ID	Glyma 1 ID	Glyma 2 ID	Descriptiona	q-valueb	Fold change	q-valueb	Fold change	q-valueb	Fold change	q-valueb	Fold change	q-valueb	Fold change	q-valueb	Fold change	Arabidopsis otholog (TAIR10)
11889118	Glyma06g05370	Glyma.06G050900	moderately similar to ( 303)AT5G26010| Symbols: | protein serine/threonine phosphatase | chr5:9085515-9087375 REVERSE no original description	0.0472642	-2.29783	0.0655597	-2.62224	0.0764599	-1.92967	0.0283969	-2.53487	0.186796	-1.37179	0.0425526	-2.05644	AT5G36250
11933893	Glyma08g28220	Glyma.08G254400	weakly similar to ( 124)AT3G30530| Symbols: ATBZIP42 | ATBZIP42 (ARABIDOPSIS THALIANA BASIC LEUCINE-ZIPPER); DNA binding / protein heterodimerization/ protein homodimerization/ transcription factor | chr3:12141991-12142512 FORWARD no original description	0.924247	1.03904	0.0411306	-2.05035	0.0625478	-10.4555	0.0434183	-5.8907	0.0554134	-3.50695	0.0104008	-4.20933	AT3G30530
a: Description was derived from the Mapman file for Glycine max
b: Benjamini-Hochberg false discovery rate
DT-D/W-D represents DT-D2/W-D2 (DT2008–dehydrated-2h vs. W82–dehydrated-2h) and/or DT-D10/W-D10 (DT2008–dehydrated-10h vs. W82–dehydrated-10h)
W-D/W-C represents W-D2/W-C and/or W-D10/WC (W82–dehydrated-2h and/or 10h vs. W82–well-watered control-0h).
DT-D/DT-C represents DT-D2/DT-C and/or DT-D10/DT-C (DT2008–dehydrated-2h and/or 10h vs. DT2008–well-watered control-0h)
